# Supplementary material for: Mof-associated complexes have overlapping and unique roles in regulating pluripotency in embryonic stem cells and during differentiation
Source: eLife. 2014 Jun 4;3:e02104. doi: 10.7554/eLife.02104 (PMC4059888; doi:10.7554/eLife.02104)
Supplement: Figure 1—source data 1. — SAF and NSAF values of all significantly enriched proteins in the Msl1 3208 or Nsl1 3130 IP in NE of mESCs. DOI: http://dx.doi.org/10.7554/eLife.02104.004 [file elife02104s001.xls]

## Sheet: Specific IPMsl1 3208
					IPyTAF90				IPMSL1_3208
Accession	# AAs	MW [kDa]	calc. pI	Description	Score B2	Coverage B2	# Peptides B2	# PSM B2	Score A2	Coverage A2	# Peptides A2	# PSM A2	SAF	NSAF
Q8BIX9	458	51.7211	7.94287	Adenosine monophosphate-protein transferase FICD OS=Mus musculus GN=Ficd PE=2 SV=1 - [FICD_MOUSE]	29.7013	7.86	2	10	466.779	10.04	2	153	0.334061	44.2959
D3YXK1	519	54.4998	7.47412	Atherin OS=Mus musculus GN=Samd1 PE=3 SV=1 - [SAMD1_MOUSE]	4.78816	9.25	2	2	293.533	28.9	12	103	0.198459	26.3153
P58771	284	32.6607	4.7417	Tropomyosin alpha-1 chain OS=Mus musculus GN=Tpm1 PE=1 SV=1 - [TPM1_MOUSE]	7.37995	11.27	3	3	155.274	19.37	7	60	0.211268	28.0137
Q8BLB7	883	99.0746	7.15186	Lethal(3)malignant brain tumor-like protein 3 OS=Mus musculus GN=L3mbtl3 PE=1 SV=1 - [LMBL3_MOUSE]	4.98114	3.85	3	3	148.472	22.99	13	48	0.0543601	7.20806
Q9D1P2	458	52.5408	8.38232	Histone acetyltransferase KAT8 OS=Mus musculus GN=Kat8 PE=1 SV=1 - [KAT8_MOUSE]					129.021	33.62	10	41	0.0895197	11.8702
P62908	243	26.6574	9.65674	40S ribosomal protein S3 OS=Mus musculus GN=Rps3 PE=1 SV=1 - [RS3_MOUSE]	3.16531	8.64	2	2	97.5241	26.34	5	32	0.131687	17.4615
Q6PDM1	616	67.2779	8.99756	Male-specific lethal 1 homolog OS=Mus musculus GN=Msl1 PE=1 SV=1 - [MSL1_MOUSE]	6.76451	4.38	1	2	119.73	30.68	10	30	0.0487013	6.45771
O35737	449	49.1684	6.30322	Heterogeneous nuclear ribonucleoprotein H OS=Mus musculus GN=Hnrnph1 PE=1 SV=3 - [HNRH1_MOUSE]					96.8238	27.17	8	29	0.064588	8.56426
Q9Z0U1	1167	131.2	6.78564	Tight junction protein ZO-2 OS=Mus musculus GN=Tjp2 PE=1 SV=2 - [ZO2_MOUSE]					73.1373	14.31	10	24	0.0205656	2.72696
Q14B71	982	106.3	8.646	Cell division cycle-associated protein 2 OS=Mus musculus GN=Cdca2 PE=2 SV=2 - [CDCA2_MOUSE]					88.8575	22	11	22	0.0224033	2.97063
P70333	449	49.2483	6.30322	Heterogeneous nuclear ribonucleoprotein H2 OS=Mus musculus GN=Hnrnph2 PE=1 SV=1 - [HNRH2_MOUSE]	1.55385	2	1	1	62.1083	13.81	4	19	0.0423163	5.61107
Q9QXS6	706	77.2392	4.48779	Drebrin OS=Mus musculus GN=Dbn1 PE=1 SV=4 - [DREB_MOUSE]	3.96904	2.97	1	1	56.9256	10.76	6	17	0.0240793	3.19288
P56581	397	44.0611	7.7085	G/T mismatch-specific thymine DNA glycosylase OS=Mus musculus GN=Tdg PE=2 SV=1 - [TDG_MOUSE]	2.31953	5.29	1	1	43.7725	8.06	2	17	0.0428212	5.67801
P47753	286	32.9193	5.5542	F-actin-capping protein subunit alpha-1 OS=Mus musculus GN=Capza1 PE=1 SV=4 - [CAZA1_MOUSE]	3.31119	6.29	1	1	56.2433	20.98	4	16	0.0559441	7.41809
Q8CI96	704	75.7413	8.6167	CAP-Gly domain-containing linker protein 4 OS=Mus musculus GN=Clip4 PE=1 SV=1 - [CLIP4_MOUSE]					36.1611	6.39	3	15	0.0213068	2.82525
Q91WI7	443	48.9403	5.10986	Integrin-alpha FG-GAP repeat-containing protein 2 OS=Mus musculus GN=Itfg2 PE=2 SV=1 - [ITFG2_MOUSE]	3.2856	5.64	1	1	52.5374	5.64	1	15	0.03386	4.48979
P62242	208	24.1902	10.3159	40S ribosomal protein S8 OS=Mus musculus GN=Rps8 PE=1 SV=2 - [RS8_MOUSE]					42.5412	31.25	5	14	0.0673077	8.92489
Q91ZA3	724	79.8711	7.25439	Propionyl-CoA carboxylase alpha chain, mitochondrial OS=Mus musculus GN=Pcca PE=2 SV=2 - [PCCA_MOUSE]	2.26079	2.35	1	1	34.2324	2.21	1	14	0.019337	2.56406
P62830	140	14.8561	10.5063	60S ribosomal protein L23 OS=Mus musculus GN=Rpl23 PE=1 SV=1 - [RL23_MOUSE]	2.26556	13.57	1	1	32.6661	40	4	13	0.0928571	12.3127
P62702	263	29.5791	10.1548	40S ribosomal protein S4, X isoform OS=Mus musculus GN=Rps4x PE=2 SV=2 - [RS4X_MOUSE]	2.4644	3.8	1	1	40.0595	28.9	6	13	0.0494297	6.55429
Q501J6	650	72.354	8.5874	Probable ATP-dependent RNA helicase DDX17 OS=Mus musculus GN=Ddx17 PE=2 SV=1 - [DDX17_MOUSE]					39.9031	8.77	5	12	0.0184615	2.44797
Q69ZF8	577	62.4971	7.79639	E3 ubiquitin-protein ligase MSL2 OS=Mus musculus GN=Msl2 PE=2 SV=2 - [MSL2_MOUSE]					35.5995	10.4	4	12	0.0207972	2.75768
P61358	136	15.7877	10.5649	60S ribosomal protein L27 OS=Mus musculus GN=Rpl27 PE=2 SV=2 - [RL27_MOUSE]					38.328	25.74	3	12	0.0882353	11.6999
P47754	286	32.9466	5.84619	F-actin-capping protein subunit alpha-2 OS=Mus musculus GN=Capza2 PE=1 SV=3 - [CAZA2_MOUSE]					34.6747	45.1	7	11	0.0384615	5.09994
P60335	356	37.4739	7.09326	Poly(rC)-binding protein 1 OS=Mus musculus GN=Pcbp1 PE=1 SV=1 - [PCBP1_MOUSE]					30.4731	25	5	11	0.0308989	4.09714
Q9Z2N8	429	47.4173	5.60498	Actin-like protein 6A OS=Mus musculus GN=Actl6a PE=1 SV=2 - [ACL6A_MOUSE]	2.40552	4.2	1	1	41.2649	17.02	4	11	0.025641	3.39996
Q2KN98	1118	124.412	5.75732	Cytospin-A OS=Mus musculus GN=Specc1l PE=1 SV=1 - [CYTSA_MOUSE]	2.25086	1.52	1	1	34.6789	12.16	8	11	0.009839	1.30463
P62754	249	28.663	10.8433	40S ribosomal protein S6 OS=Mus musculus GN=Rps6 PE=1 SV=1 - [RS6_MOUSE]	2.36076	6.43	1	1	28.9473	16.06	3	11	0.0441767	5.85776
Q9Z1Z0	959	106.917	4.93213	General vesicular transport factor p115 OS=Mus musculus GN=Uso1 PE=1 SV=2 - [USO1_MOUSE]	2.5254	1.36	1	1	29.2971	3.65	2	11	0.0114703	1.52094
P10853	126	13.9276	10.3159	Histone H2B type 1-F/J/L OS=Mus musculus GN=Hist1h2bf PE=1 SV=2 - [H2B1F_MOUSE]					20.7655	19.05	2	10	0.0793651	10.5237
P47757	277	31.3258	5.74463	F-actin-capping protein subunit beta OS=Mus musculus GN=Capzb PE=1 SV=3 - [CAPZB_MOUSE]	3.55531	5.78	1	1	26.803	11.91	3	10	0.0361011	4.78694
Q5SPV6	233	26.3933	8.66064	Uncharacterized protein C2orf73 homolog OS=Mus musculus PE=2 SV=1 - [CB073_MOUSE]	3.65217	12.02	1	1	29.6263	17.6	2	10	0.0429185	5.69092
Q5SVQ0	613	70.5971	8.71924	Histone acetyltransferase KAT7 OS=Mus musculus GN=Kat7 PE=2 SV=1 - [KAT7_MOUSE]	1.96308	2.45	1	1	26.2694	1.79	1	10	0.0163132	2.1631
P02340	387	43.1274	7.2251	Cellular tumor antigen p53 OS=Mus musculus GN=Tp53 PE=1 SV=3 - [P53_MOUSE]	1.55125	2.33	1	1	33.2652	16.54	5	10	0.0258398	3.42631
P26369	475	53.4832	9.08545	Splicing factor U2AF 65 kDa subunit OS=Mus musculus GN=U2af2 PE=1 SV=3 - [U2AF2_MOUSE]	2.4172	3.79	1	1	33.7406	16.42	5	10	0.0210526	2.79154
P61979	463	50.9444	5.5415	Heterogeneous nuclear ribonucleoprotein K OS=Mus musculus GN=Hnrnpk PE=1 SV=1 - [HNRPK_MOUSE]		0			37.6216	16.2	5	9	0.0194384	2.57751
Q8BMF4	642	67.8987	8.57275	Dihydrolipoyllysine-residue acetyltransferase component of pyruvate dehydrogenase complex, mitochondrial OS=Mus musculus GN=Dlat PE=1 SV=2 - [ODP2_MOUSE]					27.1117	15.11	6	9	0.0140187	1.85886
Q60973	425	47.7602	5.04639	Histone-binding protein RBBP7 OS=Mus musculus GN=Rbbp7 PE=1 SV=1 - [RBBP7_MOUSE]					22.0707	11.06	3	8	0.0188235	2.49597
P63325	165	18.9038	10.1548	40S ribosomal protein S10 OS=Mus musculus GN=Rps10 PE=1 SV=1 - [RS10_MOUSE]					21.7791	29.09	4	8	0.0484848	6.42901
P63276	135	15.5144	9.84717	40S ribosomal protein S17 OS=Mus musculus GN=Rps17 PE=1 SV=2 - [RS17_MOUSE]					22.9676	48.89	4	8	0.0592593	7.85768
P62317	118	13.5182	9.90576	Small nuclear ribonucleoprotein Sm D2 OS=Mus musculus GN=Snrpd2 PE=2 SV=1 - [SMD2_MOUSE]					37.5523	24.58	2	8	0.0677966	8.98972
Q8CEQ0	352	40.9974	8.95361	Cyclin-dependent kinase-like 1 OS=Mus musculus GN=Cdkl1 PE=2 SV=1 - [CDKL1_MOUSE]					15.8696	5.97	1	6	0.0170455	2.2602
Q03311	603	68.4182	7.25439	Cholinesterase OS=Mus musculus GN=Bche PE=2 SV=2 - [CHLE_MOUSE]					14.3699	1.33	1	6	0.00995025	1.31939
Q9Z309	187	21.6896	4.58936	Calcium and integrin-binding family member 2 OS=Mus musculus GN=Cib2 PE=2 SV=1 - [CIB2_MOUSE]					19.982	13.37	1	6	0.0320856	4.25449
P57016	528	58.8289	9.72998	Ladinin-1 OS=Mus musculus GN=Lad1 PE=1 SV=1 - [LAD1_MOUSE]					22.4146	15.34	4	6	0.0113636	1.5068
Q9D0T1	128	14.1646	8.45557	NHP2-like protein 1 OS=Mus musculus GN=Nhp2l1 PE=2 SV=4 - [NH2L1_MOUSE]					17.0645	21.88	2	6	0.046875	6.21555
P62270	152	17.7079	10.9897	40S ribosomal protein S18 OS=Mus musculus GN=Rps18 PE=1 SV=3 - [RS18_MOUSE]					16.0208	11.18	2	6	0.0394737	5.23414
Q7M732	1744	198.924	4.25928	Retrotransposon-like protein 1 OS=Mus musculus GN=Rtl1 PE=2 SV=1 - [RTL1_MOUSE]					16.6119	0.86	1	6	0.00344037	0.456187
P63084	93	10.8054	5.26221	Protein S100-A5 OS=Mus musculus GN=S100a5 PE=2 SV=1 - [S10A5_MOUSE]					14.579	16.13	1	6	0.0645161	8.55473
P58682	1032	119.282	7.31299	Toll-like receptor 8 OS=Mus musculus GN=Tlr8 PE=1 SV=2 - [TLR8_MOUSE]					14.0373	1.55	1	6	0.00581395	0.770921
Q9DCT1	301	34.4388	7.32764	1,5-anhydro-D-fructose reductase OS=Mus musculus GN=Akr1e2 PE=1 SV=1 - [AKCL2_MOUSE]					9.15021	5.98	2	5	0.0166113	2.20263
Q8C1Z7	520	58.2181	8.104	Bardet-Biedl syndrome 4 protein homolog OS=Mus musculus GN=Bbs4 PE=2 SV=1 - [BBS4_MOUSE]					12.8202	3.85	1	5	0.00961538	1.27498
A0JNT9	577	65.247	5.021	Bicaudal D-related protein 1 OS=Mus musculus GN=Ccdc64 PE=1 SV=1 - [BICR1_MOUSE]					16.3778	4.16	1	5	0.00866551	1.14903
D3YZP9	469	52.9058	7.34229	Coiled-coil domain-containing protein 6 OS=Mus musculus GN=Ccdc6 PE=3 SV=1 - [CCDC6_MOUSE]					12.4013	7.25	2	5	0.010661	1.41363
Q3V1H1	664	73.9835	9.23193	Cytoskeleton-associated protein 2 OS=Mus musculus GN=Ckap2 PE=2 SV=1 - [CKAP2_MOUSE]		0			11.4254	3.31	1	5	0.00753012	0.998481
P61168	444	50.8965	9.51025	D(2) dopamine receptor OS=Mus musculus GN=Drd2 PE=2 SV=2 - [DRD2_MOUSE]					12.319	3.6	1	5	0.0112613	1.49322
Q8BPU7	727	83.8817	6.27783	Engulfment and cell motility protein 1 OS=Mus musculus GN=Elmo1 PE=1 SV=2 - [ELMO1_MOUSE]					12.0838	5.5	3	5	0.00687758	0.911956
Q8CIB5	680	77.7505	6.69775	Fermitin family homolog 2 OS=Mus musculus GN=Fermt2 PE=1 SV=1 - [FERM2_MOUSE]		0			11.4748	5.29	2	5	0.00735294	0.974988
Q61990	362	38.1974	6.78564	Poly(rC)-binding protein 2 OS=Mus musculus GN=Pcbp2 PE=1 SV=1 - [PCBP2_MOUSE]					15.4678	18.23	4	5	0.0138122	1.83147
P62717	176	20.7189	10.7114	60S ribosomal protein L18a OS=Mus musculus GN=Rpl18a PE=1 SV=1 - [RL18A_MOUSE]					13.1385	5.68	1	5	0.0284091	3.767
O88569	353	37.3797	8.95361	Heterogeneous nuclear ribonucleoproteins A2/B1 OS=Mus musculus GN=Hnrnpa2b1 PE=1 SV=2 - [ROA2_MOUSE]					14.5523	20.11	4	5	0.0141643	1.87816
P62849	133	15.4134	10.7847	40S ribosomal protein S24 OS=Mus musculus GN=Rps24 PE=1 SV=1 - [RS24_MOUSE]					13.6576	8.27	1	5	0.037594	4.9849
Q9Z1N6	351	40.3156	8.89502	Secreted frizzled-related sequence protein 4 OS=Mus musculus GN=Sfrp4 PE=2 SV=1 - [SFRP4_MOUSE]					11.6575	7.12	2	5	0.014245	1.88887
Q61466	515	58.2079	9.24658	SWI/SNF-related matrix-associated actin-dependent regulator of chromatin subfamily D member 1 OS=Mus musculus GN=Smarcd1 PE=1 SV=3 - [SMRD1_MOUSE]					14.3818	5.24	2	5	0.00970874	1.28736
O88935	706	74.0516	9.80322	Synapsin-1 OS=Mus musculus GN=Syn1 PE=1 SV=2 - [SYN1_MOUSE]					24.6776	5.67	2	5	0.00708215	0.939082
P80318	545	60.5914	6.69775	T-complex protein 1 subunit gamma OS=Mus musculus GN=Cct3 PE=1 SV=1 - [TCPG_MOUSE]		0			13.7782	7.52	3	5	0.00917431	1.2165
Q9QYP6	405	46.0623	6.69775	5-azacytidine-induced protein 2 OS=Mus musculus GN=Azi2 PE=1 SV=1 - [AZI2_MOUSE]					6.73311	2.96	1	4	0.00987654	1.30961
Q6ZQ38	1230	136.245	5.78271	Cullin-associated NEDD8-dissociated protein 1 OS=Mus musculus GN=Cand1 PE=2 SV=2 - [CAND1_MOUSE]					9.56928	5.45	4	4	0.00325203	0.431214
Q8BSN3	593	69.6892	8.66064	Coiled-coil domain-containing protein 151 OS=Mus musculus GN=Ccdc151 PE=2 SV=1 - [CC151_MOUSE]					9.36311	5.73	2	4	0.00674536	0.894424
Q9CZH8	489	57.5327	8.35303	Coiled-coil domain-containing protein 77 OS=Mus musculus GN=Ccdc77 PE=2 SV=1 - [CCD77_MOUSE]					10.4087	6.95	2	4	0.00817996	1.08465
P24860	430	48.0208	7.43018	G2/mitotic-specific cyclin-B1 OS=Mus musculus GN=Ccnb1 PE=2 SV=3 - [CCNB1_MOUSE]					10.6068	9.07	2	4	0.00930233	1.23347
Q9DCV3	388	43.7417	9.48096	Diacylglycerol O-acyltransferase 2 OS=Mus musculus GN=Dgat2 PE=1 SV=1 - [DGAT2_MOUSE]					9.4382	4.12	1	4	0.0103093	1.36699
Q8CDF7	570	63.9218	5.97314	Exonuclease 3'-5' domain-containing protein 1 OS=Mus musculus GN=Exd1 PE=2 SV=1 - [EXD1_MOUSE]					11.2566	6.84	2	4	0.00701754	0.930515
Q61543	1175	133.646	6.84424	Golgi apparatus protein 1 OS=Mus musculus GN=Glg1 PE=1 SV=1 - [GSLG1_MOUSE]					7.5671	2.98	3	4	0.00340426	0.451399
Q3UPC7	1272	145.463	6.22705	Uncharacterized protein KIAA0825 homolog OS=Mus musculus PE=2 SV=3 - [K0825_MOUSE]					11.2445	5.42	3	4	0.00314465	0.416976
Q9Z2D7	554	62.5392	9.14404	Methyl-CpG-binding domain protein 4 OS=Mus musculus GN=Mbd4 PE=1 SV=1 - [MBD4_MOUSE]					10.6269	3.07	1	4	0.00722022	0.957389
Q9D5U9	680	75.2778	8.55811	MICAL C-terminal-like protein OS=Mus musculus GN=Micalcl PE=1 SV=2 - [MICLK_MOUSE]					9.28758	4.56	2	4	0.00588235	0.77999
Q91WV0	176	19.4187	4.75439	Protein Dr1 OS=Mus musculus GN=Dr1 PE=2 SV=1 - [NC2B_MOUSE]					11.5394	23.3	2	4	0.0227273	3.0136
Q3UHX8	262	28.7613	9.23193	Homeobox protein Nkx-6.3 OS=Mus musculus GN=Nkx6-3 PE=2 SV=1 - [NKX63_MOUSE]		0			13.6424	9.16	1	4	0.0152672	2.0244
Q8BHW2	379	43.2043	7.1958	Protein OSCP1 OS=Mus musculus GN=Oscp1 PE=2 SV=1 - [OSCP1_MOUSE]					12.5623	6.07	1	4	0.0105541	1.39945
Q05793	3707	398.039	6.31592	Basement membrane-specific heparan sulfate proteoglycan core protein OS=Mus musculus GN=Hspg2 PE=1 SV=1 - [PGBM_MOUSE]					10.5781	1.56	3	4	0.00107904	0.143079
P20263	352	38.1922	6.41748	POU domain, class 5, transcription factor 1 OS=Mus musculus GN=Pou5f1 PE=1 SV=1 - [PO5F1_MOUSE]					11.0045	4.55	1	4	0.0113636	1.5068
Q08501	608	68.1975	5.13525	Prolactin receptor OS=Mus musculus GN=Prlr PE=2 SV=1 - [PRLR_MOUSE]					12.5985	8.55	2	4	0.00657895	0.872357
Q61550	635	72.0379	4.64014	Double-strand-break repair protein rad21 homolog OS=Mus musculus GN=Rad21 PE=1 SV=3 - [RAD21_MOUSE]					9.36828	3.62	1	4	0.00629921	0.835265
Q8BP92	320	37.2478	4.42432	Reticulocalbin-2 OS=Mus musculus GN=Rcn2 PE=2 SV=1 - [RCN2_MOUSE]					10.1961	23.13	4	4	0.0125	1.65748
Q61103	391	44.2012	6.46826	Zinc finger protein ubi-d4 OS=Mus musculus GN=Dpf2 PE=1 SV=1 - [REQU_MOUSE]					9.74055	13.3	3	4	0.0102302	1.3565
P62855	115	13.0071	11.0044	40S ribosomal protein S26 OS=Mus musculus GN=Rps26 PE=2 SV=3 - [RS26_MOUSE]					11.4561	23.48	2	4	0.0347826	4.61212
Q9CWX4	377	42.3808	10.1841	RNA pseudouridylate synthase domain-containing protein 4 OS=Mus musculus GN=Rpusd4 PE=2 SV=1 - [RUSD4_MOUSE]					9.50441	8.49	2	4	0.0106101	1.40688
Q03517	617	70.6004	4.75439	Secretogranin-2 OS=Mus musculus GN=Scg2 PE=1 SV=1 - [SCG2_MOUSE]					10.8615	6.32	2	4	0.00648298	0.859633
Q62203	475	49.8797	9.53955	Splicing factor 3A subunit 2 OS=Mus musculus GN=Sf3a2 PE=2 SV=2 - [SF3A2_MOUSE]					9.25434	3.58	1	4	0.00842105	1.11662
Q8K2Q9	631	71.2985	5.43994	Shootin-1 OS=Mus musculus GN=Kiaa1598 PE=1 SV=1 - [SHOT1_MOUSE]					9.07194	5.39	2	4	0.00633914	0.84056
Q91Z69	1062	121.354	6.7417	SLIT-ROBO Rho GTPase-activating protein 1 OS=Mus musculus GN=Srgap1 PE=1 SV=2 - [SRGP1_MOUSE]					10.3125	3.39	2	4	0.00376648	0.499429
P10637	733	76.1973	6.78564	Microtubule-associated protein tau OS=Mus musculus GN=Mapt PE=1 SV=3 - [TAU_MOUSE]					8.81183	3.41	2	4	0.00545703	0.723593
P20352	294	32.9143	9.31982	Tissue factor OS=Mus musculus GN=F3 PE=1 SV=2 - [TF_MOUSE]					7.23261	3.06	1	4	0.0136054	1.80406
Q9CQN1	706	80.1585	6.68311	Heat shock protein 75 kDa, mitochondrial OS=Mus musculus GN=Trap1 PE=1 SV=1 - [TRAP1_MOUSE]					14.4534	7.37	3	4	0.00566572	0.751265
Q99PN3	545	62.7694	5.04639	Tripartite motif-containing protein 26 OS=Mus musculus GN=Trim26 PE=2 SV=3 - [TRI26_MOUSE]					10.2363	8.07	2	4	0.00733945	0.973199
Q91YD4	1507	172.255	7.56201	Transient receptor potential cation channel subfamily M member 2 OS=Mus musculus GN=Trpm2 PE=2 SV=1 - [TRPM2_MOUSE]					8.77962	3.05	3	4	0.00265428	0.351953
Q8C0E2	336	39.1002	7.37158	Vacuolar protein sorting-associated protein 26B OS=Mus musculus GN=Vps26b PE=1 SV=1 - [VP26B_MOUSE]					10.0212	13.1	2	4	0.0119048	1.57855
Q923D5	641	69.8308	8.39697	WW domain-binding protein 11 OS=Mus musculus GN=Wbp11 PE=1 SV=2 - [WBP11_MOUSE]					10.3286	2.5	1	4	0.00624025	0.827447
A2AWT3	347	38.5697	7.03467	Ataxin-7-like protein 3 OS=Mus musculus GN=Atxn7l3 PE=2 SV=1 - [AT7L3_MOUSE]					6.41311	8.93	2	3	0.00864553	1.14638
Q6PAJ1	1270	142.982	6.91748	Breakpoint cluster region protein OS=Mus musculus GN=Bcr PE=1 SV=3 - [BCR_MOUSE]					6.78645	3.78	3	3	0.0023622	0.313224
Q9D5R3	692	81.9479	6.60986	Coiled-coil domain-containing protein 41 OS=Mus musculus GN=Ccdc41 PE=2 SV=2 - [CCD41_MOUSE]					7.86401	8.38	3	3	0.00433526	0.574848
Q9D084	142	16.3252	6.354	Centromere protein S OS=Mus musculus GN=Apitd1 PE=2 SV=1 - [CENPS_MOUSE]					9.67386	17.61	1	3	0.0211268	2.80137
Q9CZX2	791	90.264	8.22119	Centrosomal protein of 89 kDa OS=Mus musculus GN=Cep89 PE=2 SV=1 - [CEP89_MOUSE]		0			6.59165	6.83	3	3	0.00379267	0.502901
Q91V76	315	34.9733	6.29053	Ester hydrolase C11orf54 homolog OS=Mus musculus PE=2 SV=1 - [CK054_MOUSE]					5.83224	7.94	2	3	0.00952381	1.26284
O35206	1367	140.385	4.89404	Collagen alpha-1(XV) chain OS=Mus musculus GN=Col15a1 PE=1 SV=2 - [COFA1_MOUSE]					7.39437	3.07	2	3	0.00219459	0.290999
P39061	1774	182.059	5.61768	Collagen alpha-1(XVIII) chain OS=Mus musculus GN=Col18a1 PE=1 SV=4 - [COIA1_MOUSE]					11.2861	1.35	1	3	0.00169109	0.224236
Q9QZE5	874	97.4504	5.35107	Coatomer subunit gamma-1 OS=Mus musculus GN=Copg1 PE=2 SV=1 - [COPG1_MOUSE]					10.7286	5.15	3	3	0.00343249	0.455143
Q99N16	524	59.8042	8.52881	Leukotriene-B(4) omega-hydroxylase 2 OS=Mus musculus GN=Cyp4f3 PE=2 SV=2 - [CP4F3_MOUSE]					7.93985	8.4	2	3	0.00572519	0.759151
Q9CXV9	237	27.5607	5.43994	DCN1-like protein 5 OS=Mus musculus GN=Dcun1d5 PE=2 SV=1 - [DCNL5_MOUSE]					7.551	21.52	3	3	0.0126582	1.67846
Q8K3H0	707	79.2784	5.41455	DCC-interacting protein 13-alpha OS=Mus musculus GN=Appl1 PE=1 SV=1 - [DP13A_MOUSE]					6.25493	7.78	3	3	0.00424328	0.562652
Q80X60	432	49.6786	9.51025	EF-hand calcium-binding domain-containing protein 3 OS=Mus musculus GN=Efcab3 PE=2 SV=1 - [EFCB3_MOUSE]					5.35941	3.01	1	3	0.00694444	0.920822
O08644	1014	110.037	6.82959	Ephrin type-B receptor 6 OS=Mus musculus GN=Ephb6 PE=2 SV=4 - [EPHB6_MOUSE]					7.19792	1.48	1	3	0.00295858	0.392303
O88783	2183	247.076	6.04932	Coagulation factor V OS=Mus musculus GN=F5 PE=1 SV=1 - [FA5_MOUSE]					6.54921	1.47	3	3	0.00137426	0.182224
Q60780	421	48.1432	7.82568	Growth arrest-specific protein 7 OS=Mus musculus GN=Gas7 PE=1 SV=1 - [GAS7_MOUSE]					4.78574	4.04	2	3	0.00712589	0.944881
Q3UHK3	1954	216.789	6.91748	Protein GREB1 OS=Mus musculus GN=Greb1 PE=2 SV=2 - [GREB1_MOUSE]					9.4187	1.33	1	3	0.00153531	0.20358
Q8CGP6	128	13.9418	11.0337	Histone H2A type 1-H OS=Mus musculus GN=Hist1h2ah PE=1 SV=3 - [H2A1H_MOUSE]					12.6212	14.84	1	3	0.0234375	3.10777
Q9JMG7	202	22.4169	8.39697	Hepatoma-derived growth factor-related protein 3 OS=Mus musculus GN=Hdgfrp3 PE=1 SV=2 - [HDGR3_MOUSE]					7.47004	8.91	1	3	0.0148515	1.96928
Q61666	1015	111.696	8.06006	Protein HIRA OS=Mus musculus GN=Hira PE=1 SV=3 - [HIRA_MOUSE]					9.3696	1.77	1	3	0.00295567	0.391916
Q60668	355	38.3303	7.81104	Heterogeneous nuclear ribonucleoprotein D0 OS=Mus musculus GN=Hnrnpd PE=1 SV=2 - [HNRPD_MOUSE]					6.34863	6.48	2	3	0.0084507	1.12055
P09055	798	88.1733	5.93506	Integrin beta-1 OS=Mus musculus GN=Itgb1 PE=1 SV=1 - [ITB1_MOUSE]					9.43057	3.88	2	3	0.0037594	0.49849
Q61703	946	105.861	7.26904	Inter-alpha-trypsin inhibitor heavy chain H2 OS=Mus musculus GN=Itih2 PE=1 SV=1 - [ITIH2_MOUSE]					7.82369	5.18	3	3	0.00317125	0.420502
Q9ET80	660	71.8605	9.21729	Junctophilin-1 OS=Mus musculus GN=Jph1 PE=1 SV=1 - [JPH1_MOUSE]					6.19549	6.21	3	3	0.00454545	0.60272
Q7TQE7	519	59.3667	9.42236	Uncharacterized protein KIAA0895 OS=Mus musculus GN=Kiaa0895 PE=2 SV=2 - [K0895_MOUSE]					8.8888	7.71	2	3	0.00578035	0.766464
Q17ST2	489	53.9131	7.98682	Potassium voltage-gated channel subfamily A member 7 OS=Mus musculus GN=Kcna7 PE=2 SV=2 - [KCNA7_MOUSE]					5.88304	6.75	2	3	0.00613497	0.813487
O35071	1100	122.358	7.03467	Kinesin-like protein KIF1C OS=Mus musculus GN=Kif1c PE=1 SV=2 - [KIF1C_MOUSE]					8.08754	3.27	2	3	0.00272727	0.361632
O88572	1613	180.14	5.32568	Low-density lipoprotein receptor-related protein 6 OS=Mus musculus GN=Lrp6 PE=1 SV=1 - [LRP6_MOUSE]					7.89885	1.67	2	3	0.00185989	0.246618
Q8CDN9	1456	167.197	8.104	Leucine-rich repeat-containing protein 9 OS=Mus musculus GN=Lrrc9 PE=2 SV=2 - [LRRC9_MOUSE]					7.50344	2.68	2	3	0.00206044	0.273211
Q6PCP5	291	32.911	6.82959	Mitochondrial fission factor OS=Mus musculus GN=Mff PE=1 SV=1 - [MFF_MOUSE]					8.13807	5.5	1	3	0.0103093	1.36699
Q61831	464	52.4984	6.96143	Mitogen-activated protein kinase 10 OS=Mus musculus GN=Mapk10 PE=1 SV=2 - [MK10_MOUSE]					6.84481	2.8	1	3	0.00646552	0.857317
Q9WVG9	525	60.2543	9.5542	Male-specific lethal 3 homolog OS=Mus musculus GN=Msl3 PE=2 SV=3 - [MS3L1_MOUSE]					7.99721	9.9	3	3	0.00571429	0.757705
Q02395	593	66.8816	8.67529	Metal-response element-binding transcription factor 2 OS=Mus musculus GN=Mtf2 PE=1 SV=2 - [MTF2_MOUSE]		0			7.43974	4.55	2	3	0.00505902	0.670818
Q61122	486	53.9764	6.60986	NGFI-A-binding protein 1 OS=Mus musculus GN=Nab1 PE=1 SV=2 - [NAB1_MOUSE]					6.14062	5.97	2	3	0.00617284	0.818508
Q61477	178	19.0941	4.93213	Neuroblastoma suppressor of tumorigenicity 1 OS=Mus musculus GN=Nbl1 PE=2 SV=2 - [NBL1_MOUSE]					9.66832	14.61	1	3	0.0168539	2.2348
Q8R116	503	56.5478	7.06396	Protein notum homolog OS=Mus musculus GN=Notum PE=2 SV=2 - [NOTUM_MOUSE]					8.40042	6.36	2	3	0.00596421	0.790845
Q6NZG4	898	99.8826	7.50342	Nitric oxide-inducible gene protein OS=Mus musculus GN=Noxin PE=2 SV=1 - [NOXIN_MOUSE]					7.15267	1.89	2	3	0.00334076	0.442979
P49586	367	41.6407	7.03467	Choline-phosphate cytidylyltransferase A OS=Mus musculus GN=Pcyt1a PE=1 SV=1 - [PCY1A_MOUSE]					6.77178	6.54	2	3	0.00817439	1.08391
Q9DAN1	588	67.7167	5.75732	Protein disulfide-isomerase-like protein of the testis OS=Mus musculus GN=Pdilt PE=1 SV=2 - [PDILT_MOUSE]					6.9371	2.21	1	3	0.00510204	0.676522
P59048	133	15.3722	8.104	p53 and DNA damage-regulated protein 1 OS=Mus musculus GN=Pdrg1 PE=2 SV=1 - [PDRG1_MOUSE]					6.93407	15.04	1	3	0.0225564	2.99094
Q8BYK5	558	62.6137	8.30908	Phosphatase and actin regulator 3 OS=Mus musculus GN=Phactr3 PE=1 SV=2 - [PHAR3_MOUSE]					7.77262	2.87	1	3	0.00537634	0.712894
Q6PF93	887	101.423	6.72705	Phosphatidylinositol 3-kinase catalytic subunit type 3 OS=Mus musculus GN=Pik3c3 PE=1 SV=1 - [PK3C3_MOUSE]					7.14881	4.85	3	3	0.00338219	0.448472
Q9R1P1	205	22.9494	6.55127	Proteasome subunit beta type-3 OS=Mus musculus GN=Psmb3 PE=1 SV=1 - [PSB3_MOUSE]					7.99647	23.9	2	3	0.0146341	1.94046
Q921W4	348	38.7011	5.97314	Quinone oxidoreductase-like protein 1 OS=Mus musculus GN=Cryzl1 PE=2 SV=1 - [QORL1_MOUSE]					8.43517	7.18	1	3	0.00862069	1.14309
Q504M8	260	28.6008	9.30518	Ras-related protein Rab-26 OS=Mus musculus GN=Rab26 PE=1 SV=1 - [RAB26_MOUSE]					7.5128	8.08	1	3	0.0115385	1.52998
P62900	125	14.4539	10.5356	60S ribosomal protein L31 OS=Mus musculus GN=Rpl31 PE=2 SV=1 - [RL31_MOUSE]					9.0076	11.2	1	3	0.024	3.18236
P27048	231	23.6402	10.9019	Small nuclear ribonucleoprotein-associated protein B OS=Mus musculus GN=Snrpb PE=1 SV=1 - [RSMB_MOUSE]					7.88912	12.55	2	3	0.012987	1.72206
P57725	372	41.5754	5.24951	SAM domain-containing protein SAMSN-1 OS=Mus musculus GN=Samsn1 PE=1 SV=2 - [SAMN1_MOUSE]					6.48422	6.45	2	3	0.00806452	1.06934
Q9Z2G6	790	88.2846	5.56689	Protein sel-1 homolog 1 OS=Mus musculus GN=Sel1l PE=2 SV=2 - [SE1L1_MOUSE]					8.36258	2.53	1	3	0.00379747	0.503538
Q3UUV5	355	40.9363	4.4624	Src kinase-associated phosphoprotein 1 OS=Mus musculus GN=Skap1 PE=1 SV=1 - [SKAP1_MOUSE]					9.53118	6.48	1	3	0.0084507	1.12055
Q80WV7	648	71.0616	11.5464	Serine/arginine repetitive matrix protein 3 OS=Mus musculus GN=Srrm3 PE=2 SV=1 - [SRRM3_MOUSE]					6.33318	5.09	2	3	0.00462963	0.613881
Q76I79	1042	115.225	6.68311	Protein phosphatase Slingshot homolog 1 OS=Mus musculus GN=Ssh1 PE=1 SV=1 - [SSH1_MOUSE]					6.61438	5.95	3	3	0.00287908	0.381761
Q8BGQ7	968	106.841	5.66846	Alanine--tRNA ligase, cytoplasmic OS=Mus musculus GN=Aars PE=1 SV=1 - [SYAC_MOUSE]					8.86747	2.58	1	3	0.00309917	0.410945
Q8BHL3	798	87.2206	8.89502	TBC1 domain family member 10B OS=Mus musculus GN=Tbc1d10b PE=1 SV=2 - [TB10B_MOUSE]					5.89156	3.01	2	3	0.0037594	0.49849
Q3UX10	446	49.956	5.57959	Tubulin alpha chain-like 3 OS=Mus musculus GN=Tubal3 PE=2 SV=2 - [TBAL3_MOUSE]					8.23997	5.61	1	3	0.00672646	0.891917
A4Q9F3	704	79.2	9.24658	Protein polyglycylase TTLL10 OS=Mus musculus GN=Ttll10 PE=1 SV=1 - [TTL10_MOUSE]					4.94984	1.42	1	3	0.00426136	0.56505
P22724	351	39.0241	8.51416	Protein Wnt-4 OS=Mus musculus GN=Wnt4 PE=1 SV=1 - [WNT4_MOUSE]					9.58281	6.84	1	3	0.00854701	1.13332
Q69Z99	562	63.8674	9.51025	Zinc finger protein 512 OS=Mus musculus GN=Znf512 PE=2 SV=2 - [ZN512_MOUSE]					8.77232	7.12	2	3	0.00533808	0.70782
Q8BI99	563	64.0248	9.43701	Zinc finger protein 879 OS=Mus musculus GN=Znf879 PE=2 SV=1 - [ZN879_MOUSE]					6.75143	6.04	2	3	0.0053286	0.706563
Q497M3	374	42.6939	9.51025	Putative C->U-editing enzyme APOBEC-4 OS=Mus musculus GN=Apobec4 PE=2 SV=2 - [ABEC4_MOUSE]					4.87751	2.94	1	2	0.00534759	0.709082
Q9DBL9	351	39.1298	6.78564	1-acylglycerol-3-phosphate O-acyltransferase ABHD5 OS=Mus musculus GN=Abhd5 PE=1 SV=1 - [ABHD5_MOUSE]					5.29335	5.41	1	2	0.00569801	0.755546
Q80XL6	779	87.3107	8.42627	Acyl-CoA dehydrogenase family member 11 OS=Mus musculus GN=Acad11 PE=1 SV=2 - [ACD11_MOUSE]					5.62015	1.93	1	2	0.00256739	0.340432
Q14DH7	682	74.4705	8.63135	Acyl-CoA synthetase short-chain family member 3, mitochondrial OS=Mus musculus GN=Acss3 PE=2 SV=2 - [ACSS3_MOUSE]					5.14086	2.35	1	2	0.00293255	0.388851
P00329	375	39.7456	8.104	Alcohol dehydrogenase 1 OS=Mus musculus GN=Adh1 PE=2 SV=2 - [ADH1_MOUSE]					4.61944	11.73	2	2	0.00533333	0.707191
P51827	1254	136.047	8.14795	AF4/FMR2 family member 3 OS=Mus musculus GN=Aff3 PE=2 SV=2 - [AFF3_MOUSE]					4.58431	1.67	1	2	0.0015949	0.211481
Q3TY86	605	66.7496	9.0415	Apoptosis-inducing factor 3 OS=Mus musculus GN=Aifm3 PE=2 SV=1 - [AIFM3_MOUSE]					4.56929	6.61	2	2	0.00330579	0.438342
Q91WR5	323	36.8527	7.18115	Aldo-keto reductase family 1 member C21 OS=Mus musculus GN=Akr1c21 PE=1 SV=2 - [AK1CL_MOUSE]					5.14794	4.95	1	2	0.00619195	0.821042
Q9DBR0	687	76.2465	5.13525	A-kinase anchor protein 8 OS=Mus musculus GN=Akap8 PE=1 SV=1 - [AKAP8_MOUSE]					5.9588	6.7	2	2	0.00291121	0.386021
O08739	766	88.5956	7.32764	AMP deaminase 3 OS=Mus musculus GN=Ampd3 PE=2 SV=2 - [AMPD3_MOUSE]					4.63842	3.92	2	2	0.00261097	0.34621
Q3UUE9	192	21.991	6.75635	Protein ANKUB1 OS=Mus musculus GN=Ankub1 PE=2 SV=1 - [ANKUB_MOUSE]					4.7016	17.19	2	2	0.0104167	1.38123
Q8VBT6	942	102.643	4.36084	Apolipoprotein B receptor OS=Mus musculus GN=Apobr PE=1 SV=1 - [APOBR_MOUSE]		0			3.92265	3.5	2	2	0.00212314	0.281525
Q9EPJ9	414	45.2605	5.56689	ADP-ribosylation factor GTPase-activating protein 1 OS=Mus musculus GN=Arfgap1 PE=1 SV=2 - [ARFG1_MOUSE]					4.74482	8.45	2	2	0.00483092	0.640572
Q9D8S3	523	57.4202	8.47021	ADP-ribosylation factor GTPase-activating protein 3 OS=Mus musculus GN=Arfgap3 PE=2 SV=2 - [ARFG3_MOUSE]					5.77997	7.46	2	2	0.00382409	0.507068
Q62431	601	64.1328	5.0083	AT-rich interactive domain-containing protein 3A OS=Mus musculus GN=Arid3a PE=1 SV=1 - [ARI3A_MOUSE]					11.3687	4.83	1	2	0.00332779	0.441259
A2CG63	1314	147.553	5.05908	AT-rich interactive domain-containing protein 4B OS=Mus musculus GN=Arid4b PE=1 SV=1 - [ARI4B_MOUSE]					4.78232	1.83	2	2	0.00152207	0.201824
P50295	290	33.6801	5.88428	Arylamine N-acetyltransferase 2 OS=Mus musculus GN=Nat2 PE=1 SV=1 - [ARY2_MOUSE]					4.58917	5.52	1	2	0.00689655	0.914471
Q6NXK8	526	59.6291	5.57959	Acid-sensing ion channel 1 OS=Mus musculus GN=Asic1 PE=1 SV=1 - [ASIC1_MOUSE]					4.49701	3.23	2	2	0.00380228	0.504176
Q925H0	512	57.7017	5.18604	Acid-sensing ion channel 2 OS=Mus musculus GN=Asic2 PE=1 SV=1 - [ASIC2_MOUSE]					6.6971	4.69	1	2	0.00390625	0.517962
Q62415	1087	119.096	6.68311	Apoptosis-stimulating of p53 protein 1 OS=Mus musculus GN=Ppp1r13b PE=1 SV=2 - [ASPP1_MOUSE]					6.29061	6.81	2	2	0.00183993	0.243971
Q8BGV9	474	52.8763	8.6167	Cysteine protease ATG4D OS=Mus musculus GN=Atg4d PE=1 SV=1 - [ATG4D_MOUSE]					4.54743	7.38	2	2	0.00421941	0.559487
Q68FE2	551	63.0966	8.11865	Autophagy-related protein 9A OS=Mus musculus GN=Atg9a PE=2 SV=1 - [ATG9A_MOUSE]					4.09242	6.53	2	2	0.00362976	0.481301
O35126	1175	123.648	8.95361	Atrophin-1 OS=Mus musculus GN=Atn1 PE=1 SV=1 - [ATN1_MOUSE]					3.83354	1.62	2	2	0.00170213	0.225699
P0C7T6	687	73.3287	6.49365	Ataxin-1-like OS=Mus musculus GN=Atxn1l PE=1 SV=1 - [ATX1L_MOUSE]					5.274	5.97	2	2	0.00291121	0.386021
P27038	513	57.8518	5.92236	Activin receptor type-2A OS=Mus musculus GN=Acvr2a PE=1 SV=1 - [AVR2A_MOUSE]					6.44652	5.85	1	2	0.00389864	0.516953
Q9DBI2	713	78.8727	6.96143	Bardet-Biedl syndrome 10 protein homolog OS=Mus musculus GN=Bbs10 PE=2 SV=2 - [BBS10_MOUSE]					3.17862	1.54	1	2	0.00280505	0.371945
Q8JZV9	245	26.7358	7.98682	3-hydroxybutyrate dehydrogenase type 2 OS=Mus musculus GN=Bdh2 PE=1 SV=1 - [BDH2_MOUSE]					2.76093	10.2	1	2	0.00816327	1.08244
O54940	326	37.745	4.97021	BCL2/adenovirus E1B 19 kDa protein-interacting protein 2 OS=Mus musculus GN=Bnip2 PE=1 SV=2 - [BNIP2_MOUSE]					3.83178	7.67	2	2	0.00613497	0.813487
A2AE42	229	25.5016	9.89111	Cytochrome b561 domain-containing protein 1 OS=Mus musculus GN=Cyb561d1 PE=2 SV=1 - [C56D1_MOUSE]					2.29606	7.42	1	2	0.00873362	1.15806
Q8CIL4	281	31.3251	9.84717	Uncharacterized protein C1orf131 homolog OS=Mus musculus PE=1 SV=1 - [CA131_MOUSE]					4.56161	5.69	1	2	0.00711744	0.94376
A2A6M5	331	40.1111	4.60205	Calcium-binding and coiled-coil domain-containing protein 2 OS=Mus musculus GN=Calcoco2 PE=2 SV=1 - [CACO2_MOUSE]					3.1233	2.72	1	2	0.0060423	0.801198
P09803	884	98.195	4.83057	Cadherin-1 OS=Mus musculus GN=Cdh1 PE=1 SV=1 - [CADH1_MOUSE]					5.49705	4.86	2	2	0.00226244	0.299996
P55284	784	87.8483	5.30029	Cadherin-5 OS=Mus musculus GN=Cdh5 PE=1 SV=2 - [CADH5_MOUSE]					6.18177	3.32	1	2	0.00255102	0.338261
P97864	303	34.0387	6.32861	Caspase-7 OS=Mus musculus GN=Casp7 PE=1 SV=2 - [CASP7_MOUSE]					3.01723	6.27	2	2	0.00660066	0.875237
Q0VF22	680	77.898	8.1626	Coiled-coil domain-containing protein 138 OS=Mus musculus GN=Ccdc138 PE=2 SV=1 - [CC138_MOUSE]					4.86704	2.65	1	2	0.00294118	0.389995
Q810N9	267	31.4632	5.24951	Coiled-coil domain-containing protein 172 OS=Mus musculus GN=Ccdc172 PE=2 SV=1 - [CC172_MOUSE]					4.94236	8.99	1	2	0.00749064	0.993246
P30282	292	32.3896	6.52197	G1/S-specific cyclin-D3 OS=Mus musculus GN=Ccnd3 PE=2 SV=1 - [CCND3_MOUSE]					7.37282	8.56	1	2	0.00684932	0.908208
P27548	260	29.3511	8.1333	CD40 ligand OS=Mus musculus GN=Cd40lg PE=1 SV=2 - [CD40L_MOUSE]					4.78905	8.46	2	2	0.00769231	1.01999
Q3V3A1	433	48.4267	7.25439	Cyclin-dependent kinase 15 OS=Mus musculus GN=Cdk15 PE=2 SV=2 - [CDK15_MOUSE]					4.09952	5.77	2	2	0.00461894	0.612463
O35207	114	12.3462	9.37842	Cyclin-dependent kinase 2-associated protein 1 OS=Mus musculus GN=Cdk2ap1 PE=1 SV=2 - [CDKA1_MOUSE]					7.40065	22.81	1	2	0.0175439	2.32629
P18111	268	28.4187	9.65674	Homeobox protein CDX-1 OS=Mus musculus GN=Cdx1 PE=2 SV=2 - [CDX1_MOUSE]					5.26492	12.69	2	2	0.00746269	0.98954
Q7TSG1	988	112.509	5.93506	Centrosomal protein of 120 kDa OS=Mus musculus GN=Cep120 PE=1 SV=1 - [CE120_MOUSE]					4.42327	1.11	1	2	0.00202429	0.268418
Q80ZQ3	298	33.9369	7.48877	Uncharacterized protein C8orf74 homolog OS=Mus musculus PE=2 SV=1 - [CH074_MOUSE]		0			3.27376	7.05	2	2	0.00671141	0.889922
Q9CR86	148	16.0521	8.20654	Calcium-regulated heat stable protein 1 OS=Mus musculus GN=Carhsp1 PE=1 SV=1 - [CHSP1_MOUSE]					4.67095	12.84	1	2	0.0135135	1.79187
Q8BWY9	907	101.978	6.27783	Protein CIP2A OS=Mus musculus GN=Kiaa1524 PE=2 SV=3 - [CIP2A_MOUSE]					5.39756	4.96	2	2	0.00220507	0.292389
Q7TS74	745	82.948	9.68604	Cytoskeleton-associated protein 2-like OS=Mus musculus GN=Ckap2l PE=2 SV=1 - [CKP2L_MOUSE]		0			3.259	1.07	1	2	0.00268456	0.355969
O35492	638	73.7513	9.93506	Dual specificity protein kinase CLK3 OS=Mus musculus GN=Clk3 PE=1 SV=2 - [CLK3_MOUSE]					3.87381	3.29	2	2	0.0031348	0.415669
Q9QXX4	676	74.4198	8.60205	Calcium-binding mitochondrial carrier protein Aralar2 OS=Mus musculus GN=Slc25a13 PE=1 SV=1 - [CMC2_MOUSE]					3.83144	4.14	2	2	0.00295858	0.392303
Q5SU73	570	61.8786	8.99756	Coilin OS=Mus musculus GN=Coil PE=2 SV=1 - [COIL_MOUSE]					5.37689	2.98	1	2	0.00350877	0.465257
O55029	905	102.384	5.30029	Coatomer subunit beta' OS=Mus musculus GN=Copb2 PE=2 SV=2 - [COPB2_MOUSE]					4.67683	2.1	1	2	0.00220994	0.293035
Q5XJY5	511	57.1932	6.21436	Coatomer subunit delta OS=Mus musculus GN=Arcn1 PE=2 SV=2 - [COPD_MOUSE]					4.49445	5.48	2	2	0.00391389	0.518976
P28649	503	57.9769	8.03076	Cytochrome P450 19A1 OS=Mus musculus GN=Cyp19a1 PE=2 SV=1 - [CP19A_MOUSE]					5.13105	7.16	2	2	0.00397614	0.52723
Q9EPU4	1441	160.716	6.39209	Cleavage and polyadenylation specificity factor subunit 1 OS=Mus musculus GN=Cpsf1 PE=1 SV=1 - [CPSF1_MOUSE]					5.66303	3.82	2	2	0.00138793	0.184037
P52825	658	73.9336	8.36768	Carnitine O-palmitoyltransferase 2, mitochondrial OS=Mus musculus GN=Cpt2 PE=1 SV=2 - [CPT2_MOUSE]					3.31658	1.98	1	2	0.00303951	0.403034
Q6PIX9	558	60.238	9.49561	Uncharacterized protein C17orf80 homolog OS=Mus musculus GN=D11Wsu47e PE=2 SV=3 - [CQ080_MOUSE]					3.83385	3.23	2	2	0.00358423	0.475263
Q80YA8	1282	134.671	5.22412	Protein crumbs homolog 2 OS=Mus musculus GN=Crb2 PE=2 SV=3 - [CRUM2_MOUSE]					5.43377	3.82	2	2	0.00156006	0.206862
Q65CL1	895	99.7397	6.52197	Catenin alpha-3 OS=Mus musculus GN=Ctnna3 PE=1 SV=2 - [CTNA3_MOUSE]					4.34649	3.13	2	2	0.00223464	0.296309
P62897	105	11.598	9.5835	Cytochrome c, somatic OS=Mus musculus GN=Cycs PE=1 SV=2 - [CYC_MOUSE]					4.69894	37.14	2	2	0.0190476	2.52568
Q9JKB3	361	38.7903	9.68604	DNA-binding protein A OS=Mus musculus GN=Csda PE=1 SV=2 - [DBPA_MOUSE]					4.13294	8.31	2	2	0.00554017	0.734617
Q8K4N3	78	8.86633	7.92822	Beta-defensin 12 OS=Mus musculus GN=Defb12 PE=2 SV=2 - [DFB12_MOUSE]					5.09638	19.23	1	2	0.025641	3.39996
O54786	331	36.5497	4.90674	DNA fragmentation factor subunit alpha OS=Mus musculus GN=Dffa PE=1 SV=2 - [DFFA_MOUSE]					3.81283	7.25	2	2	0.0060423	0.801198
Q91WC9	669	73.8567	6.72705	Sn1-specific diacylglycerol lipase beta OS=Mus musculus GN=Daglb PE=1 SV=2 - [DGLB_MOUSE]					6.49395	3.89	1	2	0.00298954	0.396408
Q9EQ06	298	32.8597	8.66064	Estradiol 17-beta-dehydrogenase 11 OS=Mus musculus GN=Hsd17b11 PE=2 SV=1 - [DHB11_MOUSE]					4.70284	4.36	1	2	0.00671141	0.889922
Q91WN1	259	30.0403	5.93506	DnaJ homolog subfamily C member 9 OS=Mus musculus GN=Dnajc9 PE=2 SV=2 - [DNJC9_MOUSE]					3.83002	11.2	2	2	0.00772201	1.02393
P63168	89	10.3591	7.40088	Dynein light chain 1, cytoplasmic OS=Mus musculus GN=Dynll1 PE=1 SV=1 - [DYL1_MOUSE]					7.98336	24.72	1	2	0.0224719	2.97974
Q8BTJ4	456	51.5781	6.72705	Ectonucleotide pyrophosphatase/phosphodiesterase family member 4 OS=Mus musculus GN=Enpp4 PE=1 SV=1 - [ENPP4_MOUSE]					4.74806	1.75	1	2	0.00438596	0.581572
Q8BLN5	733	83.0877	6.40479	Lanosterol synthase OS=Mus musculus GN=Lss PE=2 SV=2 - [ERG7_MOUSE]					4.45864	3.14	1	2	0.00272851	0.361796
Q925F2	394	41.7839	9.26123	Endothelial cell-selective adhesion molecule OS=Mus musculus GN=Esam PE=1 SV=1 - [ESAM_MOUSE]					4.63869	4.31	1	2	0.00507614	0.673088
O35382	975	110.475	6.49365	Exocyst complex component 4 OS=Mus musculus GN=Exoc4 PE=1 SV=2 - [EXOC4_MOUSE]					5.35406	4.62	2	2	0.00205128	0.271997
Q3TPX4	708	81.6858	6.7124	Exocyst complex component 5 OS=Mus musculus GN=Exoc5 PE=1 SV=2 - [EXOC5_MOUSE]					5.06648	2.12	1	2	0.00282486	0.374572
O08575	532	58.2095	6.11279	Eyes absent homolog 2 OS=Mus musculus GN=Eya2 PE=1 SV=1 - [EYA2_MOUSE]					5.46377	4.89	2	2	0.0037594	0.49849
Q5NC57	135	16.1152	8.39697	Protein FAM183B OS=Mus musculus GN=Fam183b PE=2 SV=2 - [F183B_MOUSE]					4.58369	9.63	1	2	0.0148148	1.96442
Q8C3I8	393	42.8891	4.7417	Protein FAM203A OS=Mus musculus GN=Fam203a PE=2 SV=1 - [F203A_MOUSE]					5.51493	13.99	2	2	0.00508906	0.674801
Q9D518	532	62.7452	8.77783	Protein FAM227B OS=Mus musculus GN=Fam227b PE=2 SV=3 - [F227B_MOUSE]					4.77043	6.2	2	2	0.0037594	0.49849
Q9D8N2	357	40.3948	6.46826	Protein FAM45A OS=Mus musculus GN=Fam45a PE=2 SV=2 - [FA45A_MOUSE]					3.31244	2.52	1	2	0.00560224	0.742848
Q5SWY7	812	89.7739	6.66846	Protein FAM83G OS=Mus musculus GN=Fam83g PE=1 SV=1 - [FA83G_MOUSE]					4.78133	1.85	1	2	0.00246305	0.326597
Q148V8	1209	131.034	7.23975	Protein FAM83H OS=Mus musculus GN=Fam83h PE=1 SV=1 - [FA83H_MOUSE]					4.71559	2.07	2	2	0.00165426	0.219352
Q922J9	515	59.3967	9.18799	Fatty acyl-CoA reductase 1 OS=Mus musculus GN=Far1 PE=1 SV=1 - [FACR1_MOUSE]					4.77207	7.77	2	2	0.0038835	0.514945
Q1HCM0	245	26.2005	10.7554	Fibroblast growth factor-binding protein 3 OS=Mus musculus GN=Fgfbp3 PE=1 SV=2 - [FGFP3_MOUSE]					3.31082	4.9	1	2	0.00816327	1.08244
P97501	534	60.4767	8.36768	Dimethylaniline monooxygenase [N-oxide-forming] 3 OS=Mus musculus GN=Fmo3 PE=1 SV=1 - [FMO3_MOUSE]					4.57765	3.56	1	2	0.00374532	0.496623
Q8BUR3	623	68.9112	7.02002	Forkhead box protein J3 OS=Mus musculus GN=Foxj3 PE=2 SV=1 - [FOXJ3_MOUSE]					4.64598	3.69	1	2	0.00321027	0.425677
P58462	705	78.7842	6.66846	Forkhead box protein P1 OS=Mus musculus GN=Foxp1 PE=1 SV=1 - [FOXP1_MOUSE]					5.22736	5.53	2	2	0.00283688	0.376165
Q5H8B9	2123	234.853	5.17334	FRAS1-related extracellular matrix protein 3 OS=Mus musculus GN=Frem3 PE=2 SV=2 - [FREM3_MOUSE]					3.00542	1.18	2	2	0.000942063	0.124916
Q9R216	592	64.9516	8.27979	Frizzled-9 OS=Mus musculus GN=Fzd9 PE=2 SV=1 - [FZD9_MOUSE]					5.43268	2.53	1	2	0.00337838	0.447967
Q05915	241	26.9969	8.26514	GTP cyclohydrolase 1 OS=Mus musculus GN=Gch1 PE=2 SV=1 - [GCH1_MOUSE]					3.87609	9.54	2	2	0.00829876	1.1004
Q8BKN5	1024	117.903	5.98584	Gamma-tubulin complex component 5 OS=Mus musculus GN=Tubgcp5 PE=2 SV=2 - [GCP5_MOUSE]					4.67926	3.61	2	2	0.00195312	0.258981
P43029	461	47.8612	9.23193	Growth/differentiation factor 7 OS=Mus musculus GN=Gdf7 PE=2 SV=2 - [GDF7_MOUSE]					5.79816	7.59	1	2	0.00433839	0.575264
P16882	650	72.7369	4.85596	Growth hormone receptor OS=Mus musculus GN=Ghr PE=1 SV=1 - [GHR_MOUSE]					6.18068	3.38	1	2	0.00307692	0.407995
Q6XP49	780	83.8294	7.81104	Zinc finger protein GLIS3 OS=Mus musculus GN=Glis3 PE=2 SV=2 - [GLIS3_MOUSE]					3.99481	2.69	2	2	0.0025641	0.339996
Q99N64	498	57.7896	8.45557	Putative germ cell-less protein-like 1-like OS=Mus musculus GN=GMCL1P1 PE=2 SV=2 - [GMCLL_MOUSE]					4.5319	3.21	1	2	0.00401606	0.532523
Q8CFZ4	579	65.2887	6.58057	Glypican-3 OS=Mus musculus GN=Gpc3 PE=2 SV=1 - [GPC3_MOUSE]					5.05115	7.25	2	2	0.00345423	0.458025
Q8VCE2	372	41.5716	4.88135	GPN-loop GTPase 1 OS=Mus musculus GN=Gpn1 PE=1 SV=1 - [GPN1_MOUSE]					7.02679	7.53	1	2	0.00537634	0.712894
O70326	184	20.6965	9.39307	Gremlin-1 OS=Mus musculus GN=Grem1 PE=2 SV=1 - [GREM1_MOUSE]					6.16703	14.67	1	2	0.0108696	1.44129
P02301	136	15.3055	11.1362	Histone H3.3C OS=Mus musculus GN=H3f3c PE=1 SV=3 - [H3C_MOUSE]					4.50895	16.91	2	2	0.0147059	1.94998
P62806	103	11.3604	11.356	Histone H4 OS=Mus musculus GN=Hist1h4a PE=1 SV=2 - [H4_MOUSE]					4.82986	15.53	2	2	0.0194175	2.57472
Q80UW0	612	69.1541	9.75928	Heparan-sulfate 6-O-sulfotransferase 2 OS=Mus musculus GN=Hs6st2 PE=2 SV=3 - [H6ST2_MOUSE]					4.90522	2.29	1	2	0.00326797	0.433328
Q91WA3	347	39.1324	7.13721	Histone deacetylase 11 OS=Mus musculus GN=Hdac11 PE=2 SV=1 - [HDA11_MOUSE]					4.80611	6.63	1	2	0.00576369	0.764256
Q8R081	586	63.9233	8.104	Heterogeneous nuclear ribonucleoprotein L OS=Mus musculus GN=Hnrnpl PE=1 SV=2 - [HNRPL_MOUSE]					5.45094	4.1	2	2	0.00341297	0.452554
Q91VB4	1002	113.109	5.60498	Hermansky-Pudlak syndrome 3 protein homolog OS=Mus musculus GN=Hps3 PE=2 SV=2 - [HPS3_MOUSE]					3.35599	1.9	2	2	0.00199601	0.264667
P38532	525	57.1877	5.2749	Heat shock factor protein 1 OS=Mus musculus GN=Hsf1 PE=1 SV=2 - [HSF1_MOUSE]					4.19702	3.24	2	2	0.00380952	0.505137
Q9Z0N1	472	51.0332	8.39697	Eukaryotic translation initiation factor 2 subunit 3, X-linked OS=Mus musculus GN=Eif2s3x PE=1 SV=2 - [IF2G_MOUSE]					4.62185	3.81	1	2	0.00423729	0.561857
Q6P4S8	2195	245.013	6.27783	Integrator complex subunit 1 OS=Mus musculus GN=Ints1 PE=1 SV=2 - [INT1_MOUSE]		0			6.9908	2	2	2	0.000911162	0.120819
Q80W32	419	49.1373	5.73193	IQ domain-containing protein G OS=Mus musculus GN=Iqcg PE=2 SV=1 - [IQCG_MOUSE]					4.58336	4.3	2	2	0.00477327	0.632928
Q61179	399	44.5821	6.53662	Interferon regulatory factor 9 OS=Mus musculus GN=Irf9 PE=1 SV=1 - [IRF9_MOUSE]					4.78607	8.77	2	2	0.00501253	0.664653
Q60677	1167	128.825	6.22705	Integrin alpha-E OS=Mus musculus GN=Itgae PE=2 SV=2 - [ITAE_MOUSE]					4.54803	1.37	1	2	0.0017138	0.227246
Q8C863	864	98.9311	6.27783	E3 ubiquitin-protein ligase Itchy OS=Mus musculus GN=Itch PE=1 SV=2 - [ITCH_MOUSE]					4.86446	5.67	2	2	0.00231481	0.306941
Q8BJS7	891	96.0958	7.38623	Uncharacterized protein KIAA1383 OS=Mus musculus GN=Kiaa1383 PE=2 SV=1 - [K1383_MOUSE]					4.06737	3.82	2	2	0.00224467	0.297639
Q91WD7	886	100.871	9.0415	Kinesin-like protein KIF18A OS=Mus musculus GN=Kif18a PE=2 SV=1 - [KI18A_MOUSE]					4.76556	3.95	2	2	0.00225734	0.299319
O08584	283	31.8573	6.78564	Krueppel-like factor 6 OS=Mus musculus GN=Klf6 PE=2 SV=3 - [KLF6_MOUSE]					4.58536	13.07	2	2	0.00706714	0.937091
Q6S5J6	736	83.9284	8.38232	Krev interaction trapped protein 1 OS=Mus musculus GN=Krit1 PE=1 SV=1 - [KRIT1_MOUSE]					4.59973	2.72	2	2	0.00271739	0.360322
Q8R1F0	94	10.1909	11.6343	Leydig cell tumor 10 kDa protein homolog OS=Mus musculus GN=D8Ertd738e PE=2 SV=1 - [L10K_MOUSE]					3.3962	20.21	2	2	0.0212766	2.82124
Q8BMT4	693	77.0904	5.96045	Leucine-rich repeat-containing protein 33 OS=Mus musculus GN=Lrrc33 PE=2 SV=2 - [LRC33_MOUSE]					4.71031	4.18	2	2	0.002886	0.382679
Q8VC85	133	15.2272	5.37646	U6 snRNA-associated Sm-like protein LSm1 OS=Mus musculus GN=Lsm1 PE=2 SV=1 - [LSM1_MOUSE]					4.50525	16.54	1	2	0.0150376	1.99396
Q7TQE6	664	76.0405	9.0708	Macoilin OS=Mus musculus GN=Tmem57 PE=2 SV=1 - [MACOI_MOUSE]					4.10207	3.01	2	2	0.00301205	0.399393
O54992	473	54.1179	7.59131	MAP kinase-activated protein kinase 5 OS=Mus musculus GN=Mapkapk5 PE=1 SV=1 - [MAPK5_MOUSE]					4.43854	3.59	1	2	0.00422833	0.560669
Q8BPP1	359	40.8811	8.55811	Protein mab-21-like 2 OS=Mus musculus GN=Mab21l2 PE=2 SV=1 - [MB212_MOUSE]					4.63898	4.18	2	2	0.00557103	0.738709
Q9R0X0	212	23.1764	6.87354	Mediator of RNA polymerase II transcription subunit 20 OS=Mus musculus GN=Med20 PE=1 SV=1 - [MED20_MOUSE]					7.21262	12.74	1	2	0.00943396	1.25093
Q9D4I2	1325	146.659	6.81494	Meiosis inhibitor protein 1 OS=Mus musculus GN=Mei1 PE=2 SV=3 - [MEII1_MOUSE]					4.57393	2.57	2	2	0.00150943	0.200148
Q9CQG2	553	62.3009	7.35693	Methyltransferase-like protein 16 OS=Mus musculus GN=Mettl16 PE=1 SV=1 - [MET16_MOUSE]					8.194	6.87	1	2	0.00361664	0.47956
Q9Z2L6	481	54.5028	7.48877	Multiple inositol polyphosphate phosphatase 1 OS=Mus musculus GN=Minpp1 PE=1 SV=3 - [MINP1_MOUSE]					3.79616	4.57	2	2	0.004158	0.551344
A6H6E2	943	105.14	5.56689	Multimerin-2 OS=Mus musculus GN=Mmrn2 PE=2 SV=1 - [MMRN2_MOUSE]					5.09717	1.91	1	2	0.00212089	0.281227
Q14CH1	862	94.952	6.62451	Molybdenum cofactor sulfurase OS=Mus musculus GN=Mocos PE=2 SV=1 - [MOCOS_MOUSE]		0			3.88528	2.9	2	2	0.00232019	0.307653
P48967	447	50.0142	6.82959	M-phase inducer phosphatase 3 OS=Mus musculus GN=Cdc25c PE=2 SV=2 - [MPIP3_MOUSE]					4.43218	7.61	2	2	0.00447427	0.593281
Q9R1S7	1498	164.752	8.20654	Multidrug resistance-associated protein 6 OS=Mus musculus GN=Abcc6 PE=1 SV=3 - [MRP6_MOUSE]					6.26615	1.87	1	2	0.00133511	0.177034
Q924K8	591	67.0348	8.88037	Metastasis-associated protein MTA3 OS=Mus musculus GN=Mta3 PE=1 SV=1 - [MTA3_MOUSE]					4.47572	5.08	2	2	0.00338409	0.448725
Q8JZM8	3443	364.941	7.43018	Mucin-4 OS=Mus musculus GN=Muc4 PE=2 SV=1 - [MUC4_MOUSE]					3.41005	0.64	2	2	0.000580889	0.0770249
Q6DID5	682	76.0219	8.45557	PWWP domain-containing protein MUM1 OS=Mus musculus GN=Mum1 PE=2 SV=1 - [MUM1_MOUSE]					4.64372	6.01	2	2	0.00293255	0.388851
P09542	204	22.4073	5.09717	Myosin light chain 3 OS=Mus musculus GN=Myl3 PE=1 SV=4 - [MYL3_MOUSE]					4.79362	20.59	2	2	0.00980392	1.29998
Q8BU40	982	112.527	6.26514	NACHT, LRR and PYD domains-containing protein 4A OS=Mus musculus GN=Nlrp4a PE=2 SV=1 - [NAL4A_MOUSE]					4.60876	1.73	1	2	0.00203666	0.270058
Q8VCB1	673	75.361	8.89502	Nucleoporin NDC1 OS=Mus musculus GN=Tmem48 PE=2 SV=1 - [NDC1_MOUSE]					3.65482	1.49	1	2	0.00297177	0.394052
Q62414	383	41.4674	6.75635	Neurogenic differentiation factor 2 OS=Mus musculus GN=Neurod2 PE=1 SV=3 - [NDF2_MOUSE]					4.5446	14.36	2	2	0.00522193	0.692419
Q0MW30	546	58.4896	8.36768	E3 ubiquitin-protein ligase NEURL1B OS=Mus musculus GN=Neurl1b PE=1 SV=1 - [NEU1B_MOUSE]					4.28371	4.76	2	2	0.003663	0.485708
Q8BHY2	516	58.6385	6.771	Nucleolar complex protein 4 homolog OS=Mus musculus GN=Noc4l PE=2 SV=1 - [NOC4L_MOUSE]					3.94027	3.29	2	2	0.00387597	0.513947
Q99ME9	634	74.0659	9.5249	Nucleolar GTP-binding protein 1 OS=Mus musculus GN=Gtpbp4 PE=2 SV=3 - [NOG1_MOUSE]					5.55566	2.05	1	2	0.00315457	0.418291
Q8CEC0	753	84.8835	6.26514	Nuclear pore complex protein Nup88 OS=Mus musculus GN=Nup88 PE=2 SV=1 - [NUP88_MOUSE]					4.46319	3.85	2	2	0.00265604	0.352187
Q8K561	1137	126.35	5.68115	Otoancorin OS=Mus musculus GN=Otoa PE=2 SV=1 - [OTOAN_MOUSE]					4.59381	2.9	2	2	0.00175901	0.233242
Q50L42	875	100.092	5.61768	Cytosolic phospholipase A2 epsilon OS=Mus musculus GN=Pla2g4e PE=2 SV=1 - [PA24E_MOUSE]					5.20994	2.63	1	2	0.00228571	0.303082
Q9D3X5	248	27.2726	9.89111	PACRG-like protein OS=Mus musculus GN=Pacrgl PE=1 SV=1 - [PACRL_MOUSE]					3.78662	6.05	2	2	0.00806452	1.06934
Q8BTW9	593	64.5826	9.84717	Serine/threonine-protein kinase PAK 4 OS=Mus musculus GN=Pak4 PE=1 SV=1 - [PAK4_MOUSE]					4.89517	4.89	2	2	0.00337268	0.447212
O70250	253	28.8088	8.49951	Phosphoglycerate mutase 2 OS=Mus musculus GN=Pgam2 PE=1 SV=3 - [PGAM2_MOUSE]					5.13391	6.32	1	2	0.00790514	1.04821
Q9D9M5	241	27.5449	6.53662	Pyridoxal phosphate phosphatase PHOSPHO2 OS=Mus musculus GN=Phospho2 PE=2 SV=1 - [PHOP2_MOUSE]					4.15552	8.3	2	2	0.00829876	1.1004
Q9JHG7	1102	126.319	7.21045	Phosphatidylinositol 4,5-bisphosphate 3-kinase catalytic subunit gamma isoform OS=Mus musculus GN=Pik3cg PE=1 SV=2 - [PK3CG_MOUSE]					7.00519	2.45	1	2	0.00181488	0.24065
O08852	4293	466.281	5.87158	Polycystin-1 OS=Mus musculus GN=Pkd1 PE=1 SV=2 - [PKD1_MOUSE]					4.57049	0.28	1	2	0.000465875	0.0617742
Q66T02	1073	118.85	6.87354	Pleckstrin homology domain-containing family G member 5 OS=Mus musculus GN=Plekhg5 PE=1 SV=1 - [PKHG5_MOUSE]					3.975	1.4	2	2	0.00186393	0.247154
Q91WW7	413	45.7422	7.00537	Patatin-like phospholipase domain-containing protein 3 OS=Mus musculus GN=Pnpla3 PE=2 SV=1 - [PLPL3_MOUSE]					4.74551	3.87	1	2	0.00484262	0.642123
Q61233	627	70.1048	5.32568	Plastin-2 OS=Mus musculus GN=Lcp1 PE=1 SV=4 - [PLSL_MOUSE]					6.36292	5.74	2	2	0.00318979	0.422961
Q9QZC2	1574	176.362	7.75244	Plexin-C1 OS=Mus musculus GN=Plxnc1 PE=1 SV=1 - [PLXC1_MOUSE]					3.23729	1.14	2	2	0.00127065	0.168486
P31361	497	50.1687	7.86963	POU domain, class 3, transcription factor 3 OS=Mus musculus GN=Pou3f3 PE=2 SV=2 - [PO3F3_MOUSE]					3.08582	2.41	1	2	0.00402414	0.533595
Q8K2H1	381	43.8085	8.54346	Periphilin-1 OS=Mus musculus GN=Pphln1 PE=1 SV=1 - [PPHLN_MOUSE]					3.0834	5.25	2	2	0.00524934	0.696054
Q148A4	427	47.7796	8.83643	Protein phosphatase 1 regulatory subunit 32 OS=Mus musculus GN=Ppp1r32 PE=2 SV=1 - [PPR32_MOUSE]					6.57306	6.09	1	2	0.00468384	0.621069
Q8C0F9	409	45.7586	9.65674	Inactive serine protease 35 OS=Mus musculus GN=Prss35 PE=2 SV=1 - [PRS35_MOUSE]					3.34006	4.4	2	2	0.00488998	0.648403
Q99M80	1454	162.909	6.84424	Receptor-type tyrosine-protein phosphatase T OS=Mus musculus GN=Ptprt PE=2 SV=2 - [PTPRT_MOUSE]					5.5321	1.58	1	2	0.00137552	0.182391
Q9ET01	850	97.401	7.09326	Glycogen phosphorylase, liver form OS=Mus musculus GN=Pygl PE=1 SV=4 - [PYGL_MOUSE]					4.69724	4.59	2	2	0.00235294	0.311996
Q6PFE3	886	99.2749	8.22119	DNA repair and recombination protein RAD54B OS=Mus musculus GN=Rad54b PE=2 SV=1 - [RA54B_MOUSE]					4.8713	4.18	2	2	0.00225734	0.299319
P70270	747	84.6409	8.6167	DNA repair and recombination protein RAD54-like OS=Mus musculus GN=Rad54l PE=1 SV=2 - [RAD54_MOUSE]					4.60383	4.82	2	2	0.00267738	0.355016
P13405	921	105.299	7.92822	Retinoblastoma-associated protein OS=Mus musculus GN=Rb1 PE=1 SV=2 - [RB_MOUSE]					4.74435	2.06	1	2	0.00217155	0.287944
P49194	1234	134.367	5.10986	Retinol-binding protein 3 OS=Mus musculus GN=Rbp3 PE=2 SV=3 - [RET3_MOUSE]					3.19904	1.7	2	2	0.00162075	0.214908
Q9D0F6	339	38.0719	7.81104	Replication factor C subunit 5 OS=Mus musculus GN=Rfc5 PE=2 SV=1 - [RFC5_MOUSE]					4.87323	11.8	2	2	0.00589971	0.782291
B1AUC7	590	66.5584	6.06201	Rho GTPase-activating protein 36 OS=Mus musculus GN=Arhgap36 PE=2 SV=1 - [RHG36_MOUSE]					5.70291	7.63	2	2	0.00338983	0.449486
Q8BPM6	367	40.2578	5.04639	Protein RIC-3 OS=Mus musculus GN=Ric3 PE=2 SV=2 - [RIC3_MOUSE]					3.20383	2.18	1	2	0.00544959	0.722607
Q9CXW4	178	20.2396	9.59814	60S ribosomal protein L11 OS=Mus musculus GN=Rpl11 PE=1 SV=4 - [RL11_MOUSE]					5.36609	7.87	1	2	0.011236	1.48987
Q5ND52	418	46.7666	9.39307	RNA methyltransferase-like protein 1 OS=Mus musculus GN=Rnmtl1 PE=2 SV=1 - [RMTL1_MOUSE]		0			4.30272	3.83	2	2	0.00478469	0.634442
Q921X6	316	35.6292	6.11279	DNA-directed RNA polymerase III subunit RPC6 OS=Mus musculus GN=Polr3f PE=1 SV=1 - [RPC6_MOUSE]					3.88894	10.44	2	2	0.00632911	0.83923
Q3UH06	1700	184.038	6.72705	Ras-responsive element-binding protein 1 OS=Mus musculus GN=Rreb1 PE=1 SV=2 - [RREB1_MOUSE]					4.72638	1.71	2	2	0.00117647	0.155998
P62281	158	18.419	10.3013	40S ribosomal protein S11 OS=Mus musculus GN=Rps11 PE=2 SV=3 - [RS11_MOUSE]					4.80295	5.7	1	2	0.0126582	1.67846
P62264	151	16.2625	10.0522	40S ribosomal protein S14 OS=Mus musculus GN=Rps14 PE=2 SV=3 - [RS14_MOUSE]					6.30239	13.91	1	2	0.013245	1.75627
Q80ZS3	200	23.4295	9.96436	28S ribosomal protein S26, mitochondrial OS=Mus musculus GN=Mrps26 PE=2 SV=1 - [RT26_MOUSE]		0			4.64478	10	1	2	0.01	1.32598
P62309	76	8.49043	8.88037	Small nuclear ribonucleoprotein G OS=Mus musculus GN=Snrpg PE=1 SV=1 - [RUXG_MOUSE]					4.02541	9.21	1	2	0.0263158	3.48943
P52592	352	38.8038	9.24658	Sphingosine 1-phosphate receptor 2 OS=Mus musculus GN=S1pr2 PE=1 SV=3 - [S1PR2_MOUSE]					3.60538	3.69	1	2	0.00568182	0.7534
Q3UH53	2193	240.156	6.771	Protein sidekick-1 OS=Mus musculus GN=Sdk1 PE=2 SV=1 - [SDK1_MOUSE]					4.54108	1.96	2	2	0.000911993	0.120929
O55131	436	50.5179	8.57275	Septin-7 OS=Mus musculus GN=Sept7 PE=1 SV=1 - [SEPT7_MOUSE]					2.45737	3.9	2	2	0.00458716	0.608249
Q8BHJ6	461	51.7954	8.07471	Serine incorporator 5 OS=Mus musculus GN=Serinc5 PE=2 SV=1 - [SERC5_MOUSE]					2.29305	5.21	1	2	0.00433839	0.575264
Q923D4	86	10.1128	6.354	Splicing factor 3B subunit 5 OS=Mus musculus GN=Sf3b5 PE=2 SV=1 - [SF3B5_MOUSE]					4.77931	17.44	1	2	0.0232558	3.08368
Q3UZY0	1216	143.942	10.6235	Protein SFI1 homolog OS=Mus musculus GN=Sfi1 PE=2 SV=1 - [SFI1_MOUSE]					3.84111	2.47	2	2	0.00164474	0.218089
Q62226	437	47.7436	8.17725	Sonic hedgehog protein OS=Mus musculus GN=Shh PE=1 SV=2 - [SHH_MOUSE]					4.59503	7.55	2	2	0.00457666	0.606857
O88520	582	64.8525	8.45557	Leucine-rich repeat protein SHOC-2 OS=Mus musculus GN=Shoc2 PE=2 SV=2 - [SHOC2_MOUSE]					3.85682	4.98	2	2	0.00343643	0.455664
P70390	331	34.8836	8.82178	Short stature homeobox protein 2 OS=Mus musculus GN=Shox2 PE=2 SV=1 - [SHOX2_MOUSE]					4.66788	10.57	2	2	0.0060423	0.801198
Q8BUE1	797	90.8791	8.90967	Sodium/hydrogen exchanger 4 OS=Mus musculus GN=Slc9a4 PE=2 SV=1 - [SL9A4_MOUSE]		0			4.52564	4.77	2	2	0.00250941	0.332744
Q8C110	840	94.995	6.49365	SLIT and NTRK-like protein 6 OS=Mus musculus GN=Slitrk6 PE=2 SV=1 - [SLIK6_MOUSE]					4.6394	2.14	1	2	0.00238095	0.31571
Q9CUN6	731	83.3034	7.26904	E3 ubiquitin-protein ligase SMURF1 OS=Mus musculus GN=Smurf1 PE=2 SV=2 - [SMUF1_MOUSE]					4.52119	5.2	2	2	0.00273598	0.362786
Q9JLY0	533	59.0395	7.34229	Suppressor of cytokine signaling 6 OS=Mus musculus GN=Socs6 PE=1 SV=2 - [SOCS6_MOUSE]					4.35887	6.57	2	2	0.00375235	0.497555
Q2M2N2	392	44.6701	7.00537	Speckle-type POZ protein-like OS=Mus musculus GN=Spopl PE=2 SV=3 - [SPOPL_MOUSE]					5.60587	7.4	2	2	0.00510204	0.676522
P42227	770	87.9974	6.30322	Signal transducer and activator of transcription 3 OS=Mus musculus GN=Stat3 PE=1 SV=2 - [STAT3_MOUSE]					4.61755	4.16	2	2	0.0025974	0.344411
Q8R3F9	869	94.5437	5.80811	Speckle targeted PIP5K1A-regulated poly(A) polymerase OS=Mus musculus GN=Tut1 PE=1 SV=1 - [STPAP_MOUSE]					4.74908	1.96	1	2	0.0023015	0.305175
Q8BVI5	326	37.0572	5.85889	Syntaxin-16 OS=Mus musculus GN=Stx16 PE=1 SV=3 - [STX16_MOUSE]					4.7015	5.83	1	2	0.00613497	0.813487
P70281	254	29.3279	8.67529	Synaptonemal complex protein 3 OS=Mus musculus GN=Sycp3 PE=1 SV=1 - [SYCP3_MOUSE]					3.22265	9.06	1	2	0.00787402	1.04408
Q8VDC0	902	101.415	8.19189	Probable leucine--tRNA ligase, mitochondrial OS=Mus musculus GN=Lars2 PE=2 SV=1 - [SYLM_MOUSE]					4.89086	4.1	2	2	0.00221729	0.29401
Q8BWB1	975	102.89	9.78857	Synaptopodin 2-like protein OS=Mus musculus GN=Synpo2l PE=2 SV=1 - [SYP2L_MOUSE]					5.59252	4.92	2	2	0.00205128	0.271997
Q6IEE6	982	106.923	6.03662	Transmembrane protein 132E OS=Mus musculus GN=Tmem132e PE=2 SV=1 - [T132E_MOUSE]					6.44469	5.7	2	2	0.00203666	0.270058
Q8CB65	421	47.8624	6.82959	Transmembrane protein 194B OS=Mus musculus GN=Tmem194b PE=2 SV=3 - [T194B_MOUSE]					6.69113	5.46	1	2	0.00475059	0.629921
Q9EQH4	308	33.9672	6.45557	Transcription initiation factor TFIID subunit 8 OS=Mus musculus GN=Taf8 PE=2 SV=1 - [TAF8_MOUSE]					4.55772	5.19	1	2	0.00649351	0.861028
Q4VBD2	564	63.853	8.22119	Transmembrane anterior posterior transformation protein 1 OS=Mus musculus GN=Tapt1 PE=2 SV=2 - [TAPT1_MOUSE]					4.86893	7.09	2	2	0.0035461	0.470207
Q69ZT9	766	84.8393	8.52881	TBC1 domain family member 30 OS=Mus musculus GN=Tbc1d30 PE=2 SV=2 - [TBC30_MOUSE]					4.82959	2.35	1	2	0.00261097	0.34621
Q9R1K7	455	50.9904	7.10791	Tubulin delta chain OS=Mus musculus GN=Tubd1 PE=2 SV=1 - [TBD_MOUSE]					5.5385	12.75	2	2	0.0043956	0.58285
P29037	316	34.6871	9.78857	TATA-box-binding protein OS=Mus musculus GN=Tbp PE=1 SV=1 - [TBP_MOUSE]					4.42552	7.59	2	2	0.00632911	0.83923
Q62264	150	17.0824	4.98291	Thyroid hormone-inducible hepatic protein OS=Mus musculus GN=Thrsp PE=1 SV=1 - [THRSP_MOUSE]					3.1838	6.67	2	2	0.0133333	1.76798
Q5FWI3	1383	153.704	7.78174	Transmembrane protein 2 OS=Mus musculus GN=Tmem2 PE=1 SV=1 - [TMEM2_MOUSE]					4.40466	2.39	2	2	0.00144613	0.191755
Q56A06	836	94.1153	8.82178	Transmembrane and TPR repeat-containing protein 2 OS=Mus musculus GN=Tmtc2 PE=2 SV=1 - [TMTC2_MOUSE]					4.04762	3.71	2	2	0.00239234	0.317221
Q9DAM5	318	35.5955	9.20264	Mitochondrial thiamine pyrophosphate carrier OS=Mus musculus GN=Slc25a19 PE=2 SV=1 - [TPC_MOUSE]					3.1018	3.46	1	2	0.00628931	0.833952
Q80V85	475	54.2634	6.62451	Tripartite motif-containing protein 62 OS=Mus musculus GN=Trim62 PE=2 SV=1 - [TRI62_MOUSE]					4.75815	8.42	2	2	0.00421053	0.558309
Q8BLA8	1125	128.383	7.31299	Transient receptor potential cation channel subfamily A member 1 OS=Mus musculus GN=Trpa1 PE=1 SV=1 - [TRPA1_MOUSE]					4.02669	2.13	2	2	0.00177778	0.23573
P35441	1170	129.564	4.95752	Thrombospondin-1 OS=Mus musculus GN=Thbs1 PE=1 SV=1 - [TSP1_MOUSE]					3.94031	2.56	2	2	0.0017094	0.226664
Q5SWD9	803	92.0467	6.99072	Pre-rRNA-processing protein TSR1 homolog OS=Mus musculus GN=Tsr1 PE=2 SV=1 - [TSR1_MOUSE]					5.31131	5.85	2	2	0.00249066	0.330257
P63072	162	18.3648	9.43701	Ubiquitin D OS=Mus musculus GN=Ubd PE=1 SV=1 - [UBD_MOUSE]					4.73922	26.54	2	2	0.0123457	1.63702
Q3USZ2	394	46.1022	9.46631	Upstream-binding factor 1-like protein 1 OS=Mus musculus GN=Ubtfl1 PE=1 SV=1 - [UBFL1_MOUSE]					4.9101	7.36	2	2	0.00507614	0.673088
Q9EP51	310	35.1713	9.40771	Vomeronasal type-1 receptor 50 OS=Mus musculus GN=Vmn1r50 PE=2 SV=1 - [V1R50_MOUSE]					4.46853	4.19	1	2	0.00645161	0.855473
Q60930	295	31.7126	7.48877	Voltage-dependent anion-selective channel protein 2 OS=Mus musculus GN=Vdac2 PE=1 SV=2 - [VDAC2_MOUSE]					5.04672	6.78	1	2	0.00677966	0.898972
A2ARP1	1436	159.822	5.38916	Inositol hexakisphosphate and diphosphoinositol-pentakisphosphate kinase 1 OS=Mus musculus GN=Ppip5k1 PE=2 SV=1 - [VIP1_MOUSE]					5.70096	2.99	2	2	0.00139276	0.184677
Q91XD6	386	43.7077	7.15186	Vacuolar protein-sorting-associated protein 36 OS=Mus musculus GN=Vps36 PE=1 SV=1 - [VPS36_MOUSE]					4.55674	8.81	2	2	0.00518135	0.687038
Q8BND3	1181	133.905	6.34131	WD repeat-containing protein 35 OS=Mus musculus GN=Wdr35 PE=2 SV=3 - [WDR35_MOUSE]					4.95751	3.73	2	2	0.00169348	0.224553
Q3UH66	2149	227.386	5.90967	Serine/threonine-protein kinase WNK2 OS=Mus musculus GN=Wnk2 PE=1 SV=2 - [WNK2_MOUSE]					3.20003	0.84	2	2	0.000930665	0.123405
Q68FG0	224	26.2275	7.13721	Zinc finger C4H2 domain-containing protein OS=Mus musculus GN=Zc4h2 PE=2 SV=1 - [ZC4H2_MOUSE]					3.97644	6.7	2	2	0.00892857	1.18391
A2A884	2348	253.256	7.50342	Transcription factor HIVEP3 OS=Mus musculus GN=Hivep3 PE=1 SV=1 - [ZEP3_MOUSE]					3.90387	1.36	2	2	0.000851789	0.112946
P16374	707	82.2203	8.90967	Zinc finger protein 60 OS=Mus musculus GN=Zfp60 PE=2 SV=2 - [ZFP60_MOUSE]					6.19466	7.5	2	2	0.00282885	0.375101
Q62511	572	63.3498	7.48877	E3 ubiquitin-protein ligase ZFP91 OS=Mus musculus GN=Zfp91 PE=1 SV=3 - [ZFP91_MOUSE]		0			3.00485	3.85	2	2	0.0034965	0.463631
Q3TXX3	415	46.1718	5.35107	Protrudin OS=Mus musculus GN=Zfyve27 PE=1 SV=2 - [ZFY27_MOUSE]					4.75463	6.02	1	2	0.00481928	0.639028
Q62394	352	38.2977	5.12256	Zinc finger protein 185 OS=Mus musculus GN=Znf185 PE=2 SV=1 - [ZN185_MOUSE]					5.36406	4.55	1	2	0.00568182	0.7534
Q2TL60	609	70.2177	9.72998	Zinc finger protein 667 OS=Mus musculus GN=Znf667 PE=1 SV=1 - [ZN667_MOUSE]					3.01518	2.13	2	2	0.00328407	0.435463
P20239	713	80.1582	6.56592	Zona pellucida sperm-binding protein 2 OS=Mus musculus GN=Zp2 PE=1 SV=1 - [ZP2_MOUSE]					4.89527	4.91	2	2	0.00280505	0.371945
Q02152	479	53.5901	8.83643	5-hydroxytryptamine receptor 2B OS=Mus musculus GN=Htr2b PE=2 SV=2 - [5HT2B_MOUSE]					2.32592	4.38	1	1	0.00208768	0.276823
P97288	388	43.9324	8.11865	5-hydroxytryptamine receptor 4 OS=Mus musculus GN=Htr4 PE=1 SV=3 - [5HT4R_MOUSE]					2.4045	4.38	1	1	0.00257732	0.341748
Q3UFY7	292	33.557	6.53662	Cytosolic 5'-nucleotidase III-like protein OS=Mus musculus GN=Nt5c3l PE=2 SV=2 - [5NT3L_MOUSE]					2.38134	6.51	1	1	0.00342466	0.454104
Q3UKZ7	152	17.5295	8.38232	ARL14 effector protein-like OS=Mus musculus GN=Arl14epl PE=2 SV=1 - [A14EL_MOUSE]					2.36588	4.61	1	1	0.00657895	0.872357
Q19LI2	512	56.5176	6.78564	Alpha-1B-glycoprotein OS=Mus musculus GN=A1bg PE=1 SV=1 - [A1BG_MOUSE]					3.1035	4.88	1	1	0.00195312	0.258981
Q8K268	709	79.8151	6.16357	ATP-binding cassette sub-family F member 3 OS=Mus musculus GN=Abcf3 PE=1 SV=1 - [ABCF3_MOUSE]					2.34649	3.1	1	1	0.00141044	0.187022
Q9QXM0	425	48.346	6.69775	Abhydrolase domain-containing protein 2 OS=Mus musculus GN=Abhd2 PE=2 SV=1 - [ABHD2_MOUSE]					2.34085	4.24	1	1	0.00235294	0.311996
Q8VD66	342	38.8357	7.59131	Abhydrolase domain-containing protein 4 OS=Mus musculus GN=Abhd4 PE=2 SV=1 - [ABHD4_MOUSE]					3.10365	9.36	1	1	0.00292398	0.387714
Q8R0I0	805	92.3086	5.5415	Angiotensin-converting enzyme 2 OS=Mus musculus GN=Ace2 PE=1 SV=1 - [ACE2_MOUSE]					2.35112	1.61	1	1	0.00124224	0.164718
Q91X60	512	58.6966	5.33838	Neuronal acetylcholine receptor subunit alpha-2 OS=Mus musculus GN=Chrna2 PE=2 SV=1 - [ACHA2_MOUSE]					2.22957	4.88	1	1	0.00195312	0.258981
P04756	457	51.9049	5.97314	Acetylcholine receptor subunit alpha OS=Mus musculus GN=Chrna1 PE=1 SV=1 - [ACHA_MOUSE]					1.73622	1.97	1	1	0.00218818	0.29015
Q9ERZ4	466	51.4655	8.92432	Muscarinic acetylcholine receptor M2 OS=Mus musculus GN=Chrm2 PE=1 SV=2 - [ACM2_MOUSE]					2.40875	3.86	1	1	0.00214592	0.284546
Q920H4	532	60.2141	9.29053	Muscarinic acetylcholine receptor M5 OS=Mus musculus GN=Chrm5 PE=2 SV=2 - [ACM5_MOUSE]					2.27538	3.2	1	1	0.0018797	0.249245
Q8R519	336	38.0021	6.25244	2-amino-3-carboxymuconate-6-semialdehyde decarboxylase OS=Mus musculus GN=Acmsd PE=1 SV=2 - [ACMSD_MOUSE]					2.26783	4.46	1	1	0.00297619	0.394638
Q9R0H0	661	74.6013	8.48486	Peroxisomal acyl-coenzyme A oxidase 1 OS=Mus musculus GN=Acox1 PE=1 SV=5 - [ACOX1_MOUSE]					2.24554	2.42	1	1	0.00151286	0.200603
P23578	436	48.8978	9.36377	Acrosin OS=Mus musculus GN=Acr PE=2 SV=1 - [ACRO_MOUSE]					3.38886	5.5	1	1	0.00229358	0.304125
Q80W40	580	65.3853	7.72314	Acyl-coenzyme A synthetase ACSM4, mitochondrial OS=Mus musculus GN=Acsm4 PE=2 SV=1 - [ACSM4_MOUSE]					3.14477	5.17	1	1	0.00172414	0.228618
Q99JW2	408	45.7521	6.31592	Aminoacylase-1 OS=Mus musculus GN=Acy1 PE=1 SV=1 - [ACY1_MOUSE]					2.26947	1.96	1	1	0.00245098	0.324996
O35674	920	100.795	8.1333	Disintegrin and metalloproteinase domain-containing protein 19 OS=Mus musculus GN=Adam19 PE=2 SV=2 - [ADA19_MOUSE]					1.67705	1.3	1	1	0.00108696	0.144129
Q9R1V7	829	91.4884	7.6792	Disintegrin and metalloproteinase domain-containing protein 23 OS=Mus musculus GN=Adam23 PE=1 SV=1 - [ADA23_MOUSE]					2.36989	1.81	1	1	0.00120627	0.15995
Q9D5P4	478	51.0368	8.26514	Adenosine deaminase domain-containing protein 2 OS=Mus musculus GN=Adad2 PE=2 SV=1 - [ADAD2_MOUSE]					2.39145	2.72	1	1	0.00209205	0.277402
Q05910	826	89.9885	7.86963	Disintegrin and metalloproteinase domain-containing protein 8 OS=Mus musculus GN=Adam8 PE=2 SV=3 - [ADAM8_MOUSE]					3.00962	3.15	1	1	0.00121065	0.160531
Q80TL1	1090	123.19	8.30908	Adenylate cyclase type 2 OS=Mus musculus GN=Adcy2 PE=2 SV=2 - [ADCY2_MOUSE]					2.29689	1.65	1	1	0.000917431	0.12165
Q91WF3	1077	120.302	7.88428	Adenylate cyclase type 4 OS=Mus musculus GN=Adcy4 PE=1 SV=1 - [ADCY4_MOUSE]					1.54642	1.11	1	1	0.000928505	0.123118
P51830	1353	150.857	7.21045	Adenylate cyclase type 9 OS=Mus musculus GN=Adcy9 PE=1 SV=1 - [ADCY9_MOUSE]					2.20188	0.96	1	1	0.000739098	0.0980032
Q8CHC8	1165	126.687	8.99756	ADNP homeobox protein 2 OS=Mus musculus GN=Adnp2 PE=2 SV=2 - [ADNP2_MOUSE]					2.37357	1.8	1	1	0.000858369	0.113818
Q8VDL4	496	53.8685	5.61768	ADP-dependent glucokinase OS=Mus musculus GN=Adpgk PE=1 SV=2 - [ADPGK_MOUSE]					2.40198	3.43	1	1	0.00201613	0.267335
Q9JKV1	407	42.0337	5.07178	Proteasomal ubiquitin receptor ADRM1 OS=Mus musculus GN=Adrm1 PE=1 SV=2 - [ADRM1_MOUSE]		0			2.24366	3.44	1	1	0.002457	0.325794
Q61578	494	54.1684	8.66064	NADPH:adrenodoxin oxidoreductase, mitochondrial OS=Mus musculus GN=Fdxr PE=2 SV=1 - [ADRO_MOUSE]					1.66464	2.23	1	1	0.00202429	0.268418
P48962	298	32.8831	9.71533	ADP/ATP translocase 1 OS=Mus musculus GN=Slc25a4 PE=1 SV=4 - [ADT1_MOUSE]					1.74995	2.68	1	1	0.0033557	0.444961
Q8JZQ2	802	89.4626	8.60205	AFG3-like protein 2 OS=Mus musculus GN=Afg3l2 PE=1 SV=1 - [AFG32_MOUSE]					2.73982	2	1	1	0.00124688	0.165335
O08715	857	92.1372	5.021	A-kinase anchor protein 1, mitochondrial OS=Mus musculus GN=Akap1 PE=1 SV=4 - [AKAP1_MOUSE]					4.0324	3.03	1	1	0.00116686	0.154724
O88987	864	95.4953	6.30322	A-kinase anchor protein 3 OS=Mus musculus GN=Akap3 PE=2 SV=2 - [AKAP3_MOUSE]					2.72785	1.27	1	1	0.00115741	0.15347
D3YVF0	745	79.3495	4.75439	A-kinase anchor protein 5 OS=Mus musculus GN=Akap5 PE=3 SV=2 - [AKAP5_MOUSE]					3.02158	3.76	1	1	0.00134228	0.177984
B1AXD8	201	22.0992	8.86572	Akirin-2 OS=Mus musculus GN=Akirin2 PE=2 SV=1 - [AKIR2_MOUSE]					2.47933	10.45	1	1	0.00497512	0.659693
P47740	484	53.9363	8.35303	Fatty aldehyde dehydrogenase OS=Mus musculus GN=Aldh3a2 PE=2 SV=2 - [AL3A2_MOUSE]					1.52947	1.86	1	1	0.00206612	0.273963
Q9D8C3	1166	128.582	6.48096	UDP-N-acetylglucosamine transferase subunit ALG13 homolog OS=Mus musculus GN=Alg13 PE=2 SV=2 - [ALG13_MOUSE]					2.3872	1.54	1	1	0.000857633	0.113721
Q921Q3	482	54.3819	8.36768	Chitobiosyldiphosphodolichol beta-mannosyltransferase OS=Mus musculus GN=Alg1 PE=2 SV=3 - [ALG1_MOUSE]					3.04423	5.19	1	1	0.00207469	0.2751
Q8C2S7	508	55.5894	7.38623	Amphoterin-induced protein 3 OS=Mus musculus GN=Amigo3 PE=1 SV=1 - [AMGO3_MOUSE]					2.25009	1.97	1	1	0.0019685	0.26102
Q8K371	772	85.2262	7.21045	Angiomotin-like protein 2 OS=Mus musculus GN=Amotl2 PE=2 SV=1 - [AMOL2_MOUSE]					1.67132	1.68	1	1	0.00129534	0.171759
Q8VCU0	667	75.2045	4.729	Protein angel homolog 1 OS=Mus musculus GN=Angel1 PE=2 SV=2 - [ANGE1_MOUSE]					1.60064	1.5	1	1	0.00149925	0.198798
Q9R182	455	52.5105	6.65381	Angiopoietin-related protein 3 OS=Mus musculus GN=Angptl3 PE=2 SV=1 - [ANGL3_MOUSE]					2.25693	3.08	1	1	0.0021978	0.291425
Q9WVH6	509	57.769	9.0415	Angiopoietin-4 OS=Mus musculus GN=Angpt4 PE=1 SV=1 - [ANGP4_MOUSE]					2.30444	3.14	1	1	0.00196464	0.260508
Q3U3W5	846	94.1594	5.36377	Putative protein arginine N-methyltransferase 10 OS=Mus musculus GN=Prmt10 PE=2 SV=2 - [ANM10_MOUSE]					1.66292	1.3	1	1	0.00118203	0.156736
Q6NZB1	378	41.84	5.33838	Protein arginine N-methyltransferase 6 OS=Mus musculus GN=Prmt6 PE=2 SV=2 - [ANM6_MOUSE]					1.63868	2.65	1	1	0.0026455	0.350789
Q6PAK3	394	45.2466	6.93213	Protein arginine N-methyltransferase 8 OS=Mus musculus GN=Prmt8 PE=2 SV=2 - [ANM8_MOUSE]					3.15528	7.11	1	1	0.00253807	0.336544
A2AS55	361	39.751	6.96143	Ankyrin repeat domain-containing protein 16 OS=Mus musculus GN=Ankrd16 PE=2 SV=1 - [ANR16_MOUSE]					2.2183	5.26	1	1	0.00277008	0.367308
Q812A3	306	34.3271	9.01221	Ankyrin repeat domain-containing protein 23 OS=Mus musculus GN=Ankrd23 PE=2 SV=1 - [ANR23_MOUSE]					1.78688	3.27	1	1	0.00326797	0.433328
P97429	319	35.8931	5.56689	Annexin A4 OS=Mus musculus GN=Anxa4 PE=2 SV=4 - [ANXA4_MOUSE]					2.22441	5.96	1	1	0.0031348	0.415669
Q9DB50	160	18.9169	5.47803	AP-1 complex subunit sigma-2 OS=Mus musculus GN=Ap1s2 PE=2 SV=1 - [AP1S2_MOUSE]		0			2.28371	7.5	1	1	0.00625	0.82874
Q8BSZ2	193	22.0033	5.22412	AP-3 complex subunit sigma-2 OS=Mus musculus GN=Ap3s2 PE=1 SV=1 - [AP3S2_MOUSE]					1.62237	4.66	1	1	0.00518135	0.687038
Q8K2H6	185	21.2527	9.05615	Anaphase-promoting complex subunit 10 OS=Mus musculus GN=Anapc10 PE=2 SV=1 - [APC10_MOUSE]					2.49933	8.11	1	1	0.00540541	0.716748
P28352	317	35.4681	7.91357	DNA-(apurinic or apyrimidinic site) lyase OS=Mus musculus GN=Apex1 PE=1 SV=2 - [APEX1_MOUSE]					2.30738	7.89	1	1	0.00315457	0.418291
Q8C7G5	368	41.2369	6.01123	Apolipoprotein A-V OS=Mus musculus GN=Apoa5 PE=2 SV=1 - [APOA5_MOUSE]					3.32304	7.34	1	1	0.00271739	0.360322
P08226	311	35.8444	5.68115	Apolipoprotein E OS=Mus musculus GN=Apoe PE=1 SV=2 - [APOE_MOUSE]					2.34448	8.36	1	1	0.00321543	0.426361
Q9JM54	103	11.5583	10.7407	Phorbol-12-myristate-13-acetate-induced protein 1 OS=Mus musculus GN=Pmaip1 PE=1 SV=1 - [APR_MOUSE]					1.66757	10.68	1	1	0.00970874	1.28736
Q8C4A0	293	30.6891	7.35693	Aquaporin-6 OS=Mus musculus GN=Aqp6 PE=2 SV=1 - [AQP6_MOUSE]					1.81411	3.41	1	1	0.00341297	0.452554
Q9WV32	372	41.0375	8.35303	Actin-related protein 2/3 complex subunit 1B OS=Mus musculus GN=Arpc1b PE=1 SV=4 - [ARC1B_MOUSE]					3.84653	3.76	1	1	0.00268817	0.356447
Q8K221	341	37.7493	5.87158	Arfaptin-2 OS=Mus musculus GN=Arfip2 PE=2 SV=2 - [ARFP2_MOUSE]					1.56023	2.35	1	1	0.00293255	0.388851
Q9ES28	862	96.9951	6.80029	Rho guanine nucleotide exchange factor 7 OS=Mus musculus GN=Arhgef7 PE=1 SV=2 - [ARHG7_MOUSE]					2.26673	1.39	1	1	0.00116009	0.153826
A6PWV5	409	43.6055	6.29053	AT-rich interactive domain-containing protein 3C OS=Mus musculus GN=Arid3c PE=2 SV=2 - [ARI3C_MOUSE]					1.63265	2.93	1	1	0.00244499	0.324201
Q9WUL7	182	20.4738	7.23975	ADP-ribosylation factor-like protein 3 OS=Mus musculus GN=Arl3 PE=1 SV=1 - [ARL3_MOUSE]					2.30641	9.89	1	1	0.00549451	0.728562
Q3UJZ3	198	21.625	5.03369	Armadillo repeat-containing protein 7 OS=Mus musculus GN=Armc7 PE=2 SV=2 - [ARMC7_MOUSE]					2.33513	10.1	1	1	0.00505051	0.669689
Q9CX83	456	50.6114	9.33447	Armadillo repeat-containing X-linked protein 1 OS=Mus musculus GN=Armcx1 PE=2 SV=1 - [ARMX1_MOUSE]					3.28798	4.82	1	1	0.00219298	0.290786
Q9D738	308	33.8903	6.30322	Ankyrin repeat and SOCS box protein 12 OS=Mus musculus GN=Asb12 PE=2 SV=1 - [ASB12_MOUSE]					2.2013	5.52	1	1	0.00324675	0.430514
Q8VHS6	583	65.4703	6.04932	Ankyrin repeat and SOCS box protein 15 OS=Mus musculus GN=Asb15 PE=2 SV=2 - [ASB15_MOUSE]					2.48669	4.12	1	1	0.00171527	0.227441
Q91X20	623	68.2072	5.69385	Set1/Ash2 histone methyltransferase complex subunit ASH2 OS=Mus musculus GN=Ash2l PE=1 SV=1 - [ASH2L_MOUSE]					1.68692	1.12	1	1	0.00160514	0.212838
Q9R0Y1	495	56.4868	7.73779	Acid-sensing ion channel 5 OS=Mus musculus GN=Asic5 PE=2 SV=1 - [ASIC5_MOUSE]					1.52411	1.62	1	1	0.0020202	0.267875
Q6HA09	435	47.4248	7.23975	Astacin-like metalloendopeptidase OS=Mus musculus GN=Astl PE=1 SV=3 - [ASTL_MOUSE]					3.11236	6.67	1	1	0.00229885	0.304824
Q9Z1W8	1035	114.654	6.32861	Potassium-transporting ATPase alpha chain 2 OS=Mus musculus GN=Atp12a PE=1 SV=3 - [AT12A_MOUSE]					2.38312	1.26	1	1	0.000966184	0.128114
Q9CZ05	146	16.1759	8.104	Ataxin-7-like protein 1 OS=Mus musculus GN=Atxn7l1 PE=2 SV=2 - [AT7L1_MOUSE]					1.65923	8.22	1	1	0.00684932	0.908208
Q9CQY1	141	15.1978	4.97021	Ubiquitin-like protein ATG12 OS=Mus musculus GN=Atg12 PE=1 SV=1 - [ATG12_MOUSE]					1.52507	5.67	1	1	0.0070922	0.940414
Q7TSK7	957	105.579	6.82959	ADAMTS-like protein 2 OS=Mus musculus GN=Adamtsl2 PE=2 SV=1 - [ATL2_MOUSE]					2.61312	2.4	1	1	0.00104493	0.138556
Q9Z2E5	149	16.5585	10.2427	Protein atonal homolog 7 OS=Mus musculus GN=Atoh7 PE=2 SV=1 - [ATOH7_MOUSE]					2.27778	17.45	1	1	0.00671141	0.889922
Q9DCX2	161	18.7376	5.69385	ATP synthase subunit d, mitochondrial OS=Mus musculus GN=Atp5h PE=1 SV=3 - [ATP5H_MOUSE]					3.10338	15.53	1	1	0.00621118	0.823592
Q9CRA7	200	23.2599	8.06006	ATP synthase subunit s, mitochondrial OS=Mus musculus GN=Atp5s PE=2 SV=1 - [ATP5S_MOUSE]					1.54557	5.5	1	1	0.005	0.662992
Q64430	1491	161.855	6.62451	Copper-transporting ATPase 1 OS=Mus musculus GN=Atp7a PE=1 SV=3 - [ATP7A_MOUSE]					3.00045	1.81	1	1	0.000670691	0.0889325
O70305	1285	136.4	9.5542	Ataxin-2 OS=Mus musculus GN=Atxn2 PE=1 SV=1 - [ATX2_MOUSE]					3.17824	1.95	1	1	0.00077821	0.103189
Q8R4I1	867	92.639	9.86182	Ataxin-7 OS=Mus musculus GN=Atxn7 PE=1 SV=2 - [ATX7_MOUSE]					2.36383	1.5	1	1	0.0011534	0.152939
O88398	819	91.9742	5.5415	Advillin OS=Mus musculus GN=Avil PE=1 SV=2 - [AVIL_MOUSE]					3.15818	3.3	1	1	0.001221	0.161903
Q8R3I9	389	43.3425	8.01611	UDP-GlcNAc:betaGal beta-1,3-N-acetylglucosaminyltransferase 8 OS=Mus musculus GN=B3gnt8 PE=2 SV=1 - [B3GN8_MOUSE]					2.20575	4.11	1	1	0.00257069	0.34087
Q8R087	327	37.7302	8.52881	Beta-1,4-galactosyltransferase 7 OS=Mus musculus GN=B4galt7 PE=2 SV=1 - [B4GT7_MOUSE]					1.58108	2.75	1	1	0.0030581	0.405499
Q497V6	772	83.8183	9.01221	Bromo adjacent homology domain-containing 1 protein OS=Mus musculus GN=Bahd1 PE=2 SV=1 - [BAHD1_MOUSE]					2.36856	1.68	1	1	0.00129534	0.171759
Q99PU7	728	80.442	6.771	Ubiquitin carboxyl-terminal hydrolase BAP1 OS=Mus musculus GN=Bap1 PE=1 SV=1 - [BAP1_MOUSE]					3.43995	4.4	1	1	0.00137363	0.182141
O08686	283	31.5143	8.57275	Homeobox protein BarH-like 2 OS=Mus musculus GN=Barx2 PE=2 SV=2 - [BARX2_MOUSE]					2.40578	4.95	1	1	0.00353357	0.468545
Q9CWF6	721	79.8813	5.85889	Bardet-Biedl syndrome 2 protein homolog OS=Mus musculus GN=Bbs2 PE=2 SV=1 - [BBS2_MOUSE]					2.30006	1.94	1	1	0.00138696	0.183909
Q8CCN5	928	100.957	6.69775	Breast carcinoma-amplified sequence 3 homolog OS=Mus musculus GN=Bcas3 PE=1 SV=2 - [BCAS3_MOUSE]					1.61766	0.97	1	1	0.00107759	0.142886
Q921K9	202	22.2249	4.75439	B-cell CLL/lymphoma 7 protein family member B OS=Mus musculus GN=Bcl7b PE=1 SV=1 - [BCL7B_MOUSE]					2.36093	3.96	1	1	0.0049505	0.656427
Q5RJB0	231	25.099	11.3853	Class A basic helix-loop-helix protein 9 OS=Mus musculus GN=Bhlha9 PE=2 SV=1 - [BHA09_MOUSE]					2.50339	7.36	1	1	0.004329	0.574019
Q8BGW3	223	23.6861	9.62744	Class E basic helix-loop-helix protein 23 OS=Mus musculus GN=Bhlhe23 PE=2 SV=1 - [BHE23_MOUSE]					1.52804	5.38	1	1	0.0044843	0.594611
Q6PB60	539	59.7857	8.70459	Protein BHLHb9 OS=Mus musculus GN=Bhlhb9 PE=1 SV=1 - [BHLH9_MOUSE]					2.26089	4.27	1	1	0.00185529	0.246008
Q923D2	206	22.1834	7.00537	Flavin reductase (NADPH) OS=Mus musculus GN=Blvrb PE=2 SV=3 - [BLVRB_MOUSE]					1.52525	5.34	1	1	0.00485437	0.643681
Q2VPD4	579	64.3582	8.08936	Aryl hydrocarbon receptor nuclear translocator-like protein 2 OS=Mus musculus GN=Arntl2 PE=2 SV=2 - [BMAL2_MOUSE]					2.32584	2.59	1	1	0.00172712	0.229013
Q9R229	421	47.8575	4.84326	Bone morphogenetic protein 10 OS=Mus musculus GN=Bmp10 PE=2 SV=2 - [BMP10_MOUSE]					2.21503	4.04	1	1	0.0023753	0.31496
A2AHJ4	1799	202.816	7.41553	Bromodomain and WD repeat-containing protein 3 OS=Mus musculus GN=Brwd3 PE=2 SV=1 - [BRWD3_MOUSE]		0			2.82245	1.22	1	1	0.000555864	0.0737067
O08901	1058	119.486	6.1001	Mitotic checkpoint serine/threonine-protein kinase BUB1 OS=Mus musculus GN=Bub1 PE=2 SV=1 - [BUB1_MOUSE]					1.54105	1.04	1	1	0.00094518	0.125329
Q6PGH1	103	11.8968	8.17725	Protein BUD31 homolog OS=Mus musculus GN=Bud31 PE=2 SV=1 - [BUD31_MOUSE]					4.22753	18.45	1	1	0.00970874	1.28736
Q3TMW1	549	62.586	5.69385	Coiled-coil domain-containing protein 102A OS=Mus musculus GN=Ccdc102a PE=2 SV=2 - [C102A_MOUSE]					2.55928	2.91	1	1	0.00182149	0.241527
Q9QXP7	281	31.9887	5.87158	Complement C1q tumor necrosis factor-related protein 1 OS=Mus musculus GN=C1qtnf1 PE=2 SV=1 - [C1QT1_MOUSE]					2.20374	5.69	1	1	0.00355872	0.47188
Q922D8	935	101.136	7.13721	C-1-tetrahydrofolate synthase, cytoplasmic OS=Mus musculus GN=Mthfd1 PE=1 SV=4 - [C1TC_MOUSE]					2.32506	1.71	1	1	0.00106952	0.141816
P79621	1155	127.448	5.64307	MHC class II transactivator OS=Mus musculus GN=Ciita PE=2 SV=2 - [C2TA_MOUSE]					1.50566	0.78	1	1	0.000865801	0.114804
Q9DAE8	263	28.903	6.66846	UPF0739 protein C1orf74 homolog OS=Mus musculus PE=2 SV=1 - [CA074_MOUSE]					2.33879	6.46	1	1	0.00380228	0.504176
Q7TN12	663	72.6479	8.90967	Uncharacterized protein C1orf106 homolog OS=Mus musculus PE=2 SV=1 - [CA106_MOUSE]					1.61522	1.21	1	1	0.0015083	0.199997
Q3TQQ9	903	101.157	6.84424	Uncharacterized protein C1orf112 homolog OS=Mus musculus PE=2 SV=2 - [CA112_MOUSE]					3.07007	2.88	1	1	0.00110742	0.146842
Q06138	341	39.8177	6.88818	Calcium-binding protein 39 OS=Mus musculus GN=Cab39 PE=1 SV=2 - [CAB39_MOUSE]					2.20648	4.99	1	1	0.00293255	0.388851
Q9D424	453	48.3031	4.53857	Calcium-binding tyrosine phosphorylation-regulated protein OS=Mus musculus GN=Cabyr PE=1 SV=1 - [CABYR_MOUSE]					2.36906	3.97	1	1	0.00220751	0.292712
Q9Z0M3	801	88.9418	4.71631	Cadherin-20 OS=Mus musculus GN=Cdh20 PE=2 SV=1 - [CAD20_MOUSE]					1.59523	1.5	1	1	0.00124844	0.165541
Q6PFX6	781	84.0525	4.79248	Cadherin-24 OS=Mus musculus GN=Cdh24 PE=2 SV=1 - [CAD24_MOUSE]					1.84441	1.66	1	1	0.00128041	0.16978
Q9D9Q6	380	44.2039	6.43018	Calreticulin-3 OS=Mus musculus GN=Calr3 PE=1 SV=2 - [CALR3_MOUSE]					1.54361	3.68	1	1	0.00263158	0.348943
Q9D805	690	78.9276	5.36377	Calpain-9 OS=Mus musculus GN=Capn9 PE=2 SV=2 - [CAN9_MOUSE]					2.44829	2.75	1	1	0.00144928	0.192171
Q6TDU8	730	84.9124	5.37646	Cancer susceptibility candidate protein 1 OS=Mus musculus GN=Casc1 PE=2 SV=1 - [CASC1_MOUSE]					1.51732	1.37	1	1	0.00136986	0.181642
O08738	276	31.5747	6.88818	Caspase-6 OS=Mus musculus GN=Casp6 PE=2 SV=1 - [CASP6_MOUSE]					2.38214	7.61	1	1	0.00362319	0.480429
P24270	527	59.7577	7.88428	Catalase OS=Mus musculus GN=Cat PE=1 SV=4 - [CATA_MOUSE]					1.56808	1.52	1	1	0.00189753	0.25161
P56203	371	42.0932	9.01221	Cathepsin W OS=Mus musculus GN=Ctsw PE=2 SV=2 - [CATW_MOUSE]					3.03448	5.66	1	1	0.00269542	0.357408
Q9CWN7	505	54.9243	6.55127	UPF0760 protein C2orf29 homolog OS=Mus musculus GN=D1Bwg0212e PE=2 SV=1 - [CB029_MOUSE]					3.01538	6.93	1	1	0.0019802	0.262571
Q9D9H8	365	41.6627	7.86963	UPF0565 protein C2orf69 homolog OS=Mus musculus PE=2 SV=3 - [CB069_MOUSE]					2.38312	6.58	1	1	0.00273973	0.363283
Q9CYS6	286	30.3014	6.04932	Uncharacterized protein C2orf72 homolog OS=Mus musculus PE=2 SV=2 - [CB072_MOUSE]					1.53111	3.15	1	1	0.0034965	0.463631
Q9CRW3	126	14.5787	7.54736	UPF0538 protein C2orf76 homolog OS=Mus musculus PE=2 SV=2 - [CB076_MOUSE]					3.1731	18.25	1	1	0.00793651	1.05237
Q9DB16	337	39.0807	8.30908	Calcium-binding protein 39-like OS=Mus musculus GN=Cab39l PE=1 SV=3 - [CB39L_MOUSE]		0			3.04672	10.39	1	1	0.00296736	0.393467
Q8CDP0	1006	116.304	8.77783	Cytosolic carboxypeptidase 3 OS=Mus musculus GN=Agbl3 PE=1 SV=1 - [CBPC3_MOUSE]					3.19519	3.18	1	1	0.000994036	0.131807
Q09M05	972	109.299	7.29834	Cytosolic carboxypeptidase 4 OS=Mus musculus GN=Agbl1 PE=1 SV=2 - [CBPC4_MOUSE]		0			1.55383	1.44	1	1	0.00102881	0.136418
O89001	1377	152.31	6.17627	Carboxypeptidase D OS=Mus musculus GN=Cpd PE=1 SV=2 - [CBPD_MOUSE]					1.77576	0.73	1	1	0.000726216	0.0962951
P08074	244	25.9416	9.01221	Carbonyl reductase [NADPH] 2 OS=Mus musculus GN=Cbr2 PE=1 SV=1 - [CBR2_MOUSE]					2.29675	6.97	1	1	0.00409836	0.543436
Q8K354	277	30.9339	6.56592	Carbonyl reductase [NADPH] 3 OS=Mus musculus GN=Cbr3 PE=2 SV=1 - [CBR3_MOUSE]					3.22569	9.03	1	1	0.00361011	0.478694
Q3U155	467	53.9084	6.21436	Coiled-coil domain-containing protein 174 OS=Mus musculus GN=Ccdc174 PE=2 SV=1 - [CC174_MOUSE]		0			2.31348	2.57	1	1	0.00214133	0.283936
Q8CEZ1	200	22.894	8.70459	Uncharacterized protein C3orf43 homolog (Fragment) OS=Mus musculus PE=2 SV=2 - [CC043_MOUSE]					1.50883	5	1	1	0.005	0.662992
Q3UX62	658	74.0741	7.25439	Coiled-coil domain-containing protein 114 OS=Mus musculus GN=Ccdc114 PE=2 SV=1 - [CC114_MOUSE]					2.53288	2.89	1	1	0.00151976	0.201517
Q8BHG3	353	39.1934	7.35693	Cell cycle control protein 50B OS=Mus musculus GN=Tmem30b PE=2 SV=1 - [CC50B_MOUSE]					2.28427	3.97	1	1	0.00283286	0.375633
O08707	378	43.1783	7.88428	Chemokine-binding protein 2 OS=Mus musculus GN=Ccbp2 PE=2 SV=2 - [CCBP2_MOUSE]					1.52315	2.38	1	1	0.0026455	0.350789
Q3V036	639	73.6047	5.35107	Coiled-coil domain-containing protein 27 OS=Mus musculus GN=Ccdc27 PE=2 SV=1 - [CCD27_MOUSE]					2.32801	2.97	1	1	0.00156495	0.207509
Q4VA36	332	37.6777	8.49951	Coiled-coil domain-containing protein 84 OS=Mus musculus GN=Ccdc84 PE=2 SV=1 - [CCD84_MOUSE]					2.3981	2.41	1	1	0.00301205	0.399393
Q62401	104	11.6512	9.08545	C-C motif chemokine 12 OS=Mus musculus GN=Ccl12 PE=2 SV=1 - [CCL12_MOUSE]					1.52682	12.5	1	1	0.00961538	1.27498
Q9JL21	362	38.8749	10.2427	C-C chemokine receptor type 10 OS=Mus musculus GN=Ccr10 PE=1 SV=2 - [CCR10_MOUSE]					1.59715	3.59	1	1	0.00276243	0.366294
P11942	182	20.2215	8.85107	T-cell surface glycoprotein CD3 gamma chain OS=Mus musculus GN=Cd3g PE=1 SV=1 - [CD3G_MOUSE]					2.41633	10.99	1	1	0.00549451	0.728562
Q8VHP6	859	93.9695	5.73193	Cadherin-related family member 1 OS=Mus musculus GN=Cdhr1 PE=1 SV=1 - [CDHR1_MOUSE]					1.51317	0.93	1	1	0.00116414	0.154364
Q3UMM4	360	40.9345	8.90967	Cyclin-dependent kinase 10 OS=Mus musculus GN=Cdk10 PE=2 SV=1 - [CDK10_MOUSE]					2.2386	3.06	1	1	0.00277778	0.368329
Q04735	496	55.8791	7.86963	Cyclin-dependent kinase 16 OS=Mus musculus GN=Cdk16 PE=1 SV=1 - [CDK16_MOUSE]					2.24663	3.43	1	1	0.00201613	0.267335
Q04899	451	51.8149	8.51416	Cyclin-dependent kinase 18 OS=Mus musculus GN=Cdk18 PE=1 SV=1 - [CDK18_MOUSE]					3.04484	6.65	1	1	0.00221729	0.29401
Q8VDR5	215	24.1358	9.48096	Transmembrane protein C5orf28 homolog OS=Mus musculus GN=Gm7120 PE=2 SV=1 - [CE028_MOUSE]					2.25191	5.12	1	1	0.00465116	0.616736
Q8CIN6	465	50.4875	8.67529	CUGBP Elav-like family member 3 OS=Mus musculus GN=Celf3 PE=2 SV=1 - [CELF3_MOUSE]					1.52613	2.8	1	1	0.00215054	0.285158
Q5HZK1	386	43.2279	5.50342	Centrosomal protein of 44 kDa OS=Mus musculus GN=Cep44 PE=2 SV=1 - [CEP44_MOUSE]					2.21296	6.74	1	1	0.00259067	0.343519
Q9R1K9	172	19.7839	4.99561	Centrin-2 OS=Mus musculus GN=Cetn2 PE=1 SV=1 - [CETN2_MOUSE]					3.21516	19.19	1	1	0.00581395	0.770921
Q9DAY5	185	20.9314	4.70361	UPF0669 protein C6orf120 homolog OS=Mus musculus PE=2 SV=1 - [CF120_MOUSE]					2.00064	8.11	1	1	0.00540541	0.716748
Q8CC96	669	72.9252	9.01221	Uncharacterized protein C6orf222 homolog OS=Mus musculus PE=2 SV=1 - [CF222_MOUSE]					1.60916	1.64	1	1	0.00149477	0.198204
Q8BJQ9	530	60.8783	8.88037	Chondroitin sulfate N-acetylgalactosaminyltransferase 1 OS=Mus musculus GN=Csgalnact1 PE=2 SV=1 - [CGAT1_MOUSE]					3.32356	4.91	1	1	0.00188679	0.250186
Q9D915	106	12.2076	10.1401	Uncharacterized protein C8orf4 homolog OS=Mus musculus PE=2 SV=1 - [CH004_MOUSE]					3.08526	20.75	1	1	0.00943396	1.25093
Q64433	102	10.9559	8.35303	10 kDa heat shock protein, mitochondrial OS=Mus musculus GN=Hspe1 PE=1 SV=2 - [CH10_MOUSE]					1.51336	11.76	1	1	0.00980392	1.29998
Q8R3J5	223	24.5311	4.83057	Cation transport regulator-like protein 1 OS=Mus musculus GN=Chac1 PE=1 SV=2 - [CHAC1_MOUSE]					1.51849	4.48	1	1	0.0044843	0.594611
Q80XD1	332	38.1935	8.08936	Beta-chimaerin OS=Mus musculus GN=Chn2 PE=2 SV=2 - [CHIO_MOUSE]					3.78807	6.93	1	1	0.00301205	0.399393
O35280	476	54.3468	8.17725	Serine/threonine-protein kinase Chk1 OS=Mus musculus GN=Chek1 PE=1 SV=2 - [CHK1_MOUSE]					2.32799	3.57	1	1	0.00210084	0.278568
O88199	472	53.9631	9.1001	Carbohydrate sulfotransferase 3 OS=Mus musculus GN=Chst3 PE=2 SV=1 - [CHST3_MOUSE]					1.58058	2.75	1	1	0.00211864	0.280929
Q9CQC3	228	26.577	6.53662	Uncharacterized protein C9orf135 homolog OS=Mus musculus PE=2 SV=1 - [CI135_MOUSE]					2.20051	7.89	1	1	0.00438596	0.581572
Q6PD19	689	78.5813	6.59521	UPF0668 protein C10orf76 homolog OS=Mus musculus PE=2 SV=2 - [CJ076_MOUSE]					2.21949	2.03	1	1	0.00145138	0.19245
Q9D8L0	127	14.274	8.47021	Uncharacterized protein C11orf52 homolog OS=Mus musculus PE=2 SV=1 - [CK052_MOUSE]					2.20414	12.6	1	1	0.00787402	1.04408
Q8K2T4	89	9.578	9.5249	UPF0723 protein C11orf83 homolog OS=Mus musculus PE=2 SV=1 - [CK083_MOUSE]					1.60312	11.24	1	1	0.011236	1.48987
Q8CCC3	530	59.8477	7.59131	Uncharacterized protein C12orf56 homolog OS=Mus musculus PE=2 SV=1 - [CL056_MOUSE]					2.40354	4.34	1	1	0.00188679	0.250186
Q9WUB7	687	75.6356	8.98291	Chloride channel protein ClC-Ka OS=Mus musculus GN=Clcnka PE=1 SV=2 - [CLCKA_MOUSE]					3.03441	3.93	1	1	0.0014556	0.193011
Q9Z260	225	24.9307	8.54346	Claudin-8 OS=Mus musculus GN=Cldn8 PE=1 SV=1 - [CLD8_MOUSE]					3.07771	8.89	1	1	0.00444444	0.589326
Q9Z1Q5	241	26.9957	5.17334	Chloride intracellular channel protein 1 OS=Mus musculus GN=Clic1 PE=1 SV=3 - [CLIC1_MOUSE]					3.13665	11.2	1	1	0.00414938	0.550201
Q1ERP8	331	36.7326	5.84619	CMRF35-like molecule 9 OS=Mus musculus GN=Cd300lg PE=1 SV=1 - [CLM9_MOUSE]					2.23843	4.23	1	1	0.00302115	0.400599
Q3U5Q7	447	50.0047	7.26904	UMP-CMP kinase 2, mitochondrial OS=Mus musculus GN=Cmpk2 PE=2 SV=2 - [CMPK2_MOUSE]					2.29717	3.8	1	1	0.00223714	0.296641
Q8BH86	617	66.3232	7.09326	UPF0317 protein C14orf159 homolog, mitochondrial OS=Mus musculus PE=2 SV=1 - [CN159_MOUSE]					1.6231	1.62	1	1	0.00162075	0.214908
Q8BMA3	555	61.831	9.01221	Connector enhancer of kinase suppressor of ras 3 OS=Mus musculus GN=Cnksr3 PE=1 SV=1 - [CNKR3_MOUSE]					1.62681	2.52	1	1	0.0018018	0.238916
Q9DAW9	330	36.4058	5.71924	Calponin-3 OS=Mus musculus GN=Cnn3 PE=2 SV=1 - [CNN3_MOUSE]					1.65374	4.24	1	1	0.0030303	0.401813
Q8BT14	575	63.4343	7.03467	CCR4-NOT transcription complex subunit 4 OS=Mus musculus GN=Cnot4 PE=1 SV=2 - [CNOT4_MOUSE]					2.44082	3.65	1	1	0.00173913	0.230606
Q8BH15	744	81.7663	7.6792	CCR4-NOT transcription complex subunit 10 OS=Mus musculus GN=Cnot10 PE=2 SV=1 - [CNOTA_MOUSE]					1.91033	1.75	1	1	0.00134409	0.178224
Q8BZB2	204	22.3296	6.52197	Phosphopantothenoylcysteine decarboxylase OS=Mus musculus GN=Ppcdc PE=2 SV=1 - [COAC_MOUSE]					2.33541	8.33	1	1	0.00490196	0.649992
Q8K4Q8	742	81.2534	5.49072	Collectin-12 OS=Mus musculus GN=Colec12 PE=1 SV=1 - [COL12_MOUSE]					2.4174	3.64	1	1	0.00134771	0.178704
Q80YR6	893	100.768	6.68311	DNA endonuclease RBBP8 OS=Mus musculus GN=Rbbp8 PE=1 SV=1 - [COM1_MOUSE]					1.6821	1.01	1	1	0.00111982	0.148486
Q9CPU9	143	16.0584	8.17725	Probable low affinity copper uptake protein 2 OS=Mus musculus GN=Slc31a2 PE=1 SV=1 - [COPT2_MOUSE]					3.44301	19.58	1	1	0.00699301	0.927261
Q9CXI0	327	37.3118	7.48877	2-methoxy-6-polyprenyl-1,4-benzoquinol methylase, mitochondrial OS=Mus musculus GN=Coq5 PE=2 SV=2 - [COQ5_MOUSE]					2.51057	7.65	1	1	0.0030581	0.405499
Q9CR63	106	12.2587	9.81787	Cytochrome c oxidase assembly protein COX16 homolog, mitochondrial OS=Mus musculus GN=Cox16 PE=2 SV=1 - [COX16_MOUSE]					2.20176	20.75	1	1	0.00943396	1.25093
Q61387	111	12.3914	9.59814	Cytochrome c oxidase subunit 7A-related protein, mitochondrial OS=Mus musculus GN=Cox7a2l PE=2 SV=1 - [COX7R_MOUSE]					2.2181	10.81	1	1	0.00900901	1.19458
Q922R1	422	47.386	7.73779	UPF0183 protein C16orf70 homolog OS=Mus musculus PE=2 SV=2 - [CP070_MOUSE]					2.28	3.08	1	1	0.00236967	0.314214
Q6NZQ0	333	37.849	4.94482	Coiled-coil domain-containing protein C16orf93 homolog OS=Mus musculus GN=Gm166 PE=2 SV=2 - [CP093_MOUSE]					2.33575	2.7	1	1	0.003003	0.398193
P24457	505	57.1181	6.62451	Cytochrome P450 2D11 OS=Mus musculus GN=Cyp2d11 PE=2 SV=1 - [CP2DB_MOUSE]					2.23259	4.95	1	1	0.0019802	0.262571
O09158	503	58.0843	8.80713	Cytochrome P450 3A25 OS=Mus musculus GN=Cyp3a25 PE=2 SV=1 - [CP3AP_MOUSE]					2.27993	2.78	1	1	0.00198807	0.263615
Q8K0C4	503	56.7394	8.41162	Lanosterol 14-alpha demethylase OS=Mus musculus GN=Cyp51a1 PE=2 SV=1 - [CP51A_MOUSE]					2.22346	3.38	1	1	0.00198807	0.263615
Q8JZW4	593	65.5506	5.77002	Copine-5 OS=Mus musculus GN=Cpne5 PE=2 SV=1 - [CPNE5_MOUSE]					2.24371	3.2	1	1	0.00168634	0.223606
Q0VE82	557	61.8519	5.40186	Copine-7 OS=Mus musculus GN=Cpne7 PE=2 SV=1 - [CPNE7_MOUSE]					3.11642	6.28	1	1	0.00179533	0.238058
Q9QXK7	684	77.4552	5.60498	Cleavage and polyadenylation specificity factor subunit 3 OS=Mus musculus GN=Cpsf3 PE=1 SV=2 - [CPSF3_MOUSE]					2.50455	2.05	1	1	0.00146199	0.193857
Q91WE4	72	8.03029	9.34912	UPF0729 protein C18orf32 homolog OS=Mus musculus PE=2 SV=1 - [CR032_MOUSE]					2.24356	30.56	1	1	0.0138889	1.84164
P19070	1025	112.92	7.31299	Complement receptor type 2 OS=Mus musculus GN=Cr2 PE=2 SV=1 - [CR2_MOUSE]					3.06694	3.02	1	1	0.00097561	0.129364
O54983	313	33.5021	5.66846	Thiomorpholine-carboxylate dehydrogenase OS=Mus musculus GN=Crym PE=1 SV=1 - [CRYM_MOUSE]					3.13925	8.95	1	1	0.00319489	0.423637
Q9D7E4	109	12.1042	5.24951	UPF0449 protein C19orf25 homolog OS=Mus musculus PE=1 SV=1 - [CS025_MOUSE]					1.83224	7.34	1	1	0.00917431	1.2165
Q922C1	641	69.2298	5.84619	Uncharacterized protein C19orf44 homolog OS=Mus musculus PE=2 SV=2 - [CS044_MOUSE]					3.10591	3.74	1	1	0.00156006	0.206862
A6H6Q4	206	23.9391	10.1694	Uncharacterized protein C19orf71 homolog OS=Mus musculus PE=2 SV=1 - [CS071_MOUSE]					2.22877	8.25	1	1	0.00485437	0.643681
P02664	143	16.9002	6.11279	Alpha-S2-casein-like B OS=Mus musculus GN=Csn1s2b PE=2 SV=1 - [CS2LB_MOUSE]					2.2271	12.59	1	1	0.00699301	0.927261
Q6P9K8	1431	150.403	9.17334	Caskin-1 OS=Mus musculus GN=Caskin1 PE=1 SV=2 - [CSKI1_MOUSE]					2.2858	0.77	1	1	0.000698812	0.0926613
Q99LD4	471	53.4081	6.84424	COP9 signalosome complex subunit 1 OS=Mus musculus GN=Gps1 PE=1 SV=1 - [CSN1_MOUSE]					2.38956	4.88	1	1	0.00212314	0.281525
O88543	423	47.801	6.65381	COP9 signalosome complex subunit 3 OS=Mus musculus GN=Cops3 PE=1 SV=3 - [CSN3_MOUSE]					1.79457	2.84	1	1	0.00236407	0.313471
O88544	406	46.2557	5.8335	COP9 signalosome complex subunit 4 OS=Mus musculus GN=Cops4 PE=1 SV=1 - [CSN4_MOUSE]					1.6519	1.97	1	1	0.00246305	0.326597
Q9CZ04	275	30.206	7.86963	COP9 signalosome complex subunit 7a OS=Mus musculus GN=Cops7a PE=1 SV=2 - [CSN7A_MOUSE]					2.48039	8	1	1	0.00363636	0.482176
Q8VHY0	2327	252.153	5.43994	Chondroitin sulfate proteoglycan 4 OS=Mus musculus GN=Cspg4 PE=1 SV=3 - [CSPG4_MOUSE]					2.34198	0.64	1	1	0.000429738	0.0569825
Q9D1K7	174	19.4638	6.68311	UPF0687 protein C20orf27 homolog OS=Mus musculus PE=2 SV=3 - [CT027_MOUSE]					2.20871	9.77	1	1	0.00574713	0.762059
Q9D722	291	31.9907	8.1626	Uncharacterized protein C20orf111 homolog OS=Mus musculus PE=2 SV=1 - [CT111_MOUSE]					2.25761	4.12	1	1	0.00343643	0.455664
Q61164	736	83.6919	6.90283	Transcriptional repressor CTCF OS=Mus musculus GN=Ctcf PE=1 SV=2 - [CTCF_MOUSE]					3.03287	3.26	1	1	0.0013587	0.180161
O35927	1247	134.916	7.6499	Catenin delta-2 OS=Mus musculus GN=Ctnnd2 PE=1 SV=1 - [CTND2_MOUSE]					2.7043	1.28	1	1	0.000801925	0.106334
Q8C5N3	908	104.709	8.08936	Pre-mRNA-splicing factor CWC22 homolog OS=Mus musculus GN=Cwc22 PE=1 SV=1 - [CWC22_MOUSE]					1.69032	1.21	1	1	0.00110132	0.146033
Q3TKY6	469	53.5099	5.52881	Peptidyl-prolyl cis-trans isomerase CWC27 homolog OS=Mus musculus GN=Cwc27 PE=1 SV=1 - [CWC27_MOUSE]					1.71456	2.13	1	1	0.0021322	0.282726
P23242	382	42.9769	8.76318	Gap junction alpha-1 protein OS=Mus musculus GN=Gja1 PE=1 SV=2 - [CXA1_MOUSE]					2.46251	5.24	1	1	0.0026178	0.347116
Q8BQU6	440	46.9787	7.12256	Gap junction gamma-2 protein OS=Mus musculus GN=Gjc2 PE=1 SV=2 - [CXG2_MOUSE]					3.15315	7.5	1	1	0.00227273	0.30136
Q921C1	269	30.2727	8.36768	Gap junction gamma-3 protein OS=Mus musculus GN=Gjc3 PE=2 SV=2 - [CXG3_MOUSE]		0			2.26541	8.92	1	1	0.00371747	0.492931
Q9WUQ5	99	11.7082	9.87646	C-X-C motif chemokine 14 OS=Mus musculus GN=Cxcl14 PE=2 SV=2 - [CXL14_MOUSE]					2.28416	18.18	1	1	0.010101	1.33938
P56567	97	10.9224	4.79248	Cystatin-A OS=Mus musculus GN=Csta PE=2 SV=1 - [CYTA_MOUSE]					3.11627	22.68	1	1	0.0103093	1.36699
Q8VIH7	165	18.0319	8.47021	Cysteine and tyrosine-rich protein 1 OS=Mus musculus GN=Cyyr1 PE=2 SV=2 - [CYYR1_MOUSE]					1.53795	4.85	1	1	0.00606061	0.803626
Q3UYV8	586	64.5721	6.11279	Dynein assembly factor 3, axonemal OS=Mus musculus GN=Dnaaf3 PE=2 SV=1 - [DAAF3_MOUSE]					2.25979	2.39	1	1	0.00170648	0.226277
Q0PHV7	610	63.2481	10.4185	Dapper homolog 3 OS=Mus musculus GN=Dact3 PE=1 SV=1 - [DACT3_MOUSE]					1.53235	1.8	1	1	0.00163934	0.217374
Q80T85	946	103.612	5.79541	DDB1- and CUL4-associated factor 5 OS=Mus musculus GN=Dcaf5 PE=1 SV=2 - [DCAF5_MOUSE]					1.50332	1.59	1	1	0.00105708	0.140167
Q9DC22	876	97.5271	5.22412	DDB1- and CUL4-associated factor 6 OS=Mus musculus GN=Dcaf6 PE=1 SV=1 - [DCAF6_MOUSE]					2.43611	1.14	1	1	0.00114155	0.151368
Q14AI0	399	45.4928	4.90674	Sister chromatid cohesion protein DCC1 OS=Mus musculus GN=DSCC1 PE=2 SV=1 - [DCC1_MOUSE]					1.50556	3.01	1	1	0.00250627	0.332327
Q9D1B8	347	39.3307	9.39307	Doublecortin domain-containing protein 2C OS=Mus musculus GN=Dcdc2c PE=2 SV=2 - [DCD2C_MOUSE]					3.11631	7.2	1	1	0.00288184	0.382128
Q91YD3	602	65.1783	6.99072	mRNA-decapping enzyme 1A OS=Mus musculus GN=Dcp1a PE=1 SV=1 - [DCP1A_MOUSE]					2.30742	2.16	1	1	0.00166113	0.220263
Q9CYC6	422	48.3493	7.94287	m7GpppN-mRNA hydrolase OS=Mus musculus GN=Dcp2 PE=1 SV=2 - [DCP2_MOUSE]					2.2289	4.5	1	1	0.00236967	0.314214
Q8CBY8	467	53.0231	7.72314	Dynactin subunit 4 OS=Mus musculus GN=Dctn4 PE=1 SV=1 - [DCTN4_MOUSE]					2.42954	3.21	1	1	0.00214133	0.283936
Q91V82	60	6.75553	9.26123	Beta-defensin 8 OS=Mus musculus GN=Defb8 PE=1 SV=1 - [DEFB8_MOUSE]					3.00015	40	1	1	0.0166667	2.20997
Q99J78	448	52.2767	6.43018	Differentially expressed in FDCP 8 OS=Mus musculus GN=Def8 PE=2 SV=1 - [DEFI8_MOUSE]					3.15207	4.69	1	1	0.00223214	0.295978
Q9CQT7	168	18.3732	4.94482	Desumoylating isopeptidase 1 OS=Mus musculus GN=Desi1 PE=1 SV=1 - [DESI1_MOUSE]					2.28302	12.5	1	1	0.00595238	0.789276
Q7TMD2	62	7.04748	8.49951	Beta-defensin 37 OS=Mus musculus GN=Defb37 PE=2 SV=1 - [DFB37_MOUSE]					2.25901	29.03	1	1	0.016129	2.13868
Q6P5E8	934	102.189	7.51807	Diacylglycerol kinase theta OS=Mus musculus GN=Dgkq PE=1 SV=1 - [DGKQ_MOUSE]					2.54183	1.5	1	1	0.00107066	0.141968
O35286	795	90.9492	7.45947	Putative pre-mRNA-splicing factor ATP-dependent RNA helicase DHX15 OS=Mus musculus GN=Dhx15 PE=2 SV=2 - [DHX15_MOUSE]					2.46395	1.89	1	1	0.00125786	0.16679
Q3USZ8	444	51.0761	8.00146	Deleted in autism protein 1 homolog OS=Mus musculus PE=2 SV=1 - [DIA1_MOUSE]					1.62446	1.58	1	1	0.00225225	0.298645
Q3TDN0	1521	170.019	6.84424	Protein dispatched homolog 1 OS=Mus musculus GN=Disp1 PE=1 SV=2 - [DISP1_MOUSE]					1.55606	0.85	1	1	0.000657462	0.0871784
Q8K1E3	382	40.3765	6.7417	Protein delta homolog 2 OS=Mus musculus GN=Dlk2 PE=2 SV=3 - [DLK2_MOUSE]					3.08203	6.54	1	1	0.0026178	0.347116
Q33DR3	401	43.9526	8.49951	Decaprenyl-diphosphate synthase subunit 2 OS=Mus musculus GN=Pdss2 PE=1 SV=2 - [DLP1_MOUSE]					1.50065	2.49	1	1	0.00249377	0.330669
Q9QYI8	312	35.6045	8.35303	DnaJ homolog subfamily B member 7 OS=Mus musculus GN=Dnajb7 PE=2 SV=2 - [DNJB7_MOUSE]					1.67929	2.88	1	1	0.00320513	0.424995
P37913	916	102.226	6.81494	DNA ligase 1 OS=Mus musculus GN=Lig1 PE=1 SV=2 - [DNLI1_MOUSE]					3.71852	2.84	1	1	0.0010917	0.144758
Q91ZM9	306	35.4309	8.79248	Docking protein 5 OS=Mus musculus GN=Dok5 PE=1 SV=1 - [DOK5_MOUSE]					1.52674	2.29	1	1	0.00326797	0.433328
Q9QXP4	560	61.9488	8.22119	Protein downstream neighbor of Son OS=Mus musculus GN=Donson PE=2 SV=2 - [DONS_MOUSE]					2.23965	3.21	1	1	0.00178571	0.236783
Q66L44	705	74.9659	6.16357	Protein Dos OS=Mus musculus GN=Dos PE=1 SV=3 - [DOS_MOUSE]					2.35266	2.41	1	1	0.00141844	0.188083
P54099	1239	138.811	6.46826	DNA polymerase subunit gamma-1 OS=Mus musculus GN=Polg PE=1 SV=2 - [DPOG1_MOUSE]					3.1264	2.1	1	1	0.000807103	0.10702
Q9CWH0	301	34.0944	9.37842	Developmental pluripotency-associated protein 2 OS=Mus musculus GN=Dppa2 PE=1 SV=1 - [DPPA2_MOUSE]					1.61037	3.32	1	1	0.00332226	0.440526
Q7TMD7	1041	114.376	4.729	Desmoglein-4 OS=Mus musculus GN=Dsg4 PE=1 SV=1 - [DSG4_MOUSE]					3.02992	2.59	1	1	0.000960615	0.127376
Q9CYC5	348	39.5279	6.21436	Kinetochore-associated protein DSN1 homolog OS=Mus musculus GN=Dsn1 PE=2 SV=1 - [DSN1_MOUSE]					2.36292	4.02	1	1	0.00287356	0.38103
Q6NT99	150	16.6266	8.20654	Dual specificity protein phosphatase 23 OS=Mus musculus GN=Dusp23 PE=2 SV=1 - [DUS23_MOUSE]					1.70112	5.33	1	1	0.00666667	0.883989
O54917	272	30.8331	7.45947	Transcription factor E2F6 OS=Mus musculus GN=E2f6 PE=1 SV=2 - [E2F6_MOUSE]					2.80285	5.88	1	1	0.00367647	0.487494
Q80Z60	881	99.6435	5.12256	Endothelin-converting enzyme 2 OS=Mus musculus GN=Ece2 PE=2 SV=2 - [ECE2_MOUSE]					3.17578	2.72	1	1	0.00113507	0.150509
Q921E6	441	50.1656	7.03467	Polycomb protein EED OS=Mus musculus GN=Eed PE=1 SV=1 - [EED_MOUSE]					2.43206	4.31	1	1	0.00226757	0.300676
Q8BFR5	452	49.477	7.56201	Elongation factor Tu, mitochondrial OS=Mus musculus GN=Tufm PE=1 SV=1 - [EFTU_MOUSE]					2.24838	3.98	1	1	0.00221239	0.293359
Q6GUQ1	293	32.0448	6.72705	Epidermal growth factor-like protein 8 OS=Mus musculus GN=Egfl8 PE=2 SV=2 - [EGFL8_MOUSE]					3.04616	10.24	1	1	0.00341297	0.452554
Q4VBE4	1017	110.665	7.12256	Pikachurin OS=Mus musculus GN=Egflam PE=1 SV=1 - [EGFLA_MOUSE]					1.86823	1.08	1	1	0.000983284	0.130382
O70273	300	34.8811	7.34229	ETS homologous factor OS=Mus musculus GN=Ehf PE=2 SV=1 - [EHF_MOUSE]					1.52132	3.33	1	1	0.00333333	0.441994
Q61070	340	38.9076	9.71533	Etoposide-induced protein 2.4 OS=Mus musculus GN=Ei24 PE=1 SV=3 - [EI24_MOUSE]					1.6299	2.35	1	1	0.00294118	0.389995
Q60900	367	39.5083	9.27588	ELAV-like protein 3 OS=Mus musculus GN=Elavl3 PE=1 SV=1 - [ELAV3_MOUSE]					2.34699	5.99	1	1	0.0027248	0.361303
Q9JLJ4	292	34.1848	9.26123	Elongation of very long chain fatty acids protein 2 OS=Mus musculus GN=Elovl2 PE=2 SV=1 - [ELOV2_MOUSE]					1.79672	3.77	1	1	0.00342466	0.454104
Q7TT37	1333	149.489	5.99854	Elongator complex protein 1 OS=Mus musculus GN=Ikbkap PE=2 SV=2 - [ELP1_MOUSE]					2.52757	1.13	1	1	0.000750188	0.0994736
Q8VC03	897	95.6356	7.04932	Echinoderm microtubule-associated protein-like 3 OS=Mus musculus GN=Eml3 PE=2 SV=1 - [EMAL3_MOUSE]					4.13473	2.01	1	1	0.00111483	0.147824
Q3TAS6	258	27.0357	5.90967	ER membrane protein complex subunit 10 OS=Mus musculus GN=Emc10 PE=2 SV=2 - [EMC10_MOUSE]					2.45923	8.14	1	1	0.00387597	0.513947
Q99KI3	261	29.9604	6.81494	ER membrane protein complex subunit 3 OS=Mus musculus GN=Emc3 PE=2 SV=3 - [EMC3_MOUSE]					2.44119	5.75	1	1	0.00383142	0.50804
Q91ZE5	689	76.9942	7.88428	EGF-like module-containing mucin-like hormone receptor-like 4 OS=Mus musculus GN=Emr4 PE=1 SV=1 - [EMR4_MOUSE]					2.23978	3.19	1	1	0.00145138	0.19245
P21550	434	46.9953	7.18115	Beta-enolase OS=Mus musculus GN=Eno3 PE=1 SV=3 - [ENOB_MOUSE]					2.33519	3.23	1	1	0.00230415	0.305526
Q9DBT4	613	69.7016	8.07471	Ectonucleoside triphosphate diphosphohydrolase 4 OS=Mus musculus GN=Entpd4 PE=2 SV=1 - [ENTP4_MOUSE]					2.2344	2.28	1	1	0.00163132	0.21631
P49222	691	76.7069	7.31299	Erythrocyte membrane protein band 4.2 OS=Mus musculus GN=Epb42 PE=2 SV=3 - [EPB42_MOUSE]					2.65708	3.33	1	1	0.00144718	0.191893
Q6IE26	359	41.4502	8.26514	Epoxide hydrolase 4 OS=Mus musculus GN=Ephx4 PE=2 SV=2 - [EPHX4_MOUSE]					1.55787	3.34	1	1	0.00278552	0.369355
P70186	322	36.7395	4.97021	Epiphycan OS=Mus musculus GN=Epyc PE=2 SV=1 - [EPYC_MOUSE]					2.23143	4.66	1	1	0.00310559	0.411796
P49135	783	89.0701	7.18115	TFIIH basal transcription factor complex helicase XPB subunit OS=Mus musculus GN=Ercc3 PE=2 SV=1 - [ERCC3_MOUSE]					2.25904	1.79	1	1	0.00127714	0.169347
Q71KT5	418	46.4907	8.27979	Delta(14)-sterol reductase OS=Mus musculus GN=Tm7sf2 PE=2 SV=2 - [ERG24_MOUSE]					3.02744	10.29	1	1	0.00239234	0.317221
Q9CQE7	383	43.1806	6.46826	Endoplasmic reticulum-Golgi intermediate compartment protein 3 OS=Mus musculus GN=Ergic3 PE=2 SV=1 - [ERGI3_MOUSE]					1.63922	2.87	1	1	0.00261097	0.34621
Q6DIA2	721	80.9849	6.3667	Exocyst complex component 3-like protein 4 OS=Mus musculus GN=Exoc3l4 PE=2 SV=2 - [EX3L4_MOUSE]					3.124	3.74	1	1	0.00138696	0.183909
P70428	718	82.0119	6.65381	Exostosin-2 OS=Mus musculus GN=Ext2 PE=1 SV=2 - [EXT2_MOUSE]					3.26308	4.18	1	1	0.00139276	0.184677
Q8BP78	315	37.1792	7.28369	Protein FRA10AC1 homolog OS=Mus musculus GN=Fra10ac1 PE=1 SV=3 - [F10C1_MOUSE]					2.33296	5.71	1	1	0.0031746	0.420947
Q8R184	296	31.5626	10.3892	Protein FAM110A OS=Mus musculus GN=Fam110a PE=2 SV=2 - [F110A_MOUSE]					2.23356	5.07	1	1	0.00337838	0.447967
Q8BH65	605	68.923	7.92822	Protein DENND6A OS=Mus musculus GN=Dennd6a PE=1 SV=1 - [DEN6A_MOUSE]					2.56426	2.98	1	1	0.00165289	0.219171
Q8BLQ0	456	52.0464	8.19189	Protein FAM124B OS=Mus musculus GN=Fam124b PE=2 SV=1 - [F124B_MOUSE]					2.2391	4.39	1	1	0.00219298	0.290786
Q07968	669	76.1455	6.91748	Coagulation factor XIII B chain OS=Mus musculus GN=F13b PE=1 SV=2 - [F13B_MOUSE]					2.48654	2.39	1	1	0.00149477	0.198204
Q9CX19	157	17.6745	10.4331	Protein FAM162B OS=Mus musculus GN=Fam162b PE=2 SV=1 - [F162B_MOUSE]					3.50928	15.29	1	1	0.00636943	0.844575
Q9D9R9	1790	194.43	6.34131	Protein FAM186A OS=Mus musculus GN=FAM186A PE=2 SV=2 - [F186A_MOUSE]					2.22008	0.89	1	1	0.000558659	0.0740773
Q8C0C4	895	98.1565	8.104	Serine-rich coiled-coil domain-containing protein 1 OS=Mus musculus GN=Ccser1 PE=1 SV=2 - [CCSE1_MOUSE]					3.01799	2.79	1	1	0.00111732	0.148155
Q3ZN08	260	27.7351	9.5249	Protein FAM220A OS=Mus musculus GN=Fam220a PE=1 SV=1 - [F220A_MOUSE]					3.44101	9.23	1	1	0.00384615	0.509994
Q497Q6	232	27.8052	9.31982	Protein FAM228B OS=Mus musculus GN=Fam228b PE=2 SV=1 - [F228B_MOUSE]					2.36118	6.03	1	1	0.00431034	0.571545
Q6DTY7	469	54.0323	6.48096	6-phosphofructo-2-kinase/fructose-2,6-bisphosphatase 4 OS=Mus musculus GN=Pfkfb4 PE=2 SV=4 - [F264_MOUSE]					3.0385	6.18	1	1	0.0021322	0.282726
Q8R100	309	35.2616	8.17725	Protein FAM26E OS=Mus musculus GN=Fam26e PE=2 SV=1 - [FA26E_MOUSE]					2.21786	6.15	1	1	0.00323625	0.429121
Q8BXQ8	393	43.2334	7.72314	Protein FAM53C OS=Mus musculus GN=Fam53c PE=1 SV=1 - [FA53C_MOUSE]					3.45824	7.12	1	1	0.00254453	0.3374
Q8C8M1	221	24.8134	9.46631	Protein FAM60A OS=Mus musculus GN=Fam60a PE=2 SV=1 - [FA60A_MOUSE]					2.99253	9.5	1	1	0.00452489	0.599992
Q8BFY7	231	25.6703	10.9165	Protein FAM64A OS=Mus musculus GN=Fam64a PE=1 SV=1 - [FA64A_MOUSE]					2.21992	8.23	1	1	0.004329	0.574019
Q80U16	1078	118.896	5.64307	Protein FAM65B OS=Mus musculus GN=Fam65b PE=1 SV=2 - [FA65B_MOUSE]					2.27406	1.39	1	1	0.000927644	0.123004
Q80XS7	481	52.5461	7.95752	Protein FAM83E OS=Mus musculus GN=Fam83e PE=2 SV=2 - [FA83E_MOUSE]					2.21377	3.12	1	1	0.002079	0.275672
Q3TJZ6	515	55.0212	8.95361	Protein FAM98A OS=Mus musculus GN=Fam98a PE=2 SV=1 - [FA98A_MOUSE]					2.4294	2.33	1	1	0.00194175	0.257472
Q8R123	492	54.732	6.63916	FAD synthase OS=Mus musculus GN=Flad1 PE=1 SV=1 - [FAD1_MOUSE]					3.00557	5.08	1	1	0.00203252	0.269509
P54731	649	73.8165	4.85596	FAS-associated factor 1 OS=Mus musculus GN=Faf1 PE=1 SV=2 - [FAF1_MOUSE]					2.33719	2.16	1	1	0.00154083	0.204312
Q9D8T0	230	25.3772	8.44092	Protein FAM3A OS=Mus musculus GN=Fam3a PE=2 SV=1 - [FAM3A_MOUSE]					2.30692	3.48	1	1	0.00434783	0.576514
Q6DFY8	783	89.171	7.88428	Protein FAM5B OS=Mus musculus GN=Fam5b PE=2 SV=1 - [FAM5B_MOUSE]					1.56981	1.28	1	1	0.00127714	0.169347
Q9EQR6	623	68.4624	5.37646	Fanconi anemia group G protein homolog OS=Mus musculus GN=Fancg PE=2 SV=1 - [FANCG_MOUSE]		0			2.21498	2.73	1	1	0.00160514	0.212838
Q08879	705	77.9806	5.16064	Fibulin-1 OS=Mus musculus GN=Fbln1 PE=1 SV=2 - [FBLN1_MOUSE]					3.02813	4.54	1	1	0.00141844	0.188083
Q7TQF2	950	104.412	7.85498	F-box only protein 10 OS=Mus musculus GN=Fbxo10 PE=1 SV=2 - [FBX10_MOUSE]					3.25477	2.95	1	1	0.00105263	0.139577
Q8CDI2	640	71.1269	8.1626	F-box only protein 43 OS=Mus musculus GN=Fbxo43 PE=1 SV=2 - [FBX43_MOUSE]					2.20066	2.97	1	1	0.0015625	0.207185
P16879	822	93.72	6.80029	Tyrosine-protein kinase Fes/Fps OS=Mus musculus GN=Fes PE=1 SV=2 - [FES_MOUSE]					2.2299	1.58	1	1	0.00121655	0.161312
P02772	605	67.2933	5.92236	Alpha-fetoprotein OS=Mus musculus GN=Afp PE=2 SV=1 - [FETA_MOUSE]					3.2055	4.46	1	1	0.00165289	0.219171
Q6TYB5	348	39.0761	4.57666	Fasciculation and elongation protein zeta-2 OS=Mus musculus GN=Fez2 PE=2 SV=1 - [FEZ2_MOUSE]					1.70775	3.16	1	1	0.00287356	0.38103
P12804	432	48.9199	7.25439	Fibroleukin OS=Mus musculus GN=Fgl2 PE=1 SV=1 - [FGL2_MOUSE]					1.55035	2.31	1	1	0.00231481	0.306941
P47930	326	35.2767	7.48877	Fos-related antigen 2 OS=Mus musculus GN=Fosl2 PE=2 SV=2 - [FOSL2_MOUSE]					1.50089	2.76	1	1	0.00306748	0.406743
Q61850	494	52.8411	8.49951	Forkhead box protein C2 OS=Mus musculus GN=Foxc2 PE=2 SV=2 - [FOXC2_MOUSE]					1.51958	2.02	1	1	0.00202429	0.268418
Q60987	481	51.5923	8.86572	Forkhead box protein G1 OS=Mus musculus GN=Foxg1 PE=2 SV=1 - [FOXG1_MOUSE]					2.40044	4.37	1	1	0.002079	0.275672
P58463	714	79.7698	6.52197	Forkhead box protein P2 OS=Mus musculus GN=Foxp2 PE=1 SV=2 - [FOXP2_MOUSE]					2.45763	1.96	1	1	0.00140056	0.185712
Q9DBY0	795	85.927	7.07861	Forkhead box protein P4 OS=Mus musculus GN=Foxp4 PE=1 SV=1 - [FOXP4_MOUSE]					3.0012	2.77	1	1	0.00125786	0.16679
O70220	400	41.3427	8.67529	Forkhead box protein Q1 OS=Mus musculus GN=Foxq1 PE=2 SV=3 - [FOXQ1_MOUSE]					3.22259	7.75	1	1	0.0025	0.331496
Q8BYN5	507	56.8504	6.69775	FSD1-like protein OS=Mus musculus GN=Fsd1l PE=2 SV=2 - [FSD1L_MOUSE]					2.28796	3.16	1	1	0.00197239	0.261535
P70213	459	51.9643	5.26221	Friend virus susceptibility protein 1 OS=Mus musculus GN=Fv1 PE=2 SV=1 - [FV1_MOUSE]					1.50834	2.61	1	1	0.00217865	0.288885
Q9CZV8	436	48.3645	7.48877	F-box/LRR-repeat protein 20 OS=Mus musculus GN=Fbxl20 PE=1 SV=3 - [FXL20_MOUSE]					2.21569	4.36	1	1	0.00229358	0.304125
P97855	465	51.7969	5.59229	Ras GTPase-activating protein-binding protein 1 OS=Mus musculus GN=G3bp1 PE=1 SV=1 - [G3BP1_MOUSE]					3.08796	6.02	1	1	0.00215054	0.285158
Q5SSG4	860	94.2588	9.74463	GAS2-like protein 2 OS=Mus musculus GN=Gas2l2 PE=2 SV=1 - [GA2L2_MOUSE]					2.46628	2.09	1	1	0.00116279	0.154184
Q9QYY0	695	76.7643	5.66846	GRB2-associated-binding protein 1 OS=Mus musculus GN=Gab1 PE=1 SV=2 - [GAB1_MOUSE]					4.51685	4.46	1	1	0.00143885	0.190789
Q8R059	347	38.2003	6.7417	UDP-glucose 4-epimerase OS=Mus musculus GN=Gale PE=2 SV=1 - [GALE_MOUSE]					3.08026	7.78	1	1	0.00288184	0.382128
Q68FH4	458	50.4705	6.90283	N-acetylgalactosamine kinase OS=Mus musculus GN=Galk2 PE=1 SV=1 - [GALK2_MOUSE]					1.54879	2.4	1	1	0.00218341	0.289516
P70419	633	72.8853	8.25049	Polypeptide N-acetylgalactosaminyltransferase 3 OS=Mus musculus GN=Galnt3 PE=2 SV=3 - [GALT3_MOUSE]					3.54049	5.69	1	1	0.00157978	0.209476
O35969	236	26.319	5.70654	Guanidinoacetate N-methyltransferase OS=Mus musculus GN=Gamt PE=1 SV=1 - [GAMT_MOUSE]					3.23826	10.59	1	1	0.00423729	0.561857
Q69ZF3	918	103.227	5.59229	Non-lysosomal glucosylceramidase OS=Mus musculus GN=Gba2 PE=2 SV=2 - [GBA2_MOUSE]					3.24963	2.51	1	1	0.00108932	0.144443
Q61012	74	8.52229	4.81787	Guanine nucleotide-binding protein G(T) subunit gamma-T1 OS=Mus musculus GN=Gngt1 PE=1 SV=3 - [GBG1_MOUSE]					1.51732	9.46	1	1	0.0135135	1.79187
P63078	70	7.83806	7.13721	Guanine nucleotide-binding protein G(I)/G(S)/G(O) subunit gamma-8 OS=Mus musculus GN=Gng8 PE=3 SV=1 - [GBG8_MOUSE]					2.3914	20	1	1	0.0142857	1.89426
Q01514	589	67.6682	5.5415	Interferon-induced guanylate-binding protein 1 OS=Mus musculus GN=Gbp1 PE=1 SV=1 - [GBP1_MOUSE]					2.47006	2.89	1	1	0.00169779	0.225125
P26049	492	55.3626	8.93896	Gamma-aminobutyric acid receptor subunit alpha-3 OS=Mus musculus GN=Gabra3 PE=1 SV=1 - [GBRA3_MOUSE]					1.52976	1.83	1	1	0.00203252	0.269509
Q9D4F8	667	76.0784	6.65381	Gamma-tubulin complex component 4 OS=Mus musculus GN=Tubgcp4 PE=2 SV=2 - [GCP4_MOUSE]					1.59404	1.65	1	1	0.00149925	0.198798
O54865	620	70.5526	5.31299	Guanylate cyclase soluble subunit beta-1 OS=Mus musculus GN=Gucy1b3 PE=2 SV=1 - [GCYB1_MOUSE]					2.27774	2.42	1	1	0.0016129	0.213868
Q8VE33	370	42.2906	6.59521	Ganglioside-induced differentiation-associated protein 1-like 1 OS=Mus musculus GN=Gdap1l1 PE=2 SV=1 - [GD1L1_MOUSE]					3.12118	7.3	1	1	0.0027027	0.358374
O08689	376	42.8935	7.00537	Growth/differentiation factor 8 OS=Mus musculus GN=Mstn PE=1 SV=1 - [GDF8_MOUSE]					2.2496	6.12	1	1	0.00265957	0.352655
Q07105	441	49.617	8.26514	Growth/differentiation factor 9 OS=Mus musculus GN=Gdf9 PE=2 SV=2 - [GDF9_MOUSE]					2.36195	3.63	1	1	0.00226757	0.300676
Q62160	225	25.2802	5.35107	Rho GDP-dissociation inhibitor 3 OS=Mus musculus GN=Arhgdig PE=2 SV=1 - [GDIR3_MOUSE]					2.25447	10.22	1	1	0.00444444	0.589326
Q8BMI4	908	101.715	7.6499	Flap endonuclease GEN homolog 1 OS=Mus musculus GN=Gen1 PE=2 SV=2 - [GEN_MOUSE]					1.5819	0.99	1	1	0.00110132	0.146033
Q91WG8	722	79.1479	6.81494	Bifunctional UDP-N-acetylglucosamine 2-epimerase/N-acetylmannosamine kinase OS=Mus musculus GN=Gne PE=1 SV=1 - [GLCNE_MOUSE]					1.61621	1.8	1	1	0.00138504	0.183654
Q8BVG5	550	63.9487	7.97217	Polypeptide N-acetylgalactosaminyltransferase 14 OS=Mus musculus GN=Galnt14 PE=2 SV=2 - [GLT14_MOUSE]					3.14938	5.82	1	1	0.00181818	0.241088
Q7TT15	598	67.6482	8.89502	Putative polypeptide N-acetylgalactosaminyltransferase-like protein 3 OS=Mus musculus GN=Wbscr17 PE=1 SV=1 - [GLTL3_MOUSE]					1.53614	1.84	1	1	0.00167224	0.221736
Q8K1B9	622	71.051	6.3667	Putative polypeptide N-acetylgalactosaminyltransferase-like protein 4 OS=Mus musculus GN=Galntl4 PE=2 SV=1 - [GLTL4_MOUSE]					2.7603	2.73	1	1	0.00160772	0.213181
Q9D4M9	431	49.8426	7.28369	Putative polypeptide N-acetylgalactosaminyltransferase-like protein 5 OS=Mus musculus GN=Galntl5 PE=2 SV=2 - [GLTL5_MOUSE]					1.74384	1.62	1	1	0.00232019	0.307653
P30677	355	41.5012	6.30322	Guanine nucleotide-binding protein subunit alpha-14 OS=Mus musculus GN=Gna14 PE=1 SV=2 - [GNA14_MOUSE]					2.4172	5.92	1	1	0.0028169	0.373516
Q69ZN6	1235	140.895	7.66455	N-acetylglucosamine-1-phosphotransferase subunits alpha/beta OS=Mus musculus GN=Gnptab PE=2 SV=2 - [GNPTA_MOUSE]					2.21784	1.21	1	1	0.000809717	0.107367
Q9CW79	758	87.2838	5.51611	Golgin subfamily A member 1 OS=Mus musculus GN=Golga1 PE=1 SV=2 - [GOGA1_MOUSE]					2.45107	2.64	1	1	0.00131926	0.174932
Q9CRA5	298	33.7315	6.44287	Golgi phosphoprotein 3 OS=Mus musculus GN=Golph3 PE=2 SV=1 - [GOLP3_MOUSE]					2.22131	5.37	1	1	0.0033557	0.444961
Q7TQP2	457	49.3286	9.90576	Probable G-protein coupled receptor 135 OS=Mus musculus GN=Gpr135 PE=2 SV=1 - [GP135_MOUSE]					1.57096	2.19	1	1	0.00218818	0.29015
B2RPY5	545	60.2641	8.55811	G-protein coupled receptor 161 OS=Mus musculus GN=Gpr161 PE=2 SV=1 - [GP161_MOUSE]					3.23171	4.77	1	1	0.00183486	0.2433
Q3U507	335	38.735	8.63135	Probable G-protein coupled receptor 174 OS=Mus musculus GN=Gpr174 PE=2 SV=1 - [GP174_MOUSE]					1.58377	2.39	1	1	0.00298507	0.395816
P43142	395	45.4668	8.32373	G-protein coupled receptor 182 OS=Mus musculus GN=Gpr182 PE=2 SV=1 - [GP182_MOUSE]					2.47224	3.8	1	1	0.00253165	0.335692
Q61450	303	34.172	6.41748	Mast cell surface glycoprotein Gp49A OS=Mus musculus GN=Gp49a PE=1 SV=1 - [GP49A_MOUSE]					1.62158	2.64	1	1	0.00330033	0.437618
Q9JKA5	319	35.6695	5.60498	Cell surface A33 antigen OS=Mus musculus GN=Gpa33 PE=2 SV=2 - [GPA33_MOUSE]					3.12608	7.21	1	1	0.0031348	0.415669
Q8K2C8	456	52.1474	9.34912	Glycerol-3-phosphate acyltransferase 4 OS=Mus musculus GN=Agpat6 PE=2 SV=1 - [GPAT4_MOUSE]					2.51039	3.29	1	1	0.00219298	0.290786
Q99P91	574	63.6351	7.60596	Transmembrane glycoprotein NMB OS=Mus musculus GN=Gpnmb PE=1 SV=2 - [GPNMB_MOUSE]					2.20847	2.96	1	1	0.00174216	0.231008
Q6NS65	339	37.8137	8.71924	Uracil nucleotide/cysteinyl leukotriene receptor OS=Mus musculus GN=Gpr17 PE=2 SV=1 - [GPR17_MOUSE]					1.64972	2.06	1	1	0.00294985	0.391146
Q8BX79	349	39.483	7.94287	Probable G-protein coupled receptor 21 OS=Mus musculus GN=Gpr21 PE=2 SV=1 - [GPR21_MOUSE]					2.29785	4.87	1	1	0.00286533	0.379938
Q9R1K6	375	43.1446	9.65674	Probable G-protein coupled receptor 34 OS=Mus musculus GN=Gpr34 PE=2 SV=1 - [GPR34_MOUSE]					3.24139	8.53	1	1	0.00266667	0.353596
Q9QY42	600	66.7317	8.11865	Probable G-protein coupled receptor 37 OS=Mus musculus GN=Gpr37 PE=2 SV=1 - [GPR37_MOUSE]					3.07336	5	1	1	0.00166667	0.220997
Q9EQQ4	373	42.3302	9.21729	Probable G-protein coupled receptor 45 OS=Mus musculus GN=Gpr45 PE=2 SV=1 - [GPR45_MOUSE]					2.21251	5.9	1	1	0.00268097	0.355492
Q9EQQ3	425	47.7564	9.75928	Probable G-protein coupled receptor 63 OS=Mus musculus GN=Gpr63 PE=2 SV=2 - [GPR63_MOUSE]					3.199	6.82	1	1	0.00235294	0.311996
Q8BIY1	525	59.143	5.04639	G patch domain-containing protein 3 OS=Mus musculus GN=Gpatch3 PE=2 SV=1 - [GPTC3_MOUSE]					1.55141	1.71	1	1	0.00190476	0.252568
Q60631	217	25.2224	6.31592	Growth factor receptor-bound protein 2 OS=Mus musculus GN=Grb2 PE=1 SV=1 - [GRB2_MOUSE]					2.24288	8.76	1	1	0.00460829	0.611052
P23819	883	98.5991	7.38623	Glutamate receptor 2 OS=Mus musculus GN=Gria2 PE=1 SV=3 - [GRIA2_MOUSE]					2.2136	2.04	1	1	0.0011325	0.150168
Q8BTM9	673	74.8598	8.22119	RAS guanyl-releasing protein 4 OS=Mus musculus GN=Rasgrp4 PE=1 SV=1 - [GRP4_MOUSE]					2.24945	2.97	1	1	0.00148588	0.197026
P14142	509	54.7203	8.1333	Solute carrier family 2, facilitated glucose transporter member 4 OS=Mus musculus GN=Slc2a4 PE=1 SV=3 - [GTR4_MOUSE]					3.01011	6.48	1	1	0.00196464	0.260508
Q8C3X4	651	72.4174	8.76318	Translation factor Guf1, mitochondrial OS=Mus musculus GN=Guf1 PE=2 SV=1 - [GUF1_MOUSE]					2.39813	1.38	1	1	0.0015361	0.203684
Q8VCB3	704	80.8195	6.88818	Glycogen [starch] synthase, liver OS=Mus musculus GN=Gys2 PE=1 SV=2 - [GYS2_MOUSE]					3.35202	3.13	1	1	0.00142045	0.18835
P06339	357	40.8494	6.354	H-2 class I histocompatibility antigen, D-37 alpha chain OS=Mus musculus GN=H2-T23 PE=1 SV=1 - [HA15_MOUSE]					2.26537	5.6	1	1	0.00280112	0.371424
P01910	256	28.3333	4.86865	H-2 class II histocompatibility antigen, A-K alpha chain OS=Mus musculus GN=H2-Aa PE=1 SV=2 - [HA2K_MOUSE]					3.12039	11.33	1	1	0.00390625	0.517962
Q9JKS5	411	45.8964	6.84424	Intracellular hyaluronan-binding protein 4 OS=Mus musculus GN=Habp4 PE=2 SV=2 - [HABP4_MOUSE]					2.60774	5.11	1	1	0.00243309	0.322624
Q61645	1182	127.113	7.38623	Protein hairless OS=Mus musculus GN=Hr PE=2 SV=2 - [HAIR_MOUSE]					1.54443	0.85	1	1	0.000846024	0.112181
P70312	552	63.4683	8.60205	Hyaluronan synthase 2 OS=Mus musculus GN=Has2 PE=2 SV=4 - [HAS2_MOUSE]					3.12609	5.43	1	1	0.00181159	0.240214
Q8QZX2	570	66.2669	5.2876	HAUS augmin-like complex subunit 3 OS=Mus musculus GN=Haus3 PE=2 SV=1 - [HAUS3_MOUSE]					3.04929	4.91	1	1	0.00175439	0.232629
Q640R3	418	46.3384	9.42236	Hepatocyte cell adhesion molecule OS=Mus musculus GN=Hepacam PE=1 SV=2 - [HECAM_MOUSE]					1.63075	2.39	1	1	0.00239234	0.317221
Q8K4P8	1604	179.356	5.38916	E3 ubiquitin-protein ligase HECW1 OS=Mus musculus GN=Hecw1 PE=2 SV=3 - [HECW1_MOUSE]					2.22839	1.06	1	1	0.000623441	0.0826673
Q6I6G8	1578	176.126	5.41455	E3 ubiquitin-protein ligase HECW2 OS=Mus musculus GN=Hecw2 PE=2 SV=1 - [HECW2_MOUSE]					2.21293	0.76	1	1	0.000633714	0.0840294
Q60848	821	95.0652	8.00146	Lymphocyte-specific helicase OS=Mus musculus GN=Hells PE=1 SV=2 - [HELLS_MOUSE]		0			2.28391	1.95	1	1	0.00121803	0.161508
Q02576	133	14.8207	8.49951	Helix-loop-helix protein 1 OS=Mus musculus GN=Nhlh1 PE=2 SV=1 - [HEN1_MOUSE]					2.2123	10.53	1	1	0.0075188	0.99698
P43120	271	29.9681	7.60596	Hematopoietically-expressed homeobox protein Hhex OS=Mus musculus GN=Hhex PE=2 SV=1 - [HHEX_MOUSE]					1.6036	4.06	1	1	0.00369004	0.489293
Q7TN16	700	78.4621	7.91357	Hedgehog-interacting protein OS=Mus musculus GN=Hhip PE=1 SV=2 - [HHIP_MOUSE]					2.45707	1.71	1	1	0.00142857	0.189426
Q3V016	616	69.2353	7.35693	Homeodomain-interacting protein kinase 4 OS=Mus musculus GN=Hipk4 PE=1 SV=2 - [HIPK4_MOUSE]					2.20506	3.41	1	1	0.00162338	0.215257
Q61670	476	50.0481	8.60205	H2.0-like homeobox protein OS=Mus musculus GN=Hlx PE=2 SV=1 - [HLX_MOUSE]					1.94643	2.31	1	1	0.00210084	0.278568
Q3TBD2	1116	122.825	5.93506	Minor histocompatibility protein HA-1 OS=Mus musculus GN=Hmha1 PE=1 SV=2 - [HMHA1_MOUSE]					1.51532	0.9	1	1	0.000896057	0.118816
O70252	315	35.7159	5.87158	Heme oxygenase 2 OS=Mus musculus GN=Hmox2 PE=2 SV=1 - [HMOX2_MOUSE]					2.45692	4.76	1	1	0.0031746	0.420947
P22361	628	67.2118	6.16357	Hepatocyte nuclear factor 1-alpha OS=Mus musculus GN=Hnf1a PE=1 SV=2 - [HNF1A_MOUSE]					2.31032	3.03	1	1	0.00159236	0.211144
Q00PI9	745	84.8878	4.89404	Heterogeneous nuclear ribonucleoprotein U-like protein 2 OS=Mus musculus GN=Hnrnpul2 PE=1 SV=2 - [HNRL2_MOUSE]					2.25652	2.15	1	1	0.00134228	0.177984
Q99JP6	356	39.6701	5.36377	Homer protein homolog 3 OS=Mus musculus GN=Homer3 PE=1 SV=2 - [HOME3_MOUSE]					3.06996	8.71	1	1	0.00280899	0.372467
Q8K0U4	675	74.8245	6.771	Heat shock 70 kDa protein 12A OS=Mus musculus GN=Hspa12a PE=1 SV=1 - [HS12A_MOUSE]					2.32712	2.37	1	1	0.00148148	0.196442
B2RXB2	72	8.09592	4.24658	Heat shock factor-binding protein 1-like protein 1 OS=Mus musculus GN=Hsbp1l1 PE=3 SV=1 - [HSBPL_MOUSE]					2.31108	22.22	1	1	0.0138889	1.84164
D0VYS2	492	57.2657	5.19873	Heat shock factor protein 3 OS=Mus musculus GN=Hsf3 PE=2 SV=1 - [HSF3_MOUSE]					1.56649	2.24	1	1	0.00203252	0.269509
Q61316	841	94.0733	5.23682	Heat shock 70 kDa protein 4 OS=Mus musculus GN=Hspa4 PE=1 SV=1 - [HSP74_MOUSE]					2.37756	1.78	1	1	0.00118906	0.157667
P06330	118	12.9262	7.10791	Ig heavy chain V region AC38 205.12 OS=Mus musculus PE=1 SV=1 - [HVM51_MOUSE]					2.25535	11.86	1	1	0.00847458	1.12371
P09079	269	29.4461	8.98291	Homeobox protein Hox-B5 OS=Mus musculus GN=Hoxb5 PE=2 SV=3 - [HXB5_MOUSE]					3.28197	9.29	1	1	0.00371747	0.492931
P31257	342	38.1716	8.17725	Homeobox protein Hox-C10 OS=Mus musculus GN=Hoxc10 PE=2 SV=1 - [HXC10_MOUSE]					2.20116	6.43	1	1	0.00292398	0.387714
O08528	917	102.469	6.11279	Hexokinase-2 OS=Mus musculus GN=Hk2 PE=1 SV=1 - [HXK2_MOUSE]					2.26289	1.85	1	1	0.00109051	0.1446
Q9CR41	129	14.6704	4.93213	Huntingtin-interacting protein K OS=Mus musculus GN=Hypk PE=2 SV=2 - [HYPK_MOUSE]					1.57194	7.75	1	1	0.00775194	1.02789
Q07079	271	30.3518	8.11865	Insulin-like growth factor-binding protein 5 OS=Mus musculus GN=Igfbp5 PE=1 SV=1 - [IBP5_MOUSE]					2.3489	6.27	1	1	0.00369004	0.489293
Q60625	917	96.8846	6.31592	Intercellular adhesion molecule 5 OS=Mus musculus GN=Icam5 PE=1 SV=2 - [ICAM5_MOUSE]					2.27088	1.85	1	1	0.00109051	0.1446
Q9JHR7	1019	117.697	6.53662	Insulin-degrading enzyme OS=Mus musculus GN=Ide PE=1 SV=1 - [IDE_MOUSE]					3.02303	2.94	1	1	0.000981354	0.130126
P58044	227	26.2724	6.16357	Isopentenyl-diphosphate Delta-isomerase 1 OS=Mus musculus GN=Idi1 PE=2 SV=1 - [IDI1_MOUSE]					3.34148	10.57	1	1	0.00440529	0.584134
Q9BDB7	447	49.6476	6.53662	Interferon-induced protein 44-like OS=Mus musculus GN=Ifi44l PE=2 SV=2 - [IF44L_MOUSE]					2.25715	5.15	1	1	0.00223714	0.296641
Q8BGD9	611	68.7992	5.66846	Eukaryotic translation initiation factor 4B OS=Mus musculus GN=Eif4b PE=1 SV=1 - [IF4B_MOUSE]					2.23855	2.62	1	1	0.00163666	0.217019
Q8BV66	422	47.8216	7.03467	Interferon-induced protein 44 OS=Mus musculus GN=Ifi44 PE=2 SV=1 - [IFI44_MOUSE]					2.30111	4.03	1	1	0.00236967	0.314214
P01573	190	21.9073	8.55811	Interferon alpha-2 OS=Mus musculus GN=Ifna2 PE=2 SV=1 - [IFNA2_MOUSE]					1.60884	5.26	1	1	0.00526316	0.697886
Q8BQC3	813	86.4059	7.66455	Immunoglobulin superfamily DCC subclass member 3 OS=Mus musculus GN=Igdcc3 PE=2 SV=1 - [IGDC3_MOUSE]					3.09002	3.2	1	1	0.00123001	0.163098
Q9EQS9	1252	134.681	6.17627	Immunoglobulin superfamily DCC subclass member 4 OS=Mus musculus GN=Igdcc4 PE=2 SV=1 - [IGDC4_MOUSE]					3.00522	3.12	1	1	0.000798722	0.105909
P01878	344	36.8523	5.05908	Ig alpha chain C region OS=Mus musculus PE=1 SV=1 - [IGHA_MOUSE]					1.69868	4.65	1	1	0.00290698	0.38546
P01868	324	35.6817	7.40088	Ig gamma-1 chain C region secreted form OS=Mus musculus GN=Ighg1 PE=1 SV=1 - [IGHG1_MOUSE]					1.72654	3.09	1	1	0.00308642	0.409254
P20764	209	22.758	9.36377	Immunoglobulin lambda-like polypeptide 1 OS=Mus musculus GN=Igll1 PE=2 SV=3 - [IGLL1_MOUSE]					2.28449	9.57	1	1	0.00478469	0.634442
A8E0Y8	1033	114.134	8.01611	Immunoglobulin superfamily member 2 OS=Mus musculus GN=Cd101 PE=2 SV=1 - [IGSF2_MOUSE]					1.50393	0.87	1	1	0.000968054	0.128362
Q9D154	379	42.5478	6.21436	Leukocyte elastase inhibitor A OS=Mus musculus GN=Serpinb1a PE=1 SV=1 - [ILEUA_MOUSE]					2.71407	4.75	1	1	0.00263852	0.349864
O35343	521	57.8867	4.94482	Importin subunit alpha-4 OS=Mus musculus GN=Kpna4 PE=2 SV=1 - [IMA4_MOUSE]					1.54603	1.73	1	1	0.00191939	0.254507
Q9CQU8	166	18.4902	8.1626	Mitochondrial inner membrane protease subunit 1 OS=Mus musculus GN=Immp1l PE=2 SV=1 - [IMP1L_MOUSE]					1.53898	6.63	1	1	0.0060241	0.798785
Q3HNM7	579	63.5739	5.18604	Protein inscuteable homolog OS=Mus musculus GN=Insc PE=1 SV=2 - [INSC_MOUSE]					3.25719	4.15	1	1	0.00172712	0.229013
Q8K2A7	710	81.9668	7.32764	Integrator complex subunit 10 OS=Mus musculus GN=Ints10 PE=1 SV=3 - [INT10_MOUSE]					3.17468	3.24	1	1	0.00140845	0.186758
Q8CHT3	1018	108.279	7.06396	Integrator complex subunit 5 OS=Mus musculus GN=Ints5 PE=2 SV=1 - [INT5_MOUSE]					2.46073	1.67	1	1	0.000982318	0.130254
Q7TQK1	966	106.793	8.22119	Integrator complex subunit 7 OS=Mus musculus GN=Ints7 PE=1 SV=1 - [INT7_MOUSE]					2.25632	1.76	1	1	0.0010352	0.137265
Q80V72	448	51.6108	6.53662	Inositol hexakisphosphate kinase 2 OS=Mus musculus GN=Ip6k2 PE=2 SV=2 - [IP6K2_MOUSE]					3.1492	4.46	1	1	0.00223214	0.295978
Q7TT16	396	44.4247	8.68994	Inositol polyphosphate multikinase OS=Mus musculus GN=Ipmk PE=2 SV=1 - [IPMK_MOUSE]					2.30963	3.54	1	1	0.00252525	0.334844
Q8K2V6	975	112.344	5.26221	Importin-11 OS=Mus musculus GN=Ipo11 PE=1 SV=1 - [IPO11_MOUSE]					2.38286	1.54	1	1	0.00102564	0.135998
Q8K0C1	963	108.16	5.30029	Importin-13 OS=Mus musculus GN=Ipo13 PE=2 SV=1 - [IPO13_MOUSE]					3.09584	2.39	1	1	0.00103842	0.137693
Q6P1C1	489	55.8915	8.26514	Inositol-pentakisphosphate 2-kinase OS=Mus musculus GN=Ippk PE=2 SV=1 - [IPPK_MOUSE]					2.43072	2.66	1	1	0.00204499	0.271162
Q9DAL7	148	17.7974	10.6089	IQ domain-containing protein F5 OS=Mus musculus GN=Iqcf5 PE=2 SV=1 - [IQCF5_MOUSE]					3.77767	16.22	1	1	0.00675676	0.895935
P15314	329	37.2952	5.60498	Interferon regulatory factor 1 OS=Mus musculus GN=Irf1 PE=1 SV=1 - [IRF1_MOUSE]					2.2586	6.08	1	1	0.00303951	0.403034
P23611	424	48.206	6.771	Interferon regulatory factor 8 OS=Mus musculus GN=Irf8 PE=1 SV=1 - [IRF8_MOUSE]					2.32151	4.01	1	1	0.00235849	0.312732
Q60766	409	46.522	8.27979	Immunity-related GTPase family M protein 1 OS=Mus musculus GN=Irgm1 PE=1 SV=1 - [IRGM1_MOUSE]					2.23795	3.67	1	1	0.00244499	0.324201
P48543	393	43.946	4.99561	G protein-activated inward rectifier potassium channel 3 OS=Mus musculus GN=Kcnj9 PE=2 SV=2 - [IRK9_MOUSE]					3.07141	6.36	1	1	0.00254453	0.3374
Q9DCB8	154	16.7075	5.60498	Iron-sulfur cluster assembly 2 homolog, mitochondrial OS=Mus musculus GN=Isca2 PE=2 SV=2 - [ISCA2_MOUSE]					2.20212	9.74	1	1	0.00649351	0.861028
Q6GU68	428	45.5861	5.37646	Immunoglobulin superfamily containing leucine-rich repeat protein OS=Mus musculus GN=Islr PE=1 SV=1 - [ISLR_MOUSE]					1.51681	3.27	1	1	0.00233645	0.309809
A2ATD1	454	51.1126	5.19873	Isthmin-1 OS=Mus musculus GN=Ism1 PE=3 SV=1 - [ISM1_MOUSE]					1.54129	2.42	1	1	0.00220264	0.292067
P11688	1053	114.971	5.94775	Integrin alpha-5 OS=Mus musculus GN=Itga5 PE=1 SV=3 - [ITA5_MOUSE]					3.28652	2.94	1	1	0.000949668	0.125924
Q61738	1179	129.248	5.70654	Integrin alpha-7 OS=Mus musculus GN=Itga7 PE=1 SV=3 - [ITA7_MOUSE]					2.32286	1.19	1	1	0.000848176	0.112467
A6PWV3	263	30.2946	6.771	Izumo sperm-egg fusion protein 3 OS=Mus musculus GN=Izumo3 PE=1 SV=1 - [IZUM3_MOUSE]					2.21042	5.32	1	1	0.00380228	0.504176
Q3MI48	332	36.0708	9.81787	Junctional sarcoplasmic reticulum protein 1 OS=Mus musculus GN=Jsrp1 PE=1 SV=2 - [JSPR1_MOUSE]					2.5622	5.12	1	1	0.00301205	0.399393
Q3UE31	404	45.9308	8.1333	Uncharacterized protein KIAA0930 homolog OS=Mus musculus PE=1 SV=2 - [K0930_MOUSE]					1.84021	2.72	1	1	0.00247525	0.328214
Q0VBV7	1103	123.609	9.0708	Uncharacterized protein KIAA1377 OS=Mus musculus GN=Kiaa1377 PE=2 SV=1 - [K1377_MOUSE]					3.15035	2.09	1	1	0.000906618	0.120216
Q6ZPR1	541	60.7997	9.51025	UPF0501 protein KIAA1430 OS=Mus musculus GN=Kiaa1430 PE=1 SV=2 - [K1430_MOUSE]					2.34502	2.96	1	1	0.00184843	0.245099
Q3UY96	784	89.9231	6.45557	Uncharacterized protein KIAA1751 homolog OS=Mus musculus PE=2 SV=2 - [K1751_MOUSE]					3.00704	3.57	1	1	0.00127551	0.169131
Q8C4P0	716	79.0979	6.93213	Uncharacterized protein KIAA1958 homolog OS=Mus musculus PE=2 SV=1 - [K1958_MOUSE]					2.22348	3.35	1	1	0.00139665	0.185193
Q9WTP6	239	26.4517	7.38623	Adenylate kinase 2, mitochondrial OS=Mus musculus GN=Ak2 PE=1 SV=5 - [KAD2_MOUSE]					2.31979	8.37	1	1	0.0041841	0.554805
Q9D2H2	614	70.6308	4.95752	Adenylate kinase 7 OS=Mus musculus GN=Ak7 PE=2 SV=1 - [KAD7_MOUSE]					2.24052	1.63	1	1	0.00162866	0.215958
Q9D3R6	539	61.1146	7.51807	Katanin p60 ATPase-containing subunit A-like 2 OS=Mus musculus GN=Katnal2 PE=2 SV=2 - [KATL2_MOUSE]					2.35033	2.78	1	1	0.00185529	0.246008
Q8BVP5	415	47.5522	9.05615	Casein kinase I isoform gamma-2 OS=Mus musculus GN=Csnk1g2 PE=1 SV=1 - [KC1G2_MOUSE]					2.31017	3.86	1	1	0.00240964	0.319514
P08414	469	52.5944	4.93213	Calcium/calmodulin-dependent protein kinase type IV OS=Mus musculus GN=Camk4 PE=1 SV=2 - [KCC4_MOUSE]		0			2.3502	4.9	1	1	0.0021322	0.282726
O89109	425	47.7527	9.77393	Intermediate conductance calcium-activated potassium channel protein 4 OS=Mus musculus GN=Kcnn4 PE=2 SV=1 - [KCNN4_MOUSE]					1.60845	3.06	1	1	0.00235294	0.311996
Q8K177	240	25.6705	8.04541	Keratinocyte-associated protein 3 OS=Mus musculus GN=Krtcap3 PE=2 SV=2 - [KCP3_MOUSE]					2.44454	6.67	1	1	0.00416667	0.552493
Q9D7X1	259	29.9594	7.06396	BTB/POZ domain-containing protein KCTD4 OS=Mus musculus GN=Kctd4 PE=2 SV=1 - [KCTD4_MOUSE]					2.22017	3.09	1	1	0.003861	0.511963
P70188	793	91.2327	5.10986	Kinesin-associated protein 3 OS=Mus musculus GN=Kifap3 PE=1 SV=1 - [KIFA3_MOUSE]					2.36501	2.52	1	1	0.00126103	0.167211
Q8VBY2	505	55.8025	5.98584	Calcium/calmodulin-dependent protein kinase kinase 1 OS=Mus musculus GN=Camkk1 PE=1 SV=1 - [KKCC1_MOUSE]					1.52087	1.39	1	1	0.0019802	0.262571
Q91W40	508	55.9721	6.771	Kinesin light chain 3 OS=Mus musculus GN=Klc3 PE=1 SV=1 - [KLC3_MOUSE]					2.24276	2.36	1	1	0.0019685	0.26102
Q91XA8	350	38.7917	9.0708	Kelch domain-containing protein 8A OS=Mus musculus GN=Klhdc8a PE=2 SV=1 - [KLD8A_MOUSE]					2.23081	4	1	1	0.00285714	0.378852
Q8C3F7	581	64.5642	5.40186	Kelch-like protein 30 OS=Mus musculus GN=Klhl30 PE=2 SV=1 - [KLH30_MOUSE]					2.67906	2.24	1	1	0.00172117	0.228224
P18653	724	81.5433	8.104	Ribosomal protein S6 kinase alpha-1 OS=Mus musculus GN=Rps6ka1 PE=1 SV=1 - [KS6A1_MOUSE]					2.43284	2.49	1	1	0.00138122	0.183147
Q8BSK8	525	59.1079	6.81494	Ribosomal protein S6 kinase beta-1 OS=Mus musculus GN=Rps6kb1 PE=1 SV=2 - [KS6B1_MOUSE]					1.52033	1.9	1	1	0.00190476	0.252568
Q8BLK9	1056	115.64	4.89404	Ribosomal protein S6 kinase delta-1 OS=Mus musculus GN=Rps6kc1 PE=1 SV=2 - [KS6C1_MOUSE]					1.61211	0.95	1	1	0.00094697	0.125567
P01627	120	13.2716	5.40186	Ig kappa chain V-II region VKappa167 OS=Mus musculus GN=Gm5153 PE=4 SV=1 - [KV2A2_MOUSE]					3.42749	26.67	1	1	0.00833333	1.10499
Q9D920	195	22.1062	6.55127	Loss of heterozygosity 12 chromosomal region 1 protein homolog OS=Mus musculus GN=Loh12cr1 PE=2 SV=1 - [L12R1_MOUSE]					3.12398	12.82	1	1	0.00512821	0.679991
Q9CR70	148	15.8141	8.1333	L antigen family member 3 OS=Mus musculus GN=Lage3 PE=2 SV=1 - [LAGE3_MOUSE]					2.26506	14.86	1	1	0.00675676	0.895935
Q9D387	280	31.7011	6.13818	Lysosome-associated membrane glycoprotein 5 OS=Mus musculus GN=Lamp5 PE=1 SV=2 - [LAMP5_MOUSE]					3.02639	9.64	1	1	0.00357143	0.473565
Q8BWW4	719	79.7134	6.39209	La-related protein 4 OS=Mus musculus GN=Larp4 PE=1 SV=2 - [LARP4_MOUSE]					2.20908	1.67	1	1	0.00139082	0.18442
P32067	415	47.727	9.77393	Lupus La protein homolog OS=Mus musculus GN=Ssb PE=2 SV=1 - [LA_MOUSE]					2.2999	4.34	1	1	0.00240964	0.319514
Q7TNC4	392	46.5547	10.0962	Putative RNA-binding protein Luc7-like 2 OS=Mus musculus GN=Luc7l2 PE=1 SV=1 - [LC7L2_MOUSE]					2.4067	4.08	1	1	0.00255102	0.338261
Q9D267	178	20.4894	6.771	Epididymal-specific lipocalin-9 OS=Mus musculus GN=Lcn9 PE=2 SV=1 - [LCN9_MOUSE]					2.36657	8.43	1	1	0.00561798	0.744934
O09010	378	41.9256	8.80713	Beta-1,3-N-acetylglucosaminyltransferase lunatic fringe OS=Mus musculus GN=Lfng PE=1 SV=1 - [LFNG_MOUSE]					2.35785	3.97	1	1	0.0026455	0.350789
Q8BM86	200	21.6115	7.66455	Lipoma HMGIC fusion partner OS=Mus musculus GN=Lhfp PE=2 SV=1 - [LHFP_MOUSE]					3.02199	16.5	1	1	0.005	0.662992
Q9DC07	270	31.0931	8.30908	LIM zinc-binding domain-containing Nebulette OS=Mus musculus GN=Nebl PE=2 SV=1 - [LNEBL_MOUSE]					2.27357	5.93	1	1	0.0037037	0.491105
Q99PI4	848	94.2575	5.78271	Phosphatidate phosphatase LPIN3 OS=Mus musculus GN=Lpin3 PE=1 SV=1 - [LPIN3_MOUSE]					1.53175	1.18	1	1	0.00117925	0.156366
Q8BFW7	613	65.8479	7.37158	Lipoma-preferred partner homolog OS=Mus musculus GN=Lpp PE=1 SV=1 - [LPP_MOUSE]					2.36337	2.28	1	1	0.00163132	0.21631
Q91YK0	686	78.827	8.1333	Leucine-rich repeat-containing protein 49 OS=Mus musculus GN=Lrrc49 PE=1 SV=1 - [LRC49_MOUSE]					3.05852	3.64	1	1	0.00145773	0.193292
Q3UGP9	366	40.1139	6.62451	Leucine-rich repeat-containing protein 58 OS=Mus musculus GN=Lrrc58 PE=2 SV=1 - [LRC58_MOUSE]					1.87138	4.1	1	1	0.00273224	0.362291
Q922Q8	307	34.8558	9.5249	Leucine-rich repeat-containing protein 59 OS=Mus musculus GN=Lrrc59 PE=2 SV=1 - [LRC59_MOUSE]					1.67922	3.26	1	1	0.00325733	0.431916
Q60664	539	59.5506	5.12256	Lymphoid-restricted membrane protein OS=Mus musculus GN=Lrmp PE=1 SV=1 - [LRMP_MOUSE]					1.60861	1.48	1	1	0.00185529	0.246008
Q91VN0	1614	178.771	5.31299	Low-density lipoprotein receptor-related protein 5 OS=Mus musculus GN=Lrp5 PE=1 SV=3 - [LRP5_MOUSE]					2.9951	1.12	1	1	0.000619579	0.0821551
Q924X6	996	109.746	5.0083	Low-density lipoprotein receptor-related protein 8 OS=Mus musculus GN=Lrp8 PE=1 SV=2 - [LRP8_MOUSE]					3.15019	2.41	1	1	0.00100402	0.133131
P59383	733	80.4379	6.78564	Leucine-rich repeat neuronal protein 4 OS=Mus musculus GN=Lrrn4 PE=1 SV=2 - [LRRN4_MOUSE]					2.24586	1.64	1	1	0.00136426	0.180898
Q8BGA3	515	58.7778	8.00146	Leucine-rich repeat transmembrane neuronal protein 2 OS=Mus musculus GN=Lrrtm2 PE=2 SV=1 - [LRRT2_MOUSE]					3.40709	6.02	1	1	0.00194175	0.257472
P19973	330	36.6918	4.81787	Lymphocyte-specific protein 1 OS=Mus musculus GN=Lsp1 PE=1 SV=2 - [LSP1_MOUSE]					2.28842	5.15	1	1	0.0030303	0.401813
Q8CG19	1712	186.593	6.02393	Latent-transforming growth factor beta-binding protein 1 OS=Mus musculus GN=Ltbp1 PE=2 SV=2 - [LTBP1_MOUSE]					1.5451	0.41	1	1	0.000584112	0.0774523
Q8K4G1	1666	178.523	5.46533	Latent-transforming growth factor beta-binding protein 4 OS=Mus musculus GN=Ltbp4 PE=2 SV=2 - [LTBP4_MOUSE]					1.53505	0.84	1	1	0.00060024	0.0795908
Q9CYI4	371	43.9074	9.87646	Putative RNA-binding protein Luc7-like 1 OS=Mus musculus GN=Luc7l PE=2 SV=2 - [LUC7L_MOUSE]		0			2.41185	4.31	1	1	0.00269542	0.357408
P01728	117	12.214	5.74463	Ig lambda-2 chain V region OS=Mus musculus PE=4 SV=1 - [LV2A_MOUSE]					3.01723	22.22	1	1	0.00854701	1.13332
Q9CWP4	154	17.1226	8.1333	Lymphocyte antigen 6K OS=Mus musculus GN=Ly6k PE=2 SV=1 - [LY6K_MOUSE]					1.58493	7.79	1	1	0.00649351	0.861028
P28301	411	46.6715	8.42627	Protein-lysine 6-oxidase OS=Mus musculus GN=Lox PE=1 SV=1 - [LYOX_MOUSE]					3.07853	4.87	1	1	0.00243309	0.322624
Q9D0E3	226	24.7987	8.92432	LysM and putative peptidoglycan-binding domain-containing protein 1 OS=Mus musculus GN=Lysmd1 PE=1 SV=1 - [LYSM1_MOUSE]					1.59302	4.87	1	1	0.00442478	0.586718
Q99LE3	305	34.2364	6.354	LysM and putative peptidoglycan-binding domain-containing protein 3 OS=Mus musculus GN=Lysmd3 PE=2 SV=1 - [LYSM3_MOUSE]					3.0215	8.52	1	1	0.00327869	0.434749
Q9JHQ5	299	34.7522	5.17334	Leucine zipper transcription factor-like protein 1 OS=Mus musculus GN=Lztfl1 PE=2 SV=1 - [LZTL1_MOUSE]					2.23505	5.69	1	1	0.00334448	0.443473
P60853	599	67.2484	7.56201	Leucine zipper putative tumor suppressor 1 OS=Mus musculus GN=Lzts1 PE=2 SV=3 - [LZTS1_MOUSE]					2.54922	3.51	1	1	0.00166945	0.221366
Q80WQ8	998	113.885	9.08545	Mis18-binding protein 1 OS=Mus musculus GN=Mis18bp1 PE=1 SV=1 - [M18BP_MOUSE]					1.52624	1.1	1	1	0.001002	0.132864
Q3UYG8	475	52.1122	4.75439	O-acetyl-ADP-ribose deacetylase MACROD2 OS=Mus musculus GN=Macrod2 PE=2 SV=1 - [MACD2_MOUSE]					2.40101	4.42	1	1	0.00210526	0.279154
Q61826	405	43.6241	5.79541	Mucosal addressin cell adhesion molecule 1 OS=Mus musculus GN=Madcam1 PE=1 SV=2 - [MADCA_MOUSE]					2.29792	4.94	1	1	0.00246914	0.327403
Q8CF90	359	37.5523	7.84033	Transcription factor MafA OS=Mus musculus GN=Mafa PE=1 SV=1 - [MAFA_MOUSE]					1.66077	2.23	1	1	0.00278552	0.369355
P54843	370	38.4117	6.93213	Transcription factor Maf OS=Mus musculus GN=Maf PE=1 SV=2 - [MAF_MOUSE]					2.23248	2.43	1	1	0.0027027	0.358374
Q6PER3	281	31.946	5.5415	Microtubule-associated protein RP/EB family member 3 OS=Mus musculus GN=Mapre3 PE=1 SV=1 - [MARE3_MOUSE]					1.77983	3.91	1	1	0.00355872	0.47188
P98064	704	79.9164	5.5542	Mannan-binding lectin serine protease 1 OS=Mus musculus GN=Masp1 PE=1 SV=2 - [MASP1_MOUSE]					2.24276	3.27	1	1	0.00142045	0.18835
O89029	624	68.8739	5.75732	Matrilin-4 OS=Mus musculus GN=Matn4 PE=2 SV=1 - [MATN4_MOUSE]					3.0842	4.49	1	1	0.00160256	0.212497
Q8VCF0	503	53.3658	6.3667	Mitochondrial antiviral-signaling protein OS=Mus musculus GN=Mavs PE=1 SV=1 - [MAVS_MOUSE]					2.53462	4.57	1	1	0.00198807	0.263615
P39039	239	25.3798	7.60596	Mannose-binding protein A OS=Mus musculus GN=Mbl1 PE=2 SV=1 - [MBL1_MOUSE]					1.58513	6.69	1	1	0.0041841	0.554805
Q8CHX6	515	56.9234	7.32764	Membrane-bound transcription factor site-2 protease OS=Mus musculus GN=Mbtps2 PE=2 SV=1 - [MBTP2_MOUSE]					3.05009	4.85	1	1	0.00194175	0.257472
P97310	904	102.013	5.71924	DNA replication licensing factor MCM2 OS=Mus musculus GN=Mcm2 PE=1 SV=3 - [MCM2_MOUSE]					3.02559	3.43	1	1	0.00110619	0.14668
P25206	812	91.4892	5.5542	DNA replication licensing factor MCM3 OS=Mus musculus GN=Mcm3 PE=1 SV=2 - [MCM3_MOUSE]					1.64852	1.35	1	1	0.00123153	0.163298
P08249	338	35.5888	8.67529	Malate dehydrogenase, mitochondrial OS=Mus musculus GN=Mdh2 PE=1 SV=3 - [MDHM_MOUSE]					2.4003	7.69	1	1	0.00295858	0.392303
Q9Z2D6	484	52.2755	9.96436	Methyl-CpG-binding protein 2 OS=Mus musculus GN=Mecp2 PE=1 SV=1 - [MECP2_MOUSE]		0			1.6413	1.65	1	1	0.00206612	0.273963
P32443	303	33.4853	8.19189	Homeobox protein MOX-2 OS=Mus musculus GN=Meox2 PE=2 SV=1 - [MEOX2_MOUSE]					3.0774	7.26	1	1	0.00330033	0.437618
Q9D114	179	20.2495	5.96045	Guanosine-3',5'-bis(diphosphate) 3'-pyrophosphohydrolase MESH1 OS=Mus musculus GN=Hddc3 PE=2 SV=1 - [MESH1_MOUSE]					1.63801	7.82	1	1	0.00558659	0.740773
Q9DCL4	406	45.2535	8.54346	Probable methyltransferase-like protein 15 OS=Mus musculus GN=Mettl15 PE=2 SV=2 - [MET15_MOUSE]					1.52936	2.71	1	1	0.00246305	0.326597
Q9EPL4	318	36.4026	6.68311	Methyltransferase-like protein 9 OS=Mus musculus GN=Mettl9 PE=2 SV=1 - [METL9_MOUSE]					2.47807	6.29	1	1	0.00314465	0.416976
Q9D3X9	409	45.3128	5.08447	Microfibrillar-associated protein 3-like OS=Mus musculus GN=Mfap3l PE=2 SV=1 - [MFA3L_MOUSE]					1.5764	2.2	1	1	0.00244499	0.324201
Q8CE47	516	54.6101	5.24951	Major facilitator superfamily domain-containing protein 7 OS=Mus musculus GN=Mfsd7 PE=2 SV=1 - [MFSD7_MOUSE]					3.1379	5.43	1	1	0.00193798	0.256974
Q8C0T7	466	49.6312	8.27979	Major facilitator superfamily domain-containing protein 9 OS=Mus musculus GN=Mfsd9 PE=2 SV=1 - [MFSD9_MOUSE]					2.37903	4.51	1	1	0.00214592	0.284546
Q8R4G6	740	84.496	8.19189	Alpha-1,6-mannosylglycoprotein 6-beta-N-acetylglucosaminyltransferase A OS=Mus musculus GN=Mgat5 PE=2 SV=1 - [MGT5A_MOUSE]					3.01623	3.11	1	1	0.00135135	0.179187
Q91ZV0	517	57.7411	4.11963	Melanoma inhibitory activity protein 2 OS=Mus musculus GN=Mia2 PE=2 SV=2 - [MIA2_MOUSE]					1.53618	2.32	1	1	0.00193424	0.256476
Q9CQ86	115	12.2871	4.51318	Migration and invasion enhancer 1 OS=Mus musculus GN=Mien1 PE=1 SV=1 - [MIEN1_MOUSE]					2.26889	14.78	1	1	0.00869565	1.15303
Q59J78	168	19.6158	8.25049	Mimitin, mitochondrial OS=Mus musculus GN=Ndufaf2 PE=2 SV=1 - [MIMIT_MOUSE]					2.21559	8.33	1	1	0.00595238	0.789276
Q9D7G9	263	27.7429	9.51025	MAPK-interacting and spindle-stabilizing protein OS=Mus musculus GN=Mapk1ip1 PE=1 SV=1 - [MISS_MOUSE]					3.08303	10.65	1	1	0.00380228	0.504176
Q91Y86	384	44.2006	7.69385	Mitogen-activated protein kinase 8 OS=Mus musculus GN=Mapk8 PE=1 SV=1 - [MK08_MOUSE]					2.28756	4.69	1	1	0.00260417	0.345308
Q9WUI1	364	41.3711	5.78271	Mitogen-activated protein kinase 11 OS=Mus musculus GN=Mapk11 PE=1 SV=2 - [MK11_MOUSE]					2.34458	6.04	1	1	0.00274725	0.364281
Q9JI70	570	61.8839	7.43018	McKusick-Kaufman/Bardet-Biedl syndromes putative chaperonin OS=Mus musculus GN=Mkks PE=2 SV=2 - [MKKS_MOUSE]					3.01096	5.26	1	1	0.00175439	0.232629
Q8K4J6	964	102.483	5.50342	MKL/myocardin-like protein 1 OS=Mus musculus GN=Mkl1 PE=1 SV=2 - [MKL1_MOUSE]					2.28477	1.66	1	1	0.00103734	0.13755
Q8BIA3	353	39.3769	9.64209	Homeobox protein Mohawk OS=Mus musculus GN=Mkx PE=2 SV=1 - [MKX_MOUSE]					2.24706	4.82	1	1	0.00283286	0.375633
Q3UG20	1868	204.417	7.41553	Histone-lysine N-methyltransferase MLL5 OS=Mus musculus GN=Mll5 PE=1 SV=2 - [MLL5_MOUSE]					2.23508	0.8	1	1	0.000535332	0.0709841
Q8K273	131	14.6676	9.15869	Membrane magnesium transporter 1 OS=Mus musculus GN=Mmgt1 PE=2 SV=1 - [MMGT1_MOUSE]					2.31	12.98	1	1	0.00763359	1.0122
B2RPV6	1210	136.02	7.7085	Multimerin-1 OS=Mus musculus GN=Mmrn1 PE=2 SV=2 - [MMRN1_MOUSE]					1.51613	1.07	1	1	0.000826446	0.109585
Q61884	491	60.1984	6.65381	Meiosis-specific nuclear structural protein 1 OS=Mus musculus GN=Mns1 PE=1 SV=1 - [MNS1_MOUSE]					1.8386	2.04	1	1	0.00203666	0.270058
Q6XJV6	249	27.3901	8.23584	Cell surface glycoprotein CD200 receptor 2 OS=Mus musculus GN=Cd200r1l PE=2 SV=1 - [MO2R2_MOUSE]					2.34283	10.44	1	1	0.00401606	0.532523
Q8BJG4	216	25.5039	8.44092	MOB kinase activator 3C OS=Mus musculus GN=Mob3c PE=2 SV=1 - [MOB3C_MOUSE]					1.52472	5.09	1	1	0.00462963	0.613881
Q80UM7	834	91.7744	8.99756	Mannosyl-oligosaccharide glucosidase OS=Mus musculus GN=Mogs PE=2 SV=1 - [MOGS_MOUSE]					2.24664	2.28	1	1	0.00119904	0.158991
Q9CW42	340	37.9546	8.5874	MOSC domain-containing protein 1, mitochondrial OS=Mus musculus GN=Marc1 PE=1 SV=2 - [MOSC1_MOUSE]					2.27754	5.59	1	1	0.00294118	0.389995
P53986	493	53.2324	7.47412	Monocarboxylate transporter 1 OS=Mus musculus GN=Slc16a1 PE=1 SV=1 - [MOT1_MOUSE]					2.2134	3.04	1	1	0.0020284	0.268962
Q7TT41	619	69.3526	4.91943	DBH-like monooxygenase protein 2 OS=Mus musculus GN=Moxd2 PE=2 SV=1 - [MOXD2_MOUSE]					2.20452	2.58	1	1	0.00161551	0.214214
P48964	514	57.7218	6.97607	M-phase inducer phosphatase 1 OS=Mus musculus GN=Cdc25a PE=2 SV=1 - [MPIP1_MOUSE]					2.28779	3.5	1	1	0.00194553	0.257973
Q91ZG2	326	37.1897	6.65381	Metallophosphoesterase domain-containing protein 1 OS=Mus musculus GN=Mpped1 PE=2 SV=1 - [MPPD1_MOUSE]					3.22764	6.13	1	1	0.00306748	0.406743
Q80ZE5	354	40.4036	8.14795	Membrane progestin receptor beta OS=Mus musculus GN=Paqr8 PE=2 SV=2 - [MPRB_MOUSE]					1.50863	1.98	1	1	0.00282486	0.374572
Q9CQL0	218	24.2706	5.79541	Protein-lysine methyltransferase METTL21A OS=Mus musculus GN=Mettl21A PE=2 SV=1 - [MT21A_MOUSE]					1.50232	3.67	1	1	0.00458716	0.608249
P28184	68	7.00366	7.47412	Metallothionein-3 OS=Mus musculus GN=Mt3 PE=1 SV=1 - [MT3_MOUSE]					2.27227	30.88	1	1	0.0147059	1.94998
Q8BVN4	346	40.2237	6.66846	mTERF domain-containing protein 2 OS=Mus musculus GN=Mterfd2 PE=1 SV=1 - [MTER2_MOUSE]					3.30795	7.8	1	1	0.00289017	0.383232
Q8BKY8	385	43.425	8.93896	mTERF domain-containing protein 3, mitochondrial OS=Mus musculus GN=Mterfd3 PE=1 SV=1 - [MTER3_MOUSE]					3.1621	7.27	1	1	0.0025974	0.344411
Q8R2Y2	648	71.5005	5.8335	Cell surface glycoprotein MUC18 OS=Mus musculus GN=Mcam PE=1 SV=1 - [MUC18_MOUSE]					2.2532	2.78	1	1	0.00154321	0.204627
Q4VA55	681	76.9405	4.93213	PWWP domain-containing protein MUM1L1 OS=Mus musculus GN=Mum1l1 PE=1 SV=2 - [MUML1_MOUSE]					2.25784	1.62	1	1	0.00146843	0.194711
Q5FW60	181	20.9165	4.89404	Major urinary protein 20 OS=Mus musculus GN=Mup20 PE=1 SV=1 - [MUP20_MOUSE]					2.46606	9.39	1	1	0.00552486	0.732587
O88940	201	21.5249	9.39307	Musculin OS=Mus musculus GN=Msc PE=1 SV=1 - [MUSC_MOUSE]					1.70615	6.47	1	1	0.00497512	0.659693
Q8VIM5	935	101.338	6.29053	Myocardin OS=Mus musculus GN=Myocd PE=1 SV=2 - [MYCD_MOUSE]					2.21158	1.6	1	1	0.00106952	0.141816
P03966	462	49.5417	5.5542	N-myc proto-oncogene protein OS=Mus musculus GN=Mycn PE=2 SV=2 - [MYCN_MOUSE]					2.25161	2.6	1	1	0.0021645	0.287009
P05977	188	20.5814	5.03369	Myosin light chain 1/3, skeletal muscle isoform OS=Mus musculus GN=Myl1 PE=1 SV=2 - [MYL1_MOUSE]					1.64062	7.45	1	1	0.00531915	0.70531
Q1EG27	1305	148.005	7.54736	Myosin-IIIb OS=Mus musculus GN=Myo3b PE=2 SV=2 - [MYO3B_MOUSE]					2.23516	1.53	1	1	0.000766284	0.101608
Q9JJW5	264	29.743	8.51416	Myozenin-2 OS=Mus musculus GN=Myoz2 PE=1 SV=1 - [MYOZ2_MOUSE]					3.17455	9.09	1	1	0.00378788	0.502266
Q8C7U1	537	60.0056	8.1626	NEDD4-binding protein 3 OS=Mus musculus GN=N4bp3 PE=2 SV=1 - [N4BP3_MOUSE]					1.56813	1.49	1	1	0.0018622	0.246924
Q3TKR3	982	112.6	6.91748	NACHT, LRR and PYD domains-containing protein 4C OS=Mus musculus GN=Nlrp4c PE=2 SV=1 - [NAL4C_MOUSE]					2.44687	1.32	1	1	0.00101833	0.135029
P17981	287	32.7803	8.1626	T-cell ecto-ADP-ribosyltransferase 1 OS=Mus musculus GN=Art2a PE=1 SV=2 - [NAR2A_MOUSE]					2.24268	8.36	1	1	0.00348432	0.462015
Q9R123	314	34.5612	8.32373	N-acetyltransferase 6 OS=Mus musculus GN=Nat6 PE=1 SV=1 - [NAT6_MOUSE]					2.33214	5.73	1	1	0.00318471	0.422288
Q91X97	193	22.2309	5.35107	Neurocalcin-delta OS=Mus musculus GN=Ncald PE=1 SV=4 - [NCALD_MOUSE]					2.28674	6.74	1	1	0.00518135	0.687038
Q8BLF1	408	45.7107	7.04932	Neutral cholesterol ester hydrolase 1 OS=Mus musculus GN=Nceh1 PE=1 SV=1 - [NCEH1_MOUSE]					2.24444	3.43	1	1	0.00245098	0.324996
O70145	525	59.4475	6.60986	Neutrophil cytosol factor 2 OS=Mus musculus GN=Ncf2 PE=2 SV=1 - [NCF2_MOUSE]					2.42044	3.05	1	1	0.00190476	0.252568
P48744	131	14.69	8.70459	Norrin OS=Mus musculus GN=Ndp PE=1 SV=1 - [NDP_MOUSE]					2.2109	10.69	1	1	0.00763359	1.0122
Q9CQ91	84	9.32476	8.47021	NADH dehydrogenase [ubiquinone] 1 alpha subcomplex subunit 3 OS=Mus musculus GN=Ndufa3 PE=1 SV=1 - [NDUA3_MOUSE]					1.60313	11.9	1	1	0.0119048	1.57855
Q9CR95	275	29.6211	6.37939	Adaptin ear-binding coat-associated protein 1 OS=Mus musculus GN=Necap1 PE=1 SV=2 - [NECP1_MOUSE]					2.49098	5.82	1	1	0.00363636	0.482176
Q61220	816	91.1024	5.73193	Protein kinase C-binding protein NELL2 OS=Mus musculus GN=Nell2 PE=2 SV=2 - [NELL2_MOUSE]					3.00931	2.94	1	1	0.00122549	0.162498
O88522	412	47.9421	5.84619	NF-kappa-B essential modulator OS=Mus musculus GN=Ikbkg PE=1 SV=2 - [NEMO_MOUSE]					2.40252	3.88	1	1	0.00242718	0.321841
Q3UJ81	125	14.2574	8.38232	Nuclear envelope phosphatase-regulatory subunit 1 OS=Mus musculus GN=Cnep1r1 PE=2 SV=1 - [NEPR1_MOUSE]					2.45568	12.8	1	1	0.008	1.06079
Q8R4I7	533	60.2038	6.99072	Neuropilin and tolloid-like protein 1 OS=Mus musculus GN=Neto1 PE=1 SV=2 - [NETO1_MOUSE]					2.29177	3.75	1	1	0.00187617	0.248777
Q9JMH7	418	46.816	6.7124	Sialidase-3 OS=Mus musculus GN=Neu3 PE=2 SV=1 - [NEUR3_MOUSE]					1.53208	2.63	1	1	0.00239234	0.317221
P70255	439	48.7378	8.32373	Nuclear factor 1 C-type OS=Mus musculus GN=Nfic PE=1 SV=1 - [NFIC_MOUSE]					1.97256	3.42	1	1	0.0022779	0.302046
Q8BZW8	725	78.3809	5.5415	NHL repeat-containing protein 2 OS=Mus musculus GN=Nhlrc2 PE=2 SV=1 - [NHLC2_MOUSE]					1.66879	1.79	1	1	0.00137931	0.182894
Q9CRB2	153	17.236	8.41162	H/ACA ribonucleoprotein complex subunit 2 OS=Mus musculus GN=Nhp2 PE=2 SV=1 - [NHP2_MOUSE]					2.80677	10.46	1	1	0.00653595	0.866656
Q8R1F1	749	84.765	5.93506	Niban-like protein 1 OS=Mus musculus GN=Fam129b PE=1 SV=2 - [NIBL1_MOUSE]					1.5012	1.07	1	1	0.00133511	0.177034
Q99MH6	471	52.3593	8.27979	Protein naked cuticle homolog 1 OS=Mus musculus GN=Nkd1 PE=1 SV=1 - [NKD1_MOUSE]					2.22539	4.03	1	1	0.00212314	0.281525
Q8VEJ4	485	53.1009	7.1665	Notchless protein homolog 1 OS=Mus musculus GN=Nle1 PE=2 SV=4 - [NLE1_MOUSE]					2.65924	3.92	1	1	0.00206186	0.273399
O35309	314	35.2135	5.04639	N-myc-interactor OS=Mus musculus GN=Nmi PE=2 SV=1 - [NMI_MOUSE]					3.08761	11.78	1	1	0.00318471	0.422288
Q5H8A1	153	17.8713	10.1548	Neuromedin-S OS=Mus musculus GN=Nms PE=2 SV=1 - [NMS_MOUSE]					1.77207	7.19	1	1	0.00653595	0.866656
O70311	529	60.446	7.79639	Glycylpeptide N-tetradecanoyltransferase 2 OS=Mus musculus GN=Nmt2 PE=1 SV=1 - [NMT2_MOUSE]		0			2.50806	3.59	1	1	0.00189036	0.250658
Q9ESX4	241	27.4542	9.62744	Nucleolar protein of 40 kDa OS=Mus musculus GN=Zcchc17 PE=1 SV=1 - [NO40_MOUSE]					2.23344	9.13	1	1	0.00414938	0.550201
O35710	429	48.2703	7.26904	Nocturnin OS=Mus musculus GN=Ccrn4l PE=2 SV=3 - [NOCT_MOUSE]					2.28951	3.5	1	1	0.002331	0.309087
P63056	478	54.8505	8.14795	Noelin-3 OS=Mus musculus GN=Olfm3 PE=1 SV=1 - [NOE3_MOUSE]					3.46049	7.53	1	1	0.00209205	0.277402
Q99LH1	728	83.2938	9.20264	Nucleolar GTP-binding protein 2 OS=Mus musculus GN=Gnl2 PE=2 SV=2 - [NOG2_MOUSE]					2.30595	2.06	1	1	0.00137363	0.182141
Q8BJW5	723	80.7664	5.92236	Nucleolar protein 11 OS=Mus musculus GN=Nol11 PE=2 SV=1 - [NOL11_MOUSE]					2.59864	1.94	1	1	0.00138313	0.1834
Q9D7Z3	254	28.9523	9.61279	Nucleolar protein 7 OS=Mus musculus GN=Nol7 PE=1 SV=1 - [NOL7_MOUSE]					1.66221	4.33	1	1	0.00393701	0.522041
Q3TZX8	714	80.7883	9.45166	Polynucleotide 5'-hydroxyl-kinase NOL9 OS=Mus musculus GN=Nol9 PE=1 SV=1 - [NOL9_MOUSE]					2.59279	1.96	1	1	0.00140056	0.185712
Q6GQT9	1214	133.336	6.0874	Nodal modulator 1 OS=Mus musculus GN=Nomo1 PE=1 SV=1 - [NOMO1_MOUSE]		0			3.22959	3.38	1	1	0.000823723	0.109224
Q9CQS2	64	7.70097	9.99365	H/ACA ribonucleoprotein complex subunit 3 OS=Mus musculus GN=Nop10 PE=3 SV=1 - [NOP10_MOUSE]					2.37058	25	1	1	0.015625	2.07185
Q8BMC4	636	70.0027	7.26904	Nucleolar protein 9 OS=Mus musculus GN=Nop9 PE=2 SV=1 - [NOP9_MOUSE]					2.28095	2.36	1	1	0.00157233	0.208488
P97459	594	63.6971	8.63135	Neuronal PAS domain-containing protein 1 OS=Mus musculus GN=Npas1 PE=1 SV=1 - [NPAS1_MOUSE]					1.59864	1.35	1	1	0.0016835	0.22323
Q9CPP0	175	19.0113	4.81787	Nucleoplasmin-3 OS=Mus musculus GN=Npm3 PE=2 SV=3 - [NPM3_MOUSE]					2.34144	8.57	1	1	0.00571429	0.757705
P56974	756	82.1619	9.0708	Pro-neuregulin-2, membrane-bound isoform OS=Mus musculus GN=Nrg2 PE=1 SV=1 - [NRG2_MOUSE]					3.12542	6.08	1	1	0.00132275	0.175395
Q923B3	828	93.591	9.02686	Neurotrophin receptor-interacting factor 1 OS=Mus musculus GN=Nrif1 PE=1 SV=3 - [NRIF1_MOUSE]					1.72278	1.09	1	1	0.00120773	0.160143
Q921B4	824	93.185	9.31982	Neurotrophin receptor-interacting factor 2 OS=Mus musculus GN=Nrif2 PE=1 SV=1 - [NRIF2_MOUSE]					2.34629	3.03	1	1	0.00121359	0.16092
Q9JHR9	270	29.2662	7.6792	Nuclear receptor-interacting protein 2 OS=Mus musculus GN=Nrip2 PE=1 SV=2 - [NRIP2_MOUSE]					1.56859	3.33	1	1	0.0037037	0.491105
Q1HFZ0	757	85.3972	6.58057	tRNA (cytosine(34)-C(5))-methyltransferase OS=Mus musculus GN=Nsun2 PE=1 SV=2 - [NSUN2_MOUSE]					2.98888	2.51	1	1	0.001321	0.175163
Q8CCT7	348	39.1574	9.0708	Putative methyltransferase NSUN3 OS=Mus musculus GN=Nsun3 PE=2 SV=1 - [NSUN3_MOUSE]					1.65749	3.16	1	1	0.00287356	0.38103
Q80WB5	209	24.3206	5.42725	Protein N-terminal glutamine amidohydrolase OS=Mus musculus GN=Wdyhv1 PE=1 SV=1 - [NTAQ1_MOUSE]					2.21971	9.09	1	1	0.00478469	0.634442
P61971	127	14.469	5.37646	Nuclear transport factor 2 OS=Mus musculus GN=Nutf2 PE=2 SV=1 - [NTF2_MOUSE]					2.28809	12.6	1	1	0.00787402	1.04408
Q9CWU9	326	36.7081	6.0874	Nucleoporin Nup37 OS=Mus musculus GN=Nup37 PE=2 SV=2 - [NUP37_MOUSE]					2.41182	4.91	1	1	0.00306748	0.406743
Q8CIC2	420	44.3098	9.24658	Nucleoporin-like protein 2 OS=Mus musculus GN=Nupl2 PE=2 SV=1 - [NUPL2_MOUSE]					2.5554	4.29	1	1	0.00238095	0.31571
Q52KP5	543	61.5117	8.79248	NXPE family member 4 OS=Mus musculus GN=Nxpe4 PE=2 SV=1 - [NXPE4_MOUSE]		0			3.01119	5.52	1	1	0.00184162	0.244196
P0C913	63	6.44906	6.56592	Overexpressed in colon carcinoma 1 protein homolog OS=Mus musculus PE=3 SV=1 - [OCC1_MOUSE]					3.07793	42.86	1	1	0.015873	2.10474
Q6P3A8	390	42.8528	6.69775	2-oxoisovalerate dehydrogenase subunit beta, mitochondrial OS=Mus musculus GN=Bckdhb PE=2 SV=2 - [ODBB_MOUSE]					3.05281	6.41	1	1	0.0025641	0.339996
Q9D478	642	74.1046	6.26514	Outer dense fiber protein 2-like OS=Mus musculus GN=Odf2l PE=2 SV=1 - [ODF2L_MOUSE]		0			2.31877	2.49	1	1	0.00155763	0.206539
Q8VF12	330	36.8489	7.81104	Olfactory receptor 495 OS=Mus musculus GN=Olfr495 PE=2 SV=1 - [OL495_MOUSE]					2.2602	4.55	1	1	0.0030303	0.401813
Q9JKN5	260	27.1244	9.65674	Oligodendrocyte transcription factor 1 OS=Mus musculus GN=Olig1 PE=1 SV=2 - [OLIG1_MOUSE]					1.51264	2.69	1	1	0.00384615	0.509994
Q9ER64	874	98.8598	7.44482	Oxysterol-binding protein-related protein 5 OS=Mus musculus GN=Osbpl5 PE=2 SV=3 - [OSBL5_MOUSE]					2.50471	2.63	1	1	0.00114416	0.151714
Q9JIE3	128	14.3191	4.84326	Otoraplin OS=Mus musculus GN=Otor PE=2 SV=1 - [OTOR_MOUSE]					1.51289	7.81	1	1	0.0078125	1.03592
Q6P9R2	527	58.1771	6.43018	Serine/threonine-protein kinase OSR1 OS=Mus musculus GN=Oxsr1 PE=1 SV=1 - [OXSR1_MOUSE]					2.48046	4.36	1	1	0.00189753	0.25161
Q9Z1M0	595	68.3439	8.22119	P2X purinoceptor 7 OS=Mus musculus GN=P2rx7 PE=1 SV=2 - [P2RX7_MOUSE]					2.24441	3.87	1	1	0.00168067	0.222854
Q9JJS7	361	41.0073	8.80713	P2Y purinoceptor 4 OS=Mus musculus GN=P2ry4 PE=2 SV=1 - [P2RY4_MOUSE]					2.24132	5.26	1	1	0.00277008	0.367308
Q9CUX1	758	86.9661	5.92236	52 kDa repressor of the inhibitor of the protein kinase OS=Mus musculus GN=Prkrir PE=2 SV=2 - [P52K_MOUSE]					2.30635	1.19	1	1	0.00131926	0.174932
Q922Q4	320	33.6376	7.76709	Pyrroline-5-carboxylate reductase 2 OS=Mus musculus GN=Pycr2 PE=2 SV=1 - [P5CR2_MOUSE]					2.51458	4.06	1	1	0.003125	0.41437
Q9WVE8	486	55.7982	5.19873	Protein kinase C and casein kinase substrate in neurons protein 2 OS=Mus musculus GN=Pacsin2 PE=1 SV=1 - [PACN2_MOUSE]					1.51228	2.06	1	1	0.00205761	0.272836
Q9DAK2	241	27.7084	8.71924	Parkin coregulated gene protein homolog OS=Mus musculus GN=Pacrg PE=1 SV=1 - [PACRG_MOUSE]					1.70213	4.15	1	1	0.00414938	0.550201
O88643	545	60.6987	5.74463	Serine/threonine-protein kinase PAK 1 OS=Mus musculus GN=Pak1 PE=1 SV=1 - [PAK1_MOUSE]		0			3.05754	5.5	1	1	0.00183486	0.2433
Q9ET54	1408	152.037	6.25244	Palladin OS=Mus musculus GN=Palld PE=1 SV=2 - [PALLD_MOUSE]					3.12309	1.85	1	1	0.000710227	0.094175
Q80YV4	820	91.4639	6.7124	Pantothenate kinase 4 OS=Mus musculus GN=Pank4 PE=1 SV=2 - [PANK4_MOUSE]					2.24227	2.68	1	1	0.00121951	0.161705
Q61183	739	82.2578	7.34229	Poly(A) polymerase alpha OS=Mus musculus GN=Papola PE=1 SV=4 - [PAPOA_MOUSE]					3.15323	3.11	1	1	0.00135318	0.179429
Q8BZ20	711	79.8656	8.54346	Poly [ADP-ribose] polymerase 12 OS=Mus musculus GN=Parp12 PE=2 SV=3 - [PAR12_MOUSE]					2.33676	2.81	1	1	0.00140647	0.186496
Q5XJY4	377	41.9368	9.92041	Presenilins-associated rhomboid-like protein, mitochondrial OS=Mus musculus GN=Parl PE=1 SV=1 - [PARL_MOUSE]					2.41475	4.77	1	1	0.00265252	0.35172
B3GLJ3	98	11.6516	8.79248	Prostate and testis expressed protein 3 OS=Mus musculus GN=Pate3 PE=3 SV=1 - [PATE3_MOUSE]					2.22897	14.29	1	1	0.0102041	1.35304
Q925B0	333	35.8868	5.92236	PRKC apoptosis WT1 regulator protein OS=Mus musculus GN=Pawr PE=1 SV=2 - [PAWR_MOUSE]					2.26811	7.21	1	1	0.003003	0.398193
Q8BFV2	399	46.1019	8.52881	PCI domain-containing protein 2 OS=Mus musculus GN=Pcid2 PE=2 SV=1 - [PCID2_MOUSE]					1.66836	2.01	1	1	0.00250627	0.332327
Q9R0L6	2025	228.706	5.0083	Pericentriolar material 1 protein OS=Mus musculus GN=Pcm1 PE=1 SV=2 - [PCM1_MOUSE]					2.8434	0.84	1	1	0.000493827	0.0654807
O70628	534	61.5958	5.94775	High affinity cGMP-specific 3',5'-cyclic phosphodiesterase 9A OS=Mus musculus GN=Pde9a PE=2 SV=1 - [PDE9A_MOUSE]		0			2.20462	1.69	1	1	0.00187266	0.248311
Q922R8	440	48.0703	5.13525	Protein disulfide-isomerase A6 OS=Mus musculus GN=Pdia6 PE=1 SV=3 - [PDIA6_MOUSE]					2.23982	4.32	1	1	0.00227273	0.30136
Q3TJD7	457	50.0867	8.47021	PDZ and LIM domain protein 7 OS=Mus musculus GN=Pdlim7 PE=2 SV=1 - [PDLI7_MOUSE]					2.42294	2.84	1	1	0.00218818	0.29015
O35417	248	28.037	6.06201	Proenkephalin-B OS=Mus musculus GN=Pdyn PE=2 SV=1 - [PDYN_MOUSE]					2.26842	4.84	1	1	0.00403226	0.534671
P10820	554	62.0414	8.07471	Perforin-1 OS=Mus musculus GN=Prf1 PE=1 SV=2 - [PERF_MOUSE]					1.50179	1.99	1	1	0.00180505	0.239347
Q8VC48	359	40.6071	8.99756	Peroxisome assembly protein 12 OS=Mus musculus GN=Pex12 PE=2 SV=1 - [PEX12_MOUSE]					2.64531	4.18	1	1	0.00278552	0.369355
Q9R0A0	376	41.1828	5.10986	Peroxisomal membrane protein PEX14 OS=Mus musculus GN=Pex14 PE=1 SV=1 - [PEX14_MOUSE]					2.1091	3.19	1	1	0.00265957	0.352655
Q8C437	567	63.0957	5.32568	PEX5-related protein OS=Mus musculus GN=Pex5l PE=1 SV=2 - [PEX5R_MOUSE]					2.26099	3.88	1	1	0.00176367	0.233859
Q03958	127	14.4457	8.88037	Prefoldin subunit 6 OS=Mus musculus GN=Pfdn6 PE=2 SV=1 - [PFD6_MOUSE]					1.51076	7.87	1	1	0.00787402	1.04408
Q91YL7	699	78.1295	8.90967	PGAP2-interacting protein OS=Mus musculus GN=Cwh43 PE=1 SV=1 - [PG2IP_MOUSE]					1.50095	1.29	1	1	0.00143062	0.189697
A2A559	320	36.5035	7.94287	Post-GPI attachment to proteins factor 3 OS=Mus musculus GN=Pgap3 PE=2 SV=1 - [PGAP3_MOUSE]					2.36566	5.31	1	1	0.003125	0.41437
Q8VCC1	269	29.162	6.53662	15-hydroxyprostaglandin dehydrogenase [NAD(+)] OS=Mus musculus GN=Hpgd PE=2 SV=1 - [PGDH_MOUSE]					1.58431	4.83	1	1	0.00371747	0.492931
Q8BUY9	377	42.3267	6.82959	Geranylgeranyl transferase type-1 subunit beta OS=Mus musculus GN=Pggt1b PE=2 SV=1 - [PGTB1_MOUSE]					3.09883	6.1	1	1	0.00265252	0.35172
Q9D8M7	497	55.8039	6.60986	PHD finger protein 10 OS=Mus musculus GN=Phf10 PE=1 SV=4 - [PHF10_MOUSE]					3.0838	4.83	1	1	0.00201207	0.266797
Q8BVM9	293	32.6517	5.10986	PHD finger protein 11 OS=Mus musculus GN=Phf11 PE=2 SV=1 - [PHF11_MOUSE]					1.52812	3.41	1	1	0.00341297	0.452554
O88907	651	71.5722	7.28369	E3 SUMO-protein ligase PIAS1 OS=Mus musculus GN=Pias1 PE=1 SV=2 - [PIAS1_MOUSE]					1.93329	1.54	1	1	0.0015361	0.203684
Q9D9W1	207	23.419	9.92041	Protein pitchfork OS=Mus musculus GN=Pifo PE=1 SV=1 - [PIFO_MOUSE]		0			2.2269	10.14	1	1	0.00483092	0.640572
Q64323	485	54.4341	8.26514	N-acetylglucosaminyl-phosphatidylinositol biosynthetic protein OS=Mus musculus GN=Piga PE=2 SV=1 - [PIGA_MOUSE]					2.31728	3.3	1	1	0.00206186	0.273399
Q8BSF4	406	45.8976	9.56885	Phosphatidylserine decarboxylase proenzyme OS=Mus musculus GN=Pisd PE=2 SV=1 - [PISD_MOUSE]					1.52639	1.97	1	1	0.00246305	0.326597
Q8R526	531	59.786	7.84033	Polycystic kidney disease protein 1-like 1 (Fragment) OS=Mus musculus GN=Pkd1l1 PE=2 SV=1 - [PK1L1_MOUSE]					3.04646	4.71	1	1	0.00188324	0.249714
Q80TI1	1356	150.813	7.59131	Pleckstrin homology domain-containing family H member 1 OS=Mus musculus GN=Plekhh1 PE=2 SV=2 - [PKHH1_MOUSE]					3.12363	2.06	1	1	0.000737463	0.0977864
Q9D240	164	19.0165	7.03467	Pleckstrin homology domain-containing family J member 1 OS=Mus musculus GN=Plekhj1 PE=2 SV=1 - [PKHJ1_MOUSE]					2.4338	11.59	1	1	0.00609756	0.808526
Q9QYE0	499	55.5434	8.52881	Zinc finger protein PLAG1 OS=Mus musculus GN=Plag1 PE=2 SV=2 - [PLAG1_MOUSE]					2.45418	4.41	1	1	0.00200401	0.265728
Q8R3B1	756	85.819	6.21436	1-phosphatidylinositol 4,5-bisphosphate phosphodiesterase delta-1 OS=Mus musculus GN=Plcd1 PE=2 SV=2 - [PLCD1_MOUSE]					2.6008	2.65	1	1	0.00132275	0.175395
P49764	158	17.8639	7.60596	Placenta growth factor OS=Mus musculus GN=Pgf PE=2 SV=1 - [PLGF_MOUSE]					2.22601	9.49	1	1	0.00632911	0.83923
P43883	425	46.6166	6.87354	Perilipin-2 OS=Mus musculus GN=Plin2 PE=2 SV=2 - [PLIN2_MOUSE]					3.60256	5.88	1	1	0.00235294	0.311996
Q3V0K9	630	70.3634	5.37646	Plastin-1 OS=Mus musculus GN=Pls1 PE=2 SV=1 - [PLSI_MOUSE]					2.25747	2.7	1	1	0.0015873	0.210474
Q91VC4	438	49.9021	8.39697	Plasmalemma vesicle-associated protein OS=Mus musculus GN=Plvap PE=2 SV=1 - [PLVAP_MOUSE]					2.33642	3.65	1	1	0.00228311	0.302736
Q8CJH3	2119	231.23	5.5542	Plexin-B1 OS=Mus musculus GN=Plxnb1 PE=1 SV=2 - [PLXB1_MOUSE]					2.32792	0.57	1	1	0.000471921	0.0625759
P59708	125	14.5756	9.37842	Pre-mRNA branch site protein p14 OS=Mus musculus GN=Sf3b14 PE=2 SV=1 - [PM14_MOUSE]					1.54904	7.2	1	1	0.008	1.06079
Q9DBS8	558	60.9179	8.08936	Centrosomal protein POC5 OS=Mus musculus GN=Poc5 PE=1 SV=1 - [POC5_MOUSE]					3.02195	4.12	1	1	0.00179211	0.237631
Q7TQ62	611	68.676	5.98584	Podocan OS=Mus musculus GN=Podn PE=2 SV=1 - [PODN_MOUSE]					1.86891	1.8	1	1	0.00163666	0.217019
Q91X05	385	42.3104	8.98291	Podocin OS=Mus musculus GN=Nphs2 PE=1 SV=2 - [PODO_MOUSE]					2.20784	2.34	1	1	0.0025974	0.344411
Q9JJN0	694	76.1185	8.33838	DNA polymerase eta OS=Mus musculus GN=Polh PE=1 SV=1 - [POLH_MOUSE]					1.8315	1.73	1	1	0.00144092	0.191064
Q91WC1	640	70.8181	7.06396	Protection of telomeres protein 1 OS=Mus musculus GN=Pot1 PE=2 SV=1 - [POTE1_MOUSE]					1.56383	1.56	1	1	0.0015625	0.207185
Q7TT52	146	16.8065	6.80029	Protein phosphatase 1 regulatory subunit 14D OS=Mus musculus GN=Ppp1r14d PE=2 SV=2 - [PP14D_MOUSE]					1.59208	5.48	1	1	0.00684932	0.908208
P63328	521	58.6063	5.85889	Serine/threonine-protein phosphatase 2B catalytic subunit alpha isoform OS=Mus musculus GN=Ppp3ca PE=1 SV=1 - [PP2BA_MOUSE]					1.57423	1.92	1	1	0.00191939	0.254507
P24369	216	23.6986	9.5542	Peptidyl-prolyl cis-trans isomerase B OS=Mus musculus GN=Ppib PE=2 SV=2 - [PPIB_MOUSE]					2.24609	7.41	1	1	0.00462963	0.613881
Q80TL0	749	83.3666	4.97021	Protein phosphatase 1E OS=Mus musculus GN=Ppm1e PE=1 SV=2 - [PPM1E_MOUSE]		0			2.53995	2.67	1	1	0.00133511	0.177034
Q8CGA0	452	49.58	5.30029	Protein phosphatase 1F OS=Mus musculus GN=Ppm1f PE=2 SV=1 - [PPM1F_MOUSE]					2.38442	3.76	1	1	0.00221239	0.293359
Q8BQ30	594	65.5901	5.38916	Phostensin OS=Mus musculus GN=Ppp1r18 PE=1 SV=1 - [PPR18_MOUSE]					3.06847	3.87	1	1	0.0016835	0.22323
Q60829	194	21.7673	4.65283	Protein phosphatase 1 regulatory subunit 1B OS=Mus musculus GN=Ppp1r1b PE=1 SV=2 - [PPR1B_MOUSE]					2.38266	8.25	1	1	0.00515464	0.683497
Q80XM9	271	30.5598	7.57666	PQ-loop repeat-containing protein 1 OS=Mus musculus GN=Pqlc1 PE=2 SV=1 - [PQLC1_MOUSE]					3.19831	11.07	1	1	0.00369004	0.489293
Q9JII2	230	26.5387	9.17334	Prolactin-5A1 OS=Mus musculus GN=Prl5a1 PE=2 SV=1 - [PR5A1_MOUSE]					2.20866	9.13	1	1	0.00434783	0.576514
Q9CRB5	251	29.2387	5.45264	Prolactin-7C1 OS=Mus musculus GN=Prl7c1 PE=2 SV=1 - [PR7C1_MOUSE]					2.4792	8.37	1	1	0.00398406	0.52828
Q99K43	603	70.2462	7.57666	Protein regulator of cytokinesis 1 OS=Mus musculus GN=Prc1 PE=2 SV=2 - [PRC1_MOUSE]					3.37103	4.81	1	1	0.00165837	0.219898
Q9WUQ2	417	45.4089	8.76318	Prolactin regulatory element-binding protein OS=Mus musculus GN=Preb PE=1 SV=1 - [PREB_MOUSE]					2.43546	3.6	1	1	0.00239808	0.317982
Q8VHJ7	1014	112.005	5.0083	Peroxisome proliferator-activated receptor gamma coactivator 1-beta OS=Mus musculus GN=Ppargc1b PE=1 SV=1 - [PRGC2_MOUSE]					1.67846	0.69	1	1	0.000986193	0.130768
A2AHG0	700	74.9397	6.99072	ProSAP-interacting protein 1 OS=Mus musculus GN=Prosapip1 PE=2 SV=1 - [PRIP1_MOUSE]					2.30605	4.43	1	1	0.00142857	0.189426
Q9QUG3	179	20.4285	9.40771	Prion-like protein doppel OS=Mus musculus GN=Prnd PE=1 SV=1 - [PRND_MOUSE]					2.24845	12.85	1	1	0.00558659	0.740773
Q8VCZ9	456	50.6909	8.19189	Probable proline dehydrogenase 2 OS=Mus musculus GN=Prodh2 PE=2 SV=1 - [PROD2_MOUSE]					2.2533	3.51	1	1	0.00219298	0.290786
O54990	867	97.051	6.68311	Prominin-1 OS=Mus musculus GN=Prom1 PE=1 SV=1 - [PROM1_MOUSE]					2.21382	2.19	1	1	0.0011534	0.152939
Q99PV0	2335	273.443	8.83643	Pre-mRNA-processing-splicing factor 8 OS=Mus musculus GN=Prpf8 PE=1 SV=2 - [PRP8_MOUSE]					2.20663	0.81	1	1	0.000428266	0.0567873
Q9D7G0	318	34.8119	6.97607	Ribose-phosphate pyrophosphokinase 1 OS=Mus musculus GN=Prps1 PE=1 SV=4 - [PRPS1_MOUSE]					2.46818	6.92	1	1	0.00314465	0.416976
Q9D1T5	122	13.6468	8.1333	Proline-rich protein 15 OS=Mus musculus GN=Prr15 PE=2 SV=1 - [PRR15_MOUSE]					2.26024	13.93	1	1	0.00819672	1.08687
A2AVJ5	370	40.9562	5.97314	Proline-rich protein 5-like OS=Mus musculus GN=Prr5l PE=2 SV=1 - [PRR5L_MOUSE]					2.26447	6.22	1	1	0.0027027	0.358374
O35449	306	31.369	7.6499	Proline-rich transmembrane protein 1 OS=Mus musculus GN=Prrt1 PE=1 SV=1 - [PRRT1_MOUSE]					1.51104	4.9	1	1	0.00326797	0.433328
Q9D6X6	382	43.0439	9.49561	Serine protease 23 OS=Mus musculus GN=Prss23 PE=2 SV=2 - [PRS23_MOUSE]					2.56491	5.24	1	1	0.0026178	0.347116
O70169	367	40.7397	8.20654	Inactive serine protease 39 OS=Mus musculus GN=Prss39 PE=2 SV=1 - [PRS39_MOUSE]					3.06891	6.54	1	1	0.0027248	0.361303
Q52KR3	3084	339.306	4.4624	Protein prune homolog 2 OS=Mus musculus GN=Prune2 PE=2 SV=2 - [PRUN2_MOUSE]					2.4106	0.52	1	1	0.000324254	0.0429956
Q9CX56	353	39.905	9.5835	26S proteasome non-ATPase regulatory subunit 8 OS=Mus musculus GN=Psmd8 PE=1 SV=2 - [PSMD8_MOUSE]					2.54234	5.95	1	1	0.00283286	0.375633
Q9CR00	222	24.7046	6.43018	26S proteasome non-ATPase regulatory subunit 9 OS=Mus musculus GN=Psmd9 PE=1 SV=1 - [PSMD9_MOUSE]					2.23874	9.01	1	1	0.0045045	0.59729
Q14B62	888	101.44	8.14795	Patched domain-containing protein 1 OS=Mus musculus GN=Ptchd1 PE=2 SV=2 - [PTHD1_MOUSE]					2.25447	1.01	1	1	0.00112613	0.149322
P22858	175	20.0879	10.7407	Parathyroid hormone-related protein OS=Mus musculus GN=Pthlh PE=2 SV=1 - [PTHR_MOUSE]					2.27826	5.14	1	1	0.00571429	0.757705
P35831	775	86.4725	5.98584	Tyrosine-protein phosphatase non-receptor type 12 OS=Mus musculus GN=Ptpn12 PE=1 SV=3 - [PTN12_MOUSE]					1.52854	1.29	1	1	0.00129032	0.171095
Q61152	453	50.1704	8.26514	Tyrosine-protein phosphatase non-receptor type 18 OS=Mus musculus GN=Ptpn18 PE=1 SV=1 - [PTN18_MOUSE]					2.20847	3.09	1	1	0.00220751	0.292712
P35821	432	49.5614	6.16357	Tyrosine-protein phosphatase non-receptor type 1 OS=Mus musculus GN=Ptpn1 PE=1 SV=2 - [PTN1_MOUSE]					2.24103	3.47	1	1	0.00231481	0.306941
O35239	593	67.9267	8.104	Tyrosine-protein phosphatase non-receptor type 9 OS=Mus musculus GN=Ptpn9 PE=2 SV=2 - [PTN9_MOUSE]					3.4197	4.55	1	1	0.00168634	0.223606
P49446	699	80.6358	7.12256	Receptor-type tyrosine-protein phosphatase epsilon OS=Mus musculus GN=Ptpre PE=1 SV=3 - [PTPRE_MOUSE]					2.39724	2.43	1	1	0.00143062	0.189697
O54724	392	43.927	5.51611	Polymerase I and transcript release factor OS=Mus musculus GN=Ptrf PE=1 SV=1 - [PTRF_MOUSE]					1.54786	2.55	1	1	0.00255102	0.338261
Q8CE46	702	79.1474	7.81104	Pseudouridylate synthase 7 homolog-like protein OS=Mus musculus GN=Pus7l PE=1 SV=1 - [PUS7L_MOUSE]					1.55204	1.28	1	1	0.0014245	0.188887
P42925	194	22.2511	10.0815	Peroxisomal membrane protein 2 OS=Mus musculus GN=Pxmp2 PE=2 SV=2 - [PXMP2_MOUSE]					3.02107	19.07	1	1	0.00515464	0.683497
Q9CQ69	82	9.76211	10.2573	Cytochrome b-c1 complex subunit 8 OS=Mus musculus GN=Uqcrq PE=1 SV=3 - [QCR8_MOUSE]					2.34451	18.29	1	1	0.0121951	1.61705
P47199	331	35.2464	8.07471	Quinone oxidoreductase OS=Mus musculus GN=Cryz PE=2 SV=1 - [QOR_MOUSE]					3.32284	9.97	1	1	0.00302115	0.400599
Q8QZZ8	211	23.7612	7.76709	Ras-related protein Rab-38 OS=Mus musculus GN=Rab38 PE=1 SV=1 - [RAB38_MOUSE]					2.21568	8.06	1	1	0.00473934	0.628428
Q8BHH2	201	22.69	4.93213	Ras-related protein Rab-9B OS=Mus musculus GN=Rab9b PE=2 SV=1 - [RAB9B_MOUSE]					1.57248	5.47	1	1	0.00497512	0.659693
Q64012	312	33.1678	8.83643	RNA-binding protein Raly OS=Mus musculus GN=Raly PE=1 SV=3 - [RALY_MOUSE]					2.36453	4.81	1	1	0.00320513	0.424995
Q9DD06	162	18.3377	9.20264	Retinoic acid receptor responder protein 2 OS=Mus musculus GN=Rarres2 PE=2 SV=1 - [RARR2_MOUSE]					1.51698	8.02	1	1	0.00617284	0.818508
P97950	237	26.5234	7.88428	Ras-related protein Rab-33A OS=Mus musculus GN=Rab33a PE=2 SV=1 - [RB33A_MOUSE]					3.70712	8.44	1	1	0.00421941	0.559487
Q8BHC1	213	24.6207	7.82568	Ras-related protein Rab-39B OS=Mus musculus GN=Rab39b PE=2 SV=1 - [RB39B_MOUSE]					2.33081	7.98	1	1	0.00469484	0.622527
A2AWA9	1064	120.722	5.24951	Rab GTPase-activating protein 1 OS=Mus musculus GN=Rabgap1 PE=2 SV=1 - [RBGP1_MOUSE]					2.35229	1.6	1	1	0.00093985	0.124622
Q3V089	1013	112.211	5.85889	RNA-binding protein 44 OS=Mus musculus GN=Rbm44 PE=1 SV=1 - [RBM44_MOUSE]					2.31631	1.97	1	1	0.000987167	0.130897
P86049	533	60.0391	7.88428	Probable RNA-binding protein 46 OS=Mus musculus GN=Rbm46 PE=4 SV=1 - [RBM46_MOUSE]					3.25309	5.25	1	1	0.00187617	0.248777
Q6VN19	620	67.1463	6.58057	Ran-binding protein 10 OS=Mus musculus GN=Ranbp10 PE=1 SV=2 - [RBP10_MOUSE]		0			2.34661	3.39	1	1	0.0016129	0.213868
A2AU37	552	62.6304	5.04639	Double-strand-break repair protein rad21-like protein 1 OS=Mus musculus GN=Rad21l1 PE=1 SV=2 - [RD21L_MOUSE]					3.05858	4.71	1	1	0.00181159	0.240214
O54916	795	86.4662	5.57959	RalBP1-associated Eps domain-containing protein 1 OS=Mus musculus GN=Reps1 PE=1 SV=2 - [REPS1_MOUSE]					1.57131	1.51	1	1	0.00125786	0.16679
P35546	1115	123.795	6.69775	Proto-oncogene tyrosine-protein kinase receptor Ret OS=Mus musculus GN=Ret PE=1 SV=2 - [RET_MOUSE]					1.74829	0.81	1	1	0.000896861	0.118922
Q8BQP8	635	71.8562	4.84326	Rab11 family-interacting protein 4 OS=Mus musculus GN=Rab11fip4 PE=1 SV=1 - [RFIP4_MOUSE]					2.21223	2.05	1	1	0.0015748	0.208816
A2AR50	585	65.4336	9.40771	Ras-specific guanine nucleotide-releasing factor RalGPS1 OS=Mus musculus GN=Ralgps1 PE=1 SV=2 - [RGPS1_MOUSE]					1.64557	1.71	1	1	0.0017094	0.226664
P58873	404	45.2364	7.57666	Rhomboid-related protein 3 OS=Mus musculus GN=Rhbdl3 PE=2 SV=1 - [RHBL3_MOUSE]					2.30032	4.7	1	1	0.00247525	0.328214
Q921J2	184	20.4385	5.92236	GTP-binding protein Rheb OS=Mus musculus GN=Rheb PE=1 SV=1 - [RHEB_MOUSE]					1.71512	5.98	1	1	0.00543478	0.720643
Q9D0B8	379	44.9345	8.17725	RIB43A-like with coiled-coils protein 1 OS=Mus musculus GN=Ribc1 PE=2 SV=1 - [RIBC1_MOUSE]					3.11353	6.33	1	1	0.00263852	0.349864
Q80UW3	563	62.3157	6.20166	Ras and Rab interactor-like protein OS=Mus musculus GN=Rinl PE=1 SV=1 - [RINL_MOUSE]					2.23196	4.09	1	1	0.0017762	0.235521
Q9JJC6	406	47.2942	5.16064	RILP-like protein 1 OS=Mus musculus GN=Rilpl1 PE=1 SV=1 - [RIPL1_MOUSE]					3.12831	5.67	1	1	0.00246305	0.326597
P19253	203	23.4493	11.019	60S ribosomal protein L13a OS=Mus musculus GN=Rpl13a PE=1 SV=4 - [RL13A_MOUSE]					2.53244	5.42	1	1	0.00492611	0.653194
Q8BP67	157	17.7679	11.2534	60S ribosomal protein L24 OS=Mus musculus GN=Rpl24 PE=2 SV=2 - [RL24_MOUSE]					3.21465	8.28	1	1	0.00636943	0.844575
Q6ZWV7	123	14.5436	11.0483	60S ribosomal protein L35 OS=Mus musculus GN=Rpl35 PE=2 SV=1 - [RL35_MOUSE]					2.23566	7.32	1	1	0.00813008	1.07804
P47964	105	12.2078	11.3413	60S ribosomal protein L36 OS=Mus musculus GN=Rpl36 PE=2 SV=2 - [RL36_MOUSE]					1.5821	10.48	1	1	0.00952381	1.26284
Q99L28	163	19.5983	9.979	Probable ribosome biogenesis protein RLP24 OS=Mus musculus GN=Rsl24d1 PE=2 SV=1 - [RLP24_MOUSE]					1.53687	4.91	1	1	0.00613497	0.813487
Q9DB15	201	21.6948	9.29053	39S ribosomal protein L12, mitochondrial OS=Mus musculus GN=Mrpl12 PE=1 SV=2 - [RM12_MOUSE]					1.63061	5.97	1	1	0.00497512	0.659693
Q99N91	92	10.5246	11.8101	39S ribosomal protein L34, mitochondrial OS=Mus musculus GN=Mrpl34 PE=2 SV=1 - [RM34_MOUSE]					2.2041	16.3	1	1	0.0108696	1.44129
Q9CY73	333	37.5037	8.51416	39S ribosomal protein L44, mitochondrial OS=Mus musculus GN=Mrpl44 PE=1 SV=3 - [RM44_MOUSE]					2.90611	6.01	1	1	0.003003	0.398193
Q9D4G9	616	68.4214	5.41455	RecQ-mediated genome instability protein 1 OS=Mus musculus GN=Rmi1 PE=2 SV=1 - [RMI1_MOUSE]					3.44844	4.87	1	1	0.00162338	0.215257
Q9R1W3	683	79.1381	5.90967	E3 ubiquitin-protein ligase RNF103 OS=Mus musculus GN=Rnf103 PE=2 SV=2 - [RN103_MOUSE]					1.71972	1.61	1	1	0.00146413	0.194141
G3X9R7	316	35.4401	8.47021	RING finger protein 148 OS=Mus musculus GN=Rnf148 PE=2 SV=1 - [RN148_MOUSE]					1.58507	2.22	1	1	0.00316456	0.419615
Q9JIT1	368	42.1117	8.55811	RING finger protein 32 OS=Mus musculus GN=Rnf32 PE=2 SV=1 - [RNF32_MOUSE]					1.58947	1.9	1	1	0.00271739	0.360322
O08848	538	60.0851	7.89893	60 kDa SS-A/Ro ribonucleoprotein OS=Mus musculus GN=Trove2 PE=1 SV=1 - [RO60_MOUSE]					3.08639	4.28	1	1	0.00185874	0.246465
Q8VC34	614	68.4872	7.95752	Putative RNA polymerase II subunit B1 CTD phosphatase Rpap2 OS=Mus musculus GN=Rpap2 PE=2 SV=2 - [RPAP2_MOUSE]					1.5207	1.47	1	1	0.00162866	0.215958
O08740	117	13.243	5.85889	DNA-directed RNA polymerase II subunit RPB11 OS=Mus musculus GN=Polr2j PE=2 SV=1 - [RPB11_MOUSE]					3.3187	22.22	1	1	0.00854701	1.13332
P97760	275	31.2917	4.97021	DNA-directed RNA polymerase II subunit RPB3 OS=Mus musculus GN=Polr2c PE=2 SV=1 - [RPB3_MOUSE]					1.62152	4.36	1	1	0.00363636	0.482176
Q8R2S1	544	60.1555	8.11865	Ribosomal protein S6 kinase-like 1 OS=Mus musculus GN=Rps6kl1 PE=1 SV=1 - [RPKL1_MOUSE]					1.53974	2.39	1	1	0.00183824	0.243747
P62301	151	17.2117	10.5356	40S ribosomal protein S13 OS=Mus musculus GN=Rps13 PE=1 SV=2 - [RS13_MOUSE]					2.67269	5.3	1	1	0.00662252	0.878135
P62843	145	17.0292	10.3892	40S ribosomal protein S15 OS=Mus musculus GN=Rps15 PE=2 SV=2 - [RS15_MOUSE]					2.37968	8.28	1	1	0.00689655	0.914471
Q922H7	247	27.3443	9.12939	Ras-like protein family member 11B OS=Mus musculus GN=Rasl11b PE=2 SV=1 - [RSLBB_MOUSE]					2.29065	3.64	1	1	0.00404858	0.536835
Q9DBU6	334	38.6144	11.1509	Serine/Arginine-related protein 53 OS=Mus musculus GN=Rsrc1 PE=1 SV=1 - [RSRC1_MOUSE]					1.51527	2.4	1	1	0.00299401	0.397001
A2RTL5	376	43.8499	11.4585	Arginine/serine-rich coiled-coil protein 2 OS=Mus musculus GN=Rsrc2 PE=2 SV=1 - [RSRC2_MOUSE]					2.2918	3.46	1	1	0.00265957	0.352655
Q01730	277	31.5307	8.88037	Ras suppressor protein 1 OS=Mus musculus GN=Rsu1 PE=2 SV=3 - [RSU1_MOUSE]					2.32966	4.33	1	1	0.00361011	0.478694
Q9D125	171	19.9072	9.23193	28S ribosomal protein S25, mitochondrial OS=Mus musculus GN=Mrps25 PE=1 SV=1 - [RT25_MOUSE]					2.33678	9.94	1	1	0.00584795	0.775429
Q80ZI2	223	25.8826	6.69775	Receptor-transporting protein 2 OS=Mus musculus GN=Rtp2 PE=1 SV=1 - [RTP2_MOUSE]					3.02276	10.31	1	1	0.0044843	0.594611
Q5QGU6	474	52.1859	8.71924	Receptor-transporting protein 3 OS=Mus musculus GN=Rtp3 PE=2 SV=2 - [RTP3_MOUSE]					1.59943	1.48	1	1	0.0021097	0.279743
Q80U62	956	106.792	5.94775	Run domain Beclin-1 interacting and cystein-rich containing protein OS=Mus musculus GN=Kiaa0226 PE=1 SV=2 - [RUBIC_MOUSE]					2.28917	2.51	1	1	0.00104603	0.138701
Q8R4C2	606	70.049	5.8335	RUN and FYVE domain-containing protein 2 OS=Mus musculus GN=Rufy2 PE=1 SV=2 - [RUFY2_MOUSE]					2.51384	2.31	1	1	0.00165017	0.218809
Q3TYX8	563	63.9959	7.35693	RUN and FYVE domain-containing protein 4 OS=Mus musculus GN=Rufy4 PE=2 SV=3 - [RUFY4_MOUSE]					1.51287	2.49	1	1	0.0017762	0.235521
Q9JIP7	709	78.5092	7.92822	Solute carrier family 15 member 1 OS=Mus musculus GN=Slc15a1 PE=1 SV=2 - [S15A1_MOUSE]					1.54157	1.55	1	1	0.00141044	0.187022
Q05A13	316	35.1354	8.23584	Short-chain dehydrogenase/reductase family 16C member 6 OS=Mus musculus GN=Sdr16c6 PE=2 SV=1 - [S16C6_MOUSE]					3.38703	7.28	1	1	0.00316456	0.419615
Q80UP8	656	70.8203	6.48096	Sodium-dependent phosphate transporter 2 OS=Mus musculus GN=Slc20a2 PE=1 SV=2 - [S20A2_MOUSE]					2.83613	3.05	1	1	0.00152439	0.202132
Q9Z306	553	62.2495	6.40479	Solute carrier family 22 member 4 OS=Mus musculus GN=Slc22a4 PE=1 SV=1 - [S22A4_MOUSE]					3.20799	5.42	1	1	0.00180832	0.23978
O88909	537	59.2082	8.39697	Solute carrier family 22 member 8 OS=Mus musculus GN=Slc22a8 PE=2 SV=2 - [S22A8_MOUSE]					2.2196	2.98	1	1	0.0018622	0.246924
Q9EPR4	648	70.0032	7.50342	Solute carrier family 23 member 2 OS=Mus musculus GN=Slc23a2 PE=1 SV=2 - [S23A2_MOUSE]					2.66156	3.55	1	1	0.00154321	0.204627
A2ADF7	318	33.7564	9.02686	Solute carrier family 25 member 34 OS=Mus musculus GN=Slc25a34 PE=2 SV=1 - [S2534_MOUSE]					1.53827	2.83	1	1	0.00314465	0.416976
Q8R2Z3	656	71.7827	8.1333	Anion exchange transporter OS=Mus musculus GN=Slc26a7 PE=2 SV=3 - [S26A7_MOUSE]					2.37943	2.29	1	1	0.00152439	0.202132
Q8BGK5	408	45.275	7.43018	Solute carrier family 35 member F1 OS=Mus musculus GN=Slc35f1 PE=2 SV=1 - [S35F1_MOUSE]					3.17435	8.33	1	1	0.00245098	0.324996
Q8CH36	500	55.4122	7.04932	Proton-coupled amino acid transporter 4 OS=Mus musculus GN=Slc36a4 PE=2 SV=1 - [S36A4_MOUSE]					1.62319	1.6	1	1	0.002	0.265197
Q8R1S9	547	60.4242	6.46826	Sodium-coupled neutral amino acid transporter 4 OS=Mus musculus GN=Slc38a4 PE=1 SV=1 - [S38A4_MOUSE]					2.58027	4.2	1	1	0.00182815	0.24241
Q78IQ7	660	71.0184	5.56689	Zinc transporter ZIP4 OS=Mus musculus GN=Slc39a4 PE=1 SV=1 - [S39A4_MOUSE]					2.20382	3.18	1	1	0.00151515	0.200907
Q8BTY2	1034	116.44	6.23975	Sodium bicarbonate cotransporter 3 OS=Mus musculus GN=Slc4a7 PE=1 SV=2 - [S4A7_MOUSE]					2.22132	1.16	1	1	0.000967118	0.128238
Q9D6X5	460	49.5259	6.68311	Solute carrier family 52, riboflavin transporter, member 3 OS=Mus musculus GN=Slc52a3 PE=2 SV=3 - [S52A3_MOUSE]					1.65108	2.17	1	1	0.00217391	0.288257
P61620	476	52.2305	8.06006	Protein transport protein Sec61 subunit alpha isoform 1 OS=Mus musculus GN=Sec61a1 PE=2 SV=2 - [S61A1_MOUSE]					1.96084	1.47	1	1	0.00210084	0.278568
Q7TPE5	306	35.0195	4.57666	Probable RNA polymerase II nuclear localization protein SLC7A6OS OS=Mus musculus GN=Slc7a6os PE=1 SV=1 - [S7A6O_MOUSE]					1.57678	3.59	1	1	0.00326797	0.433328
Q69Z37	1561	180.089	6.99072	Sterile alpha motif domain-containing protein 9-like OS=Mus musculus GN=Samd9l PE=2 SV=2 - [SAM9L_MOUSE]		0			2.21213	0.83	1	1	0.000640615	0.0849445
Q8K352	380	41.5828	5.22412	SAM and SH3 domain-containing protein 3 OS=Mus musculus GN=Sash3 PE=2 SV=2 - [SASH3_MOUSE]					2.48174	4.74	1	1	0.00263158	0.348943
Q3UPL0	1230	133.486	6.75635	Protein transport protein Sec31A OS=Mus musculus GN=Sec31a PE=1 SV=2 - [SC31A_MOUSE]					2.2032	1.22	1	1	0.000813008	0.107804
Q9ERN0	329	36.4412	6.31592	Secretory carrier-associated membrane protein 2 OS=Mus musculus GN=Scamp2 PE=2 SV=1 - [SCAM2_MOUSE]					2.29896	6.08	1	1	0.00303951	0.403034
O35609	349	38.4333	7.63525	Secretory carrier-associated membrane protein 3 OS=Mus musculus GN=Scamp3 PE=1 SV=3 - [SCAM3_MOUSE]					2.58645	4.58	1	1	0.00286533	0.379938
Q8BTY8	684	74.703	6.81494	Sec1 family domain-containing protein 2 OS=Mus musculus GN=Scfd2 PE=2 SV=1 - [SCFD2_MOUSE]					2.4298	3.22	1	1	0.00146199	0.193857
Q9ER60	1841	208.661	5.03369	Sodium channel protein type 4 subunit alpha OS=Mus musculus GN=Scn4a PE=2 SV=1 - [SCN4A_MOUSE]					3.01567	1.25	1	1	0.000543183	0.0720252
Q9ESL0	520	56.5556	8.92432	Succinyl-CoA:3-ketoacid coenzyme A transferase 2B, mitochondrial OS=Mus musculus GN=Oxct2b PE=2 SV=1 - [SCO2B_MOUSE]					2.46587	2.88	1	1	0.00192308	0.254997
Q8R127	429	47.0991	8.60205	Saccharopine dehydrogenase-like oxidoreductase OS=Mus musculus GN=Sccpdh PE=2 SV=1 - [SCPDL_MOUSE]					2.47268	5.36	1	1	0.002331	0.309087
Q3TMH2	418	47.6309	5.65576	Secernin-3 OS=Mus musculus GN=Scrn3 PE=1 SV=1 - [SCRN3_MOUSE]					2.30982	5.02	1	1	0.00239234	0.317221
Q9JLJ1	94	10.6362	10.8579	Selenoprotein K OS=Mus musculus GN=Selk PE=2 SV=3 - [SELK_MOUSE]					2.47417	24.47	1	1	0.0106383	1.41062
Q6P7W5	460	52.1813	5.89697	tRNA-splicing endonuclease subunit Sen2 OS=Mus musculus GN=Tsen2 PE=1 SV=1 - [SEN2_MOUSE]					2.43128	3.04	1	1	0.00217391	0.288257
P42208	361	41.4993	6.55127	Septin-2 OS=Mus musculus GN=Sept2 PE=1 SV=2 - [SEPT2_MOUSE]					2.32138	5.26	1	1	0.00277008	0.367308
Q80UG5	583	65.5339	8.89502	Septin-9 OS=Mus musculus GN=Sept9 PE=1 SV=1 - [SEPT9_MOUSE]					3.05758	3.77	1	1	0.00171527	0.227441
Q8VHL1	366	40.4811	4.65283	Histone-lysine N-methyltransferase SETD7 OS=Mus musculus GN=Setd7 PE=2 SV=2 - [SETD7_MOUSE]					1.5428	2.73	1	1	0.00273224	0.362291
Q8QZY9	424	44.3271	8.55811	Splicing factor 3B subunit 4 OS=Mus musculus GN=Sf3b4 PE=2 SV=1 - [SF3B4_MOUSE]					1.69828	2.12	1	1	0.00235849	0.312732
Q3TUA9	349	39.9431	6.62451	Probable inactive protein kinase-like protein SgK196 OS=Mus musculus GN=Sgk196 PE=2 SV=2 - [SG196_MOUSE]					3.11243	7.16	1	1	0.00286533	0.379938
Q920H1	139	15.4214	8.32373	Secretoglobin family 3A member 2 OS=Mus musculus GN=Scgb3a2 PE=2 SV=1 - [SG3A2_MOUSE]					2.42565	10.79	1	1	0.00719424	0.953945
P82349	320	34.8507	8.60205	Beta-sarcoglycan OS=Mus musculus GN=Sgcb PE=1 SV=1 - [SGCB_MOUSE]					3.45855	7.81	1	1	0.003125	0.41437
Q9WVC6	431	48.8972	8.55811	Serine/threonine-protein kinase Sgk1 OS=Mus musculus GN=Sgk1 PE=1 SV=1 - [SGK1_MOUSE]					1.76251	3.25	1	1	0.00232019	0.307653
Q8BJU0	315	34.3009	5.05908	Small glutamine-rich tetratricopeptide repeat-containing protein alpha OS=Mus musculus GN=Sgta PE=1 SV=2 - [SGTA_MOUSE]					2.21326	5.08	1	1	0.0031746	0.420947
Q61711	324	35.7129	4.10693	Bone sialoprotein 2 OS=Mus musculus GN=Ibsp PE=2 SV=2 - [SIAL_MOUSE]					2.56899	6.17	1	1	0.00308642	0.409254
Q9JLZ8	409	46.1294	5.74463	Single Ig IL-1-related receptor OS=Mus musculus GN=Sigirr PE=1 SV=2 - [SIGIR_MOUSE]					1.50242	2.2	1	1	0.00244499	0.324201
Q6P4S6	1311	145.692	6.91748	Serine/threonine-protein kinase SIK3 OS=Mus musculus GN=Sik3 PE=1 SV=3 - [SIK3_MOUSE]					2.22216	1.07	1	1	0.000762777	0.101143
Q61045	765	85.487	7.43018	Single-minded homolog 1 OS=Mus musculus GN=Sim1 PE=1 SV=3 - [SIM1_MOUSE]					3.23048	3.27	1	1	0.00130719	0.173331
Q8BKJ9	402	45.1175	9.5835	NAD-dependent protein deacetylase sirtuin-7 OS=Mus musculus GN=Sirt7 PE=1 SV=2 - [SIR7_MOUSE]					2.28875	4.23	1	1	0.00248756	0.329847
A7TZG1	330	38.0452	5.69385	Selection and upkeep of intraepithelial T-cells protein 10 OS=Mus musculus GN=Skint10 PE=2 SV=1 - [SKI10_MOUSE]					3.20961	6.06	1	1	0.0030303	0.401813
Q5DTW2	938	105.913	8.25049	Scm-like with four MBT domains protein 2 OS=Mus musculus GN=Sfmbt2 PE=2 SV=2 - [SMBT2_MOUSE]					1.55021	0.85	1	1	0.0010661	0.141363
Q8VE18	991	109.597	7.76709	Protein SMG8 OS=Mus musculus GN=Smg8 PE=2 SV=1 - [SMG8_MOUSE]					2.5102	2.02	1	1	0.00100908	0.133803
Q8C0V7	499	55.3716	8.67529	Sperm motility kinase W OS=Mus musculus GN=Gm4776 PE=2 SV=2 - [SMKW_MOUSE]					2.21044	4.01	1	1	0.00200401	0.265728
Q8C0N0	497	56.0472	7.60596	Sperm motility kinase Z OS=Mus musculus GN=Gm4922 PE=2 SV=1 - [SMKZ_MOUSE]					2.31799	4.23	1	1	0.00201207	0.266797
Q70E20	1403	151.481	6.41748	Sushi, nidogen and EGF-like domain-containing protein 1 OS=Mus musculus GN=Sned1 PE=2 SV=2 - [SNED1_MOUSE]					1.62386	0.86	1	1	0.000712758	0.0945106
P60879	206	23.3002	4.76709	Synaptosomal-associated protein 25 OS=Mus musculus GN=Snap25 PE=1 SV=1 - [SNP25_MOUSE]					1.76839	5.34	1	1	0.00485437	0.643681
Q6PE01	358	39.2507	8.104	U5 small nuclear ribonucleoprotein 40 kDa protein OS=Mus musculus GN=Snrnp40 PE=2 SV=1 - [SNR40_MOUSE]					3.39263	9.22	1	1	0.0027933	0.370386
Q8VDU5	748	81.8615	7.48877	SNF-related serine/threonine-protein kinase OS=Mus musculus GN=Snrk PE=1 SV=1 - [SNRK_MOUSE]					2.31283	2.81	1	1	0.0013369	0.17727
Q61235	520	56.3462	8.68994	Beta-2-syntrophin OS=Mus musculus GN=Sntb2 PE=1 SV=2 - [SNTB2_MOUSE]					2.53133	3.08	1	1	0.00192308	0.254997
Q925E1	517	57.945	6.63916	Gamma-1-syntrophin OS=Mus musculus GN=Sntg1 PE=2 SV=2 - [SNTG1_MOUSE]					2.22733	3.09	1	1	0.00193424	0.256476
Q6PHS6	957	110.748	6.62451	Sorting nexin-13 OS=Mus musculus GN=Snx13 PE=2 SV=1 - [SNX13_MOUSE]					1.54345	1.46	1	1	0.00104493	0.138556
O70492	162	18.7457	8.66064	Sorting nexin-3 OS=Mus musculus GN=Snx3 PE=1 SV=3 - [SNX3_MOUSE]					1.52304	6.17	1	1	0.00617284	0.818508
Q9QXZ6	670	74.347	8.22119	Solute carrier organic anion transporter family member 1A1 OS=Mus musculus GN=Slco1a1 PE=2 SV=1 - [SO1A1_MOUSE]					1.65534	2.24	1	1	0.00149254	0.197908
Q02384	1333	153.03	6.75635	Son of sevenless homolog 2 OS=Mus musculus GN=Sos2 PE=1 SV=2 - [SOS2_MOUSE]					2.47373	1.2	1	1	0.000750188	0.0994736
P40646	380	41.4633	6.48096	Transcription factor SOX-7 OS=Mus musculus GN=Sox7 PE=1 SV=2 - [SOX7_MOUSE]					2.36166	3.68	1	1	0.00263158	0.348943
Q8BIH0	1057	111.159	9.90576	Histone deacetylase complex subunit SAP130 OS=Mus musculus GN=Sap130 PE=1 SV=2 - [SP130_MOUSE]					3.1018	2.74	1	1	0.000946074	0.125448
Q62252	149	17.2855	4.83057	Sperm surface protein Sp17 OS=Mus musculus GN=Spa17 PE=2 SV=1 - [SP17_MOUSE]					1.76468	6.71	1	1	0.00671141	0.889922
Q8VI67	428	44.6898	8.38232	Transcription factor Sp7 OS=Mus musculus GN=Sp7 PE=1 SV=1 - [SP7_MOUSE]					1.5498	2.34	1	1	0.00233645	0.309809
Q8K1N4	545	58.9196	8.99756	Spermatogenesis-associated serine-rich protein 2 OS=Mus musculus GN=Spats2 PE=1 SV=1 - [SPAS2_MOUSE]					3.07454	7.52	1	1	0.00183486	0.2433
Q9CQV3	388	43.4543	8.93896	Serpin B11 OS=Mus musculus GN=Serpinb11 PE=2 SV=1 - [SPB11_MOUSE]					3.04709	7.22	1	1	0.00257732	0.341748
P70124	375	42.0845	5.77002	Serpin B5 OS=Mus musculus GN=Serpinb5 PE=2 SV=1 - [SPB5_MOUSE]					1.67126	2.4	1	1	0.00266667	0.353596
Q5F289	310	35.0398	9.0415	Spermatid maturation protein 1 OS=Mus musculus GN=Spem1 PE=1 SV=1 - [SPEM1_MOUSE]					1.5276	2.58	1	1	0.00322581	0.427737
Q9D287	225	26.115	5.65576	Pre-mRNA-splicing factor SPF27 OS=Mus musculus GN=Bcas2 PE=2 SV=1 - [SPF27_MOUSE]					2.2269	7.11	1	1	0.00444444	0.589326
Q8R1X6	671	72.6096	5.85889	Spartin OS=Mus musculus GN=Spg20 PE=2 SV=1 - [SPG20_MOUSE]					2.2209	4.02	1	1	0.00149031	0.197613
Q6NVE3	257	29.189	8.88037	Spindlin-2 OS=Mus musculus GN=Spin2 PE=2 SV=1 - [SPIN2_MOUSE]					2.52941	7.39	1	1	0.00389105	0.515947
Q9ESJ4	714	78.5225	6.04932	NCK-interacting protein with SH3 domain OS=Mus musculus GN=Nckipsd PE=2 SV=2 - [SPN90_MOUSE]					1.60968	1.54	1	1	0.00140056	0.185712
Q9D552	379	45.4742	9.67139	Spermatogenesis-associated protein 17 OS=Mus musculus GN=Spata17 PE=2 SV=1 - [SPT17_MOUSE]					1.59796	2.37	1	1	0.00263852	0.349864
P97363	560	62.9409	8.17725	Serine palmitoyltransferase 2 OS=Mus musculus GN=Sptlc2 PE=2 SV=2 - [SPTC2_MOUSE]					2.20264	3.39	1	1	0.00178571	0.236783
Q9R112	450	50.2499	9.08545	Sulfide:quinone oxidoreductase, mitochondrial OS=Mus musculus GN=Sqrdl PE=2 SV=3 - [SQRD_MOUSE]					2.29707	4.44	1	1	0.00222222	0.294663
Q80VJ2	232	25.5409	6.43018	Steroid receptor RNA activator 1 OS=Mus musculus GN=Sra1 PE=1 SV=3 - [SRA1_MOUSE]					3.04555	10.78	1	1	0.00431034	0.571545
Q8BV57	1371	144.546	5.68115	Soluble scavenger receptor cysteine-rich domain-containing protein SSC5D OS=Mus musculus GN=Ssc5d PE=1 SV=1 - [SRCRL_MOUSE]					3.15206	1.97	1	1	0.000729395	0.0967165
Q812A2	1099	124.341	6.66846	SLIT-ROBO Rho GTPase-activating protein 3 OS=Mus musculus GN=Srgap3 PE=1 SV=1 - [SRGP3_MOUSE]					2.97629	1.27	1	1	0.000909918	0.120654
Q9Z0G2	565	62.3254	7.21045	SRSF protein kinase 3 OS=Mus musculus GN=Srpk3 PE=2 SV=1 - [SRPK3_MOUSE]					2.22389	3.54	1	1	0.00176991	0.234687
Q8BKA3	608	67.8196	11.6196	Serine/arginine repetitive matrix protein 4 OS=Mus musculus GN=Srrm4 PE=1 SV=1 - [SRRM4_MOUSE]					1.52168	1.97	1	1	0.00164474	0.218089
Q8VE97	489	55.9468	11.3999	Serine/arginine-rich splicing factor 4 OS=Mus musculus GN=Srsf4 PE=2 SV=1 - [SRSF4_MOUSE]					2.33014	4.7	1	1	0.00204499	0.271162
Q9JJG5	309	33.2911	4.58936	SERTA domain-containing protein 2 OS=Mus musculus GN=Sertad2 PE=2 SV=2 - [SRTD2_MOUSE]					2.66474	5.18	1	1	0.00323625	0.429121
Q8K330	649	72.1825	5.56689	Protein phosphatase Slingshot homolog 3 OS=Mus musculus GN=Ssh3 PE=1 SV=1 - [SSH3_MOUSE]					2.20918	3.39	1	1	0.00154083	0.204312
Q8CG65	4998	534.612	5.68115	SCO-spondin OS=Mus musculus GN=Sspo PE=2 SV=2 - [SSPO_MOUSE]					2.38751	0.42	1	1	0.00020008	0.0265303
Q62186	172	18.9245	5.78271	Translocon-associated protein subunit delta OS=Mus musculus GN=Ssr4 PE=2 SV=1 - [SSRD_MOUSE]					2.6323	11.05	1	1	0.00581395	0.770921
P42232	786	89.9455	6.04932	Signal transducer and activator of transcription 5B OS=Mus musculus GN=Stat5b PE=1 SV=1 - [STA5B_MOUSE]					3.08529	3.94	1	1	0.00127226	0.1687
O88811	523	57.4185	5.07178	Signal transducing adapter molecule 2 OS=Mus musculus GN=Stam2 PE=1 SV=1 - [STAM2_MOUSE]					3.03902	6.12	1	1	0.00191205	0.253534
Q8R0L1	411	45.7729	7.7085	Signal-transducing adaptor protein 2 OS=Mus musculus GN=Stap2 PE=1 SV=1 - [STAP2_MOUSE]					1.61384	2.19	1	1	0.00243309	0.322624
Q8K031	1019	112.95	5.68115	StAR-related lipid transfer protein 8 OS=Mus musculus GN=Stard8 PE=1 SV=2 - [STAR8_MOUSE]					1.50461	1.08	1	1	0.000981354	0.130126
Q9WTK7	436	49.2352	6.84424	Serine/threonine-protein kinase STK11 OS=Mus musculus GN=Stk11 PE=1 SV=1 - [STK11_MOUSE]					1.55424	2.29	1	1	0.00229358	0.304125
Q9Z2W1	426	48.1278	6.81494	Serine/threonine-protein kinase 25 OS=Mus musculus GN=Stk25 PE=1 SV=2 - [STK25_MOUSE]					2.24228	3.29	1	1	0.00234742	0.311264
P54227	149	17.2639	5.97314	Stathmin OS=Mus musculus GN=Stmn1 PE=1 SV=2 - [STMN1_MOUSE]					1.54251	7.38	1	1	0.00671141	0.889922
Q8K2X3	378	43.4581	5.77002	CST complex subunit STN1 OS=Mus musculus GN=Obfc1 PE=1 SV=2 - [STN1_MOUSE]		0			1.65323	2.65	1	1	0.0026455	0.350789
O55106	780	85.9127	5.2749	Striatin OS=Mus musculus GN=Strn PE=1 SV=2 - [STRN_MOUSE]					2.55908	2.69	1	1	0.00128205	0.169998
Q9ER00	274	31.1759	5.43994	Syntaxin-12 OS=Mus musculus GN=Stx12 PE=1 SV=1 - [STX12_MOUSE]					2.9362	5.47	1	1	0.00364964	0.483936
Q8K1E0	355	39.6887	8.92432	Syntaxin-5 OS=Mus musculus GN=Stx5 PE=1 SV=3 - [STX5_MOUSE]					1.552	2.82	1	1	0.0028169	0.373516
Q9JKK1	255	28.9788	4.91943	Syntaxin-6 OS=Mus musculus GN=Stx6 PE=1 SV=1 - [STX6_MOUSE]					1.73567	4.31	1	1	0.00392157	0.519993
Q9WV89	557	61.6503	5.24951	Syntaxin-binding protein 4 OS=Mus musculus GN=Stxbp4 PE=1 SV=1 - [STXB4_MOUSE]					2.58668	2.51	1	1	0.00179533	0.238058
Q8BG39	683	77.4061	5.56689	Synaptic vesicle glycoprotein 2B OS=Mus musculus GN=Sv2b PE=1 SV=1 - [SV2B_MOUSE]					3.12299	4.25	1	1	0.00146413	0.194141
Q8K3D3	89	10.2542	4.76709	DNA repair protein SWI5 homolog OS=Mus musculus GN=Swi5 PE=1 SV=1 - [SWI5_MOUSE]					2.2931	23.6	1	1	0.011236	1.48987
Q5D525	247	28.4433	4.94482	Synaptonemal complex central element protein 1-like OS=Mus musculus GN=Syce1l PE=2 SV=2 - [SYC1L_MOUSE]					1.53909	3.64	1	1	0.00404858	0.536835
Q8BP47	559	64.238	5.85889	Asparagine--tRNA ligase, cytoplasmic OS=Mus musculus GN=Nars PE=1 SV=2 - [SYNC_MOUSE]					3.11579	3.4	1	1	0.00178891	0.237206
Q9R0N7	403	45.4437	9.27588	Synaptotagmin-7 OS=Mus musculus GN=Syt7 PE=1 SV=1 - [SYT7_MOUSE]					2.22097	3.72	1	1	0.00248139	0.329028
O55042	140	14.4762	4.76709	Alpha-synuclein OS=Mus musculus GN=Snca PE=1 SV=2 - [SYUA_MOUSE]					2.32126	12.14	1	1	0.00714286	0.947131
Q9JJB1	121	12.8619	6.63916	Transmembrane protein 191C OS=Mus musculus GN=Tmem191c PE=2 SV=1 - [T191C_MOUSE]					1.57088	9.92	1	1	0.00826446	1.09585
P62500	1077	109.744	5.8335	TSC22 domain family protein 1 OS=Mus musculus GN=Tsc22d1 PE=2 SV=2 - [T22D1_MOUSE]					2.25853	1.58	1	1	0.000928505	0.123118
Q9EQN3	387	39.9545	8.1333	TSC22 domain family protein 4 OS=Mus musculus GN=Tsc22d4 PE=2 SV=2 - [T22D4_MOUSE]					1.50358	3.36	1	1	0.00258398	0.342631
Q9D0D5	440	49.5621	4.85596	General transcription factor IIE subunit 1 OS=Mus musculus GN=Gtf2e1 PE=2 SV=1 - [T2EA_MOUSE]					1.60121	2.27	1	1	0.00227273	0.30136
Q5QD14	337	38.1951	8.35303	Trace amine-associated receptor 5 OS=Mus musculus GN=Taar5 PE=2 SV=1 - [TAAR5_MOUSE]					1.79811	3.56	1	1	0.00296736	0.393467
Q8CHV6	443	51.3057	7.23975	Transcriptional adapter 2-alpha OS=Mus musculus GN=Tada2a PE=1 SV=1 - [TAD2A_MOUSE]					2.49023	3.61	1	1	0.00225734	0.299319
Q8R0L9	432	48.8703	6.26514	Transcriptional adapter 3 OS=Mus musculus GN=Tada3 PE=1 SV=1 - [TADA3_MOUSE]					2.5001	3.47	1	1	0.00231481	0.306941
Q921F2	414	44.5193	6.69775	TAR DNA-binding protein 43 OS=Mus musculus GN=Tardbp PE=1 SV=1 - [TADBP_MOUSE]					2.34365	4.35	1	1	0.00241546	0.320286
Q99JX1	211	23.3189	5.23682	Transcription initiation factor TFIID subunit 11 OS=Mus musculus GN=Taf11 PE=2 SV=1 - [TAF11_MOUSE]					2.22511	8.53	1	1	0.00473934	0.628428
Q8C092	801	86.9904	5.64307	Transcription initiation factor TFIID subunit 5 OS=Mus musculus GN=Taf5 PE=2 SV=1 - [TAF5_MOUSE]					3.61801	3.62	1	1	0.00124844	0.165541
Q6P8M1	295	33.3437	6.17627	Putative deoxyribonuclease TATDN1 OS=Mus musculus GN=Tatdn1 PE=2 SV=1 - [TATD1_MOUSE]					2.37767	5.76	1	1	0.00338983	0.449486
P58871	1720	181.714	4.88135	182 kDa tankyrase-1-binding protein OS=Mus musculus GN=Tnks1bp1 PE=1 SV=2 - [TB182_MOUSE]					2.45246	1.34	1	1	0.000581395	0.0770921
Q9CXF4	671	76.478	5.30029	TBC1 domain family member 15 OS=Mus musculus GN=Tbc1d15 PE=1 SV=1 - [TBC15_MOUSE]					1.52337	1.64	1	1	0.00149031	0.197613
Q640P7	552	62.8082	8.60205	TBCC domain-containing protein 1 OS=Mus musculus GN=Tbccd1 PE=1 SV=1 - [TBCC1_MOUSE]		0			2.31589	2.54	1	1	0.00181159	0.240214
Q3UYK3	1264	142.933	5.33838	TBC1 domain family member 9 OS=Mus musculus GN=Tbc1d9 PE=2 SV=2 - [TBCD9_MOUSE]					3.20893	1.82	1	1	0.000791139	0.104904
Q6SJ95	350	38.9418	6.11279	TATA box-binding protein-like protein 2 OS=Mus musculus GN=Tbpl2 PE=1 SV=1 - [TBPL2_MOUSE]					2.39925	5.14	1	1	0.00285714	0.378852
Q810F8	385	42.3804	9.1001	T-box transcription factor TBX10 OS=Mus musculus GN=Tbx10 PE=2 SV=1 - [TBX10_MOUSE]					3.04505	8.57	1	1	0.0025974	0.344411
A3KGA4	98	11.6897	6.20166	Transcription elongation factor A protein-like 7 OS=Mus musculus GN=Tceal7 PE=3 SV=1 - [TCAL7_MOUSE]					2.20555	23.47	1	1	0.0102041	1.35304
Q9QVN7	299	33.641	9.12939	Transcription elongation factor A protein 2 OS=Mus musculus GN=Tcea2 PE=2 SV=2 - [TCEA2_MOUSE]					1.77938	4.35	1	1	0.00334448	0.443473
P23881	347	38.8249	9.33447	Transcription elongation factor A protein 3 OS=Mus musculus GN=Tcea3 PE=1 SV=3 - [TCEA3_MOUSE]					3.19352	6.92	1	1	0.00288184	0.382128
P11983	556	60.4107	6.16357	T-complex protein 1 subunit alpha OS=Mus musculus GN=Tcp1 PE=1 SV=3 - [TCPA_MOUSE]					3.49734	4.14	1	1	0.00179856	0.238486
Q8K3F7	373	41.4352	8.23584	L-threonine 3-dehydrogenase, mitochondrial OS=Mus musculus GN=Tdh PE=2 SV=1 - [TDH_MOUSE]					4.28712	4.29	1	1	0.00268097	0.355492
P09838	530	60.293	7.89893	DNA nucleotidylexotransferase OS=Mus musculus GN=Dntt PE=1 SV=3 - [TDT_MOUSE]					1.62778	2.64	1	1	0.00188679	0.250186
Q8BFZ1	361	41.8657	9.70068	Trans-2,3-enoyl-CoA reductase-like OS=Mus musculus GN=Tecrl PE=2 SV=1 - [TECRL_MOUSE]					2.28995	4.71	1	1	0.00277008	0.367308
Q8R2Q6	595	64.7825	7.89893	Tectonic-3 OS=Mus musculus GN=Tctn3 PE=1 SV=1 - [TECT3_MOUSE]					1.56263	1.51	1	1	0.00168067	0.222854
Q80Z71	1560	172.983	5.41455	Tenascin-N OS=Mus musculus GN=Tnn PE=1 SV=2 - [TENN_MOUSE]					3.18645	1.67	1	1	0.000641026	0.0849989
Q01853	806	89.2657	5.26221	Transitional endoplasmic reticulum ATPase OS=Mus musculus GN=Vcp PE=1 SV=4 - [TERA_MOUSE]					3.18031	3.1	1	1	0.00124069	0.164514
P47226	423	47.9511	8.30908	Testin OS=Mus musculus GN=Tes PE=1 SV=1 - [TES_MOUSE]					1.5262	2.84	1	1	0.00236407	0.313471
Q3URK3	2007	219.123	8.19189	Methylcytosine dioxygenase TET1 OS=Mus musculus GN=Tet1 PE=1 SV=2 - [TET1_MOUSE]					3.2513	1.4	1	1	0.000498256	0.0660679
P43025	202	22.2431	5.65576	Tetranectin OS=Mus musculus GN=Clec3b PE=1 SV=2 - [TETN_MOUSE]					1.52039	5.94	1	1	0.0049505	0.656427
Q3UR70	860	97.2411	6.69775	Transforming growth factor-beta receptor-associated protein 1 OS=Mus musculus GN=Tgfbrap1 PE=2 SV=1 - [TGFA1_MOUSE]		0			2.23579	2.09	1	1	0.00116279	0.154184
Q9JMA2	403	44.0642	7.6792	Queuine tRNA-ribosyltransferase OS=Mus musculus GN=Qtrt1 PE=1 SV=2 - [TGT_MOUSE]					1.52544	2.48	1	1	0.00248139	0.329028
Q3UUI3	230	26.0146	9.64209	Acyl-coenzyme A thioesterase THEM4 OS=Mus musculus GN=Them4 PE=1 SV=1 - [THEM4_MOUSE]					2.41974	5.65	1	1	0.00434783	0.576514
Q8BGW0	636	72.7343	6.12549	Protein THEMIS OS=Mus musculus GN=Themis PE=1 SV=1 - [THMS1_MOUSE]					2.31107	2.2	1	1	0.00157233	0.208488
Q7TMY4	204	23.7	5.66846	THO complex subunit 7 homolog OS=Mus musculus GN=Thoc7 PE=1 SV=2 - [THOC7_MOUSE]					1.63477	4.9	1	1	0.00490196	0.649992
P52912	386	42.7726	7.73779	Nucleolysin TIA-1 OS=Mus musculus GN=Tia1 PE=1 SV=1 - [TIA1_MOUSE]					1.51838	2.07	1	1	0.00259067	0.343519
Q9ER58	423	46.8329	4.86865	Testican-2 OS=Mus musculus GN=Spock2 PE=2 SV=1 - [TICN2_MOUSE]					3.02433	8.51	1	1	0.00236407	0.313471
Q9CQV7	116	12.4287	10.0962	Mitochondrial import inner membrane translocase subunit TIM14 OS=Mus musculus GN=Dnajc19 PE=2 SV=3 - [TIM14_MOUSE]					2.32397	20.69	1	1	0.00862069	1.14309
Q9WTQ8	209	21.9641	9.12939	Mitochondrial import inner membrane translocase subunit Tim23 OS=Mus musculus GN=Timm23 PE=2 SV=1 - [TIM23_MOUSE]					1.68871	4.78	1	1	0.00478469	0.634442
Q8BH58	271	31.2336	5.63037	TIP41-like protein OS=Mus musculus GN=Tiprl PE=2 SV=1 - [TIPRL_MOUSE]					2.33604	4.8	1	1	0.00369004	0.489293
Q99N14	128	13.9284	8.52881	Tachykinin-4 OS=Mus musculus GN=Tac4 PE=2 SV=1 - [TKN4_MOUSE]					1.51142	9.38	1	1	0.0078125	1.03592
Q9QUN7	784	89.3921	6.63916	Toll-like receptor 2 OS=Mus musculus GN=Tlr2 PE=1 SV=1 - [TLR2_MOUSE]					1.59084	1.4	1	1	0.00127551	0.169131
Q3UBX0	243	26.2894	9.89111	Transmembrane protein 109 OS=Mus musculus GN=Tmem109 PE=1 SV=2 - [TM109_MOUSE]					2.29058	8.64	1	1	0.00411523	0.545672
Q9D075	318	36.3543	7.7085	tRNA methyltransferase 10 homolog B OS=Mus musculus GN=Trmt10b PE=2 SV=2 - [TM10B_MOUSE]					2.43351	3.77	1	1	0.00314465	0.416976
Q5S248	423	48.0343	8.95361	Transmembrane protease serine 11E OS=Mus musculus GN=Tmprss11e PE=1 SV=2 - [TM11E_MOUSE]					2.27103	4.02	1	1	0.00236407	0.313471
Q9JJB9	375	42.9178	9.01221	Transmembrane protein 183 OS=Mus musculus GN=Tmem183 PE=2 SV=1 - [TM183_MOUSE]					2.28081	4.53	1	1	0.00266667	0.353596
Q8BRG8	561	62.9417	8.73389	Transmembrane protein 209 OS=Mus musculus GN=Tmem209 PE=2 SV=1 - [TM209_MOUSE]					2.71965	4.28	1	1	0.00178253	0.236361
Q9DA47	151	17.19	7.38623	Transmembrane protein 239 OS=Mus musculus GN=Tmem239 PE=2 SV=1 - [TM239_MOUSE]					1.61198	5.3	1	1	0.00662252	0.878135
P0C1V4	183	20.3176	8.71924	Transmembrane and coiled-coil domain-containing protein 2 OS=Mus musculus GN=Tmco2 PE=2 SV=1 - [TMCO2_MOUSE]					1.69078	5.46	1	1	0.00546448	0.724581
Q9CQG0	239	27.6559	7.48877	Transmembrane emp24 domain-containing protein 6 OS=Mus musculus GN=Tmed6 PE=2 SV=1 - [TMED6_MOUSE]					1.53795	4.18	1	1	0.0041841	0.554805
Q149F5	287	31.8507	6.84424	Transmembrane protein 71 OS=Mus musculus GN=Tmem71 PE=2 SV=1 - [TMM71_MOUSE]					1.55544	4.88	1	1	0.00348432	0.462015
Q9JKK7	351	39.4866	5.35107	Tropomodulin-2 OS=Mus musculus GN=Tmod2 PE=1 SV=2 - [TMOD2_MOUSE]					3.20231	7.12	1	1	0.002849	0.377773
O35714	228	25.3168	6.30322	Tumor necrosis factor receptor superfamily member 18 OS=Mus musculus GN=Tnfrsf18 PE=1 SV=1 - [TNR18_MOUSE]					3.26799	13.16	1	1	0.00438596	0.581572
Q9CYG7	309	34.2568	9.14404	Mitochondrial import receptor subunit TOM34 OS=Mus musculus GN=Tomm34 PE=2 SV=1 - [TOM34_MOUSE]					2.28146	4.21	1	1	0.00323625	0.429121
Q8BH02	426	47.5561	8.6167	Torsin-4A OS=Mus musculus GN=Tor4a PE=2 SV=1 - [TOR4A_MOUSE]					3.0147	6.81	1	1	0.00234742	0.311264
Q8BU11	619	65.9199	5.0083	TOX high mobility group box family member 4 OS=Mus musculus GN=Tox4 PE=1 SV=3 - [TOX4_MOUSE]					1.66189	1.45	1	1	0.00161551	0.214214
Q9D289	158	17.9243	8.67529	Trafficking protein particle complex subunit 6B OS=Mus musculus GN=Trappc6b PE=2 SV=1 - [TPC6B_MOUSE]					1.66857	6.96	1	1	0.00632911	0.83923
Q9CYZ2	220	24.0281	6.15088	Tumor protein D54 OS=Mus musculus GN=Tpd52l2 PE=1 SV=1 - [TPD54_MOUSE]					1.51401	3.18	1	1	0.00454545	0.60272
Q99MS8	303	32.6051	8.93896	Tubulin polyglutamylase complex subunit 1 OS=Mus musculus GN=Tpgs1 PE=1 SV=1 - [TPGS1_MOUSE]					2.20599	5.94	1	1	0.00330033	0.437618
Q8CGV2	488	55.8229	6.23975	Tryptophan 5-hydroxylase 2 OS=Mus musculus GN=Tph2 PE=2 SV=2 - [TPH2_MOUSE]					2.21121	4.51	1	1	0.00204918	0.271718
Q6IRU2	248	28.4504	4.67822	Tropomyosin alpha-4 chain OS=Mus musculus GN=Tpm4 PE=2 SV=3 - [TPM4_MOUSE]					3.14767	11.29	1	1	0.00403226	0.534671
Q0P5Y3	170	18.6692	8.85107	Tubulin polymerization-promoting protein family member 2 OS=Mus musculus GN=Tppp2 PE=2 SV=1 - [TPPP2_MOUSE]					1.74833	7.65	1	1	0.00588235	0.77999
Q569Z6	951	108.114	10.1694	Thyroid hormone receptor-associated protein 3 OS=Mus musculus GN=Thrap3 PE=1 SV=1 - [TR150_MOUSE]					3.09635	2	1	1	0.00105152	0.13943
P70196	530	60.0301	6.55127	TNF receptor-associated factor 6 OS=Mus musculus GN=Traf6 PE=1 SV=2 - [TRAF6_MOUSE]					2.20361	1.51	1	1	0.00188679	0.250186
P97473	365	38.8173	6.01123	RISC-loading complex subunit TARBP2 OS=Mus musculus GN=Tarbp2 PE=1 SV=2 - [TRBP2_MOUSE]					1.68062	3.01	1	1	0.00273973	0.363283
Q9R0R1	738	81.2409	6.13818	Melanotransferrin OS=Mus musculus GN=Mfi2 PE=2 SV=1 - [TRFM_MOUSE]					2.2641	1.9	1	1	0.00135501	0.179673
Q99PP7	1142	123.764	6.7417	E3 ubiquitin-protein ligase TRIM33 OS=Mus musculus GN=Trim33 PE=1 SV=2 - [TRI33_MOUSE]					2.36624	1.84	1	1	0.000875657	0.116111
Q6PCX9	961	107.591	5.21143	E3 ubiquitin-protein ligase TRIM37 OS=Mus musculus GN=Trim37 PE=2 SV=1 - [TRI37_MOUSE]					2.32923	1.98	1	1	0.00104058	0.13798
Q7TNM2	759	83.3783	7.6499	Tripartite motif-containing protein 46 OS=Mus musculus GN=Trim46 PE=2 SV=1 - [TRI46_MOUSE]					2.23611	2.24	1	1	0.00131752	0.174701
Q9ERP3	366	41.1042	5.08447	Tripartite motif-containing protein 54 OS=Mus musculus GN=Trim54 PE=1 SV=1 - [TRI54_MOUSE]					1.5195	3.01	1	1	0.00273224	0.362291
Q505D9	768	82.7068	7.07861	Tripartite motif-containing protein 67 OS=Mus musculus GN=Trim67 PE=2 SV=1 - [TRI67_MOUSE]					2.20539	2.21	1	1	0.00130208	0.172654
Q1XH17	477	52.783	6.41748	Tripartite motif-containing protein 72 OS=Mus musculus GN=Trim72 PE=1 SV=1 - [TRI72_MOUSE]					2.33711	2.94	1	1	0.00209644	0.277984
Q9D8Z2	76	8.7501	5.47803	TP53-regulated inhibitor of apoptosis 1 OS=Mus musculus GN=Triap1 PE=2 SV=1 - [TRIA1_MOUSE]					2.37324	21.05	1	1	0.0131579	1.74471
Q9ESN6	744	81.3941	6.96143	Tripartite motif-containing protein 2 OS=Mus musculus GN=Trim2 PE=1 SV=1 - [TRIM2_MOUSE]					1.61006	1.75	1	1	0.00134409	0.178224
Q923T7	510	56.9852	8.04541	Tripartite motif-containing protein 7 OS=Mus musculus GN=Trim7 PE=2 SV=2 - [TRIM7_MOUSE]					2.27617	5.1	1	1	0.00196078	0.259997
Q99PJ2	551	61.5623	7.53271	Probable E3 ubiquitin-protein ligase TRIM8 OS=Mus musculus GN=Trim8 PE=1 SV=3 - [TRIM8_MOUSE]					1.53138	2.18	1	1	0.00181488	0.24065
Q9D2Q2	713	79.7855	7.25439	Probable tRNA (uracil-O(2)-)-methyltransferase OS=Mus musculus GN=Trmt44 PE=2 SV=2 - [TRM44_MOUSE]					1.82657	1.68	1	1	0.00140252	0.185972
Q80XC2	290	31.6189	6.78564	tRNA (adenine(58)-N(1))-methyltransferase catalytic subunit TRMT61A OS=Mus musculus GN=Trmt61a PE=2 SV=1 - [TRM61_MOUSE]					2.26532	7.93	1	1	0.00344828	0.457236
Q80VC6	287	32.4024	4.7417	tRNA selenocysteine 1-associated protein 1 OS=Mus musculus GN=Trnau1ap PE=1 SV=2 - [TSAP1_MOUSE]					1.59721	3.48	1	1	0.00348432	0.462015
Q8CA03	479	52.0493	9.0708	Thymic stromal cotransporter protein OS=Mus musculus GN=Slc46a2 PE=1 SV=2 - [TSCOT_MOUSE]					3.04295	7.1	1	1	0.00208768	0.276823
Q6NY15	697	81.2111	5.79541	Testis-specific gene 10 protein OS=Mus musculus GN=Tsga10 PE=1 SV=1 - [TSG10_MOUSE]					2.20718	3.01	1	1	0.00143472	0.190242
O54887	585	63.4654	6.49365	Testis-specific serine kinase substrate OS=Mus musculus GN=Tsks PE=1 SV=4 - [TSKS_MOUSE]					2.22278	3.08	1	1	0.0017094	0.226664
Q5HZH2	323	35.3114	5.09717	Ribosome biogenesis protein TSR3 homolog OS=Mus musculus GN=Tsr3 PE=2 SV=1 - [TSR3_MOUSE]					2.53466	3.72	1	1	0.00309598	0.410521
Q8CHY7	488	54.5737	7.75244	Tetratricopeptide repeat protein 23 OS=Mus musculus GN=Ttc23 PE=2 SV=1 - [TTC23_MOUSE]					3.34826	4.92	1	1	0.00204918	0.271718
Q3V038	219	24.3355	8.85107	Tetratricopeptide repeat protein 9A OS=Mus musculus GN=Ttc9 PE=2 SV=1 - [TTC9A_MOUSE]					1.5772	5.02	1	1	0.00456621	0.605472
P35761	856	96.1502	8.19189	Dual specificity protein kinase TTK OS=Mus musculus GN=Ttk PE=1 SV=1 - [TTK_MOUSE]					2.2638	0.82	1	1	0.00116822	0.154905
Q9D3D0	343	38.811	6.44287	Alpha-tocopherol transfer protein-like OS=Mus musculus GN=Ttpal PE=2 SV=3 - [TTPAL_MOUSE]					2.42549	5.83	1	1	0.00291545	0.386584
Q9WVF8	110	12.1283	9.68604	Tumor suppressor candidate 2 OS=Mus musculus GN=Tusc2 PE=1 SV=3 - [TUSC2_MOUSE]					2.62093	24.55	1	1	0.00909091	1.20544
P01740	135	15.92	8.14795	T-cell receptor gamma chain V region V108A OS=Mus musculus PE=4 SV=1 - [TVC1_MOUSE]					3.0976	21.48	1	1	0.00740741	0.98221
Q6P6J9	344	38.1219	4.76709	Thioredoxin domain-containing protein 15 OS=Mus musculus GN=Txndc15 PE=1 SV=1 - [TXD15_MOUSE]					2.40047	3.49	1	1	0.00290698	0.38546
P42682	527	61.0688	8.36768	Tyrosine-protein kinase TXK OS=Mus musculus GN=Txk PE=1 SV=1 - [TXK_MOUSE]					3.01265	6.07	1	1	0.00189753	0.25161
P83877	142	16.7752	5.84619	Thioredoxin-like protein 4A OS=Mus musculus GN=Txnl4a PE=2 SV=1 - [TXN4A_MOUSE]					2.36503	7.04	1	1	0.00704225	0.933791
Q6P902	515	57.732	5.46533	Thioredoxin domain-containing protein 2 OS=Mus musculus GN=Txndc2 PE=1 SV=1 - [TXND2_MOUSE]					1.59947	1.75	1	1	0.00194175	0.257472
Q8CDN6	289	32.2167	4.95752	Thioredoxin-like protein 1 OS=Mus musculus GN=Txnl1 PE=1 SV=3 - [TXNL1_MOUSE]					1.557	3.46	1	1	0.00346021	0.458818
Q6ZWY8	44	5.02255	5.36377	Thymosin beta-10 OS=Mus musculus GN=Tmsb10 PE=2 SV=3 - [TYB10_MOUSE]					2.39628	45.45	1	1	0.0227273	3.0136
Q9Z2R6	240	26.9934	6.15088	Protein unc-119 homolog A OS=Mus musculus GN=Unc119 PE=1 SV=1 - [U119A_MOUSE]					2.42031	8.75	1	1	0.00416667	0.552493
P61089	152	17.127	6.56592	Ubiquitin-conjugating enzyme E2 N OS=Mus musculus GN=Ube2n PE=1 SV=1 - [UBE2N_MOUSE]					1.53544	4.61	1	1	0.00657895	0.872357
Q9CQ84	188	20.5056	5.0083	Ubiquitin-like protein 4B OS=Mus musculus GN=Ubl4b PE=2 SV=1 - [UBL4B_MOUSE]					2.0468	5.85	1	1	0.00531915	0.70531
Q5BKP2	858	96.6617	5.52881	Ubiquitin carboxyl-terminal hydrolase 13 OS=Mus musculus GN=Usp13 PE=2 SV=1 - [UBP13_MOUSE]					2.46801	1.98	1	1	0.0011655	0.154544
Q9JMA1	493	55.966	5.23682	Ubiquitin carboxyl-terminal hydrolase 14 OS=Mus musculus GN=Usp14 PE=1 SV=3 - [UBP14_MOUSE]					1.63767	2.23	1	1	0.0020284	0.268962
Q9WTV6	368	42.4444	7.95752	Ubl carboxyl-terminal hydrolase 18 OS=Mus musculus GN=Usp18 PE=2 SV=2 - [UBP18_MOUSE]					3.35017	8.15	1	1	0.00271739	0.360322
P57080	1055	121.344	5.31299	Ubiquitin carboxyl-terminal hydrolase 25 OS=Mus musculus GN=Usp25 PE=1 SV=2 - [UBP25_MOUSE]					2.39933	1.04	1	1	0.000947867	0.125686
O88623	613	68.8021	9.23193	Ubiquitin carboxyl-terminal hydrolase 2 OS=Mus musculus GN=Usp2 PE=1 SV=2 - [UBP2_MOUSE]					1.53738	2.28	1	1	0.00163132	0.21631
P35123	962	108.274	5.64307	Ubiquitin carboxyl-terminal hydrolase 4 OS=Mus musculus GN=Usp4 PE=1 SV=3 - [UBP4_MOUSE]					2.30104	1.77	1	1	0.0010395	0.137836
Q6P8X6	390	44.5138	7.28369	Putative ubiquitin carboxyl-terminal hydrolase 50 OS=Mus musculus GN=Usp50 PE=2 SV=1 - [UBP50_MOUSE]					2.35926	3.08	1	1	0.0025641	0.339996
P15975	1069	119.18	7.6792	Inactive ubiquitin carboxyl-terminal hydrolase 53 OS=Mus musculus GN=Usp53 PE=2 SV=2 - [UBP53_MOUSE]					2.42906	1.22	1	1	0.000935454	0.12404
Q9QZM0	638	67.3083	5.22412	Ubiquilin-2 OS=Mus musculus GN=Ubqln2 PE=1 SV=2 - [UBQL2_MOUSE]		0			2.24911	2.51	1	1	0.0015674	0.207834
Q8C5U9	658	70.7087	6.43018	Ubiquilin-3 OS=Mus musculus GN=Ubqln3 PE=2 SV=1 - [UBQL3_MOUSE]					2.2057	2.43	1	1	0.00151976	0.201517
Q99NB8	596	63.4652	5.03369	Ubiquilin-4 OS=Mus musculus GN=Ubqln4 PE=1 SV=1 - [UBQL4_MOUSE]					3.14562	3.86	1	1	0.00167785	0.22248
Q63886	535	60.008	8.6167	UDP-glucuronosyltransferase 1-1 OS=Mus musculus GN=Ugt1a1 PE=2 SV=2 - [UD11_MOUSE]					2.56945	3.93	1	1	0.00186916	0.247847
Q6P5E4	1551	176.323	5.61768	UDP-glucose:glycoprotein glucosyltransferase 1 OS=Mus musculus GN=Uggt1 PE=1 SV=4 - [UGGG1_MOUSE]					2.22504	0.97	1	1	0.000644745	0.0854922
A2RSJ4	1457	161.838	6.60986	UHRF1-binding protein 1-like OS=Mus musculus GN=Uhrf1bp1l PE=2 SV=2 - [UH1BL_MOUSE]					2.44492	0.89	1	1	0.000686342	0.0910078
Q91Z49	317	35.8656	11.8394	UAP56-interacting factor OS=Mus musculus GN=Fyttd1 PE=1 SV=1 - [UIF_MOUSE]					3.04439	11.36	1	1	0.00315457	0.418291
Q9CWU6	295	34.2773	8.48486	Ubiquinol-cytochrome c reductase complex chaperone CBP3 homolog OS=Mus musculus GN=Uqcc PE=2 SV=1 - [UQCC_MOUSE]					2.24209	6.1	1	1	0.00338983	0.449486
P25688	303	35.017	8.35303	Uricase OS=Mus musculus GN=Uox PE=1 SV=2 - [URIC_MOUSE]					2.65137	4.62	1	1	0.00330033	0.437618
Q9D2P4	101	11.316	4.7417	Ubiquitin-related modifier 1 homolog OS=Mus musculus GN=Urm1 PE=1 SV=1 - [URM1_MOUSE]					2.22248	23.76	1	1	0.00990099	1.31285
Q8R4T9	930	101.981	7.26904	Urea transporter 2 OS=Mus musculus GN=Slc14a2 PE=2 SV=2 - [UT2_MOUSE]					2.23063	1.51	1	1	0.00107527	0.142579
Q06318	96	10.5125	6.49365	Uteroglobin OS=Mus musculus GN=Scgb1a1 PE=1 SV=1 - [UTER_MOUSE]					2.35247	16.67	1	1	0.0104167	1.38123
Q9CX11	249	28.3624	10.3159	rRNA-processing protein UTP23 homolog OS=Mus musculus GN=Utp23 PE=2 SV=1 - [UTP23_MOUSE]		0			3.00315	8.84	1	1	0.00401606	0.532523
Q8VCY6	597	70.3841	7.7085	U3 small nucleolar RNA-associated protein 6 homolog OS=Mus musculus GN=Utp6 PE=2 SV=1 - [UTP6_MOUSE]					1.60931	1.84	1	1	0.00167504	0.222108
Q9WTZ0	157	18.1794	5.80811	Protein UXT OS=Mus musculus GN=Uxt PE=2 SV=1 - [UXT_MOUSE]					2.24476	12.74	1	1	0.00636943	0.844575
Q8VIC6	319	36.5083	9.51025	Vomeronasal type-1 receptor 51 OS=Mus musculus GN=Vmn1r51 PE=2 SV=2 - [V1R51_MOUSE]					2.42136	4.08	1	1	0.0031348	0.415669
Q9EPB8	315	35.8298	9.81787	Vomeronasal type-1 receptor 54 OS=Mus musculus GN=Vmn1r54 PE=2 SV=1 - [V1R54_MOUSE]					2.24946	4.44	1	1	0.0031746	0.420947
Q80Z96	526	60.0264	8.80713	Vang-like protein 1 OS=Mus musculus GN=Vangl1 PE=1 SV=2 - [VANG1_MOUSE]					2.59072	3.04	1	1	0.00190114	0.252088
P27870	845	98.0739	6.50732	Proto-oncogene vav OS=Mus musculus GN=Vav1 PE=1 SV=1 - [VAV_MOUSE]					2.24898	2.01	1	1	0.00118343	0.156921
P40338	181	20.7567	6.11279	Von Hippel-Lindau disease tumor suppressor OS=Mus musculus GN=Vhl PE=2 SV=1 - [VHL_MOUSE]					2.74065	10.5	1	1	0.00552486	0.732587
O35633	525	57.3435	6.63916	Vesicular inhibitory amino acid transporter OS=Mus musculus GN=Slc32a1 PE=1 SV=3 - [VIAAT_MOUSE]					3.06561	6.1	1	1	0.00190476	0.252568
Q9QYC7	757	87.1388	8.01611	Vitamin K-dependent gamma-carboxylase OS=Mus musculus GN=Ggcx PE=2 SV=1 - [VKGC_MOUSE]					1.57292	1.06	1	1	0.001321	0.175163
Q6TEK5	176	19.7656	8.95361	Vitamin K epoxide reductase complex subunit 1-like protein 1 OS=Mus musculus GN=Vkorc1l1 PE=2 SV=1 - [VKORL_MOUSE]					2.29076	8.52	1	1	0.00568182	0.7534
P98156	873	96.3095	4.77979	Very low-density lipoprotein receptor OS=Mus musculus GN=Vldlr PE=1 SV=1 - [VLDLR_MOUSE]					3.22814	2.63	1	1	0.00114548	0.151888
Q8R0J7	285	31.0362	7.04932	Vacuolar protein sorting-associated protein 37B OS=Mus musculus GN=Vps37b PE=2 SV=1 - [VP37B_MOUSE]					3.01965	8.77	1	1	0.00350877	0.465257
Q920R6	833	95.5426	6.354	V-type proton ATPase 116 kDa subunit a isoform 4 OS=Mus musculus GN=Atp6v0a4 PE=2 SV=1 - [VPP4_MOUSE]					3.09989	3.24	1	1	0.00120048	0.159182
Q91W86	941	107.65	7.00537	Vacuolar protein sorting-associated protein 11 homolog OS=Mus musculus GN=Vps11 PE=1 SV=3 - [VPS11_MOUSE]		0			2.72141	2.55	1	1	0.0010627	0.140912
Q8VEJ9	437	48.8761	7.79639	Vacuolar protein sorting-associated protein 4A OS=Mus musculus GN=Vps4a PE=1 SV=1 - [VPS4A_MOUSE]					1.89934	2.29	1	1	0.00228833	0.303429
Q9Z109	328	34.4924	6.65381	V-set and immunoglobulin domain-containing protein 2 OS=Mus musculus GN=Vsig2 PE=2 SV=2 - [VSIG2_MOUSE]					2.29571	4.27	1	1	0.00304878	0.404263
Q70UZ7	791	85.5843	8.67529	von Willebrand factor A domain-containing protein 2 OS=Mus musculus GN=Vwa2 PE=1 SV=1 - [VWA2_MOUSE]					2.51368	2.02	1	1	0.00126422	0.167634
Q6UJB9	264	29.5279	9.01221	Williams-Beuren syndrome chromosomal region 28 protein homolog OS=Mus musculus GN=Wbscr28 PE=2 SV=1 - [WBS28_MOUSE]					3.00314	7.95	1	1	0.00378788	0.502266
Q8CFJ9	790	88.1278	6.45557	WD repeat-containing protein 24 OS=Mus musculus GN=Wdr24 PE=2 SV=1 - [WDR24_MOUSE]					1.55816	1.65	1	1	0.00126582	0.167846
Q8C6G8	641	70.499	6.16357	WD repeat-containing protein 26 OS=Mus musculus GN=Wdr26 PE=1 SV=3 - [WDR26_MOUSE]					2.4092	2.96	1	1	0.00156006	0.206862
Q9CWR1	371	40.8304	5.5415	WD repeat-containing protein 73 OS=Mus musculus GN=Wdr73 PE=2 SV=1 - [WDR73_MOUSE]					2.51556	4.58	1	1	0.00269542	0.357408
A6PWY4	622	68.9644	9.36377	WD repeat-containing protein 76 OS=Mus musculus GN=Wdr76 PE=2 SV=1 - [WDR76_MOUSE]					2.52333	3.54	1	1	0.00160772	0.213181
Q402B2	695	78.8598	6.59521	WD repeat-containing protein 93 OS=Mus musculus GN=Wdr93 PE=2 SV=1 - [WDR93_MOUSE]					2.25564	2.59	1	1	0.00143885	0.190789
Q6PEV3	440	46.2691	10.9897	WAS/WASL-interacting protein family member 2 OS=Mus musculus GN=Wipf2 PE=2 SV=1 - [WIPF2_MOUSE]					1.57325	2.95	1	1	0.00227273	0.30136
E9Q6C8	638	70.8814	7.97217	XK-related protein 6 OS=Mus musculus GN=Xkr6 PE=2 SV=1 - [XKR6_MOUSE]					1.67013	2.04	1	1	0.0015674	0.207834
P05531	208	24.5969	5.22412	X-linked lymphocyte-regulated protein PM1 OS=Mus musculus GN=Xlr PE=2 SV=1 - [XLR_MOUSE]					1.5354	4.33	1	1	0.00480769	0.637492
Q6P1B1	623	69.547	5.5415	Xaa-Pro aminopeptidase 1 OS=Mus musculus GN=Xpnpep1 PE=2 SV=1 - [XPP1_MOUSE]					1.53681	1.93	1	1	0.00160514	0.212838
Q80YD3	371	41.4604	9.59814	Transmembrane protein ENSP00000340100 homolog OS=Mus musculus PE=2 SV=1 - [YI007_MOUSE]					2.23413	4.58	1	1	0.00269542	0.357408
P61237	119	13.5996	7.75244	Protein yippee-like 3 OS=Mus musculus GN=Ypel3 PE=1 SV=1 - [YPEL3_MOUSE]					3.0282	16.81	1	1	0.00840336	1.11427
Q8BYK6	585	63.9218	9.0415	YTH domain family protein 3 OS=Mus musculus GN=Ythdf3 PE=1 SV=2 - [YTHD3_MOUSE]					2.411	3.42	1	1	0.0017094	0.226664
Q8K0L9	741	80.9834	6.55127	Zinc finger and BTB domain-containing protein 20 OS=Mus musculus GN=Zbtb20 PE=1 SV=1 - [ZBT20_MOUSE]					2.43649	3.24	1	1	0.00134953	0.178945
Q9Z0G7	638	65.987	6.21436	Zinc finger and BTB domain-containing protein 22 OS=Mus musculus GN=Zbtb22 PE=2 SV=1 - [ZBT22_MOUSE]					2.79226	3.29	1	1	0.0015674	0.207834
Q6ZPZ3	1304	140.88	6.26514	Zinc finger CCCH domain-containing protein 4 OS=Mus musculus GN=Zc3h4 PE=1 SV=2 - [ZC3H4_MOUSE]					3.13727	1.99	1	1	0.000766871	0.101686
Q08EN7	125	14.2159	7.21045	Zinc finger CW-type PWWP domain protein 2 homolog OS=Mus musculus GN=Zcwpw2 PE=2 SV=1 - [ZCPW2_MOUSE]					2.24039	13.6	1	1	0.008	1.06079
Q08376	449	50.8667	6.03662	Zinc finger protein 161 OS=Mus musculus GN=Zfp161 PE=2 SV=1 - [ZF161_MOUSE]					2.83396	4.23	1	1	0.00222717	0.295319
P10077	819	92.8342	9.20264	Zinc finger protein 27 OS=Mus musculus GN=Zfp27 PE=2 SV=2 - [ZFP27_MOUSE]					3.38128	2.81	1	1	0.001221	0.161903
Q8C6P8	421	47.928	9.83252	Zinc finger protein 57 OS=Mus musculus GN=Zfp57 PE=1 SV=1 - [ZFP57_MOUSE]					2.53752	2.85	1	1	0.0023753	0.31496
Q99KE8	643	71.7189	8.42627	Zinc finger protein 64 OS=Mus musculus GN=Zfp64 PE=2 SV=1 - [ZFP64_MOUSE]					1.52204	1.09	1	1	0.00155521	0.206218
Q6P9Y7	530	62.082	8.99756	Zinc finger protein 82 OS=Mus musculus GN=Zfp82 PE=2 SV=1 - [ZFP82_MOUSE]					2.36068	3.96	1	1	0.00188679	0.250186
O70230	638	68.9975	6.18896	Zinc finger protein 143 OS=Mus musculus GN=Znf143 PE=1 SV=2 - [ZN143_MOUSE]					1.7306	1.72	1	1	0.0015674	0.207834
Q62513	407	46.4126	8.83643	Zinc finger protein 260 OS=Mus musculus GN=Znf260 PE=1 SV=1 - [ZN260_MOUSE]					1.71391	3.19	1	1	0.002457	0.325794
A2A5K6	1337	145.511	6.37939	Zinc finger protein 335 OS=Mus musculus GN=Znf335 PE=2 SV=1 - [ZN335_MOUSE]					1.71778	1.12	1	1	0.000747943	0.099176
Q5HZG9	337	37.1716	9.20264	Zinc finger protein 488 OS=Mus musculus GN=Znf488 PE=2 SV=2 - [ZN488_MOUSE]					2.09208	3.26	1	1	0.00296736	0.393467
Q80VM4	562	60.7544	8.77783	Zinc finger protein 579 OS=Mus musculus GN=Znf579 PE=1 SV=1 - [ZN579_MOUSE]					2.29519	2.31	1	1	0.00177936	0.23594
Q9CQK1	151	17.0563	6.02393	Zinc finger HIT domain-containing protein 3 OS=Mus musculus GN=Znhit3 PE=1 SV=1 - [ZNHI3_MOUSE]					2.29541	9.27	1	1	0.00662252	0.878135
Q62005	623	68.6793	6.55127	Zona pellucida sperm-binding protein 1 OS=Mus musculus GN=Zp1 PE=1 SV=1 - [ZP1_MOUSE]					1.53887	1.77	1	1	0.00160514	0.212838
Q7M760	708	80.8827	5.68115	Ubiquitin thioesterase Zranb1 OS=Mus musculus GN=Zranb1 PE=2 SV=1 - [ZRAN1_MOUSE]					2.32436	2.68	1	1	0.00141243	0.187286
Q80VJ8	648	72.3995	4.83057	Protein KASH5 OS=Mus musculus GN=Ccdc155 PE=1 SV=3 - [KASH5_MOUSE]					2.2239	2.31	1	1	0.00154321	0.204627
Q9Z2X2	231	25.0677	6.06201	26S proteasome non-ATPase regulatory subunit 10 OS=Mus musculus GN=Psmd10 PE=1 SV=3 - [PSD10_MOUSE]					1.59432	5.19	1	1	0.004329	0.574019
Q3UQS8	1199	130.043	5.78271	RNA-binding protein 20 OS=Mus musculus GN=Rbm20 PE=1 SV=3 - [RBM20_MOUSE]					1.71372	0.67	1	1	0.000834028	0.110591
P0C5K1	362	39.6742	4.99561	Serine/threonine-protein kinase SBK2 OS=Mus musculus GN=Sbk2 PE=3 SV=2 - [SBK2_MOUSE]					1.69588	2.49	1	1	0.00276243	0.366294
													7.54157	1000

## Sheet: Specific IPNsl1 3130
					CONTROL_IPyTAF90				IPNSL1_3130
Accession	# AAs	MW [kDa]	calc. pI	Description	Score A2	Coverage A2	# Peptides A2	# PSM A2	Score B2	Coverage B2	# Peptides B2	# PSM B2	SAF	NSAF
P61168	444	50.8965	9.51025	D(2) dopamine receptor OS=Mus musculus GN=Drd2 PE=2 SV=2 - [DRD2_MOUSE]					36.232	2.93	1	15	0.0337838	36.1205
Q99L90	462	51.6601	9.31982	Microspherule protein 1 OS=Mus musculus GN=Mcrs1 PE=1 SV=1 - [MCRS1_MOUSE]					39.8998	16.23	5	12	0.025974	27.7706
P61965	334	36.5655	8.26514	WD repeat-containing protein 5 OS=Mus musculus GN=Wdr5 PE=1 SV=1 - [WDR5_MOUSE]					29.425	14.67	4	10	0.0299401	32.011
Q80TG1	1036	113.109	8.47021	KAT8 regulatory NSL complex subunit 1 OS=Mus musculus GN=Kansl1 PE=1 SV=1 - [KANL1_MOUSE]					34.2728	8.2	5	9	0.00868726	9.28814
A2RSY1	903	96.0752	9.40771	KAT8 regulatory NSL complex subunit 3 OS=Mus musculus GN=Kansl3 PE=2 SV=1 - [KANL3_MOUSE]					19.9195	6.31	5	7	0.00775194	8.28812
Q61191	2045	210.306	7.18115	Host cell factor 1 OS=Mus musculus GN=Hcfc1 PE=1 SV=2 - [HCFC1_MOUSE]					16.7028	1.08	2	6	0.00293399	3.13692
Q9D1P2	458	52.5408	8.38232	Histone acetyltransferase KAT8 OS=Mus musculus GN=Kat8 PE=1 SV=1 - [KAT8_MOUSE]					20.0041	5.46	2	6	0.0131004	14.0066
P62806	103	11.3604	11.356	Histone H4 OS=Mus musculus GN=Hist1h4a PE=1 SV=2 - [H4_MOUSE]					6.48978	6.8	1	4	0.038835	41.5211
P63017	646	70.8272	5.51611	Heat shock cognate 71 kDa protein OS=Mus musculus GN=Hspa8 PE=1 SV=1 - [HSP7C_MOUSE]					11.0575	7.28	4	4	0.00619195	6.62023
P20357	1828	199.01	4.90674	Microtubule-associated protein 2 OS=Mus musculus GN=Map2 PE=1 SV=2 - [MAP2_MOUSE]					7.01459	1.09	2	4	0.00218818	2.33954
Q922Q2	567	64.8693	6.56592	Serine/threonine-protein kinase RIO1 OS=Mus musculus GN=Riok1 PE=2 SV=2 - [RIOK1_MOUSE]					7.29926	1.59	1	4	0.00705467	7.54263
Q7SIG6	958	106.738	6.65381	Arf-GAP with SH3 domain, ANK repeat and PH domain-containing protein 2 OS=Mus musculus GN=Asap2 PE=1 SV=3 - [ASAP2_MOUSE]					7.00253	0.84	1	3	0.00313152	3.34812
Q8CJ27	3122	363.988	10.6235	Abnormal spindle-like microcephaly-associated protein homolog OS=Mus musculus GN=Aspm PE=2 SV=2 - [ASPM_MOUSE]					5.69876	0.83	3	3	0.000960922	1.02739
Q8C1Z7	520	58.2181	8.104	Bardet-Biedl syndrome 4 protein homolog OS=Mus musculus GN=Bbs4 PE=2 SV=1 - [BBS4_MOUSE]					7.59443	3.85	1	3	0.00576923	6.16827
Q8BGI4	693	79.3752	5.35107	Protein FAM13A OS=Mus musculus GN=Fam13a PE=2 SV=1 - [FA13A_MOUSE]					7.39413	1.59	1	3	0.004329	4.62843
P20029	655	72.3775	5.16064	78 kDa glucose-regulated protein OS=Mus musculus GN=Hspa5 PE=1 SV=3 - [GRP78_MOUSE]					6.60191	5.65	3	3	0.00458015	4.89695
Q8K1C9	807	88.1244	8.30908	Leucine-rich repeat-containing protein 41 OS=Mus musculus GN=Lrrc41 PE=1 SV=3 - [LRC41_MOUSE]					7.26588	2.97	2	3	0.00371747	3.9746
P35710	763	84.0372	6.59521	Transcription factor SOX-5 OS=Mus musculus GN=Sox5 PE=1 SV=2 - [SOX5_MOUSE]					5.17446	1.05	1	3	0.00393185	4.2038
O35161	3034	330.264	5.88428	Cadherin EGF LAG seven-pass G-type receptor 1 OS=Mus musculus GN=Celsr1 PE=2 SV=3 - [CELR1_MOUSE]		0			3.90981	0.56	2	2	0.000659196	0.704791
Q70FJ1	3797	435.943	5.03369	A-kinase anchor protein 9 OS=Mus musculus GN=Akap9 PE=2 SV=2 - [AKAP9_MOUSE]					4.09527	0.29	1	2	0.000526732	0.563164
Q811D2	1581	180.535	5.87158	Ankyrin repeat domain-containing protein 26 OS=Mus musculus GN=Ankrd26 PE=1 SV=2 - [ANR26_MOUSE]					3.69905	0.57	1	2	0.00126502	1.35252
Q8VBW5	907	100.72	8.5874	HMG box transcription factor BBX OS=Mus musculus GN=Bbx PE=1 SV=2 - [BBX_MOUSE]					4.57824	1.54	1	2	0.00220507	2.35759
Q99N28	396	42.9375	5.79541	Cell adhesion molecule 3 OS=Mus musculus GN=Cadm3 PE=1 SV=1 - [CADM3_MOUSE]					4.44415	3.54	1	2	0.00505051	5.39984
Q5NC83	441	50.3685	9.08545	Uncharacterized protein C7orf72 homolog OS=Mus musculus PE=2 SV=2 - [CG072_MOUSE]					3.18281	1.81	1	2	0.00453515	4.84883
Q63870	2944	295.054	6.34131	Collagen alpha-1(VII) chain OS=Mus musculus GN=Col7a1 PE=2 SV=3 - [CO7A1_MOUSE]					4.87724	0.95	2	2	0.000679348	0.726337
Q8R3Y5	413	44.3824	10.3745	Uncharacterized protein C19orf47 homolog OS=Mus musculus PE=1 SV=2 - [CS047_MOUSE]					4.84566	3.63	1	2	0.00484262	5.17757
O88545	324	35.857	5.73193	COP9 signalosome complex subunit 6 OS=Mus musculus GN=Cops6 PE=1 SV=1 - [CSN6_MOUSE]					4.78602	6.79	1	2	0.00617284	6.5998
Q5SXY1	1067	118.029	6.63916	Cytospin-B OS=Mus musculus GN=Specc1 PE=1 SV=2 - [CYTSB_MOUSE]					3.86853	0.66	1	2	0.00187441	2.00406
Q9DC23	793	90.5251	6.96143	DnaJ homolog subfamily C member 10 OS=Mus musculus GN=Dnajc10 PE=1 SV=2 - [DJC10_MOUSE]					3.60531	1.13	1	2	0.00252207	2.69651
Q61880	340	37.7973	6.03662	Meiotic recombination protein DMC1/LIM15 homolog OS=Mus musculus GN=Dmc1 PE=1 SV=1 - [DMC1_MOUSE]					3.36839	5	2	2	0.00588235	6.28922
B2RY04	1868	214.294	7.54736	Dedicator of cytokinesis protein 5 OS=Mus musculus GN=Dock5 PE=1 SV=2 - [DOCK5_MOUSE]					2.37615	0.86	1	2	0.00107066	1.14472
Q9JL04	1578	167.282	5.47803	Formin-2 OS=Mus musculus GN=Fmn2 PE=1 SV=2 - [FMN2_MOUSE]					5.07295	0.95	1	2	0.00126743	1.35509
P30275	418	46.9742	8.1626	Creatine kinase U-type, mitochondrial OS=Mus musculus GN=Ckmt1 PE=1 SV=1 - [KCRU_MOUSE]					4.73249	4.07	1	2	0.00478469	5.11563
Q9CRC8	602	68.0331	6.88818	Leucine-rich repeat-containing protein 40 OS=Mus musculus GN=Lrrc40 PE=2 SV=2 - [LRC40_MOUSE]					3.94625	1.16	1	2	0.00332226	3.55205
Q80WG5	810	94.0596	7.94287	Leucine-rich repeat-containing protein 8A OS=Mus musculus GN=Lrrc8a PE=1 SV=1 - [LRC8A_MOUSE]					3.18669	0.99	1	2	0.00246914	2.63992
P97412	3788	425.018	6.59521	Lysosomal-trafficking regulator OS=Mus musculus GN=Lyst PE=1 SV=1 - [LYST_MOUSE]					4.64081	0.26	1	2	0.000527983	0.564502
Q66L42	940	103.123	6.87354	Mitogen-activated protein kinase kinase kinase 10 OS=Mus musculus GN=Map3k10 PE=2 SV=2 - [M3K10_MOUSE]					3.46481	0.85	1	2	0.00212766	2.27482
Q8VC42	657	74.8746	7.82568	Uncharacterized protein C18orf8 homolog OS=Mus musculus GN=Mic1 PE=2 SV=1 - [MIC1_MOUSE]					4.95428	3.2	1	2	0.00304414	3.2547
Q6PDN3	1941	212.792	6.25244	Myosin light chain kinase, smooth muscle OS=Mus musculus GN=Mylk PE=1 SV=3 - [MYLK_MOUSE]					3.73765	0.41	1	2	0.0010304	1.10167
Q8R1N4	363	40.8647	5.26221	NudC domain-containing protein 3 OS=Mus musculus GN=Nudcd3 PE=2 SV=3 - [NUDC3_MOUSE]					3.259	4.13	1	2	0.00550964	5.89073
Q99PJ1	1943	214.653	5.16064	Protocadherin-15 OS=Mus musculus GN=Pcdh15 PE=1 SV=2 - [PCD15_MOUSE]					4.83854	0.62	1	2	0.00102934	1.10053
Q80UQ2	353	41.2259	6.16357	Ras association domain-containing protein 6 OS=Mus musculus GN=Rassf6 PE=1 SV=1 - [RASF6_MOUSE]					3.20881	1.98	1	2	0.00566572	6.05761
Q6PFQ7	802	90.0036	8.00146	Ras GTPase-activating protein 4 OS=Mus musculus GN=Rasa4 PE=2 SV=1 - [RASL2_MOUSE]					3.8053	3.37	2	2	0.00249377	2.66625
Q8VI33	264	28.9606	7.91357	Transcription initiation factor TFIID subunit 9 OS=Mus musculus GN=Taf9 PE=2 SV=1 - [TAF9_MOUSE]					4.74119	5.3	1	2	0.00757576	8.09976
O70472	1877	204.524	8.54346	Transmembrane protein 131 OS=Mus musculus GN=Tmem131 PE=1 SV=2 - [TM131_MOUSE]					4.81815	0.64	1	2	0.00106553	1.13923
Q99JY4	376	42.162	8.41162	TraB domain-containing protein OS=Mus musculus GN=Trabd PE=2 SV=1 - [TRABD_MOUSE]					4.53442	3.99	1	2	0.00531915	5.68706
B2RX14	1644	184.532	8.19189	Terminal uridylyltransferase 4 OS=Mus musculus GN=Zcchc11 PE=1 SV=2 - [TUT4_MOUSE]					3.34462	0.97	2	2	0.00121655	1.30069
P32304	448	49.8827	8.66064	5-hydroxytryptamine receptor 7 OS=Mus musculus GN=Htr7 PE=2 SV=2 - [5HT7R_MOUSE]					1.64137	1.79	1	1	0.00223214	2.38653
Q9DBM0	673	75.9469	7.32764	ATP-binding cassette sub-family G member 8 OS=Mus musculus GN=Abcg8 PE=2 SV=1 - [ABCG8_MOUSE]					2.54751	3.71	1	1	0.00148588	1.58866
Q9QXM0	425	48.346	6.69775	Abhydrolase domain-containing protein 2 OS=Mus musculus GN=Abhd2 PE=2 SV=1 - [ABHD2_MOUSE]					2.33556	4	1	1	0.00235294	2.51569
Q80UX8	337	38.5	8.48486	Alpha/beta hydrolase domain-containing protein 13 OS=Mus musculus GN=Abhd13 PE=2 SV=1 - [ABHDD_MOUSE]					1.58583	2.37	1	1	0.00296736	3.1726
Q9JIX8	1338	150.629	5.90967	Apoptotic chromatin condensation inducer in the nucleus OS=Mus musculus GN=Acin1 PE=1 SV=3 - [ACINU_MOUSE]					2.57958	1.35	1	1	0.000747384	0.799079
Q7TPR4	892	103.004	5.37646	Alpha-actinin-1 OS=Mus musculus GN=Actn1 PE=1 SV=1 - [ACTN1_MOUSE]					2.31035	1.57	1	1	0.00112108	1.19862
G3UZ78	1657	188.438	8.1333	Androglobin OS=Mus musculus GN=Adgb PE=2 SV=1 - [ADGB_MOUSE]					1.52898	0.42	1	1	0.0006035	0.645243
Q8VC66	615	70.9115	6.65381	Afadin- and alpha-actinin-binding protein OS=Mus musculus GN=Ssx2ip PE=1 SV=1 - [ADIP_MOUSE]					2.47252	2.28	1	1	0.00162602	1.73848
O88573	1216	131.477	9.33447	AF4/FMR2 family member 1 OS=Mus musculus GN=Aff1 PE=2 SV=2 - [AFF1_MOUSE]					2.22347	0.66	1	1	0.000822368	0.87925
Q8C8B0	326	36.908	8.57275	ALX homeobox protein 1 OS=Mus musculus GN=Alx1 PE=1 SV=1 - [ALX1_MOUSE]					1.59372	2.15	1	1	0.00306748	3.27966
Q3UUF8	508	55.3825	8.01611	Ankyrin repeat domain-containing protein 34B OS=Mus musculus GN=Ankrd34b PE=1 SV=1 - [AN34B_MOUSE]					1.77236	1.57	1	1	0.0019685	2.10466
Q9WVH6	509	57.769	9.0415	Angiopoietin-4 OS=Mus musculus GN=Angpt4 PE=1 SV=1 - [ANGP4_MOUSE]					2.63957	2.16	1	1	0.00196464	2.10053
P70180	536	59.7702	7.09326	Atrial natriuretic peptide receptor 3 OS=Mus musculus GN=Npr3 PE=1 SV=3 - [ANPRC_MOUSE]					2.26548	3.17	1	1	0.00186567	1.99472
P61211	181	20.3985	5.71924	ADP-ribosylation factor-like protein 1 OS=Mus musculus GN=Arl1 PE=2 SV=1 - [ARL1_MOUSE]					2.26474	7.73	1	1	0.00552486	5.907
Q91WU5	376	41.7671	5.85889	Arsenite methyltransferase OS=Mus musculus GN=As3mt PE=2 SV=2 - [AS3MT_MOUSE]					2.40728	3.99	1	1	0.00265957	2.84353
Q5U464	904	99.2146	6.82959	Arf-GAP with SH3 domain, ANK repeat and PH domain-containing protein 3 OS=Mus musculus GN=Asap3 PE=2 SV=1 - [ASAP3_MOUSE]					1.66137	1.11	1	1	0.00110619	1.18271
P59598	1514	162.574	5.98584	Putative Polycomb group protein ASXL1 OS=Mus musculus GN=Asxl1 PE=1 SV=1 - [ASXL1_MOUSE]					1.67273	0.66	1	1	0.000660502	0.706187
Q8C4A5	2259	243.52	6.1001	Putative Polycomb group protein ASXL3 OS=Mus musculus GN=Asxl3 PE=2 SV=3 - [ASXL3_MOUSE]					2.21089	0.62	1	1	0.000442674	0.473292
Q9D5T0	361	40.718	6.90283	ATPase family AAA domain-containing protein 1 OS=Mus musculus GN=Atad1 PE=1 SV=1 - [ATAD1_MOUSE]					2.49591	4.71	1	1	0.00277008	2.96168
Q6P4T0	1914	210.807	6.06201	Autophagy-related protein 2 homolog A OS=Mus musculus GN=Atg2a PE=1 SV=2 - [ATG2A_MOUSE]					2.26174	0.57	1	1	0.000522466	0.558604
Q8BLI0	1745	191.884	7.59131	ADAMTS-like protein 1 OS=Mus musculus GN=Adamtsl1 PE=2 SV=2 - [ATL1_MOUSE]					2.26611	0.86	1	1	0.000573066	0.612704
Q62388	3066	349.195	6.85889	Serine-protein kinase ATM OS=Mus musculus GN=Atm PE=1 SV=2 - [ATM_MOUSE]					2.49364	0.33	1	1	0.000326158	0.348717
P27040	536	60.5031	5.96045	Activin receptor type-2B OS=Mus musculus GN=Acvr2b PE=1 SV=1 - [AVR2B_MOUSE]					2.21628	2.61	1	1	0.00186567	1.99472
Q62036	1060	120.24	8.71924	5-azacytidine-induced protein 1 OS=Mus musculus GN=Azi1 PE=1 SV=2 - [AZI1_MOUSE]					2.4375	1.6	1	1	0.000943396	1.00865
P16283	1227	135.288	6.50732	Anion exchange protein 3 OS=Mus musculus GN=Slc4a3 PE=1 SV=2 - [B3A3_MOUSE]					2.3381	1.14	1	1	0.000814996	0.871367
Q571C7	2467	270.623	4.91943	Transcription factor TFIIIB component B'' homolog OS=Mus musculus GN=Bdp1 PE=2 SV=2 - [BDP1_MOUSE]					2.27113	0.49	1	1	0.000405351	0.433388
P97929	3329	370.433	6.66846	Breast cancer type 2 susceptibility protein homolog OS=Mus musculus GN=Brca2 PE=1 SV=2 - [BRCA2_MOUSE]					2.22321	0.36	1	1	0.000300391	0.321168
Q5RJI5	778	85.1018	9.31982	Serine/threonine-protein kinase BRSK1 OS=Mus musculus GN=Brsk1 PE=1 SV=1 - [BRSK1_MOUSE]					2.28057	2.19	1	1	0.00128535	1.37425
O88737	3942	418.587	7.7085	Protein bassoon OS=Mus musculus GN=Bsn PE=1 SV=4 - [BSN_MOUSE]					1.51267	0.2	1	1	0.000253678	0.271225
Q3TMW1	549	62.586	5.69385	Coiled-coil domain-containing protein 102A OS=Mus musculus GN=Ccdc102a PE=2 SV=2 - [C102A_MOUSE]					1.51137	1.28	1	1	0.00182149	1.94748
Q8CGU1	691	77.2324	4.81787	Calcium-binding and coiled-coil domain-containing protein 1 OS=Mus musculus GN=Calcoco1 PE=1 SV=2 - [CACO1_MOUSE]					2.2984	1.74	1	1	0.00144718	1.54728
Q9QWF0	911	101.872	5.40186	Chromatin assembly factor 1 subunit A OS=Mus musculus GN=Chaf1a PE=1 SV=1 - [CAF1A_MOUSE]					1.5688	0.99	1	1	0.00109769	1.17362
O89094	257	29.4396	4.85596	Caspase-14 OS=Mus musculus GN=Casp14 PE=1 SV=1 - [CASPE_MOUSE]					1.64914	2.72	1	1	0.00389105	4.16019
Q6PAC4	1279	139.212	8.06006	Uncharacterized protein C2orf71 homolog OS=Mus musculus PE=2 SV=1 - [CB071_MOUSE]					1.54281	0.63	1	1	0.000781861	0.83594
Q8CI71	964	111.104	6.07471	Coiled-coil domain-containing protein 132 OS=Mus musculus GN=Ccdc132 PE=1 SV=2 - [CC132_MOUSE]					1.74479	1.04	1	1	0.00103734	1.1091
Q0VF22	680	77.898	8.1626	Coiled-coil domain-containing protein 138 OS=Mus musculus GN=Ccdc138 PE=2 SV=1 - [CC138_MOUSE]					1.5816	1.47	1	1	0.00147059	1.57231
Q8CDI7	1110	128.422	6.93213	Coiled-coil domain-containing protein 150 OS=Mus musculus GN=Ccdc150 PE=2 SV=2 - [CC150_MOUSE]					1.50346	0.63	1	1	0.000900901	0.963214
E9Q1U1	1324	152.214	6.75635	Coiled-coil domain-containing protein 171 OS=Mus musculus GN=Ccdc171 PE=2 SV=1 - [CC171_MOUSE]					1.54876	0.53	1	1	0.000755287	0.807528
Q3URS9	406	45.1044	8.08936	Coiled-coil domain-containing protein 51 OS=Mus musculus GN=Ccdc51 PE=2 SV=1 - [CCD51_MOUSE]					1.57464	1.72	1	1	0.00246305	2.63342
Q3TCJ8	202	23.2817	6.99072	Coiled-coil domain-containing protein 69 OS=Mus musculus GN=Ccdc69 PE=2 SV=1 - [CCD69_MOUSE]					1.57735	3.47	1	1	0.0049505	5.29291
Q9D8L5	442	49.9763	5.07178	Coiled-coil domain-containing protein 91 OS=Mus musculus GN=Ccdc91 PE=2 SV=2 - [CCD91_MOUSE]					2.61339	3.17	1	1	0.00226244	2.41893
Q9JJV4	327	36.5115	9.11475	Voltage-dependent calcium channel gamma-4 subunit OS=Mus musculus GN=Cacng4 PE=1 SV=1 - [CCG4_MOUSE]					1.61115	2.45	1	1	0.0030581	3.26963
P27548	260	29.3511	8.1333	CD40 ligand OS=Mus musculus GN=Cd40lg PE=1 SV=2 - [CD40L_MOUSE]					2.74929	8.46	1	1	0.00384615	4.11218
O35926	369	38.8992	9.71533	Cyclin-dependent kinase 5 activator 2 OS=Mus musculus GN=Cdk5r2 PE=3 SV=2 - [CD5R2_MOUSE]					1.50735	2.17	1	1	0.00271003	2.89747
Q8CC36	187	21.0177	6.90283	Cerebral dopamine neurotrophic factor OS=Mus musculus GN=Cdnf PE=1 SV=1 - [CDNF_MOUSE]					1.50473	3.74	1	1	0.00534759	5.71747
Q3UTD9	74	8.5858	9.81787	Small integral membrane protein 15 OS=Mus musculus GN=Smim15 PE=2 SV=1 - [SIM15_MOUSE]					1.60593	12.16	1	1	0.0135135	14.4482
Q6RT24	2474	286.348	5.31299	Centromere-associated protein E OS=Mus musculus GN=Cenpe PE=1 SV=1 - [CENPE_MOUSE]					2.3926	0.57	1	1	0.000404204	0.432162
Q8BVV7	827	95.1509	7.43018	Centrosomal protein of 95 kDa OS=Mus musculus GN=Cep95 PE=2 SV=2 - [CEP95_MOUSE]					2.2914	1.45	1	1	0.00120919	1.29283
Q8BH53	942	106.165	7.62061	Uncharacterized protein C7orf63 homolog OS=Mus musculus PE=2 SV=1 - [CG063_MOUSE]					2.43909	1.38	1	1	0.00106157	1.135
Q3V0E1	1183	130.305	8.30908	Uncharacterized protein C9orf131 homolog OS=Mus musculus PE=2 SV=1 - [CI131_MOUSE]					1.54275	0.93	1	1	0.000845309	0.903777
A2AGT5	2032	225.492	7.95752	Cytoskeleton-associated protein 5 OS=Mus musculus GN=Ckap5 PE=2 SV=1 - [CKAP5_MOUSE]					2.21886	0.89	1	1	0.000492126	0.526165
Q9D995	334	37.1983	5.93506	Cyclin N-terminal domain-containing protein 1 OS=Mus musculus GN=Cntd1 PE=2 SV=1 - [CNTD1_MOUSE]					2.22338	3.59	1	1	0.00299401	3.2011
A2AL36	2334	268.715	5.51611	Centriolin OS=Mus musculus GN=Cntrl PE=2 SV=2 - [CNTRL_MOUSE]					2.20222	0.69	1	1	0.000428449	0.458084
Q8BZB3	538	58.8603	4.86865	Transmembrane protein C15orf27 homolog OS=Mus musculus PE=2 SV=3 - [CO027_MOUSE]					2.42244	2.04	1	1	0.00185874	1.9873
P11087	1453	137.948	5.84619	Collagen alpha-1(I) chain OS=Mus musculus GN=Col1a1 PE=1 SV=4 - [CO1A1_MOUSE]					2.38373	1.24	1	1	0.000688231	0.735835
Q8C6K9	2265	246.169	6.82959	Collagen alpha-6(VI) chain OS=Mus musculus GN=Col6a6 PE=1 SV=2 - [CO6A6_MOUSE]					2.23241	0.57	1	1	0.000441501	0.472039
Q05722	921	92.0347	8.95361	Collagen alpha-1(IX) chain OS=Mus musculus GN=Col9a1 PE=2 SV=2 - [CO9A1_MOUSE]					1.60702	0.98	1	1	0.00108578	1.16088
Q3SXB8	272	28.9701	5.12256	Collectin-11 OS=Mus musculus GN=Colec11 PE=2 SV=2 - [COL11_MOUSE]					1.58806	2.94	1	1	0.00367647	3.93076
Q8BWQ6	963	109.007	7.31299	UPF0505 protein C16orf62 homolog OS=Mus musculus PE=2 SV=2 - [CP062_MOUSE]					2.62132	1.25	1	1	0.00103842	1.11025
Q9QZ82	526	60.2762	9.39307	Cholesterol side-chain cleavage enzyme, mitochondrial OS=Mus musculus GN=Cyp11a1 PE=2 SV=1 - [CP11A_MOUSE]					2.20353	2.47	1	1	0.00190114	2.03264
P27786	507	57.6012	7.18115	Steroid 17-alpha-hydroxylase/17,20 lyase OS=Mus musculus GN=Cyp17a1 PE=2 SV=1 - [CP17A_MOUSE]					1.59993	1.97	1	1	0.00197239	2.10881
P28649	503	57.9769	8.03076	Cytochrome P450 19A1 OS=Mus musculus GN=Cyp19a1 PE=2 SV=1 - [CP19A_MOUSE]					2.48891	2.78	1	1	0.00198807	2.12558
P56655	490	56.193	8.29443	Cytochrome P450 2C38 OS=Mus musculus GN=Cyp2c38 PE=2 SV=2 - [CP238_MOUSE]					2.23514	3.06	1	1	0.00204082	2.18197
Q9DBX6	501	55.5965	8.77783	Cytochrome P450 2S1 OS=Mus musculus GN=Cyp2s1 PE=2 SV=1 - [CP2S1_MOUSE]					2.21715	2.99	1	1	0.00199601	2.13407
Q99LC2	431	48.3508	6.58057	Cleavage stimulation factor subunit 1 OS=Mus musculus GN=Cstf1 PE=2 SV=1 - [CSTF1_MOUSE]					3.18974	5.57	1	1	0.00232019	2.48067
Q8BX07	270	30.5265	5.80811	Carboxy-terminal domain RNA polymerase II polypeptide A small phosphatase 2 OS=Mus musculus GN=Ctdsp2 PE=2 SV=1 - [CTDS2_MOUSE]					1.51806	4.07	1	1	0.0037037	3.95988
Q61301	953	105.22	5.70654	Catenin alpha-2 OS=Mus musculus GN=Ctnna2 PE=1 SV=3 - [CTNA2_MOUSE]					2.42798	1.68	1	1	0.00104932	1.1219
Q02738	266	30.3687	8.80713	Gap junction beta-4 protein OS=Mus musculus GN=Gjb4 PE=2 SV=1 - [CXB4_MOUSE]					2.45386	5.64	1	1	0.0037594	4.01943
Q91VY6	359	40.1181	7.72314	Cytohesin-interacting protein OS=Mus musculus GN=Cytip PE=2 SV=1 - [CYTIP_MOUSE]					2.20841	4.74	1	1	0.00278552	2.97818
A6X919	746	84.1318	9.15869	Protein dpy-19 homolog 1 OS=Mus musculus GN=Dpy19l1 PE=2 SV=1 - [D19L1_MOUSE]					2.39791	1.61	1	1	0.00134048	1.4332
Q6VGS5	2009	226.397	6.15088	Protein Daple OS=Mus musculus GN=Ccdc88c PE=1 SV=1 - [DAPLE_MOUSE]					2.69877	0.6	1	1	0.00049776	0.532189
Q91YD3	602	65.1783	6.99072	mRNA-decapping enzyme 1A OS=Mus musculus GN=Dcp1a PE=1 SV=1 - [DCP1A_MOUSE]					2.35768	2.82	1	1	0.00166113	1.77603
Q9JIK5	851	93.4932	9.11475	Nucleolar RNA helicase 2 OS=Mus musculus GN=Ddx21 PE=1 SV=3 - [DDX21_MOUSE]					2.71726	1.65	1	1	0.00117509	1.25637
Q7TNV0	380	43.132	6.85889	Protein DEK OS=Mus musculus GN=Dek PE=1 SV=1 - [DEK_MOUSE]					2.22379	2.11	1	1	0.00263158	2.8136
Q99PU8	1217	136.583	8.74854	Putative ATP-dependent RNA helicase DHX30 OS=Mus musculus GN=Dhx30 PE=2 SV=1 - [DHX30_MOUSE]					1.57663	0.58	1	1	0.000821693	0.878527
O70133	1380	149.381	6.82959	ATP-dependent RNA helicase A OS=Mus musculus GN=Dhx9 PE=1 SV=2 - [DHX9_MOUSE]					2.6551	1.52	1	1	0.000724638	0.774759
O08749	509	54.2382	7.89893	Dihydrolipoyl dehydrogenase, mitochondrial OS=Mus musculus GN=Dld PE=1 SV=2 - [DLDH_MOUSE]					1.55065	1.96	1	1	0.00196464	2.10053
Q9JI44	468	53.0969	9.49561	DNA methyltransferase 1-associated protein 1 OS=Mus musculus GN=Dmap1 PE=1 SV=1 - [DMAP1_MOUSE]					2.54792	1.71	1	1	0.00213675	2.28455
P97386	1015	113	8.98291	DNA ligase 3 OS=Mus musculus GN=Lig3 PE=1 SV=2 - [DNLI3_MOUSE]					2.27966	1.77	1	1	0.000985222	1.05337
Q8C3J5	1828	211.568	6.99072	Dedicator of cytokinesis protein 2 OS=Mus musculus GN=Dock2 PE=1 SV=3 - [DOCK2_MOUSE]					3.07711	0.66	1	1	0.000547046	0.584884
Q8VDR9	2080	233.12	6.80029	Dedicator of cytokinesis protein 6 OS=Mus musculus GN=Dock6 PE=1 SV=4 - [DOCK6_MOUSE]					1.5426	0.34	1	1	0.000480769	0.514023
Q3UHQ6	2295	257.321	6.12549	Protein dopey-2 OS=Mus musculus GN=Dopey2 PE=2 SV=3 - [DOP2_MOUSE]					2.43448	0.65	1	1	0.00043573	0.465868
O55111	1122	122.309	5.30029	Desmoglein-2 OS=Mus musculus GN=Dsg2 PE=1 SV=3 - [DSG2_MOUSE]					2.37191	1.43	1	1	0.000891266	0.952912
Q9D0U1	298	33.0811	7.92822	DTW domain-containing protein 2 OS=Mus musculus GN=Dtwd2 PE=2 SV=1 - [DTWD2_MOUSE]					2.64958	7.72	1	1	0.0033557	3.58781
Q9D9T0	175	20.4808	4.60205	DPY30 domain-containing protein 1 OS=Mus musculus GN=Dydc1 PE=2 SV=2 - [DYDC1_MOUSE]					2.23951	7.43	1	1	0.00571429	6.10953
Q8VHE6	4621	527.221	6.15088	Dynein heavy chain 5, axonemal OS=Mus musculus GN=Dnah5 PE=1 SV=2 - [DYH5_MOUSE]					2.34058	0.3	1	1	0.000216403	0.231371
Q8R0K9	410	43.8063	4.75439	Transcription factor E2F4 OS=Mus musculus GN=E2f4 PE=2 SV=1 - [E2F4_MOUSE]					2.27745	3.9	1	1	0.00243902	2.60773
Q61502	335	36.5324	5.09717	Transcription factor E2F5 OS=Mus musculus GN=E2f5 PE=2 SV=2 - [E2F5_MOUSE]					2.39198	4.78	1	1	0.00298507	3.19155
O70318	988	109.873	5.42725	Band 4.1-like protein 2 OS=Mus musculus GN=Epb41l2 PE=1 SV=2 - [E41L2_MOUSE]					1.75295	0.81	1	1	0.00101215	1.08215
Q9JMG1	148	16.3589	9.99365	Endothelial differentiation-related factor 1 OS=Mus musculus GN=Edf1 PE=1 SV=1 - [EDF1_MOUSE]					1.66286	5.41	1	1	0.00675676	7.22411
Q6GQV7	1239	138.746	6.13818	Erythroid differentiation-related factor 1 OS=Mus musculus GN=Edrf1 PE=2 SV=1 - [EDRF1_MOUSE]					2.23112	1.45	1	1	0.000807103	0.862928
P10126	462	50.0821	9.01221	Elongation factor 1-alpha 1 OS=Mus musculus GN=Eef1a1 PE=1 SV=3 - [EF1A1_MOUSE]					1.5498	1.52	1	1	0.0021645	2.31422
Q9D0E5	162	18.4584	9.31982	EF-hand calcium-binding domain-containing protein 11 OS=Mus musculus GN=Efcab11 PE=2 SV=1 - [EFC11_MOUSE]					2.48883	12.96	1	1	0.00617284	6.5998
P23116	1344	161.838	6.771	Eukaryotic translation initiation factor 3 subunit A OS=Mus musculus GN=Eif3a PE=1 SV=5 - [EIF3A_MOUSE]					2.45269	0.97	1	1	0.000744048	0.795512
Q60775	612	66.1804	4.97021	ETS-related transcription factor Elf-1 OS=Mus musculus GN=Elf1 PE=2 SV=1 - [ELF1_MOUSE]					2.22582	2.12	1	1	0.00163399	1.74701
Q91YP6	381	42.6318	7.10791	ELMO domain-containing protein 3 OS=Mus musculus GN=Elmod3 PE=2 SV=1 - [ELMD3_MOUSE]					1.51949	1.84	1	1	0.00262467	2.80621
Q8BMB0	1264	135.208	9.37842	Protein EMSY OS=Mus musculus GN=Emsy PE=1 SV=2 - [EMSY_MOUSE]					2.20237	1.58	1	1	0.000791139	0.84586
Q80TA9	2572	290.615	6.3667	Ectopic P granules protein 5 homolog OS=Mus musculus GN=Epg5 PE=2 SV=2 - [EPG5_MOUSE]					2.45491	0.35	1	1	0.000388802	0.415695
Q6PH08	957	110.571	7.03467	ERC protein 2 OS=Mus musculus GN=Erc2 PE=1 SV=2 - [ERC2_MOUSE]					2.7355	1.04	1	1	0.00104493	1.11721
Q5BKS4	688	76.4755	8.57275	ERI1 exoribonuclease 2 OS=Mus musculus GN=Eri2 PE=2 SV=1 - [ERI2_MOUSE]					1.5001	1.02	1	1	0.00145349	1.55402
Q0VAV2	1960	217.509	7.50342	Exophilin-5 OS=Mus musculus GN=Exph5 PE=1 SV=1 - [EXPH5_MOUSE]					1.87012	0.46	1	1	0.000510204	0.545494
Q8QZV6	448	51.9968	9.56885	Protein FAM161A OS=Mus musculus GN=Fam161a PE=1 SV=1 - [F161A_MOUSE]					2.24706	2.01	1	1	0.00223214	2.38653
Q8BP22	355	39.9344	7.35693	Protein FAM92A1 OS=Mus musculus GN=Fam92a1 PE=1 SV=1 - [F92A1_MOUSE]					2.46861	4.51	1	1	0.0028169	3.01174
Q06194	2319	266.027	7.34229	Coagulation factor VIII OS=Mus musculus GN=F8 PE=2 SV=2 - [FA8_MOUSE]					1.5163	0.3	1	1	0.00043122	0.461047
Q8K368	1330	149.231	6.16357	Fanconi anemia group I protein homolog OS=Mus musculus GN=Fanci PE=1 SV=2 - [FANCI_MOUSE]					2.20485	0.9	1	1	0.00075188	0.803885
Q8K012	605	69.8416	6.63916	Formin-binding protein 1-like OS=Mus musculus GN=Fnbp1l PE=1 SV=2 - [FBP1L_MOUSE]					1.50464	1.49	1	1	0.00165289	1.76722
Q8CDI2	640	71.1269	8.1626	F-box only protein 43 OS=Mus musculus GN=Fbxo43 PE=1 SV=2 - [FBX43_MOUSE]					2.49319	2.97	1	1	0.0015625	1.67057
Q3ULZ2	1149	125.29	8.82178	FH2 domain-containing protein 1 OS=Mus musculus GN=Fhdc1 PE=2 SV=3 - [FHDC1_MOUSE]					2.23188	1.48	1	1	0.000870322	0.93052
Q9JI19	357	41.1782	6.75635	Acidic fibroblast growth factor intracellular-binding protein OS=Mus musculus GN=Fibp PE=2 SV=1 - [FIBP_MOUSE]					2.20896	4.48	1	1	0.00280112	2.99487
P42128	719	74.8733	9.17334	Forkhead box protein K1 OS=Mus musculus GN=Foxk1 PE=1 SV=2 - [FOXK1_MOUSE]					2.23954	2.23	1	1	0.00139082	1.48702
O88536	351	39.3966	7.95752	Formyl peptide receptor 2 OS=Mus musculus GN=Fpr2 PE=1 SV=1 - [FPR2_MOUSE]					1.56183	2.56	1	1	0.002849	3.04606
P56959	518	52.6415	9.36377	RNA-binding protein FUS OS=Mus musculus GN=Fus PE=2 SV=1 - [FUS_MOUSE]					2.36471	1.74	1	1	0.0019305	2.06403
Q3V0G7	1038	115.365	7.1665	GTPase-activating Rap/Ran-GAP domain-like protein 3 OS=Mus musculus GN=Garnl3 PE=1 SV=1 - [GARL3_MOUSE]					2.6181	1.93	1	1	0.000963391	1.03003
Q8CHG3	1679	194.325	5.12256	GRIP and coiled-coil domain-containing protein 2 OS=Mus musculus GN=Gcc2 PE=1 SV=2 - [GCC2_MOUSE]					1.50227	0.66	1	1	0.000595593	0.636788
P58854	905	103.404	8.32373	Gamma-tubulin complex component 3 OS=Mus musculus GN=Tubgcp3 PE=2 SV=2 - [GCP3_MOUSE]					2.24812	1.33	1	1	0.00110497	1.1814
Q9CX53	166	18.7384	5.24951	Gem-associated protein 6 OS=Mus musculus GN=Gemin6 PE=2 SV=2 - [GEMI6_MOUSE]					3.194	17.47	1	1	0.0060241	6.44077
Q91WG8	722	79.1479	6.81494	Bifunctional UDP-N-acetylglucosamine 2-epimerase/N-acetylmannosamine kinase OS=Mus musculus GN=Gne PE=1 SV=1 - [GLCNE_MOUSE]					2.65859	1.8	1	1	0.00138504	1.48084
Q9WU65	554	60.5901	5.30029	Glycerol kinase 2 OS=Mus musculus GN=Gk2 PE=2 SV=1 - [GLPK2_MOUSE]					2.30195	2.17	1	1	0.00180505	1.92991
B7ZCC9	3073	334.001	6.62451	Probable G-protein coupled receptor 112 OS=Mus musculus GN=Gpr112 PE=3 SV=1 - [GP112_MOUSE]					1.82213	0.26	1	1	0.000325415	0.347923
B2RPY5	545	60.2641	8.55811	G-protein coupled receptor 161 OS=Mus musculus GN=Gpr161 PE=2 SV=1 - [GP161_MOUSE]					1.54016	1.28	1	1	0.00183486	1.96178
Q8BKV1	579	63.3046	8.51416	Glypican-2 OS=Mus musculus GN=Gpc2 PE=2 SV=1 - [GPC2_MOUSE]					2.33304	2.07	1	1	0.00172712	1.84658
P38647	679	73.4156	6.07471	Stress-70 protein, mitochondrial OS=Mus musculus GN=Hspa9 PE=1 SV=3 - [GRP75_MOUSE]					3.86019	2.8	1	1	0.00147275	1.57462
Q923K4	492	52.1431	6.04932	tRNA modification GTPase GTPBP3, mitochondrial OS=Mus musculus GN=Gtpbp3 PE=2 SV=1 - [GTPB3_MOUSE]					2.41813	4.07	1	1	0.00203252	2.17311
Q8K2A1	304	34.4484	7.89893	PTB domain-containing engulfment adapter protein 1 OS=Mus musculus GN=Gulp1 PE=1 SV=1 - [GULP1_MOUSE]					1.56667	2.63	1	1	0.00328947	3.517
P08103	524	59.0916	7.23975	Tyrosine-protein kinase HCK OS=Mus musculus GN=Hck PE=1 SV=4 - [HCK_MOUSE]					1.52867	1.34	1	1	0.0019084	2.0404
Q91X72	460	51.2852	7.79639	Hemopexin OS=Mus musculus GN=Hpx PE=1 SV=2 - [HEMO_MOUSE]					2.43355	3.26	1	1	0.00217391	2.32428
Q9Z0Z4	1157	129.584	6.12549	Hephaestin OS=Mus musculus GN=Heph PE=2 SV=3 - [HEPH_MOUSE]					1.65583	0.69	1	1	0.000864304	0.924086
P43120	271	29.9681	7.60596	Hematopoietically-expressed homeobox protein Hhex OS=Mus musculus GN=Hhex PE=2 SV=1 - [HHEX_MOUSE]					2.33951	5.9	1	1	0.00369004	3.94527
Q9D0S9	163	17.3094	9.81787	Histidine triad nucleotide-binding protein 2, mitochondrial OS=Mus musculus GN=Hint2 PE=2 SV=1 - [HINT2_MOUSE]					1.51985	4.91	1	1	0.00613497	6.55931
Q91W97	915	102.193	7.09326	Putative hexokinase HKDC1 OS=Mus musculus GN=Hkdc1 PE=2 SV=1 - [HKDC1_MOUSE]					1.6073	1.2	1	1	0.0010929	1.16849
Q8BW74	295	33.128	8.32373	Hepatic leukemia factor OS=Mus musculus GN=Hlf PE=2 SV=1 - [HLF_MOUSE]					2.39979	4.07	1	1	0.00338983	3.6243
Q9QWW1	354	40.5454	6.01123	Homer protein homolog 2 OS=Mus musculus GN=Homer2 PE=1 SV=1 - [HOME2_MOUSE]					2.3514	3.67	1	1	0.00282486	3.02025
Q8C547	2070	224.176	7.13721	HEAT repeat-containing protein 5B OS=Mus musculus GN=Heatr5b PE=2 SV=3 - [HTR5B_MOUSE]					1.56548	0.53	1	1	0.000483092	0.516506
P01795	144	16.2089	7.86963	Ig heavy chain V region M167 OS=Mus musculus PE=1 SV=1 - [HVM26_MOUSE]					2.2309	10.42	1	1	0.00694444	7.42478
P23812	268	29.18	9.80322	Homeobox protein Hox-D12 OS=Mus musculus GN=Hoxd12 PE=2 SV=2 - [HXD12_MOUSE]					2.5003	5.97	1	1	0.00373134	3.98943
O08528	917	102.469	6.11279	Hexokinase-2 OS=Mus musculus GN=Hk2 PE=1 SV=1 - [HXK2_MOUSE]					2.64343	1.74	1	1	0.00109051	1.16594
Q9JKR6	999	111.112	5.18604	Hypoxia up-regulated protein 1 OS=Mus musculus GN=Hyou1 PE=1 SV=1 - [HYOU1_MOUSE]					1.60328	0.9	1	1	0.001001	1.07024
Q60837	738	81.7355	8.17725	Interleukin-12 receptor subunit beta-1 OS=Mus musculus GN=Il12rb1 PE=1 SV=2 - [I12R1_MOUSE]					1.67586	1.22	1	1	0.00135501	1.44874
Q8BVN8	258	29.6615	8.04541	Axonemal dynein light intermediate polypeptide 1 OS=Mus musculus GN=Dnali1 PE=2 SV=1 - [IDLC_MOUSE]					1.7031	3.49	1	1	0.00387597	4.14406
O88477	577	63.4112	9.20264	Insulin-like growth factor 2 mRNA-binding protein 1 OS=Mus musculus GN=Igf2bp1 PE=1 SV=1 - [IF2B1_MOUSE]					1.52179	1.21	1	1	0.0017331	1.85298
Q05D44	1216	137.532	5.59229	Eukaryotic translation initiation factor 5B OS=Mus musculus GN=Eif5b PE=1 SV=2 - [IF2P_MOUSE]					1.79142	0.74	1	1	0.000822368	0.87925
Q8CGE8	404	45.1478	8.48486	Interferon-activable protein 205-A OS=Mus musculus GN=Ifi205a PE=2 SV=1 - [IFI5A_MOUSE]					2.34989	3.22	1	1	0.00247525	2.64645
Q62559	426	48.2176	5.19873	Intraflagellar transport protein 52 homolog OS=Mus musculus GN=Ift52 PE=1 SV=2 - [IFT52_MOUSE]					2.34598	2.82	1	1	0.00234742	2.50978
Q6B9Z0	140	15.6568	8.47021	Insulin growth factor-like family member OS=Mus musculus GN=Igfl PE=1 SV=1 - [IGFL_MOUSE]					2.37748	12.86	1	1	0.00714286	7.63691
P97812	411	45.4564	8.60205	Indian hedgehog protein OS=Mus musculus GN=Ihh PE=1 SV=2 - [IHH_MOUSE]					2.38204	4.38	1	1	0.00243309	2.60138
Q8R0F6	392	42.7478	7.35693	Integrin-linked kinase-associated serine/threonine phosphatase 2C OS=Mus musculus GN=Ilkap PE=2 SV=1 - [ILKAP_MOUSE]					1.57243	1.79	1	1	0.00255102	2.72747
Q9WU62	880	101.147	9.5542	Inner centromere protein OS=Mus musculus GN=Incenp PE=1 SV=2 - [INCE_MOUSE]					1.54385	0.91	1	1	0.00113636	1.21496
Q9CWS4	600	67.7996	7.94287	Integrator complex subunit 11 OS=Mus musculus GN=Cpsf3l PE=2 SV=1 - [INT11_MOUSE]					2.81393	2	1	1	0.00166667	1.78195
Q8R0S2	961	107.948	7.13721	IQ motif and SEC7 domain-containing protein 1 OS=Mus musculus GN=Iqsec1 PE=1 SV=2 - [IQEC1_MOUSE]					2.23738	1.56	1	1	0.00104058	1.11256
Q811J3	963	104.854	6.93213	Iron-responsive element-binding protein 2 OS=Mus musculus GN=Ireb2 PE=2 SV=2 - [IREB2_MOUSE]					2.11051	0.93	1	1	0.00103842	1.11025
Q6ZPI0	834	93.8377	7.69385	Protein Jade-1 OS=Mus musculus GN=Phf17 PE=1 SV=2 - [JADE1_MOUSE]					1.70305	1.08	1	1	0.00119904	1.28198
Q6ZQF7	829	92.1159	5.77002	Protein Jade-2 OS=Mus musculus GN=Phf15 PE=2 SV=2 - [JADE2_MOUSE]					1.70305	1.09	1	1	0.00120627	1.28971
Q62120	1129	130.152	7.51807	Tyrosine-protein kinase JAK2 OS=Mus musculus GN=Jak2 PE=1 SV=2 - [JAK2_MOUSE]					1.58435	0.8	1	1	0.00088574	0.947004
Q8VDP4	922	102.938	5.24951	DBIRD complex subunit KIAA1967 homolog OS=Mus musculus PE=1 SV=2 - [K1967_MOUSE]					1.5339	0.76	1	1	0.0010846	1.15962
Q8BQR4	486	54.1389	6.78564	KAT8 regulatory NSL complex subunit 2 OS=Mus musculus GN=Kansl2 PE=2 SV=1 - [KANL2_MOUSE]					2.26185	1.85	1	1	0.00205761	2.19993
Q9D3R6	539	61.1146	7.51807	Katanin p60 ATPase-containing subunit A-like 2 OS=Mus musculus GN=Katnal2 PE=2 SV=2 - [KATL2_MOUSE]					2.20996	2.78	1	1	0.00185529	1.98361
Q8CEC5	192	21.6483	7.32764	NF-kappa-B inhibitor-interacting Ras-like protein 1 OS=Mus musculus GN=Nkiras1 PE=2 SV=1 - [KBRS1_MOUSE]					2.21149	8.33	1	1	0.00520833	5.56858
Q3URF8	260	29.6041	6.78564	BTB/POZ domain-containing protein KCTD21 OS=Mus musculus GN=Kctd21 PE=2 SV=1 - [KCD21_MOUSE]					2.44283	4.62	1	1	0.00384615	4.11218
Q62240	1548	176.904	6.16357	Lysine-specific demethylase 5D OS=Mus musculus GN=Kdm5d PE=2 SV=2 - [KDM5D_MOUSE]					2.26426	0.78	1	1	0.000645995	0.690677
Q9CXT6	414	47.1148	5.50342	Lysine-specific demethylase 8 OS=Mus musculus GN=Kdm8 PE=2 SV=1 - [KDM8_MOUSE]					1.60481	1.69	1	1	0.00241546	2.58253
Q99PT9	997	111.49	8.95361	Kinesin-like protein KIF19 OS=Mus musculus GN=Kif19 PE=1 SV=2 - [KIF19_MOUSE]					1.61521	0.8	1	1	0.00100301	1.07238
P28741	701	80.12	6.53662	Kinesin-like protein KIF3A OS=Mus musculus GN=Kif3a PE=1 SV=2 - [KIF3A_MOUSE]					2.26449	2.28	1	1	0.00142653	1.5252
Q8BR86	778	85.3511	6.93213	Kin of IRRE-like protein 3 OS=Mus musculus GN=Kirrel3 PE=2 SV=1 - [KIRR3_MOUSE]					1.77293	1.41	1	1	0.00128535	1.37425
Q8BSK8	525	59.1079	6.81494	Ribosomal protein S6 kinase beta-1 OS=Mus musculus GN=Rps6kb1 PE=1 SV=2 - [KS6B1_MOUSE]					3.34491	3.24	1	1	0.00190476	2.03651
Q8K2A6	422	48.2226	8.52881	Lipase member M OS=Mus musculus GN=Lipm PE=2 SV=1 - [LIPM_MOUSE]					1.51685	2.37	1	1	0.00236967	2.53357
Q8C3X8	702	79.9468	9.99365	Lipase maturation factor 2 OS=Mus musculus GN=Lmf2 PE=2 SV=1 - [LMF2_MOUSE]					1.54706	1.28	1	1	0.0014245	1.52303
Q80YE4	1365	144.517	4.55127	Serine/threonine-protein kinase LMTK1 OS=Mus musculus GN=Aatk PE=1 SV=1 - [LMTK1_MOUSE]					1.54904	0.51	1	1	0.000732601	0.783273
Q91XL2	687	75.0819	6.46826	Ligand of Numb protein X 2 OS=Mus musculus GN=Lnx2 PE=1 SV=2 - [LNX2_MOUSE]					2.66419	1.75	1	1	0.0014556	1.55628
Q8VC16	493	54.9336	6.66846	Leucine-rich repeat-containing protein 14 OS=Mus musculus GN=Lrrc14 PE=2 SV=1 - [LRC14_MOUSE]					1.91769	1.62	1	1	0.0020284	2.1687
Q8K375	552	60.4452	6.62451	Leucine-rich repeat-containing protein 56 OS=Mus musculus GN=Lrrc56 PE=2 SV=1 - [LRC56_MOUSE]					3.04083	4.71	1	1	0.00181159	1.9369
Q9D3W5	558	61.3134	9.30518	Leucine-rich repeat-containing protein 71 OS=Mus musculus GN=Lrrc71 PE=2 SV=1 - [LRC71_MOUSE]					3.0554	5.38	1	1	0.00179211	1.91607
Q80TG9	788	84.9093	6.7417	Leucine-rich repeat and fibronectin type-III domain-containing protein 2 OS=Mus musculus GN=Lrfn2 PE=1 SV=2 - [LRFN2_MOUSE]					1.58771	1.4	1	1	0.00126904	1.35681
Q5S006	2527	284.549	6.82959	Leucine-rich repeat serine/threonine-protein kinase 2 OS=Mus musculus GN=Lrrk2 PE=1 SV=2 - [LRRK2_MOUSE]					2.24945	0.44	1	1	0.000395726	0.423098
Q99KG5	594	66.0662	6.53662	Lipolysis-stimulated lipoprotein receptor OS=Mus musculus GN=Lsr PE=1 SV=1 - [LSR_MOUSE]					1.55518	1.18	1	1	0.0016835	1.79995
Q9JJL9	360	37.8433	10.4478	Leukotriene B4 receptor 2 OS=Mus musculus GN=Ltb4r2 PE=2 SV=1 - [LT4R2_MOUSE]					2.27611	4.17	1	1	0.00277778	2.96991
Q80WQ8	998	113.885	9.08545	Mis18-binding protein 1 OS=Mus musculus GN=Mis18bp1 PE=1 SV=1 - [M18BP_MOUSE]					2.4877	1.2	1	1	0.001002	1.07131
P97820	1233	140.515	7.47412	Mitogen-activated protein kinase kinase kinase kinase 4 OS=Mus musculus GN=Map4k4 PE=1 SV=1 - [M4K4_MOUSE]					2.22911	0.65	1	1	0.00081103	0.867127
P14873	2464	270.089	4.83057	Microtubule-associated protein 1B OS=Mus musculus GN=Map1b PE=1 SV=2 - [MAP1B_MOUSE]					2.30182	0.32	1	1	0.000405844	0.433915
Q61166	268	29.9972	5.22412	Microtubule-associated protein RP/EB family member 1 OS=Mus musculus GN=Mapre1 PE=1 SV=3 - [MARE1_MOUSE]					2.34127	4.85	1	1	0.00373134	3.98943
Q99MR8	717	79.2934	7.82568	Methylcrotonoyl-CoA carboxylase subunit alpha, mitochondrial OS=Mus musculus GN=Mccc1 PE=2 SV=2 - [MCCA_MOUSE]					2.2006	1.12	1	1	0.0013947	1.49117
Q9WTX8	717	83.4896	5.65576	Mitotic spindle assembly checkpoint protein MAD1 OS=Mus musculus GN=Mad1l1 PE=2 SV=1 - [MD1L1_MOUSE]					2.32062	1.81	1	1	0.0013947	1.49117
Q5PSV9	1707	184.558	5.18604	Mediator of DNA damage checkpoint protein 1 OS=Mus musculus GN=Mdc1 PE=1 SV=1 - [MDC1_MOUSE]					1.71165	0.59	1	1	0.000585823	0.626343
Q9D067	708	79.6407	9.48096	Nuclear protein MDM1 OS=Mus musculus GN=Mdm1 PE=2 SV=2 - [MDM1_MOUSE]					3.30012	2.54	1	1	0.00141243	1.51012
Q9Z2D6	484	52.2755	9.96436	Methyl-CpG-binding protein 2 OS=Mus musculus GN=Mecp2 PE=1 SV=1 - [MECP2_MOUSE]					1.7881	2.07	1	1	0.00206612	2.20902
Q9DB40	311	35.2753	9.30518	Mediator of RNA polymerase II transcription subunit 27 OS=Mus musculus GN=Med27 PE=2 SV=2 - [MED27_MOUSE]					2.41791	3.54	1	1	0.00321543	3.43784
Q9JJ26	767	86.3542	7.1958	Pyrin OS=Mus musculus GN=Mefv PE=2 SV=2 - [MEFV_MOUSE]					1.87485	0.91	1	1	0.00130378	1.39396
Q8BI84	1930	213.544	4.75439	Melanoma inhibitory activity protein 3 OS=Mus musculus GN=Mia3 PE=1 SV=2 - [MIA3_MOUSE]					2.31581	0.52	1	1	0.000518135	0.553973
Q9D2Y4	472	54.2833	8.25049	Mixed lineage kinase domain-like protein OS=Mus musculus GN=Mlkl PE=2 SV=1 - [MLKL_MOUSE]					1.87866	1.48	1	1	0.00211864	2.26519
B2RX12	1523	169.016	7.06396	Canalicular multispecific organic anion transporter 2 OS=Mus musculus GN=Abcc3 PE=1 SV=1 - [MRP3_MOUSE]					1.56071	0.53	1	1	0.000656599	0.702014
Q99MT2	958	106.938	8.17725	MutS protein homolog 4 OS=Mus musculus GN=Msh4 PE=2 SV=1 - [MSH4_MOUSE]					1.55831	0.94	1	1	0.00104384	1.11604
Q61006	868	96.63	7.60596	Muscle, skeletal receptor tyrosine-protein kinase OS=Mus musculus GN=Musk PE=1 SV=1 - [MUSK_MOUSE]					2.28172	1.27	1	1	0.00115207	1.23176
P51960	751	85.6745	7.51807	Myb-related protein A OS=Mus musculus GN=Mybl1 PE=2 SV=2 - [MYBA_MOUSE]					3.05604	3.99	1	1	0.00133156	1.42366
A2AQP0	1941	221.36	5.88428	Myosin-7B OS=Mus musculus GN=Myh7b PE=3 SV=1 - [MYH7B_MOUSE]					2.22692	0.62	1	1	0.000515198	0.550833
Q5DU14	1919	211.249	6.90283	Unconventional myosin-XVI OS=Mus musculus GN=Myo16 PE=1 SV=2 - [MYO16_MOUSE]					1.50991	0.36	1	1	0.000521105	0.557148
Q99MZ6	2113	240.705	8.92432	Unconventional myosin-VIIb OS=Mus musculus GN=Myo7b PE=1 SV=3 - [MYO7B_MOUSE]					2.44316	0.57	1	1	0.000473261	0.505995
P97500	1187	132.874	4.94482	Myelin transcription factor 1-like protein OS=Mus musculus GN=Myt1l PE=2 SV=2 - [MYT1L_MOUSE]					1.63203	0.59	1	1	0.00084246	0.900731
P70670	2187	220.364	9.34912	Nascent polypeptide-associated complex subunit alpha, muscle-specific form OS=Mus musculus GN=Naca PE=1 SV=2 - [NACAM_MOUSE]					2.36084	0.41	1	1	0.000457247	0.488874
Q8K224	1024	115.346	8.32373	N-acetyltransferase 10 OS=Mus musculus GN=Nat10 PE=2 SV=1 - [NAT10_MOUSE]					2.24076	1.07	1	1	0.000976562	1.04411
Q60974	2453	270.477	6.93213	Nuclear receptor corepressor 1 OS=Mus musculus GN=Ncor1 PE=1 SV=1 - [NCOR1_MOUSE]					2.3568	0.69	1	1	0.000407664	0.435861
Q9EQH7	873	100.975	8.14795	Bifunctional heparan sulfate N-deacetylase/N-sulfotransferase 3 OS=Mus musculus GN=Ndst3 PE=2 SV=2 - [NDST3_MOUSE]					3.02674	3.21	1	1	0.00114548	1.22471
P19246	1090	116.924	5.80811	Neurofilament heavy polypeptide OS=Mus musculus GN=Nefh PE=1 SV=3 - [NFH_MOUSE]					2.31385	1.1	1	1	0.000917431	0.980888
O70584	235	26.1175	10.1108	Homeobox protein Nkx-2.8 OS=Mus musculus GN=Nkx2-8 PE=2 SV=1 - [NKX28_MOUSE]					1.56382	2.98	1	1	0.00425532	4.54965
Q5DU56	1064	115.919	7.94287	Protein NLRC3 OS=Mus musculus GN=Nlrc3 PE=2 SV=2 - [NLRC3_MOUSE]					3.36121	1.41	1	1	0.00093985	1.00486
P60954	483	53.4464	5.0083	Nucleolar protein 4 OS=Mus musculus GN=Nol4 PE=2 SV=2 - [NOL4_MOUSE]					1.76353	2.69	1	1	0.00207039	2.2136
O35516	2470	265.149	5.22412	Neurogenic locus notch homolog protein 2 OS=Mus musculus GN=Notch2 PE=1 SV=1 - [NOTC2_MOUSE]					1.56042	0.45	1	1	0.000404858	0.432861
P31695	1964	206.553	5.80811	Neurogenic locus notch homolog protein 4 OS=Mus musculus GN=Notch4 PE=1 SV=2 - [NOTC4_MOUSE]					2.6356	1.02	1	1	0.000509165	0.544383
P09405	707	76.6768	4.75439	Nucleolin OS=Mus musculus GN=Ncl PE=1 SV=2 - [NUCL_MOUSE]					2.41874	2.12	1	1	0.00141443	1.51226
O35685	332	38.3343	5.26221	Nuclear migration protein nudC OS=Mus musculus GN=Nudc PE=1 SV=1 - [NUDC_MOUSE]					1.90587	2.71	1	1	0.00301205	3.22038
Q99P69	463	54.5593	8.22119	Kinetochore protein Nuf2 OS=Mus musculus GN=Nuf2 PE=2 SV=2 - [NUF2_MOUSE]					1.60739	1.51	1	1	0.00215983	2.30922
Q9D281	569	60.9749	4.56396	Protein Noxp20 OS=Mus musculus GN=Fam114a1 PE=2 SV=1 - [NXP20_MOUSE]					1.65589	1.41	1	1	0.00175747	1.87903
Q8CGY8	1046	116.877	6.69775	UDP-N-acetylglucosamine--peptide N-acetylglucosaminyltransferase 110 kDa subunit OS=Mus musculus GN=Ogt PE=1 SV=2 - [OGT1_MOUSE]					2.96745	1.24	1	1	0.000956023	1.02215
Q9JKN5	260	27.1244	9.65674	Oligodendrocyte transcription factor 1 OS=Mus musculus GN=Olig1 PE=1 SV=2 - [OLIG1_MOUSE]					2.20389	5.38	1	1	0.00384615	4.11218
Q3UU35	1456	162.238	5.26221	Ovostatin homolog OS=Mus musculus GN=Ovos PE=2 SV=2 - [OVOS_MOUSE]					2.4955	0.55	1	1	0.000686813	0.734318
O70176	175	19.3689	9.23193	Pituitary adenylate cyclase-activating polypeptide OS=Mus musculus GN=Adcyap1 PE=2 SV=1 - [PACA_MOUSE]					1.57164	5.71	1	1	0.00571429	6.10953
Q9D3X5	248	27.2726	9.89111	PACRG-like protein OS=Mus musculus GN=Pacrgl PE=1 SV=1 - [PACRL_MOUSE]					2.24458	4.44	1	1	0.00403226	4.31116
P48725	2898	329.262	5.36377	Pericentrin OS=Mus musculus GN=Pcnt PE=1 SV=2 - [PCNT_MOUSE]					1.72639	0.35	1	1	0.000345066	0.368933
Q61823	469	51.67	5.16064	Programmed cell death protein 4 OS=Mus musculus GN=Pdcd4 PE=1 SV=1 - [PDCD4_MOUSE]					1.67552	1.49	1	1	0.0021322	2.27968
Q78Y63	240	27.752	4.89404	Phosducin-like protein 2 OS=Mus musculus GN=Pdcl2 PE=1 SV=1 - [PDCL2_MOUSE]					1.67058	3.75	1	1	0.00416667	4.45487
Q01063	747	84.5095	4.90674	cAMP-specific 3',5'-cyclic phosphodiesterase 4D OS=Mus musculus GN=Pde4d PE=1 SV=2 - [PDE4D_MOUSE]					2.38732	2.95	1	1	0.00133869	1.43128
Q9DAN1	588	67.7167	5.75732	Protein disulfide-isomerase-like protein of the testis OS=Mus musculus GN=Pdilt PE=1 SV=2 - [PDILT_MOUSE]					2.32516	2.21	1	1	0.00170068	1.81831
A2A559	320	36.5035	7.94287	Post-GPI attachment to proteins factor 3 OS=Mus musculus GN=Pgap3 PE=2 SV=1 - [PGAP3_MOUSE]					2.39323	5.31	1	1	0.003125	3.34115
Q64028	1012	106.252	9.0708	Polyhomeotic-like protein 1 OS=Mus musculus GN=Phc1 PE=1 SV=2 - [PHC1_MOUSE]					2.22279	1.38	1	1	0.000988142	1.05649
Q7TQG1	1173	131.346	8.96826	Pleckstrin homology domain-containing family A member 6 OS=Mus musculus GN=Plekha6 PE=1 SV=1 - [PKHA6_MOUSE]					3.00452	1.79	1	1	0.000852515	0.911481
P70268	946	104.346	6.26514	Serine/threonine-protein kinase N1 OS=Mus musculus GN=Pkn1 PE=1 SV=3 - [PKN1_MOUSE]					3.50234	2.01	1	1	0.00105708	1.1302
P20918	812	90.7489	6.59521	Plasminogen OS=Mus musculus GN=Plg PE=1 SV=3 - [PLMN_MOUSE]					2.39994	1.48	1	1	0.00123153	1.31671
Q9R0B9	737	84.4346	6.88818	Procollagen-lysine,2-oxoglutarate 5-dioxygenase 2 OS=Mus musculus GN=Plod2 PE=2 SV=2 - [PLOD2_MOUSE]					2.3158	1.76	1	1	0.00135685	1.4507
Q8C1C8	353	39.6934	4.89404	Paraneoplastic antigen Ma1 homolog OS=Mus musculus GN=Pnma1 PE=2 SV=2 - [PNMA1_MOUSE]					1.51435	2.83	1	1	0.00283286	3.0288
Q63934	411	43.1454	9.24658	POU domain, class 4, transcription factor 2 OS=Mus musculus GN=Pou4f2 PE=2 SV=1 - [PO4F2_MOUSE]					1.76366	2.43	1	1	0.00243309	2.60138
Q62009	838	93.0848	7.53271	Periostin OS=Mus musculus GN=Postn PE=1 SV=2 - [POSTN_MOUSE]					1.53479	0.84	1	1	0.00119332	1.27586
P51175	477	50.8389	8.83643	Protoporphyrinogen oxidase OS=Mus musculus GN=Ppox PE=2 SV=1 - [PPOX_MOUSE]					3.29498	7.76	1	1	0.00209644	2.24144
P17564	657	71.7966	4.729	Protein phosphatase 1 regulatory subunit 15A OS=Mus musculus GN=Ppp1r15a PE=1 SV=1 - [PR15A_MOUSE]					1.58208	1.07	1	1	0.00152207	1.62735
Q9CRB5	251	29.2387	5.45264	Prolactin-7C1 OS=Mus musculus GN=Prl7c1 PE=2 SV=1 - [PR7C1_MOUSE]					2.50906	4.78	1	1	0.00398406	4.25963
Q8VCZ9	456	50.6909	8.19189	Probable proline dehydrogenase 2 OS=Mus musculus GN=Prodh2 PE=2 SV=1 - [PROD2_MOUSE]					1.61503	1.54	1	1	0.00219298	2.34467
Q9WU79	599	67.9925	8.23584	Proline dehydrogenase 1, mitochondrial OS=Mus musculus GN=Prodh PE=2 SV=2 - [PROD_MOUSE]					1.52486	1.84	1	1	0.00166945	1.78492
P62192	440	49.1537	6.21436	26S protease regulatory subunit 4 OS=Mus musculus GN=Psmc1 PE=1 SV=1 - [PRS4_MOUSE]					1.87231	2.27	1	1	0.00227273	2.42993
Q64512	2453	270.167	6.3667	Tyrosine-protein phosphatase non-receptor type 13 OS=Mus musculus GN=Ptpn13 PE=1 SV=2 - [PTN13_MOUSE]					2.44653	0.65	1	1	0.000407664	0.435861
P49446	699	80.6358	7.12256	Receptor-type tyrosine-protein phosphatase epsilon OS=Mus musculus GN=Ptpre PE=1 SV=3 - [PTPRE_MOUSE]					1.52585	1.29	1	1	0.00143062	1.52957
Q64737	1010	107.436	6.68311	Trifunctional purine biosynthetic protein adenosine-3 OS=Mus musculus GN=Gart PE=2 SV=3 - [PUR2_MOUSE]					3.04866	2.28	1	1	0.000990099	1.05858
Q99LL5	501	55.5521	4.81787	Periodic tryptophan protein 1 homolog OS=Mus musculus GN=Pwp1 PE=1 SV=1 - [PWP1_MOUSE]					2.39111	2.2	1	1	0.00199601	2.13407
O55230	329	35.2376	7.1958	DNA repair protein RAD51 homolog 4 OS=Mus musculus GN=Rad51d PE=2 SV=1 - [RA51D_MOUSE]					2.66858	4.26	1	1	0.00303951	3.24975
Q9EP71	979	108.785	6.26514	Ankycorbin OS=Mus musculus GN=Rai14 PE=1 SV=1 - [RAI14_MOUSE]					3.0793	1.33	1	1	0.00102145	1.0921
Q60972	425	47.6261	4.89404	Histone-binding protein RBBP4 OS=Mus musculus GN=Rbbp4 PE=1 SV=5 - [RBBP4_MOUSE]					2.73649	3.06	1	1	0.00235294	2.51569
Q8VH51	530	59.3697	10.0962	RNA-binding protein 39 OS=Mus musculus GN=Rbm39 PE=1 SV=2 - [RBM39_MOUSE]					2.38829	2.08	1	1	0.00188679	2.0173
Q8VC70	383	40.6982	9.0708	RNA-binding motif, single-stranded-interacting protein 2 OS=Mus musculus GN=Rbms2 PE=2 SV=1 - [RBMS2_MOUSE]					2.41145	2.87	1	1	0.00261097	2.79156
P70392	1189	135.581	7.85498	Ras-specific guanine nucleotide-releasing factor 2 OS=Mus musculus GN=Rasgrf2 PE=1 SV=2 - [RGRF2_MOUSE]					1.63774	0.59	1	1	0.000841043	0.899216
Q9QZB0	210	24.3295	5.70654	Regulator of G-protein signaling 17 OS=Mus musculus GN=Rgs17 PE=1 SV=1 - [RGS17_MOUSE]					2.26478	7.14	1	1	0.0047619	5.09127
Q80Y19	987	108.368	8.80713	Rho GTPase-activating protein 11A OS=Mus musculus GN=Arhgap11a PE=1 SV=2 - [RHGBA_MOUSE]					1.63433	0.71	1	1	0.00101317	1.08325
Q9ERK0	786	86.5585	7.00537	Receptor-interacting serine/threonine-protein kinase 4 OS=Mus musculus GN=Ripk4 PE=1 SV=2 - [RIPK4_MOUSE]					2.24741	1.78	1	1	0.00127226	1.36026
Q3U827	592	67.327	8.20654	E3 ubiquitin-protein ligase RNF180 OS=Mus musculus GN=Rnf180 PE=1 SV=2 - [RN180_MOUSE]					1.57542	1.52	1	1	0.00168919	1.80603
Q9CY62	165	19.0882	6.03662	E3 ubiquitin-protein ligase RNF181 OS=Mus musculus GN=Rnf181 PE=2 SV=1 - [RN181_MOUSE]					1.66031	4.85	1	1	0.00606061	6.4798
Q8VC56	488	55.4812	8.08936	E3 ubiquitin-protein ligase RNF8 OS=Mus musculus GN=Rnf8 PE=1 SV=1 - [RNF8_MOUSE]					2.20605	2.25	1	1	0.00204918	2.19092
Q9D706	660	74.05	7.98682	RNA polymerase II-associated protein 3 OS=Mus musculus GN=Rpap3 PE=1 SV=1 - [RPAP3_MOUSE]					1.55925	1.67	1	1	0.00151515	1.61995
Q9CYX7	281	31.0387	8.76318	RRP15-like protein OS=Mus musculus GN=Rrp15 PE=2 SV=2 - [RRP15_MOUSE]					1.62548	3.2	1	1	0.00355872	3.80487
Q91YK2	724	80.5321	9.71533	Ribosomal RNA processing protein 1 homolog B OS=Mus musculus GN=Rrp1b PE=2 SV=2 - [RRP1B_MOUSE]					2.20321	2.49	1	1	0.00138122	1.47675
Q6NS46	1862	207.649	8.74854	Protein RRP5 homolog OS=Mus musculus GN=Pdcd11 PE=2 SV=2 - [RRP5_MOUSE]					2.74783	0.86	1	1	0.000537057	0.574204
P62852	125	13.7337	10.1108	40S ribosomal protein S25 OS=Mus musculus GN=Rps25 PE=2 SV=1 - [RS25_MOUSE]					1.75146	7.2	1	1	0.008	8.55334
P62082	194	22.1133	10.0962	40S ribosomal protein S7 OS=Mus musculus GN=Rps7 PE=2 SV=1 - [RS7_MOUSE]					1.57914	4.12	1	1	0.00515464	5.51117
Q2TJ95	277	31.4333	9.20264	R-spondin-3 OS=Mus musculus GN=Rspo3 PE=1 SV=2 - [RSPO3_MOUSE]					1.54972	3.25	1	1	0.00361011	3.85981
Q9DC71	258	29.4452	10.1255	28S ribosomal protein S15, mitochondrial OS=Mus musculus GN=Mrps15 PE=2 SV=2 - [RT15_MOUSE]					1.81465	3.88	1	1	0.00387597	4.14406
Q8BX22	1067	113.039	7.81104	Sal-like protein 4 OS=Mus musculus GN=Sall4 PE=1 SV=2 - [SALL4_MOUSE]					2.213	1.69	1	1	0.000937207	1.00203
Q6QIY3	1958	220.409	6.37939	Sodium channel protein type 10 subunit alpha OS=Mus musculus GN=Scn10a PE=1 SV=2 - [SCNAA_MOUSE]					1.73024	0.46	1	1	0.000510725	0.546051
Q9Z180	1582	172.97	9.77393	SET-binding protein OS=Mus musculus GN=Setbp1 PE=2 SV=4 - [SETBP_MOUSE]					3.20091	1.83	1	1	0.000632111	0.675833
Q3USH5	945	104.126	8.04541	Splicing factor, suppressor of white-apricot homolog OS=Mus musculus GN=Sfswap PE=1 SV=2 - [SFSWA_MOUSE]					1.52785	0.95	1	1	0.0010582	1.13139
Q8R0X7	568	63.6357	9.1001	Sphingosine-1-phosphate lyase 1 OS=Mus musculus GN=Sgpl1 PE=2 SV=1 - [SGPL1_MOUSE]					2.2402	2.64	1	1	0.00176056	1.88234
Q7TPQ3	1674	191.368	7.45947	E3 ubiquitin-protein ligase SHPRH OS=Mus musculus GN=Shprh PE=1 SV=1 - [SHPRH_MOUSE]					1.54452	0.48	1	1	0.000597372	0.63869
Q8BHJ9	585	68.0377	7.07861	Pre-mRNA-splicing factor SLU7 OS=Mus musculus GN=Slu7 PE=1 SV=1 - [SLU7_MOUSE]					1.51832	1.37	1	1	0.0017094	1.82764
Q9CU62	1233	143.146	7.63525	Structural maintenance of chromosomes protein 1A OS=Mus musculus GN=Smc1a PE=1 SV=4 - [SMC1A_MOUSE]					1.58957	0.73	1	1	0.00081103	0.867127
Q3ZT31	840	97.085	6.29053	Sorting nexin-25 OS=Mus musculus GN=Snx25 PE=2 SV=3 - [SNX25_MOUSE]					2.40915	1.19	1	1	0.00119048	1.27282
Q8K1N4	545	58.9196	8.99756	Spermatogenesis-associated serine-rich protein 2 OS=Mus musculus GN=Spats2 PE=1 SV=1 - [SPAS2_MOUSE]					2.89289	2.39	1	1	0.00183486	1.96178
P70124	375	42.0845	5.77002	Serpin B5 OS=Mus musculus GN=Serpinb5 PE=2 SV=1 - [SPB5_MOUSE]					1.61687	1.87	1	1	0.00266667	2.85111
Q62261	2363	274.052	5.57959	Spectrin beta chain, non-erythrocytic 1 OS=Mus musculus GN=Sptbn1 PE=1 SV=2 - [SPTB2_MOUSE]					1.50937	0.47	1	1	0.000423191	0.452462
P49962	86	10.1872	7.98682	Signal recognition particle 9 kDa protein OS=Mus musculus GN=Srp9 PE=1 SV=2 - [SRP09_MOUSE]					2.23593	16.28	1	1	0.0116279	12.4322
Q9DBG7	636	69.5791	8.95361	Signal recognition particle receptor subunit alpha OS=Mus musculus GN=Srpr PE=1 SV=1 - [SRPR_MOUSE]					2.50746	2.04	1	1	0.00157233	1.68108
P50236	285	33.3078	7.43018	Bile salt sulfotransferase 2 OS=Mus musculus GN=Sult2a2 PE=2 SV=1 - [ST2A2_MOUSE]					1.50724	2.81	1	1	0.00350877	3.75147
Q7TSE6	464	53.7373	6.96143	Serine/threonine-protein kinase 38-like OS=Mus musculus GN=Stk38l PE=1 SV=2 - [ST38L_MOUSE]					1.5987	1.51	1	1	0.00215517	2.30424
Q9D3E6	1258	144.349	5.59229	Cohesin subunit SA-1 OS=Mus musculus GN=Stag1 PE=1 SV=3 - [STAG1_MOUSE]					1.57624	0.64	1	1	0.000794913	0.849895
P42225	749	87.1421	5.57959	Signal transducer and activator of transcription 1 OS=Mus musculus GN=Stat1 PE=1 SV=1 - [STAT1_MOUSE]					2.40749	1.74	1	1	0.00133511	1.42746
Q923B6	470	52.9599	9.17334	Metalloreductase STEAP4 OS=Mus musculus GN=Steap4 PE=2 SV=1 - [STEA4_MOUSE]					2.28636	2.98	1	1	0.00212766	2.27482
Q7TNL3	435	48.9012	7.73779	Serine/threonine-protein kinase 40 OS=Mus musculus GN=Stk40 PE=2 SV=1 - [STK40_MOUSE]					2.30226	2.53	1	1	0.00229885	2.45786
Q60770	592	67.8989	8.01611	Syntaxin-binding protein 3 OS=Mus musculus GN=Stxbp3 PE=1 SV=1 - [STXB3_MOUSE]					1.60582	1.35	1	1	0.00168919	1.80603
Q9ER72	831	94.8	6.75635	Cysteine--tRNA ligase, cytoplasmic OS=Mus musculus GN=Cars PE=1 SV=2 - [SYCC_MOUSE]					1.69963	1.2	1	1	0.00120337	1.2866
Q70IV5	1561	173.105	5.12256	Synemin OS=Mus musculus GN=Synm PE=1 SV=2 - [SYNEM_MOUSE]					2.23968	0.77	1	1	0.000640615	0.684925
Q91WQ3	528	59.0681	7.00537	Tyrosine--tRNA ligase, cytoplasmic OS=Mus musculus GN=Yars PE=2 SV=3 - [SYYC_MOUSE]					1.51246	1.89	1	1	0.00189394	2.02494
Q8R0A0	249	28.3638	9.21729	General transcription factor IIF subunit 2 OS=Mus musculus GN=Gtf2f2 PE=1 SV=1 - [T2FB_MOUSE]					2.2917	6.43	1	1	0.00401606	4.29385
Q8C0G2	513	58.5283	8.26514	TRAF3-interacting JNK-activating modulator OS=Mus musculus GN=Traf3ip3 PE=1 SV=2 - [T3JAM_MOUSE]					2.35645	4.09	1	1	0.00194932	2.08415
Q5QD06	344	37.9803	7.69385	Trace amine-associated receptor 8b OS=Mus musculus GN=Taar8b PE=2 SV=1 - [TAA8B_MOUSE]					2.43432	2.62	1	1	0.00290698	3.10805
P68368	448	49.8924	5.05908	Tubulin alpha-4A chain OS=Mus musculus GN=Tuba4a PE=1 SV=1 - [TBA4A_MOUSE]					2.23865	2.23	1	1	0.00223214	2.38653
Q3UYK3	1264	142.933	5.33838	TBC1 domain family member 9 OS=Mus musculus GN=Tbc1d9 PE=2 SV=2 - [TBCD9_MOUSE]					2.47594	1.42	1	1	0.000791139	0.84586
Q64336	681	73.8939	7.32764	T-box brain protein 1 OS=Mus musculus GN=Tbr1 PE=2 SV=2 - [TBR1_MOUSE]					2.28343	2.64	1	1	0.00146843	1.57
Q9EPQ8	1983	215.152	9.02686	Transcription factor 20 OS=Mus musculus GN=Tcf20 PE=1 SV=2 - [TCF20_MOUSE]					1.58488	0.4	1	1	0.000504286	0.539167
Q717B3	365	41.5568	7.28369	TD and POZ domain-containing protein 1 OS=Mus musculus GN=Tdpoz1 PE=2 SV=2 - [TDPZ1_MOUSE]					2.41238	4.38	1	1	0.00273973	2.92923
Q99MV1	1172	129.612	5.80811	Tudor domain-containing protein 1 OS=Mus musculus GN=Tdrd1 PE=1 SV=2 - [TDRD1_MOUSE]					1.54624	0.68	1	1	0.000853242	0.912259
P15806	651	67.6594	6.37939	Transcription factor E2-alpha OS=Mus musculus GN=Tcf3 PE=1 SV=2 - [TFE2_MOUSE]					2.33402	1.69	1	1	0.0015361	1.64235
Q8BUY5	285	31.7713	9.29053	Translocase of inner mitochondrial membrane domain-containing protein 1 OS=Mus musculus GN=Timmdc1 PE=2 SV=1 - [TIDC1_MOUSE]					2.24192	5.26	1	1	0.00350877	3.75147
Q9QUN7	784	89.3921	6.63916	Toll-like receptor 2 OS=Mus musculus GN=Tlr2 PE=1 SV=1 - [TLR2_MOUSE]					2.69182	1.53	1	1	0.00127551	1.36373
Q8BZ10	417	46.5842	8.98291	Transmembrane protease serine 11G OS=Mus musculus GN=Tmprss11g PE=2 SV=2 - [TM11G_MOUSE]					2.26316	2.16	1	1	0.00239808	2.56395
Q9CYV5	458	52.3292	9.49561	Transmembrane protein 135 OS=Mus musculus GN=Tmem135 PE=2 SV=1 - [TM135_MOUSE]					3.30498	5.46	1	1	0.00218341	2.33443
Q80X59	307	36.036	6.31592	Transmembrane and coiled-coil domain-containing protein 5B OS=Mus musculus GN=Tmco5b PE=2 SV=1 - [TMC5B_MOUSE]					2.27392	4.23	1	1	0.00325733	3.48263
Q01320	1528	172.682	8.60205	DNA topoisomerase 2-alpha OS=Mus musculus GN=Top2a PE=1 SV=2 - [TOP2A_MOUSE]					2.46653	0.79	1	1	0.00065445	0.699717
P11260	357	41.2006	9.48096	Putative transposase element L1Md-A101/L1Md-A102/L1Md-A2 OS=Mus musculus PE=1 SV=2 - [TR22_MOUSE]					2.4998	5.88	1	1	0.00280112	2.99487
Q8CIR4	2028	232.739	8.26514	Transient receptor potential cation channel subfamily M member 6 OS=Mus musculus GN=Trpm6 PE=2 SV=1 - [TRPM6_MOUSE]					1.56082	0.44	1	1	0.000493097	0.527203
Q99MD6	697	76.0673	8.66064	Thioredoxin reductase 3 (Fragment) OS=Mus musculus GN=Txnrd3 PE=1 SV=2 - [TRXR3_MOUSE]					1.52696	1.29	1	1	0.00143472	1.53396
Q61037	1814	201.943	6.97607	Tuberin OS=Mus musculus GN=Tsc2 PE=1 SV=1 - [TSC2_MOUSE]					2.22772	0.55	1	1	0.000551268	0.589398
Q9CSP9	761	86.7388	8.99756	Tetratricopeptide repeat protein 14 OS=Mus musculus GN=Ttc14 PE=2 SV=2 - [TTC14_MOUSE]					1.5252	0.92	1	1	0.00131406	1.40495
Q8C159	568	63.0608	5.09717	Tetratricopeptide repeat protein 22 OS=Mus musculus GN=Ttc22 PE=2 SV=1 - [TTC22_MOUSE]					2.23424	1.76	1	1	0.00176056	1.88234
Q5NC05	1138	125.452	8.89502	Transcription termination factor 2 OS=Mus musculus GN=Ttf2 PE=1 SV=2 - [TTF2_MOUSE]					1.55426	0.7	1	1	0.000878735	0.939515
Q9Z2R6	240	26.9934	6.15088	Protein unc-119 homolog A OS=Mus musculus GN=Unc119 PE=1 SV=1 - [U119A_MOUSE]					2.29336	8.75	1	1	0.00416667	4.45487
P52482	193	21.3196	8.52881	Ubiquitin-conjugating enzyme E2 E1 OS=Mus musculus GN=Ube2e1 PE=2 SV=1 - [UB2E1_MOUSE]					1.55975	5.7	1	1	0.00518135	5.53973
P0CG49	305	34.3475	7.53271	Polyubiquitin-B OS=Mus musculus GN=Ubb PE=1 SV=1 - [UBB_MOUSE]					2.64266	20.98	1	1	0.00327869	3.50547
P63280	158	17.9952	8.66064	SUMO-conjugating enzyme UBC9 OS=Mus musculus GN=Ube2i PE=1 SV=1 - [UBC9_MOUSE]					1.64654	5.06	1	1	0.00632911	6.76688
P57080	1055	121.344	5.31299	Ubiquitin carboxyl-terminal hydrolase 25 OS=Mus musculus GN=Usp25 PE=1 SV=2 - [UBP25_MOUSE]					1.54081	0.66	1	1	0.000947867	1.01343
P35123	962	108.274	5.64307	Ubiquitin carboxyl-terminal hydrolase 4 OS=Mus musculus GN=Usp4 PE=1 SV=3 - [UBP4_MOUSE]					2.48152	1.35	1	1	0.0010395	1.1114
Q80U87	1080	122.534	8.47021	Ubiquitin carboxyl-terminal hydrolase 8 OS=Mus musculus GN=Usp8 PE=1 SV=2 - [UBP8_MOUSE]					2.39435	1.02	1	1	0.000925926	0.98997
Q4KUS2	1712	193.66	5.24951	Protein unc-13 homolog A OS=Mus musculus GN=Unc13a PE=1 SV=3 - [UN13A_MOUSE]					2.36499	0.41	1	1	0.000584112	0.624514
Q0KK59	2596	290.553	6.41748	Protein unc-79 homolog OS=Mus musculus GN=Unc79 PE=1 SV=1 - [UNC79_MOUSE]					1.54797	0.31	1	1	0.000385208	0.411852
Q9QY76	243	26.929	7.78174	Vesicle-associated membrane protein-associated protein B OS=Mus musculus GN=Vapb PE=2 SV=3 - [VAPB_MOUSE]					1.54485	2.88	1	1	0.00411523	4.39987
Q9EQ48	279	31.5433	9.15869	Vomeronasal type-1 receptor A8 OS=Mus musculus GN=V1ra8 PE=2 SV=1 - [VN1A8_MOUSE]					2.5965	3.23	1	1	0.00358423	3.83214
Q80X41	440	49.7093	8.93896	Serine/threonine-protein kinase VRK1 OS=Mus musculus GN=Vrk1 PE=1 SV=2 - [VRK1_MOUSE]					1.62917	2.05	1	1	0.00227273	2.42993
Q3UVV9	1148	130.024	8.38232	von Willebrand factor A domain-containing protein 3A OS=Mus musculus GN=Vwa3a PE=2 SV=1 - [VWA3A_MOUSE]					1.67205	0.7	1	1	0.00087108	0.931331
Q8C0M0	992	111.655	7.85498	WD repeat-containing protein 59 OS=Mus musculus GN=Wdr59 PE=1 SV=2 - [WDR59_MOUSE]					1.51297	0.81	1	1	0.00100806	1.07779
Q402B2	695	78.8598	6.59521	WD repeat-containing protein 93 OS=Mus musculus GN=Wdr93 PE=2 SV=1 - [WDR93_MOUSE]					3.24004	2.73	1	1	0.00143885	1.53837
O88286	1684	184.176	7.00537	Protein Wiz OS=Mus musculus GN=Wiz PE=1 SV=2 - [WIZ_MOUSE]					2.47566	0.83	1	1	0.000593824	0.634898
Q3UH66	2149	227.386	5.90967	Serine/threonine-protein kinase WNK2 OS=Mus musculus GN=Wnk2 PE=1 SV=2 - [WNK2_MOUSE]					2.30594	0.6	1	1	0.000465333	0.497519
Q80UE6	1222	132.327	5.51611	Serine/threonine-protein kinase WNK4 OS=Mus musculus GN=Wnk4 PE=1 SV=1 - [WNK4_MOUSE]					3.18113	1.55	1	1	0.000818331	0.874933
Q8C0T0	401	45.5331	7.57666	XK-related protein 8 OS=Mus musculus GN=Xkr8 PE=2 SV=1 - [XKR8_MOUSE]					2.42538	3.74	1	1	0.00249377	2.66625
Q811B1	953	107.23	9.40771	Xylosyltransferase 1 OS=Mus musculus GN=Xylt1 PE=2 SV=1 - [XYLT1_MOUSE]					3.1266	1.89	1	1	0.00104932	1.1219
Q91VL9	713	81.8987	6.37939	Zinc finger and BTB domain-containing protein 1 OS=Mus musculus GN=Zbtb1 PE=1 SV=1 - [ZBTB1_MOUSE]					1.52557	0.98	1	1	0.00140252	1.49953
Q3URY0	304	34.2449	6.68311	Zinc finger CCHC domain-containing protein 16 OS=Mus musculus GN=Zcchc16 PE=2 SV=1 - [ZCH16_MOUSE]					2.50229	5.26	1	1	0.00328947	3.517
Q61967	636	72.3773	8.5874	Zinc finger protein 90 OS=Mus musculus GN=Zfp90 PE=2 SV=1 - [ZFP90_MOUSE]					2.20623	2.04	1	1	0.00157233	1.68108
Q8BGS3	561	63.3993	7.35693	Zinc finger protein with KRAB and SCAN domains 1 OS=Mus musculus GN=Zkscan1 PE=2 SV=1 - [ZKSC1_MOUSE]					1.51804	1.43	1	1	0.00178253	1.90582
Q0GGX2	1363	148.204	7.41553	Zinc finger protein 541 OS=Mus musculus GN=Znf541 PE=1 SV=1 - [ZN541_MOUSE]					2.35675	1.47	1	1	0.000733676	0.784422
Q80YR4	908	99.1295	8.33838	Zinc finger protein 598 OS=Mus musculus GN=Znf598 PE=2 SV=1 - [ZN598_MOUSE]					2.60432	1.87	1	1	0.00110132	1.1775
Q8BZ47	1413	151.024	8.00146	Zinc finger protein 609 OS=Mus musculus GN=Znf609 PE=1 SV=2 - [ZN609_MOUSE]					2.20194	0.85	1	1	0.000707714	0.756665
Q3UVU3	470	50.8782	7.02002	Zinc transporter 10 OS=Mus musculus GN=Slc30a10 PE=1 SV=1 - [ZNT10_MOUSE]					2.56205	3.83	1	1	0.00212766	2.27482
E9PVB3	822	97.0614	9.05615	Coiled-coil domain-containing protein 175 OS=Mus musculus GN=Ccdc175 PE=4 SV=1 - [CC175_MOUSE]					2.32793	1.22	1	1	0.00121655	1.30069
E9QAF0	1014	115.761	9.62744	Spermatogenesis-associated protein 31 OS=Mus musculus GN=Spata31 PE=1 SV=1 - [SPT31_MOUSE]					1.52153	0.99	1	1	0.000986193	1.05441
													0.935307	999.999
