# Supplementary material for: Mof-associated complexes have overlapping and unique roles in regulating pluripotency in embryonic stem cells and during differentiation
Source: eLife. 2014 Jun 4;3:e02104. doi: 10.7554/eLife.02104 (PMC4059888; doi:10.7554/eLife.02104)
Supplement: Figure 2—source data 1. — DOI: http://dx.doi.org/10.7554/eLife.02104.006 [file elife02104s002.xls]

## Sheet: Msl1 peaks
PeakID	Chr	Start	End	Strand
MACS_peak_9454	chr9	35112923	35112923	+
MACS_peak_5601	chr2	98507293	98507293	+
MACS_peak_5598	chr2	98502894	98502894	+
MACS_peak_3720	chr15	74917303	74917303	+
MACS_peak_5599	chr2	98504050	98504050	+
MACS_peak_9354	chr9	3000115	3000115	+
MACS_peak_9361	chr9	3025528	3025528	+
MACS_peak_2184	chr11	98657442	98657442	+
MACS_peak_5600	chr2	98505300	98505300	+
MACS_peak_9360	chr9	3022198	3022198	+
MACS_peak_5049	chr19	8911902	8911902	+
MACS_peak_5025	chr19	7291921	7291921	+
MACS_peak_4495	chr17	35643254	35643254	+
MACS_peak_9363	chr9	3035908	3035908	+
MACS_peak_2687	chr12	3110040	3110040	+
MACS_peak_7920	chr6	103599195	103599195	+
MACS_peak_8490	chr7	118266003	118266003	+
MACS_peak_8366	chr7	80683008	80683008	+
MACS_peak_9852	chrX	139917602	139917602	+
MACS_peak_9362	chr9	3032032	3032032	+
MACS_peak_9039	chr8	87254083	87254083	+
MACS_peak_1719	chr11	75546686	75546686	+
MACS_peak_4664	chr18	6490292	6490292	+
MACS_peak_9878	chrY	2782308	2782308	+
MACS_peak_1188	chr11	23804119	23804119	+
MACS_peak_4395	chr17	29169756	29169756	+
MACS_peak_9355	chr9	3002137	3002137	+
MACS_peak_4204	chr16	57391738	57391738	+
MACS_peak_9358	chr9	3015321	3015321	+
MACS_peak_2817	chr12	75905294	75905294	+
MACS_peak_4925	chr18	82899133	82899133	+
MACS_peak_4988	chr19	5801191	5801191	+
MACS_peak_4755	chr18	35824599	35824599	+
MACS_peak_3746	chr15	76735406	76735406	+
MACS_peak_9883	chrY	2860424	2860424	+
MACS_peak_1579	chr11	69485354	69485354	+
MACS_peak_8489	chr7	118226273	118226273	+
MACS_peak_4459	chr17	34255635	34255635	+
MACS_peak_9559	chr9	64026121	64026121	+
MACS_peak_1295	chr11	48614029	48614029	+
MACS_peak_9357	chr9	3005929	3005929	+
MACS_peak_9356	chr9	3004676	3004676	+
MACS_peak_791	chr10	80640573	80640573	+
MACS_peak_5234	chr19	54360157	54360157	+
MACS_peak_1071	chr11	6316358	6316358	+
MACS_peak_4509	chr17	36621751	36621751	+
MACS_peak_1721	chr11	75565427	75565427	+
MACS_peak_9825	chrX	100644792	100644792	+
MACS_peak_2169	chr11	98194955	98194955	+
MACS_peak_4523	chr17	45706606	45706606	+
MACS_peak_424	chr1	180267452	180267452	+
MACS_peak_742	chr10	79608204	79608204	+
MACS_peak_6953	chr4	141102447	141102447	+
MACS_peak_5710	chr2	128793130	128793130	+
MACS_peak_4092	chr16	22265444	22265444	+
MACS_peak_9516	chr9	56924417	56924417	+
MACS_peak_8203	chr7	29606959	29606959	+
MACS_peak_8546	chr7	133646463	133646463	+
MACS_peak_4046	chr16	20097916	20097916	+
MACS_peak_2204	chr11	100181512	100181512	+
MACS_peak_4498	chr17	35972520	35972520	+
MACS_peak_8364	chr7	80669486	80669486	+
MACS_peak_203	chr1	88384393	88384393	+
MACS_peak_4562	chr17	47840616	47840616	+
MACS_peak_4839	chr18	61716662	61716662	+
MACS_peak_1525	chr11	68715314	68715314	+
MACS_peak_1725	chr11	75578879	75578879	+
MACS_peak_8017	chr6	136481455	136481455	+
MACS_peak_205	chr1	88423737	88423737	+
MACS_peak_4243	chr16	91636371	91636371	+
MACS_peak_9359	chr9	3018363	3018363	+
MACS_peak_3641	chr15	25295022	25295022	+
MACS_peak_9769	chr9	120869140	120869140	+
MACS_peak_8554	chr7	133941190	133941190	+
MACS_peak_8391	chr7	87260046	87260046	+
MACS_peak_8419	chr7	99818258	99818258	+
MACS_peak_3655	chr15	36538473	36538473	+
MACS_peak_9611	chr9	78326851	78326851	+
MACS_peak_127	chr1	63223900	63223900	+
MACS_peak_7581	chr5	138612878	138612878	+
MACS_peak_2412	chr11	106649192	106649192	+
MACS_peak_4317	chr17	23966344	23966344	+
MACS_peak_2820	chr12	76732181	76732181	+
MACS_peak_6306	chr3	96363210	96363210	+
MACS_peak_8080	chr7	13510882	13510882	+
MACS_peak_5082	chr19	12542074	12542074	+
MACS_peak_8904	chr8	72444559	72444559	+
MACS_peak_4784	chr18	38037066	38037066	+
MACS_peak_9612	chr9	78328902	78328902	+
MACS_peak_746	chr10	79630882	79630882	+
MACS_peak_1614	chr11	69809562	69809562	+
MACS_peak_7648	chr5	147072623	147072623	+
MACS_peak_2479	chr11	114530775	114530775	+
MACS_peak_8007	chr6	125440471	125440471	+
MACS_peak_6264	chr3	90313375	90313375	+
MACS_peak_1297	chr11	48629952	48629952	+
MACS_peak_9877	chrY	2777605	2777605	+
MACS_peak_7814	chr6	67217191	67217191	+
MACS_peak_2993	chr12	110032030	110032030	+
MACS_peak_1899	chr11	85048095	85048095	+
MACS_peak_3871	chr15	96115978	96115978	+
MACS_peak_9282	chr8	124114700	124114700	+
MACS_peak_7256	chr5	100407808	100407808	+
MACS_peak_5713	chr2	129024823	129024823	+
MACS_peak_7478	chr5	124875369	124875369	+
MACS_peak_360	chr1	155334277	155334277	+
MACS_peak_2304	chr11	102417167	102417167	+
MACS_peak_6282	chr3	95463290	95463290	+
MACS_peak_2526	chr11	115885550	115885550	+
MACS_peak_8003	chr6	125115410	125115410	+
MACS_peak_7736	chr6	39156284	39156284	+
MACS_peak_2631	chr11	120209443	120209443	+
MACS_peak_3987	chr16	11176196	11176196	+
MACS_peak_9804	chrX	70253592	70253592	+
MACS_peak_1398	chr11	53244082	53244082	+
MACS_peak_8158	chr7	27980984	27980984	+
MACS_peak_1886	chr11	84632550	84632550	+
MACS_peak_8436	chr7	106630824	106630824	+
MACS_peak_6617	chr4	82050384	82050384	+
MACS_peak_3996	chr16	13902805	13902805	+
MACS_peak_1329	chr11	50191747	50191747	+
MACS_peak_4613	chr17	71200211	71200211	+
MACS_peak_1390	chr11	53113647	53113647	+
MACS_peak_9805	chrX	70299361	70299361	+
MACS_peak_6833	chr4	132066133	132066133	+
MACS_peak_3653	chr15	36530535	36530535	+
MACS_peak_2552	chr11	116714103	116714103	+
MACS_peak_718	chr10	79173032	79173032	+
MACS_peak_1479	chr11	60727000	60727000	+
MACS_peak_3611	chr14	120877312	120877312	+
MACS_peak_2247	chr11	100980884	100980884	+
MACS_peak_952	chr10	127521082	127521082	+
MACS_peak_9889	chrY	2889742	2889742	+
MACS_peak_1607	chr11	69733874	69733874	+
MACS_peak_5222	chr19	53404404	53404404	+
MACS_peak_2207	chr11	100217137	100217137	+
MACS_peak_1633	chr11	70467840	70467840	+
MACS_peak_8956	chr8	74844758	74844758	+
MACS_peak_1320	chr11	50024087	50024087	+
MACS_peak_2626	chr11	120092607	120092607	+
MACS_peak_8013	chr6	128388318	128388318	+
MACS_peak_4369	chr17	27693803	27693803	+
MACS_peak_7783	chr6	51419284	51419284	+
MACS_peak_1506	chr11	62416784	62416784	+
MACS_peak_8038	chr7	3218292	3218292	+
MACS_peak_9033	chr8	87186058	87186058	+
MACS_peak_9891	chrY	2897967	2897967	+
MACS_peak_2747	chr12	40949607	40949607	+
MACS_peak_9049	chr8	87502154	87502154	+
MACS_peak_7393	chr5	117838821	117838821	+
MACS_peak_2285	chr11	102157314	102157314	+
MACS_peak_4383	chr17	28466020	28466020	+
MACS_peak_4102	chr16	23108198	23108198	+
MACS_peak_6452	chr4	3548669	3548669	+
MACS_peak_356	chr1	155314368	155314368	+
MACS_peak_9880	chrY	2789179	2789179	+
MACS_peak_3569	chr14	76245278	76245278	+
MACS_peak_5041	chr19	8798304	8798304	+
MACS_peak_7978	chr6	122678436	122678436	+
MACS_peak_7005	chr4	151370084	151370084	+
MACS_peak_311	chr1	136457001	136457001	+
MACS_peak_9882	chrY	2794053	2794053	+
MACS_peak_7481	chr5	125020883	125020883	+
MACS_peak_526	chr10	20032510	20032510	+
MACS_peak_7958	chr6	119987870	119987870	+
MACS_peak_2679	chr11	121007735	121007735	+
MACS_peak_8048	chr7	3656121	3656121	+
MACS_peak_4452	chr17	34092274	34092274	+
MACS_peak_3013	chr12	111934347	111934347	+
MACS_peak_6366	chr3	121129726	121129726	+
MACS_peak_9698	chr9	108393382	108393382	+
MACS_peak_7172	chr5	65782252	65782252	+
MACS_peak_656	chr10	70811135	70811135	+
MACS_peak_2442	chr11	107341001	107341001	+
MACS_peak_5008	chr19	6364166	6364166	+
MACS_peak_1841	chr11	80196999	80196999	+
MACS_peak_1345	chr11	51419253	51419253	+
MACS_peak_4910	chr18	78012915	78012915	+
MACS_peak_5717	chr2	129626683	129626683	+
MACS_peak_2166	chr11	98064879	98064879	+
MACS_peak_8590	chr7	134615530	134615530	+
MACS_peak_9843	chrX	132601906	132601906	+
MACS_peak_282	chr1	134887434	134887434	+
MACS_peak_1447	chr11	59041440	59041440	+
MACS_peak_9886	chrY	2866479	2866479	+
MACS_peak_8349	chr7	69564801	69564801	+
MACS_peak_7548	chr5	136410117	136410117	+
MACS_peak_5251	chr19	60832493	60832493	+
MACS_peak_8146	chr7	26035234	26035234	+
MACS_peak_2464	chr11	110744106	110744106	+
MACS_peak_5559	chr2	84583653	84583653	+
MACS_peak_5071	chr19	10057360	10057360	+
MACS_peak_9674	chr9	106724416	106724416	+
MACS_peak_9122	chr8	98411965	98411965	+
MACS_peak_9114	chr8	97958532	97958532	+
MACS_peak_8323	chr7	52713559	52713559	+
MACS_peak_5909	chr2	165818771	165818771	+
MACS_peak_1979	chr11	94182883	94182883	+
MACS_peak_598	chr10	59413722	59413722	+
MACS_peak_3304	chr13	97960537	97960537	+
MACS_peak_2119	chr11	97490347	97490347	+
MACS_peak_1929	chr11	86940948	86940948	+
MACS_peak_4815	chr18	51924345	51924345	+
MACS_peak_8754	chr8	11557295	11557295	+
MACS_peak_2001	chr11	95171352	95171352	+
MACS_peak_1346	chr11	51433443	51433443	+
MACS_peak_4194	chr16	50430344	50430344	+
MACS_peak_5705	chr2	127953576	127953576	+
MACS_peak_2382	chr11	105898601	105898601	+
MACS_peak_9308	chr8	125627269	125627269	+
MACS_peak_5427	chr2	32818258	32818258	+
MACS_peak_2158	chr11	97888508	97888508	+
MACS_peak_678	chr10	75399134	75399134	+
MACS_peak_2255	chr11	101304047	101304047	+
MACS_peak_8255	chr7	34953191	34953191	+
MACS_peak_5341	chr2	26766997	26766997	+
MACS_peak_4648	chr17	88385782	88385782	+
MACS_peak_7615	chr5	143668186	143668186	+
MACS_peak_7528	chr5	135114719	135114719	+
MACS_peak_1514	chr11	65526605	65526605	+
MACS_peak_3857	chr15	88695353	88695353	+
MACS_peak_8125	chr7	20282132	20282132	+
MACS_peak_1693	chr11	74991886	74991886	+
MACS_peak_1824	chr11	79807109	79807109	+
MACS_peak_2652	chr11	120486099	120486099	+
MACS_peak_200	chr1	88255145	88255145	+
MACS_peak_5792	chr2	152222576	152222576	+
MACS_peak_199	chr1	88253751	88253751	+
MACS_peak_9514	chr9	56920451	56920451	+
MACS_peak_719	chr10	79174469	79174469	+
MACS_peak_7520	chr5	134790040	134790040	+
MACS_peak_8296	chr7	51809165	51809165	+
MACS_peak_9042	chr8	87370537	87370537	+
MACS_peak_7810	chr6	66825565	66825565	+
MACS_peak_7943	chr6	115758400	115758400	+
MACS_peak_4473	chr17	35089140	35089140	+
MACS_peak_1755	chr11	77500256	77500256	+
MACS_peak_2524	chr11	115873699	115873699	+
MACS_peak_6992	chr4	149611584	149611584	+
MACS_peak_3762	chr15	78813686	78813686	+
MACS_peak_724	chr10	79317556	79317556	+
MACS_peak_7999	chr6	125047371	125047371	+
MACS_peak_8121	chr7	20163249	20163249	+
MACS_peak_4492	chr17	35379545	35379545	+
MACS_peak_9015	chr8	86424760	86424760	+
MACS_peak_9245	chr8	119781405	119781405	+
MACS_peak_159	chr1	72898789	72898789	+
MACS_peak_2578	chr11	117829781	117829781	+
MACS_peak_6975	chr4	146986393	146986393	+
MACS_peak_4026	chr16	17452467	17452467	+
MACS_peak_3204	chr13	55312439	55312439	+
MACS_peak_744	chr10	79613599	79613599	+
MACS_peak_8605	chr7	135019498	135019498	+
MACS_peak_7340	chr5	114221452	114221452	+
MACS_peak_8091	chr7	16895200	16895200	+
MACS_peak_5046	chr19	8845604	8845604	+
MACS_peak_6779	chr4	126700084	126700084	+
MACS_peak_1460	chr11	59761955	59761955	+
MACS_peak_9760	chr9	119892610	119892610	+
MACS_peak_3895	chr15	98861004	98861004	+
MACS_peak_4626	chr17	80463295	80463295	+
MACS_peak_8122	chr7	20189567	20189567	+
MACS_peak_4627	chr17	80605121	80605121	+
MACS_peak_1580	chr11	69494180	69494180	+
MACS_peak_6141	chr3	59236113	59236113	+
MACS_peak_1121	chr11	20101752	20101752	+
MACS_peak_7883	chr6	87931231	87931231	+
MACS_peak_4971	chr19	5367185	5367185	+
MACS_peak_5177	chr19	45005836	45005836	+
MACS_peak_3361	chr13	113254564	113254564	+
MACS_peak_9736	chr9	114471489	114471489	+
MACS_peak_896	chr10	116652674	116652674	+
MACS_peak_2237	chr11	100800554	100800554	+
MACS_peak_6454	chr4	3762585	3762585	+
MACS_peak_3588	chr14	99698253	99698253	+
MACS_peak_3170	chr13	49283150	49283150	+
MACS_peak_4454	chr17	34161853	34161853	+
MACS_peak_5922	chr2	166889190	166889190	+
MACS_peak_9890	chrY	2895846	2895846	+
MACS_peak_40	chr1	36126397	36126397	+
MACS_peak_8820	chr8	27229374	27229374	+
MACS_peak_7747	chr6	39369677	39369677	+
MACS_peak_4812	chr18	46900838	46900838	+
MACS_peak_8123	chr7	20214548	20214548	+
MACS_peak_8608	chr7	135111201	135111201	+
MACS_peak_1983	chr11	94491557	94491557	+
MACS_peak_735	chr10	79516749	79516749	+
MACS_peak_1920	chr11	86620981	86620981	+
MACS_peak_2446	chr11	107409452	107409452	+
MACS_peak_4787	chr18	38498369	38498369	+
MACS_peak_1085	chr11	8524416	8524416	+
MACS_peak_7485	chr5	125869906	125869906	+
MACS_peak_5672	chr2	121263440	121263440	+
MACS_peak_4887	chr18	75528595	75528595	+
MACS_peak_2493	chr11	115375472	115375472	+
MACS_peak_1202	chr11	29447401	29447401	+
MACS_peak_181	chr1	82748350	82748350	+
MACS_peak_3876	chr15	96528901	96528901	+
MACS_peak_2176	chr11	98544084	98544084	+
MACS_peak_8026	chr6	143078118	143078118	+
MACS_peak_8109	chr7	19662037	19662037	+
MACS_peak_5872	chr2	162889896	162889896	+
MACS_peak_2445	chr11	107408748	107408748	+
MACS_peak_8130	chr7	20334593	20334593	+
MACS_peak_3171	chr13	49516878	49516878	+
MACS_peak_8960	chr8	75071651	75071651	+
MACS_peak_3683	chr15	54921830	54921830	+
MACS_peak_9537	chr9	59504571	59504571	+
MACS_peak_609	chr10	60914910	60914910	+
MACS_peak_1247	chr11	33062876	33062876	+
MACS_peak_1558	chr11	69373466	69373466	+
MACS_peak_8435	chr7	106628520	106628520	+
MACS_peak_8093	chr7	16899134	16899134	+
MACS_peak_1229	chr11	32121844	32121844	+
MACS_peak_4710	chr18	31964106	31964106	+
MACS_peak_5837	chr2	156005861	156005861	+
MACS_peak_1653	chr11	72224963	72224963	+
MACS_peak_9223	chr8	114267530	114267530	+
MACS_peak_1350	chr11	51464202	51464202	+
MACS_peak_2533	chr11	116296048	116296048	+
MACS_peak_3232	chr13	58228874	58228874	+
MACS_peak_9219	chr8	114061234	114061234	+
MACS_peak_4933	chr19	3575509	3575509	+
MACS_peak_2929	chr12	88224829	88224829	+
MACS_peak_786	chr10	80599533	80599533	+
MACS_peak_9037	chr8	87213710	87213710	+
MACS_peak_7871	chr6	86475735	86475735	+
MACS_peak_1432	chr11	57823148	57823148	+
MACS_peak_923	chr10	126501042	126501042	+
MACS_peak_1626	chr11	70246392	70246392	+
MACS_peak_531	chr10	21715669	21715669	+
MACS_peak_7575	chr5	138220558	138220558	+
MACS_peak_9471	chr9	44143942	44143942	+
MACS_peak_3730	chr15	76174190	76174190	+
MACS_peak_985	chr10	128063229	128063229	+
MACS_peak_8463	chr7	112959363	112959363	+
MACS_peak_2569	chr11	117515512	117515512	+
MACS_peak_1659	chr11	72421108	72421108	+
MACS_peak_2106	chr11	97277020	97277020	+
MACS_peak_4825	chr18	56867611	56867611	+
MACS_peak_2828	chr12	77470883	77470883	+
MACS_peak_9857	chrX	147955041	147955041	+
MACS_peak_4587	chr17	56723870	56723870	+
MACS_peak_8383	chr7	86660449	86660449	+
MACS_peak_9761	chr9	120037124	120037124	+
MACS_peak_6839	chr4	132324672	132324672	+
MACS_peak_7491	chr5	128097376	128097376	+
MACS_peak_1054	chr11	5421596	5421596	+
MACS_peak_1027	chr11	4060555	4060555	+
MACS_peak_1355	chr11	51569664	51569664	+
MACS_peak_1619	chr11	70047670	70047670	+
MACS_peak_2644	chr11	120440057	120440057	+
MACS_peak_9708	chr9	109778336	109778336	+
MACS_peak_8710	chr7	148748471	148748471	+
MACS_peak_9737	chr9	114472360	114472360	+
MACS_peak_530	chr10	21714824	21714824	+
MACS_peak_9269	chr8	123112712	123112712	+
MACS_peak_1154	chr11	22873418	22873418	+
MACS_peak_1206	chr11	29593238	29593238	+
MACS_peak_1468	chr11	60352499	60352499	+
MACS_peak_5383	chr2	30141474	30141474	+
MACS_peak_3102	chr13	24853615	24853615	+
MACS_peak_7218	chr5	77697695	77697695	+
MACS_peak_8540	chr7	133618194	133618194	+
MACS_peak_2139	chr11	97643445	97643445	+
MACS_peak_5847	chr2	156817427	156817427	+
MACS_peak_1131	chr11	20232046	20232046	+
MACS_peak_2953	chr12	101438790	101438790	+
MACS_peak_8082	chr7	13610738	13610738	+
MACS_peak_6965	chr4	145024034	145024034	+
MACS_peak_5722	chr2	130004382	130004382	+
MACS_peak_287	chr1	135028465	135028465	+
MACS_peak_7696	chr6	29114520	29114520	+
MACS_peak_1754	chr11	77420762	77420762	+
MACS_peak_8702	chr7	148633895	148633895	+
MACS_peak_1936	chr11	87406125	87406125	+
MACS_peak_267	chr1	133424708	133424708	+
MACS_peak_6900	chr4	135867323	135867323	+
MACS_peak_1478	chr11	60691879	60691879	+
MACS_peak_1342	chr11	51398485	51398485	+
MACS_peak_3731	chr15	76181037	76181037	+
MACS_peak_2258	chr11	101329752	101329752	+
MACS_peak_4397	chr17	29231498	29231498	+
MACS_peak_6590	chr4	55543024	55543024	+
MACS_peak_6664	chr4	106233870	106233870	+
MACS_peak_1078	chr11	6427458	6427458	+
MACS_peak_4316	chr17	23957079	23957079	+
MACS_peak_6072	chr3	34549665	34549665	+
MACS_peak_5205	chr19	46673766	46673766	+
MACS_peak_9428	chr9	21807384	21807384	+
MACS_peak_1108	chr11	19824835	19824835	+
MACS_peak_3111	chr13	30075933	30075933	+
MACS_peak_5884	chr2	164595659	164595659	+
MACS_peak_3944	chr15	103196787	103196787	+
MACS_peak_1037	chr11	4847736	4847736	+
MACS_peak_1032	chr11	4494291	4494291	+
MACS_peak_8945	chr8	74013130	74013130	+
MACS_peak_717	chr10	79167965	79167965	+
MACS_peak_1044	chr11	4998726	4998726	+
MACS_peak_2216	chr11	100333789	100333789	+
MACS_peak_2705	chr12	8505719	8505719	+
MACS_peak_1183	chr11	23565693	23565693	+
MACS_peak_8313	chr7	52383918	52383918	+
MACS_peak_3273	chr13	77578273	77578273	+
MACS_peak_7590	chr5	139820835	139820835	+
MACS_peak_8832	chr8	28284608	28284608	+
MACS_peak_9178	chr8	109580250	109580250	+
MACS_peak_2307	chr11	102527085	102527085	+
MACS_peak_8030	chr6	146526649	146526649	+
MACS_peak_9649	chr9	100979007	100979007	+
MACS_peak_7984	chr6	122689928	122689928	+
MACS_peak_8098	chr7	16985778	16985778	+
MACS_peak_3892	chr15	98763893	98763893	+
MACS_peak_9609	chr9	78215776	78215776	+
MACS_peak_1768	chr11	77796713	77796713	+
MACS_peak_8066	chr7	5008649	5008649	+
MACS_peak_9547	chr9	61762180	61762180	+
MACS_peak_6914	chr4	137149790	137149790	+
MACS_peak_1070	chr11	6289850	6289850	+
MACS_peak_5191	chr19	45857543	45857543	+
MACS_peak_6903	chr4	136017509	136017509	+
MACS_peak_1184	chr11	23566278	23566278	+
MACS_peak_4013	chr16	17137429	17137429	+
MACS_peak_1454	chr11	59566028	59566028	+
MACS_peak_2257	chr11	101327366	101327366	+
MACS_peak_1646	chr11	70832645	70832645	+
MACS_peak_3891	chr15	98748297	98748297	+
MACS_peak_7820	chr6	70794895	70794895	+
MACS_peak_4230	chr16	90284373	90284373	+
MACS_peak_1678	chr11	74644887	74644887	+
MACS_peak_1701	chr11	75275403	75275403	+
MACS_peak_4190	chr16	44140148	44140148	+
MACS_peak_7438	chr5	122734977	122734977	+
MACS_peak_5826	chr2	154617332	154617332	+
MACS_peak_4832	chr18	60935048	60935048	+
MACS_peak_536	chr10	23506571	23506571	+
MACS_peak_8732	chr7	151656229	151656229	+
MACS_peak_6569	chr4	45421403	45421403	+
MACS_peak_8491	chr7	119167312	119167312	+
MACS_peak_8788	chr8	19930072	19930072	+
MACS_peak_7893	chr6	90320562	90320562	+
MACS_peak_6784	chr4	126921245	126921245	+
MACS_peak_1571	chr11	69447021	69447021	+
MACS_peak_9405	chr9	20877638	20877638	+
MACS_peak_4471	chr17	35068490	35068490	+
MACS_peak_1583	chr11	69548003	69548003	+
MACS_peak_8981	chr8	81033614	81033614	+
MACS_peak_91	chr1	55084061	55084061	+
MACS_peak_909	chr10	119664536	119664536	+
MACS_peak_1129	chr11	20149091	20149091	+
MACS_peak_5508	chr2	71227648	71227648	+
MACS_peak_5570	chr2	90687612	90687612	+
MACS_peak_3684	chr15	54944228	54944228	+
MACS_peak_2610	chr11	119353139	119353139	+
MACS_peak_2642	chr11	120433945	120433945	+
MACS_peak_3583	chr14	87816128	87816128	+
MACS_peak_5075	chr19	10680315	10680315	+
MACS_peak_8316	chr7	52580533	52580533	+
MACS_peak_6367	chr3	121130342	121130342	+
MACS_peak_9876	chrY	1793036	1793036	+
MACS_peak_2726	chr12	25393318	25393318	+
MACS_peak_3979	chr16	8830984	8830984	+
MACS_peak_1941	chr11	87800485	87800485	+
MACS_peak_3643	chr15	25552714	25552714	+
MACS_peak_5723	chr2	130100803	130100803	+
MACS_peak_9148	chr8	108384920	108384920	+
MACS_peak_6064	chr3	32608157	32608157	+
MACS_peak_2550	chr11	116704287	116704287	+
MACS_peak_8310	chr7	52241434	52241434	+
MACS_peak_7851	chr6	83267419	83267419	+
MACS_peak_6758	chr4	123427148	123427148	+
MACS_peak_778	chr10	80393046	80393046	+
MACS_peak_5972	chr2	173485702	173485702	+
MACS_peak_8885	chr8	59990847	59990847	+
MACS_peak_7835	chr6	72389322	72389322	+
MACS_peak_4427	chr17	32457175	32457175	+
MACS_peak_6116	chr3	51220245	51220245	+
MACS_peak_4203	chr16	57167190	57167190	+
MACS_peak_749	chr10	79755740	79755740	+
MACS_peak_3791	chr15	79911656	79911656	+
MACS_peak_7248	chr5	93696857	93696857	+
MACS_peak_2580	chr11	117848479	117848479	+
MACS_peak_5373	chr2	29745698	29745698	+
MACS_peak_8052	chr7	4704461	4704461	+
MACS_peak_2103	chr11	97224501	97224501	+
MACS_peak_3811	chr15	81494721	81494721	+
MACS_peak_1535	chr11	68873552	68873552	+
MACS_peak_9041	chr8	87368746	87368746	+
MACS_peak_3193	chr13	54676599	54676599	+
MACS_peak_2503	chr11	115464982	115464982	+
MACS_peak_5582	chr2	91570576	91570576	+
MACS_peak_8312	chr7	52378413	52378413	+
MACS_peak_1358	chr11	51670189	51670189	+
MACS_peak_1773	chr11	77978505	77978505	+
MACS_peak_8079	chr7	13508376	13508376	+
MACS_peak_9871	chrX	166415323	166415323	+
MACS_peak_4209	chr16	64858354	64858354	+
MACS_peak_7415	chr5	121656102	121656102	+
MACS_peak_9713	chr9	110034779	110034779	+
MACS_peak_7889	chr6	88468636	88468636	+
MACS_peak_1644	chr11	70817467	70817467	+
MACS_peak_9808	chrX	71211962	71211962	+
MACS_peak_1688	chr11	74916976	74916976	+
MACS_peak_7443	chr5	122822821	122822821	+
MACS_peak_772	chr10	80261718	80261718	+
MACS_peak_1553	chr11	69229170	69229170	+
MACS_peak_8345	chr7	63217538	63217538	+
MACS_peak_5589	chr2	93027947	93027947	+
MACS_peak_2681	chr11	121121766	121121766	+
MACS_peak_4212	chr16	76403784	76403784	+
MACS_peak_8444	chr7	108011485	108011485	+
MACS_peak_9817	chrX	98835686	98835686	+
MACS_peak_2327	chr11	102977805	102977805	+
MACS_peak_6803	chr4	129419340	129419340	+
MACS_peak_5331	chr2	25562866	25562866	+
MACS_peak_7235	chr5	90794794	90794794	+
MACS_peak_8055	chr7	4744866	4744866	+
MACS_peak_5394	chr2	30823125	30823125	+
MACS_peak_8071	chr7	5032080	5032080	+
MACS_peak_6735	chr4	118809544	118809544	+
MACS_peak_5131	chr19	36423499	36423499	+
MACS_peak_1942	chr11	87861617	87861617	+
MACS_peak_9074	chr8	90483266	90483266	+
MACS_peak_1780	chr11	78058785	78058785	+
MACS_peak_7531	chr5	135422301	135422301	+
MACS_peak_7414	chr5	121654799	121654799	+
MACS_peak_5642	chr2	118375174	118375174	+
MACS_peak_2200	chr11	98885153	98885153	+
MACS_peak_8756	chr8	11635424	11635424	+
MACS_peak_8307	chr7	52184620	52184620	+
MACS_peak_6739	chr4	118966358	118966358	+
MACS_peak_6864	chr4	133369940	133369940	+
MACS_peak_4071	chr16	20538597	20538597	+
MACS_peak_5307	chr2	22600398	22600398	+
MACS_peak_4663	chr18	5592218	5592218	+
MACS_peak_3906	chr15	101097570	101097570	+
MACS_peak_6413	chr3	138106295	138106295	+
MACS_peak_4514	chr17	37183224	37183224	+
MACS_peak_2212	chr11	100258899	100258899	+
MACS_peak_7979	chr6	122681544	122681544	+
MACS_peak_3824	chr15	81877793	81877793	+
MACS_peak_7368	chr5	115722610	115722610	+
MACS_peak_7817	chr6	67227862	67227862	+
MACS_peak_2874	chr12	82961672	82961672	+
MACS_peak_371	chr1	162133742	162133742	+
MACS_peak_3958	chr16	4559301	4559301	+
MACS_peak_7942	chr6	115626813	115626813	+
MACS_peak_2229	chr11	100480788	100480788	+
MACS_peak_5115	chr19	29597141	29597141	+
MACS_peak_8237	chr7	31107102	31107102	+
MACS_peak_2622	chr11	120012282	120012282	+
MACS_peak_9778	chrX	7721652	7721652	+
MACS_peak_2141	chr11	97661370	97661370	+
MACS_peak_3833	chr15	83002464	83002464	+
MACS_peak_2396	chr11	106116670	106116670	+
MACS_peak_6710	chr4	116668317	116668317	+
MACS_peak_4989	chr19	5843812	5843812	+
MACS_peak_4675	chr18	12287575	12287575	+
MACS_peak_1502	chr11	62364350	62364350	+
MACS_peak_5949	chr2	168591484	168591484	+
MACS_peak_6308	chr3	96500763	96500763	+
MACS_peak_2253	chr11	101278523	101278523	+
MACS_peak_4544	chr17	46848918	46848918	+
MACS_peak_5978	chr2	174172018	174172018	+
MACS_peak_2827	chr12	77470177	77470177	+
MACS_peak_1066	chr11	6100294	6100294	+
MACS_peak_4261	chr16	94592869	94592869	+
MACS_peak_6847	chr4	132594687	132594687	+
MACS_peak_3685	chr15	55388946	55388946	+
MACS_peak_7423	chr5	122020757	122020757	+
MACS_peak_767	chr10	80138560	80138560	+
MACS_peak_7494	chr5	130007277	130007277	+
MACS_peak_4091	chr16	22202169	22202169	+
MACS_peak_3705	chr15	59481092	59481092	+
MACS_peak_8903	chr8	72426157	72426157	+
MACS_peak_7567	chr5	137791674	137791674	+
MACS_peak_6850	chr4	132686669	132686669	+
MACS_peak_9229	chr8	114465043	114465043	+
MACS_peak_4324	chr17	24607851	24607851	+
MACS_peak_349	chr1	154748870	154748870	+
MACS_peak_1787	chr11	78142166	78142166	+
MACS_peak_9297	chr8	125092179	125092179	+
MACS_peak_7621	chr5	144015114	144015114	+
MACS_peak_1654	chr11	72255005	72255005	+
MACS_peak_4616	chr17	71339607	71339607	+
MACS_peak_1970	chr11	93747966	93747966	+
MACS_peak_5999	chr2	180444439	180444439	+
MACS_peak_5704	chr2	127952177	127952177	+
MACS_peak_1669	chr11	72990159	72990159	+
MACS_peak_8935	chr8	73223761	73223761	+
MACS_peak_7043	chr4	155367579	155367579	+
MACS_peak_1793	chr11	78326009	78326009	+
MACS_peak_6079	chr3	36470215	36470215	+
MACS_peak_5330	chr2	25463807	25463807	+
MACS_peak_2326	chr11	102976478	102976478	+
MACS_peak_6819	chr4	131767460	131767460	+
MACS_peak_378	chr1	163180704	163180704	+
MACS_peak_2060	chr11	96650838	96650838	+
MACS_peak_6003	chr2	180655300	180655300	+
MACS_peak_5610	chr2	103636982	103636982	+
MACS_peak_1954	chr11	88725194	88725194	+
MACS_peak_150	chr1	72256290	72256290	+
MACS_peak_1972	chr11	93857965	93857965	+
MACS_peak_9734	chr9	114457674	114457674	+
MACS_peak_9541	chr9	59518332	59518332	+
MACS_peak_734	chr10	79501267	79501267	+
MACS_peak_9330	chr8	127245548	127245548	+
MACS_peak_3463	chr14	45937907	45937907	+
MACS_peak_9348	chr8	129469397	129469397	+
MACS_peak_9866	chrX	159326111	159326111	+
MACS_peak_9094	chr8	96703901	96703901	+
MACS_peak_6393	chr3	130974724	130974724	+
MACS_peak_6966	chr4	145030160	145030160	+
MACS_peak_2310	chr11	102558836	102558836	+
MACS_peak_6445	chr3	157610750	157610750	+
MACS_peak_3472	chr14	47918114	47918114	+
MACS_peak_6643	chr4	98393661	98393661	+
MACS_peak_1416	chr11	54600745	54600745	+
MACS_peak_3823	chr15	81790980	81790980	+
MACS_peak_7467	chr5	124170812	124170812	+
MACS_peak_1625	chr11	70223186	70223186	+
MACS_peak_8750	chr8	11008800	11008800	+
MACS_peak_7951	chr6	117867535	117867535	+
MACS_peak_9197	chr8	112216953	112216953	+
MACS_peak_4448	chr17	34067254	34067254	+
MACS_peak_7668	chr5	150438685	150438685	+
MACS_peak_6797	chr4	129191067	129191067	+
MACS_peak_8547	chr7	133709502	133709502	+
MACS_peak_9533	chr9	58430746	58430746	+
MACS_peak_3108	chr13	29044454	29044454	+
MACS_peak_2798	chr12	72117269	72117269	+
MACS_peak_5216	chr19	47315297	47315297	+
MACS_peak_8811	chr8	26630227	26630227	+
MACS_peak_4539	chr17	46766143	46766143	+
MACS_peak_5535	chr2	75498174	75498174	+
MACS_peak_1356	chr11	51577419	51577419	+
MACS_peak_6567	chr4	45120667	45120667	+
MACS_peak_5403	chr2	31544244	31544244	+
MACS_peak_1811	chr11	79067913	79067913	+
MACS_peak_6016	chr2	181666839	181666839	+
MACS_peak_3562	chr14	73784863	73784863	+
MACS_peak_8853	chr8	42459746	42459746	+
MACS_peak_7856	chr6	83864935	83864935	+
MACS_peak_2291	chr11	102180927	102180927	+
MACS_peak_8207	chr7	29746861	29746861	+
MACS_peak_8672	chr7	146768512	146768512	+
MACS_peak_9793	chrX	39503367	39503367	+
MACS_peak_9204	chr8	113370368	113370368	+
MACS_peak_1363	chr11	51813528	51813528	+
MACS_peak_253	chr1	129102174	129102174	+
MACS_peak_6766	chr4	124613683	124613683	+
MACS_peak_6993	chr4	149615623	149615623	+
MACS_peak_4519	chr17	43119081	43119081	+
MACS_peak_960	chr10	127631891	127631891	+
MACS_peak_6184	chr3	87688766	87688766	+
MACS_peak_4436	chr17	33822257	33822257	+
MACS_peak_2662	chr11	120646001	120646001	+
MACS_peak_1647	chr11	70833940	70833940	+
MACS_peak_4320	chr17	24306121	24306121	+
MACS_peak_8942	chr8	73905396	73905396	+
MACS_peak_8787	chr8	19892513	19892513	+
MACS_peak_5181	chr19	45080551	45080551	+
MACS_peak_1451	chr11	59319353	59319353	+
MACS_peak_4702	chr18	31794213	31794213	+
MACS_peak_3846	chr15	85167055	85167055	+
MACS_peak_3630	chr15	10415333	10415333	+
MACS_peak_2655	chr11	120495345	120495345	+
MACS_peak_9643	chr9	99468935	99468935	+
MACS_peak_3737	chr15	76386298	76386298	+
MACS_peak_1311	chr11	49660586	49660586	+
MACS_peak_2637	chr11	120353446	120353446	+
MACS_peak_145	chr1	71699564	71699564	+
MACS_peak_6581	chr4	48598596	48598596	+
MACS_peak_8597	chr7	134732584	134732584	+
MACS_peak_7982	chr6	122687278	122687278	+
MACS_peak_2040	chr11	95936662	95936662	+
MACS_peak_2408	chr11	106640401	106640401	+
MACS_peak_6307	chr3	96434325	96434325	+
MACS_peak_6881	chr4	134487102	134487102	+
MACS_peak_9288	chr8	124475126	124475126	+
MACS_peak_3237	chr13	58503176	58503176	+
MACS_peak_7552	chr5	136592766	136592766	+
MACS_peak_320	chr1	137326804	137326804	+
MACS_peak_1562	chr11	69392369	69392369	+
MACS_peak_8210	chr7	29940999	29940999	+
MACS_peak_7331	chr5	111238277	111238277	+
MACS_peak_8834	chr8	28371084	28371084	+
MACS_peak_8858	chr8	46023909	46023909	+
MACS_peak_2068	chr11	96691045	96691045	+
MACS_peak_4629	chr17	84030546	84030546	+
MACS_peak_5059	chr19	9016839	9016839	+
MACS_peak_4924	chr18	81183167	81183167	+
MACS_peak_1551	chr11	69223717	69223717	+
MACS_peak_3627	chr15	8395266	8395266	+
MACS_peak_8790	chr8	20019830	20019830	+
MACS_peak_8749	chr8	11007440	11007440	+
MACS_peak_7872	chr6	86476950	86476950	+
MACS_peak_1788	chr11	78157233	78157233	+
MACS_peak_4323	chr17	24592057	24592057	+
MACS_peak_1836	chr11	80022754	80022754	+
MACS_peak_2471	chr11	113545069	113545069	+
MACS_peak_5095	chr19	23216761	23216761	+
MACS_peak_2067	chr11	96683469	96683469	+
MACS_peak_177	chr1	78654692	78654692	+
MACS_peak_8282	chr7	38892272	38892272	+
MACS_peak_2232	chr11	100573562	100573562	+
MACS_peak_1170	chr11	23156368	23156368	+
MACS_peak_1867	chr11	83287354	83287354	+
MACS_peak_5786	chr2	152052912	152052912	+
MACS_peak_9319	chr8	126373881	126373881	+
MACS_peak_7525	chr5	135027964	135027964	+
MACS_peak_1575	chr11	69470506	69470506	+
MACS_peak_7530	chr5	135408449	135408449	+
MACS_peak_1288	chr11	45757922	45757922	+
MACS_peak_5493	chr2	68309276	68309276	+
MACS_peak_6261	chr3	90097764	90097764	+
MACS_peak_4508	chr17	36220828	36220828	+
MACS_peak_9781	chrX	12780651	12780651	+
MACS_peak_6713	chr4	116827978	116827978	+
MACS_peak_7181	chr5	66088358	66088358	+
MACS_peak_1612	chr11	69794821	69794821	+
MACS_peak_4529	chr17	46168606	46168606	+
MACS_peak_1464	chr11	60166248	60166248	+
MACS_peak_4594	chr17	56896486	56896486	+
MACS_peak_9839	chrX	121304640	121304640	+
MACS_peak_7950	chr6	117857327	117857327	+
MACS_peak_9536	chr9	59333660	59333660	+
MACS_peak_7213	chr5	77427699	77427699	+
MACS_peak_9518	chr9	57109687	57109687	+
MACS_peak_3604	chr14	112074770	112074770	+
MACS_peak_1563	chr11	69394100	69394100	+
MACS_peak_9134	chr8	107821880	107821880	+
MACS_peak_2475	chr11	113612250	113612250	+
MACS_peak_1152	chr11	22759133	22759133	+
MACS_peak_2399	chr11	106362522	106362522	+
MACS_peak_1473	chr11	60590507	60590507	+
MACS_peak_7627	chr5	144288529	144288529	+
MACS_peak_6845	chr4	132568189	132568189	+
MACS_peak_3740	chr15	76490999	76490999	+
MACS_peak_2290	chr11	102178786	102178786	+
MACS_peak_4219	chr16	84835738	84835738	+
MACS_peak_3932	chr15	102329010	102329010	+
MACS_peak_7995	chr6	124881717	124881717	+
MACS_peak_7616	chr5	143722801	143722801	+
MACS_peak_1785	chr11	78115360	78115360	+
MACS_peak_9053	chr8	87551282	87551282	+
MACS_peak_2402	chr11	106473948	106473948	+
MACS_peak_1349	chr11	51449492	51449492	+
MACS_peak_4872	chr18	68851785	68851785	+
MACS_peak_3984	chr16	10784673	10784673	+
MACS_peak_4379	chr17	28216938	28216938	+
MACS_peak_8876	chr8	49075338	49075338	+
MACS_peak_8971	chr8	77633261	77633261	+
MACS_peak_1604	chr11	69727988	69727988	+
MACS_peak_6947	chr4	140633889	140633889	+
MACS_peak_1481	chr11	60746002	60746002	+
MACS_peak_2080	chr11	97011884	97011884	+
MACS_peak_5499	chr2	69723486	69723486	+
MACS_peak_6869	chr4	133742601	133742601	+
MACS_peak_4581	chr17	56396232	56396232	+
MACS_peak_6291	chr3	95733734	95733734	+
MACS_peak_2356	chr11	104093004	104093004	+
MACS_peak_4267	chr16	96303677	96303677	+
MACS_peak_9628	chr9	95412091	95412091	+
MACS_peak_3284	chr13	94269247	94269247	+
MACS_peak_6555	chr4	44026060	44026060	+
MACS_peak_8010	chr6	128382559	128382559	+
MACS_peak_738	chr10	79578747	79578747	+
MACS_peak_4445	chr17	34046661	34046661	+
MACS_peak_4098	chr16	22439161	22439161	+
MACS_peak_8949	chr8	74195181	74195181	+
MACS_peak_6892	chr4	135412583	135412583	+
MACS_peak_8250	chr7	31935865	31935865	+
MACS_peak_8777	chr8	13890050	13890050	+
MACS_peak_688	chr10	75905271	75905271	+
MACS_peak_9115	chr8	98011921	98011921	+
MACS_peak_7503	chr5	130555591	130555591	+
MACS_peak_771	chr10	80260435	80260435	+
MACS_peak_6089	chr3	41360124	41360124	+
MACS_peak_3196	chr13	54723407	54723407	+
MACS_peak_7222	chr5	77739824	77739824	+
MACS_peak_4371	chr17	27760079	27760079	+
MACS_peak_502	chr10	6079501	6079501	+
MACS_peak_134	chr1	64783508	64783508	+
MACS_peak_7662	chr5	149211162	149211162	+
MACS_peak_2453	chr11	108781919	108781919	+
MACS_peak_4816	chr18	52625793	52625793	+
MACS_peak_3938	chr15	103071144	103071144	+
MACS_peak_2033	chr11	95866618	95866618	+
MACS_peak_3068	chr13	9093615	9093615	+
MACS_peak_1963	chr11	88921794	88921794	+
MACS_peak_8734	chr7	152125097	152125097	+
MACS_peak_5110	chr19	29065239	29065239	+
MACS_peak_3330	chr13	101603175	101603175	+
MACS_peak_6438	chr3	153574494	153574494	+
MACS_peak_2538	chr11	116533298	116533298	+
MACS_peak_4017	chr16	17201207	17201207	+
MACS_peak_1394	chr11	53164832	53164832	+
MACS_peak_4456	chr17	34167743	34167743	+
MACS_peak_727	chr10	79390012	79390012	+
MACS_peak_1550	chr11	69219121	69219121	+
MACS_peak_2555	chr11	116938369	116938369	+
MACS_peak_157	chr1	72872841	72872841	+
MACS_peak_5031	chr19	7415297	7415297	+
MACS_peak_8996	chr8	83262703	83262703	+
MACS_peak_1542	chr11	68936527	68936527	+
MACS_peak_953	chr10	127525389	127525389	+
MACS_peak_8092	chr7	16896053	16896053	+
MACS_peak_4977	chr19	5490951	5490951	+
MACS_peak_1403	chr11	53520545	53520545	+
MACS_peak_9005	chr8	83538358	83538358	+
MACS_peak_5078	chr19	11022818	11022818	+
MACS_peak_1199	chr11	29273972	29273972	+
MACS_peak_7744	chr6	39351211	39351211	+
MACS_peak_6695	chr4	116230440	116230440	+
MACS_peak_9052	chr8	87549014	87549014	+
MACS_peak_5428	chr2	32837196	32837196	+
MACS_peak_4008	chr16	16983944	16983944	+
MACS_peak_4706	chr18	31919764	31919764	+
MACS_peak_2030	chr11	95853115	95853115	+
MACS_peak_5263	chr2	3631015	3631015	+
MACS_peak_1157	chr11	22890811	22890811	+
MACS_peak_3584	chr14	99444878	99444878	+
MACS_peak_67	chr1	39425143	39425143	+
MACS_peak_9652	chr9	102621422	102621422	+
MACS_peak_4292	chr17	13898651	13898651	+
MACS_peak_5066	chr19	9064104	9064104	+
MACS_peak_5347	chr2	27282324	27282324	+
MACS_peak_551	chr10	36858256	36858256	+
MACS_peak_6842	chr4	132440192	132440192	+
MACS_peak_7599	chr5	140895758	140895758	+
MACS_peak_1435	chr11	57917852	57917852	+
MACS_peak_5522	chr2	73150324	73150324	+
MACS_peak_8219	chr7	30769095	30769095	+
MACS_peak_2026	chr11	95843536	95843536	+
MACS_peak_5664	chr2	120796197	120796197	+
MACS_peak_5282	chr2	11627484	11627484	+
MACS_peak_372	chr1	162836838	162836838	+
MACS_peak_6799	chr4	129272463	129272463	+
MACS_peak_8481	chr7	117371505	117371505	+
MACS_peak_7479	chr5	124991359	124991359	+
MACS_peak_3502	chr14	55196115	55196115	+
MACS_peak_3571	chr14	76410274	76410274	+
MACS_peak_9003	chr8	83383499	83383499	+
MACS_peak_3819	chr15	81702718	81702718	+
MACS_peak_2967	chr12	103942769	103942769	+
MACS_peak_1058	chr11	5607444	5607444	+
MACS_peak_1889	chr11	84683483	84683483	+
MACS_peak_5375	chr2	29821392	29821392	+
MACS_peak_8062	chr7	4972354	4972354	+
MACS_peak_6441	chr3	154259912	154259912	+
MACS_peak_799	chr10	80812976	80812976	+
MACS_peak_5984	chr2	179760052	179760052	+
MACS_peak_8242	chr7	31348507	31348507	+
MACS_peak_5423	chr2	32567481	32567481	+
MACS_peak_8273	chr7	36432051	36432051	+
MACS_peak_933	chr10	126703680	126703680	+
MACS_peak_6863	chr4	133313193	133313193	+
MACS_peak_6794	chr4	129012309	129012309	+
MACS_peak_1366	chr11	51912724	51912724	+
MACS_peak_5976	chr2	174141312	174141312	+
MACS_peak_2654	chr11	120494056	120494056	+
MACS_peak_8727	chr7	150785452	150785452	+
MACS_peak_9105	chr8	97441820	97441820	+
MACS_peak_8135	chr7	25670487	25670487	+
MACS_peak_7700	chr6	29559718	29559718	+
MACS_peak_880	chr10	110182725	110182725	+
MACS_peak_5480	chr2	58999515	58999515	+
MACS_peak_5520	chr2	72818279	72818279	+
MACS_peak_7381	chr5	116010834	116010834	+
MACS_peak_5696	chr2	127096158	127096158	+
MACS_peak_8354	chr7	72515861	72515861	+
MACS_peak_5061	chr19	9030003	9030003	+
MACS_peak_8342	chr7	54110713	54110713	+
MACS_peak_5207	chr19	46837388	46837388	+
MACS_peak_191	chr1	87690633	87690633	+
MACS_peak_3497	chr14	55045651	55045651	+
MACS_peak_748	chr10	79727994	79727994	+
MACS_peak_5935	chr2	167907501	167907501	+
MACS_peak_8465	chr7	114514662	114514662	+
MACS_peak_2329	chr11	102994010	102994010	+
MACS_peak_3602	chr14	106292475	106292475	+
MACS_peak_867	chr10	96080082	96080082	+
MACS_peak_2885	chr12	84972862	84972862	+
MACS_peak_6575	chr4	46465960	46465960	+
MACS_peak_5632	chr2	112207746	112207746	+
MACS_peak_5050	chr19	8946247	8946247	+
MACS_peak_1443	chr11	58751794	58751794	+
MACS_peak_1743	chr11	76891731	76891731	+
MACS_peak_5530	chr2	73749075	73749075	+
MACS_peak_8528	chr7	130114292	130114292	+
MACS_peak_8046	chr7	3597468	3597468	+
MACS_peak_989	chr10	128185224	128185224	+
MACS_peak_6506	chr4	34830372	34830372	+
MACS_peak_5028	chr19	7343100	7343100	+
MACS_peak_8087	chr7	16633051	16633051	+
MACS_peak_8611	chr7	135136988	135136988	+
MACS_peak_8356	chr7	73205616	73205616	+
MACS_peak_8511	chr7	125386659	125386659	+
MACS_peak_9409	chr9	21043071	21043071	+
MACS_peak_8814	chr8	26864606	26864606	+
MACS_peak_9268	chr8	123062676	123062676	+
MACS_peak_6543	chr4	42962992	42962992	+
MACS_peak_7082	chr5	23950855	23950855	+
MACS_peak_6292	chr3	95734189	95734189	+
MACS_peak_2392	chr11	106078439	106078439	+
MACS_peak_9721	chr9	110848142	110848142	+
MACS_peak_8630	chr7	139508025	139508025	+
MACS_peak_946	chr10	127473362	127473362	+
MACS_peak_2482	chr11	114713644	114713644	+
MACS_peak_9121	chr8	98331074	98331074	+
MACS_peak_6987	chr4	148859616	148859616	+
MACS_peak_7109	chr5	32438630	32438630	+
MACS_peak_4936	chr19	3768308	3768308	+
MACS_peak_6908	chr4	136391085	136391085	+
MACS_peak_4770	chr18	36720490	36720490	+
MACS_peak_2195	chr11	98826686	98826686	+
MACS_peak_2414	chr11	106781878	106781878	+
MACS_peak_9874	chrX	166424814	166424814	+
MACS_peak_8697	chr7	148514046	148514046	+
MACS_peak_9588	chr9	72510374	72510374	+
MACS_peak_3809	chr15	81416605	81416605	+
MACS_peak_2076	chr11	96883474	96883474	+
MACS_peak_2939	chr12	88784486	88784486	+
MACS_peak_8931	chr8	73118656	73118656	+
MACS_peak_7230	chr5	89150167	89150167	+
MACS_peak_2496	chr11	115394421	115394421	+
MACS_peak_8331	chr7	52973869	52973869	+
MACS_peak_7093	chr5	30063077	30063077	+
MACS_peak_95	chr1	55294423	55294423	+
MACS_peak_2370	chr11	104988052	104988052	+
MACS_peak_9765	chr9	120482354	120482354	+
MACS_peak_5320	chr2	25118690	25118690	+
MACS_peak_6911	chr4	137025053	137025053	+
MACS_peak_5138	chr19	37282389	37282389	+
MACS_peak_5070	chr19	9973432	9973432	+
MACS_peak_2575	chr11	117710823	117710823	+
MACS_peak_5425	chr2	32732254	32732254	+
MACS_peak_1079	chr11	6447416	6447416	+
MACS_peak_2808	chr12	74213975	74213975	+
MACS_peak_1993	chr11	95124182	95124182	+
MACS_peak_3253	chr13	64254177	64254177	+
MACS_peak_546	chr10	33738761	33738761	+
MACS_peak_9872	chrX	166419582	166419582	+
MACS_peak_6831	chr4	132048324	132048324	+
MACS_peak_1674	chr11	74463491	74463491	+
MACS_peak_8591	chr7	134622574	134622574	+
MACS_peak_637	chr10	66747711	66747711	+
MACS_peak_1296	chr11	48619084	48619084	+
MACS_peak_6236	chr3	89070843	89070843	+
MACS_peak_5309	chr2	22895478	22895478	+
MACS_peak_1969	chr11	93746806	93746806	+
MACS_peak_695	chr10	76722482	76722482	+
MACS_peak_201	chr1	88256531	88256531	+
MACS_peak_9791	chrX	35917029	35917029	+
MACS_peak_2297	chr11	102269167	102269167	+
MACS_peak_6711	chr4	116793689	116793689	+
MACS_peak_9095	chr8	96738740	96738740	+
MACS_peak_3337	chr13	106234622	106234622	+
MACS_peak_3736	chr15	76368904	76368904	+
MACS_peak_2593	chr11	118917934	118917934	+
MACS_peak_9887	chrY	2870053	2870053	+
MACS_peak_6156	chr3	68298480	68298480	+
MACS_peak_3400	chr14	21493929	21493929	+
MACS_peak_3808	chr15	81229545	81229545	+
MACS_peak_7842	chr6	72907780	72907780	+
MACS_peak_3501	chr14	55193416	55193416	+
MACS_peak_8525	chr7	129276210	129276210	+
MACS_peak_2972	chr12	103996552	103996552	+
MACS_peak_675	chr10	75356345	75356345	+
MACS_peak_8744	chr8	5640000	5640000	+
MACS_peak_5385	chr2	30271974	30271974	+
MACS_peak_3786	chr15	79663857	79663857	+
MACS_peak_7740	chr6	39327474	39327474	+
MACS_peak_7268	chr5	101249689	101249689	+
MACS_peak_9440	chr9	26837310	26837310	+
MACS_peak_7666	chr5	149996511	149996511	+
MACS_peak_7014	chr4	151700645	151700645	+
MACS_peak_5036	chr19	7557423	7557423	+
MACS_peak_7901	chr6	92164620	92164620	+
MACS_peak_1679	chr11	74710298	74710298	+
MACS_peak_4141	chr16	32431200	32431200	+
MACS_peak_2536	chr11	116442374	116442374	+
MACS_peak_3048	chr12	114068194	114068194	+
MACS_peak_6334	chr3	105761837	105761837	+
MACS_peak_9818	chrX	98891280	98891280	+
MACS_peak_1727	chr11	75840925	75840925	+
MACS_peak_6185	chr3	87710658	87710658	+
MACS_peak_2127	chr11	97536199	97536199	+
MACS_peak_4349	chr17	26056412	26056412	+
MACS_peak_6425	chr3	144233879	144233879	+
MACS_peak_8625	chr7	138553754	138553754	+
MACS_peak_5424	chr2	32597288	32597288	+
MACS_peak_2164	chr11	98053992	98053992	+
MACS_peak_9710	chr9	109834902	109834902	+
MACS_peak_136	chr1	65040697	65040697	+
MACS_peak_2661	chr11	120645260	120645260	+
MACS_peak_4231	chr16	90386337	90386337	+
MACS_peak_5318	chr2	25079445	25079445	+
MACS_peak_9274	chr8	123192398	123192398	+
MACS_peak_4999	chr19	6085308	6085308	+
MACS_peak_3206	chr13	55347580	55347580	+
MACS_peak_1552	chr11	69225080	69225080	+
MACS_peak_3192	chr13	54666453	54666453	+
MACS_peak_4604	chr17	57389152	57389152	+
MACS_peak_9093	chr8	96697253	96697253	+
MACS_peak_8653	chr7	140314212	140314212	+
MACS_peak_6699	chr4	116299869	116299869	+
MACS_peak_1707	chr11	75401870	75401870	+
MACS_peak_8405	chr7	88488972	88488972	+
MACS_peak_5918	chr2	166732925	166732925	+
MACS_peak_5048	chr19	8895400	8895400	+
MACS_peak_5764	chr2	146047818	146047818	+
MACS_peak_5435	chr2	34262616	34262616	+
MACS_peak_7182	chr5	66155979	66155979	+
MACS_peak_844	chr10	88194429	88194429	+
MACS_peak_2417	chr11	106860634	106860634	+
MACS_peak_7873	chr6	86683001	86683001	+
MACS_peak_2427	chr11	106986172	106986172	+
MACS_peak_2607	chr11	119256216	119256216	+
MACS_peak_6411	chr3	137528331	137528331	+
MACS_peak_647	chr10	70061515	70061515	+
MACS_peak_1933	chr11	87172409	87172409	+
MACS_peak_2296	chr11	102268412	102268412	+
MACS_peak_1545	chr11	69137069	69137069	+
MACS_peak_5022	chr19	7114016	7114016	+
MACS_peak_5937	chr2	168009289	168009289	+
MACS_peak_8400	chr7	88092229	88092229	+
MACS_peak_3024	chr12	112615412	112615412	+
MACS_peak_8443	chr7	107756863	107756863	+
MACS_peak_9570	chr9	65479193	65479193	+
MACS_peak_7565	chr5	137748613	137748613	+
MACS_peak_8027	chr6	143116459	143116459	+
MACS_peak_2529	chr11	115999871	115999871	+
MACS_peak_2337	chr11	103224644	103224644	+
MACS_peak_8466	chr7	116078084	116078084	+
MACS_peak_5422	chr2	32549433	32549433	+
MACS_peak_9836	chrX	120117234	120117234	+
MACS_peak_8924	chr8	72962979	72962979	+
MACS_peak_4178	chr16	37012141	37012141	+
MACS_peak_6982	chr4	148473592	148473592	+
MACS_peak_2125	chr11	97527359	97527359	+
MACS_peak_8617	chr7	137408893	137408893	+
MACS_peak_8029	chr6	145198128	145198128	+
MACS_peak_7238	chr5	92512482	92512482	+
MACS_peak_8058	chr7	4763563	4763563	+
MACS_peak_9468	chr9	44041796	44041796	+
MACS_peak_2632	chr11	120210211	120210211	+
MACS_peak_2002	chr11	95198623	95198623	+
MACS_peak_7595	chr5	140797299	140797299	+
MACS_peak_4443	chr17	34027357	34027357	+
MACS_peak_1615	chr11	69811850	69811850	+
MACS_peak_1423	chr11	55283757	55283757	+
MACS_peak_4123	chr16	31200531	31200531	+
MACS_peak_2240	chr11	100860416	100860416	+
MACS_peak_1214	chr11	30549229	30549229	+
MACS_peak_4276	chr17	5440256	5440256	+
MACS_peak_3946	chr16	3744583	3744583	+
MACS_peak_7828	chr6	71781607	71781607	+
MACS_peak_8259	chr7	35174311	35174311	+
MACS_peak_3794	chr15	80004422	80004422	+
MACS_peak_7020	chr4	153386434	153386434	+
MACS_peak_2866	chr12	81891719	81891719	+
MACS_peak_7612	chr5	143579853	143579853	+
MACS_peak_3318	chr13	99696062	99696062	+
MACS_peak_6269	chr3	94690679	94690679	+
MACS_peak_8827	chr8	28196643	28196643	+
MACS_peak_1063	chr11	5856125	5856125	+
MACS_peak_2144	chr11	97673971	97673971	+
MACS_peak_3910	chr15	101904632	101904632	+
MACS_peak_6959	chr4	141795002	141795002	+
MACS_peak_3034	chr12	112951593	112951593	+
MACS_peak_7930	chr6	113026996	113026996	+
MACS_peak_4155	chr16	33062291	33062291	+
MACS_peak_1368	chr11	52045838	52045838	+
MACS_peak_6479	chr4	15193656	15193656	+
MACS_peak_7484	chr5	125658531	125658531	+
MACS_peak_2670	chr11	120812885	120812885	+
MACS_peak_1673	chr11	74441494	74441494	+
MACS_peak_6950	chr4	140858483	140858483	+
MACS_peak_764	chr10	80052656	80052656	+
MACS_peak_769	chr10	80204704	80204704	+
MACS_peak_720	chr10	79228859	79228859	+
MACS_peak_417	chr1	179726393	179726393	+
MACS_peak_7833	chr6	72309958	72309958	+
MACS_peak_4794	chr18	38760368	38760368	+
MACS_peak_4432	chr17	32924897	32924897	+
MACS_peak_4584	chr17	56443961	56443961	+
MACS_peak_6878	chr4	134476582	134476582	+
MACS_peak_9184	chr8	109818229	109818229	+
MACS_peak_8129	chr7	20332462	20332462	+
MACS_peak_1167	chr11	23020782	23020782	+
MACS_peak_2468	chr11	113511055	113511055	+
MACS_peak_2744	chr12	37108465	37108465	+
MACS_peak_5724	chr2	130101983	130101983	+
MACS_peak_5038	chr19	8782378	8782378	+
MACS_peak_7098	chr5	30950590	30950590	+
MACS_peak_4333	chr17	25033651	25033651	+
MACS_peak_4725	chr18	34784913	34784913	+
MACS_peak_7480	chr5	125003078	125003078	+
MACS_peak_5832	chr2	155182925	155182925	+
MACS_peak_606	chr10	60882630	60882630	+
MACS_peak_4286	chr17	13109548	13109548	+
MACS_peak_2123	chr11	97521449	97521449	+
MACS_peak_4384	chr17	28622502	28622502	+
MACS_peak_569	chr10	41994752	41994752	+
MACS_peak_9564	chr9	64949551	64949551	+
MACS_peak_2133	chr11	97564245	97564245	+
MACS_peak_7587	chr5	139676815	139676815	+
MACS_peak_1485	chr11	61392654	61392654	+
MACS_peak_220	chr1	94803762	94803762	+
MACS_peak_420	chr1	180260931	180260931	+
MACS_peak_5439	chr2	34628269	34628269	+
MACS_peak_7863	chr6	85401656	85401656	+
MACS_peak_1405	chr11	53583702	53583702	+
MACS_peak_427	chr1	181447945	181447945	+
MACS_peak_5821	chr2	154262625	154262625	+
MACS_peak_3667	chr15	38229336	38229336	+
MACS_peak_7968	chr6	122259260	122259260	+
MACS_peak_7258	chr5	100466686	100466686	+
MACS_peak_1952	chr11	88707110	88707110	+
MACS_peak_7142	chr5	42155293	42155293	+
MACS_peak_7756	chr6	42215366	42215366	+
MACS_peak_6601	chr4	59016417	59016417	+
MACS_peak_9065	chr8	89148292	89148292	+
MACS_peak_2073	chr11	96838450	96838450	+
MACS_peak_2650	chr11	120460261	120460261	+
MACS_peak_1637	chr11	70514435	70514435	+
MACS_peak_9602	chr9	75256898	75256898	+
MACS_peak_560	chr10	40020990	40020990	+
MACS_peak_103	chr1	58561453	58561453	+
MACS_peak_6608	chr4	63156696	63156696	+
MACS_peak_4759	chr18	35991244	35991244	+
MACS_peak_9396	chr9	20702588	20702588	+
MACS_peak_6434	chr3	148651904	148651904	+
MACS_peak_4619	chr17	71966207	71966207	+
MACS_peak_6771	chr4	125826201	125826201	+
MACS_peak_6986	chr4	148800355	148800355	+
MACS_peak_7160	chr5	53981050	53981050	+
MACS_peak_9519	chr9	57315522	57315522	+
MACS_peak_9875	chrY	1790491	1790491	+
MACS_peak_1418	chr11	54680460	54680460	+
MACS_peak_4268	chr16	96304617	96304617	+
MACS_peak_2643	chr11	120435230	120435230	+
MACS_peak_1276	chr11	40568552	40568552	+
MACS_peak_2126	chr11	97530694	97530694	+
MACS_peak_2683	chr11	121215502	121215502	+
MACS_peak_2666	chr11	120685084	120685084	+
MACS_peak_6762	chr4	124337369	124337369	+
MACS_peak_8114	chr7	19856856	19856856	+
MACS_peak_7493	chr5	129526742	129526742	+
MACS_peak_7411	chr5	121038309	121038309	+
MACS_peak_6465	chr4	11003076	11003076	+
MACS_peak_878	chr10	100051692	100051692	+
MACS_peak_8182	chr7	29136291	29136291	+
MACS_peak_7388	chr5	116872244	116872244	+
MACS_peak_5200	chr19	46403622	46403622	+
MACS_peak_1294	chr11	46250730	46250730	+
MACS_peak_7926	chr6	108733280	108733280	+
MACS_peak_604	chr10	60845765	60845765	+
MACS_peak_2952	chr12	101438059	101438059	+
MACS_peak_3972	chr16	8637508	8637508	+
MACS_peak_7076	chr5	22940488	22940488	+
MACS_peak_376	chr1	163000297	163000297	+
MACS_peak_2648	chr11	120457886	120457886	+
MACS_peak_7383	chr5	116082556	116082556	+
MACS_peak_1503	chr11	62367000	62367000	+
MACS_peak_2159	chr11	97914413	97914413	+
MACS_peak_9445	chr9	30939176	30939176	+
MACS_peak_6462	chr4	10802244	10802244	+
MACS_peak_6888	chr4	134908245	134908245	+
MACS_peak_8867	chr8	47556790	47556790	+
MACS_peak_1959	chr11	88861045	88861045	+
MACS_peak_8854	chr8	44381363	44381363	+
MACS_peak_9016	chr8	86479784	86479784	+
MACS_peak_5580	chr2	91490076	91490076	+
MACS_peak_5374	chr2	29791161	29791161	+
MACS_peak_2054	chr11	96206336	96206336	+
MACS_peak_3765	chr15	78861503	78861503	+
MACS_peak_4911	chr18	78017493	78017493	+
MACS_peak_1003	chr11	3190823	3190823	+
MACS_peak_5645	chr2	118860879	118860879	+
MACS_peak_5265	chr2	4572869	4572869	+
MACS_peak_3250	chr13	63665052	63665052	+
MACS_peak_6791	chr4	128866559	128866559	+
MACS_peak_2668	chr11	120794250	120794250	+
MACS_peak_7707	chr6	30123660	30123660	+
MACS_peak_3417	chr14	24822860	24822860	+
MACS_peak_3721	chr15	75577747	75577747	+
MACS_peak_4494	chr17	35607220	35607220	+
MACS_peak_1544	chr11	69049557	69049557	+
MACS_peak_8936	chr8	73284363	73284363	+
MACS_peak_4246	chr16	91647874	91647874	+
MACS_peak_8385	chr7	86805597	86805597	+
MACS_peak_1370	chr11	52096249	52096249	+
MACS_peak_48	chr1	36614343	36614343	+
MACS_peak_1036	chr11	4774192	4774192	+
MACS_peak_6541	chr4	41687635	41687635	+
MACS_peak_3306	chr13	98011716	98011716	+
MACS_peak_206	chr1	88483711	88483711	+
MACS_peak_644	chr10	68815073	68815073	+
MACS_peak_7932	chr6	113102301	113102301	+
MACS_peak_4588	chr17	56724607	56724607	+
MACS_peak_4402	chr17	29628408	29628408	+
MACS_peak_7992	chr6	124662893	124662893	+
MACS_peak_8535	chr7	133416566	133416566	+
MACS_peak_5345	chr2	26997658	26997658	+
MACS_peak_777	chr10	80380615	80380615	+
MACS_peak_8011	chr6	128385763	128385763	+
MACS_peak_9138	chr8	108160024	108160024	+
MACS_peak_8954	chr8	74685471	74685471	+
MACS_peak_7890	chr6	88792668	88792668	+
MACS_peak_1242	chr11	33052691	33052691	+
MACS_peak_893	chr10	116017826	116017826	+
MACS_peak_4506	chr17	36106491	36106491	+
MACS_peak_4520	chr17	45569653	45569653	+
MACS_peak_5164	chr19	42056270	42056270	+
MACS_peak_7847	chr6	82722462	82722462	+
MACS_peak_7643	chr5	145962437	145962437	+
MACS_peak_3399	chr14	21460599	21460599	+
MACS_peak_2611	chr11	119408831	119408831	+
MACS_peak_8733	chr7	152048904	152048904	+
MACS_peak_3976	chr16	8738104	8738104	+
MACS_peak_9401	chr9	20821020	20821020	+
MACS_peak_4129	chr16	31948861	31948861	+
MACS_peak_7641	chr5	145901682	145901682	+
MACS_peak_4082	chr16	20707573	20707573	+
MACS_peak_3943	chr15	103135527	103135527	+
MACS_peak_3375	chr14	8650741	8650741	+
MACS_peak_2570	chr11	117517196	117517196	+
MACS_peak_625	chr10	62485597	62485597	+
MACS_peak_100	chr1	58480636	58480636	+
MACS_peak_8866	chr8	47296260	47296260	+
MACS_peak_4426	chr17	32420628	32420628	+
MACS_peak_4433	chr17	33083983	33083983	+
MACS_peak_3443	chr14	31952273	31952273	+
MACS_peak_3357	chr13	112599799	112599799	+
MACS_peak_9551	chr9	62189335	62189335	+
MACS_peak_6879	chr4	134481619	134481619	+
MACS_peak_7506	chr5	130648039	130648039	+
MACS_peak_570	chr10	41996311	41996311	+
MACS_peak_1529	chr11	68850769	68850769	+
MACS_peak_8997	chr8	83289518	83289518	+
MACS_peak_9703	chr9	108551306	108551306	+
MACS_peak_4811	chr18	46887796	46887796	+
MACS_peak_8299	chr7	52072011	52072011	+
MACS_peak_5274	chr2	5816178	5816178	+
MACS_peak_156	chr1	72758091	72758091	+
MACS_peak_111	chr1	59727009	59727009	+
MACS_peak_9562	chr9	64585322	64585322	+
MACS_peak_1676	chr11	74537238	74537238	+
MACS_peak_9735	chr9	114459085	114459085	+
MACS_peak_5327	chr2	25258751	25258751	+
MACS_peak_697	chr10	77069873	77069873	+
MACS_peak_2173	chr11	98309989	98309989	+
MACS_peak_3120	chr13	34094441	34094441	+
MACS_peak_3901	chr15	100446233	100446233	+
MACS_peak_6929	chr4	138686342	138686342	+
MACS_peak_8329	chr7	52962113	52962113	+
MACS_peak_8615	chr7	135888782	135888782	+
MACS_peak_1372	chr11	52175022	52175022	+
MACS_peak_2720	chr12	17552233	17552233	+
MACS_peak_2620	chr11	119971491	119971491	+
MACS_peak_418	chr1	180249148	180249148	+
MACS_peak_828	chr10	84039733	84039733	+
MACS_peak_6906	chr4	136026528	136026528	+
MACS_peak_3513	chr14	56443869	56443869	+
MACS_peak_2740	chr12	34114948	34114948	+
MACS_peak_2281	chr11	102087346	102087346	+
MACS_peak_5269	chr2	4837293	4837293	+
MACS_peak_2994	chr12	110033256	110033256	+
MACS_peak_8033	chr6	148894328	148894328	+
MACS_peak_1772	chr11	77908579	77908579	+
MACS_peak_2261	chr11	101414392	101414392	+
MACS_peak_3725	chr15	75771792	75771792	+
MACS_peak_5695	chr2	127034263	127034263	+
MACS_peak_9714	chr9	110310320	110310320	+
MACS_peak_5833	chr2	155652006	155652006	+
MACS_peak_7969	chr6	122275743	122275743	+
MACS_peak_3676	chr15	51696799	51696799	+
MACS_peak_158	chr1	72895760	72895760	+
MACS_peak_5128	chr19	32832644	32832644	+
MACS_peak_1680	chr11	74711847	74711847	+
MACS_peak_4758	chr18	35990315	35990315	+
MACS_peak_113	chr1	59742674	59742674	+
MACS_peak_9511	chr9	55889930	55889930	+
MACS_peak_4865	chr18	67608505	67608505	+
MACS_peak_1713	chr11	75493141	75493141	+
MACS_peak_2573	chr11	117671217	117671217	+
MACS_peak_3981	chr16	10193274	10193274	+
MACS_peak_5569	chr2	90586300	90586300	+
MACS_peak_8105	chr7	17508925	17508925	+
MACS_peak_9632	chr9	96264113	96264113	+
MACS_peak_6159	chr3	68809385	68809385	+
MACS_peak_2490	chr11	115282090	115282090	+
MACS_peak_9884	chrY	2863180	2863180	+
MACS_peak_6132	chr3	58219443	58219443	+
MACS_peak_6415	chr3	138118093	138118093	+
MACS_peak_840	chr10	86168013	86168013	+
MACS_peak_6955	chr4	141155341	141155341	+
MACS_peak_9082	chr8	91566178	91566178	+
MACS_peak_7645	chr5	145992907	145992907	+
MACS_peak_3197	chr13	54788327	54788327	+
MACS_peak_5147	chr19	38893398	38893398	+
MACS_peak_1840	chr11	80191537	80191537	+
MACS_peak_4503	chr17	36053010	36053010	+
MACS_peak_1828	chr11	79846014	79846014	+
MACS_peak_3190	chr13	54569867	54569867	+
MACS_peak_9591	chr9	72595308	72595308	+
MACS_peak_1452	chr11	59326445	59326445	+
MACS_peak_3498	chr14	55083326	55083326	+
MACS_peak_3937	chr15	103070217	103070217	+
MACS_peak_2090	chr11	97050081	97050081	+
MACS_peak_5429	chr2	32985663	32985663	+
MACS_peak_2099	chr11	97141541	97141541	+
MACS_peak_8426	chr7	104728842	104728842	+
MACS_peak_1521	chr11	68505895	68505895	+
MACS_peak_5581	chr2	91551341	91551341	+
MACS_peak_7881	chr6	87800620	87800620	+
MACS_peak_9103	chr8	97381763	97381763	+
MACS_peak_440	chr1	182834630	182834630	+
MACS_peak_8929	chr8	73034005	73034005	+
MACS_peak_2574	chr11	117687035	117687035	+
MACS_peak_3086	chr13	17896078	17896078	+
MACS_peak_8705	chr7	148660790	148660790	+
MACS_peak_789	chr10	80607910	80607910	+
MACS_peak_4740	chr18	35091036	35091036	+
MACS_peak_4511	chr17	37139776	37139776	+
MACS_peak_6058	chr3	30994632	30994632	+
MACS_peak_5358	chr2	28497185	28497185	+
MACS_peak_4114	chr16	30066009	30066009	+
MACS_peak_4743	chr18	35107555	35107555	+
MACS_peak_4373	chr17	27771574	27771574	+
MACS_peak_7436	chr5	122609451	122609451	+
MACS_peak_539	chr10	26000055	26000055	+
MACS_peak_8298	chr7	52002899	52002899	+
MACS_peak_1417	chr11	54673806	54673806	+
MACS_peak_269	chr1	133807325	133807325	+
MACS_peak_3452	chr14	33014410	33014410	+
MACS_peak_3268	chr13	73903916	73903916	+
MACS_peak_6032	chr3	16083530	16083530	+
MACS_peak_2272	chr11	101646092	101646092	+
MACS_peak_1667	chr11	72861576	72861576	+
MACS_peak_2869	chr12	82049220	82049220	+
MACS_peak_8180	chr7	29096900	29096900	+
MACS_peak_5590	chr2	93851069	93851069	+
MACS_peak_9626	chr9	90009135	90009135	+
MACS_peak_2819	chr12	76696852	76696852	+
MACS_peak_5445	chr2	34922138	34922138	+
MACS_peak_7242	chr5	92863838	92863838	+
MACS_peak_2923	chr12	87846133	87846133	+
MACS_peak_9587	chr9	72380755	72380755	+
MACS_peak_1855	chr11	82578368	82578368	+
MACS_peak_5339	chr2	26495506	26495506	+
MACS_peak_3421	chr14	26279821	26279821	+
MACS_peak_2252	chr11	101177882	101177882	+
MACS_peak_1075	chr11	6371732	6371732	+
MACS_peak_1353	chr11	51502446	51502446	+
MACS_peak_9414	chr9	21230141	21230141	+
MACS_peak_8154	chr7	26539311	26539311	+
MACS_peak_7460	chr5	123593299	123593299	+
MACS_peak_5854	chr2	157391604	157391604	+
MACS_peak_2987	chr12	109514271	109514271	+
MACS_peak_7374	chr5	115798403	115798403	+
MACS_peak_8523	chr7	129211189	129211189	+
MACS_peak_9350	chr8	129588644	129588644	+
MACS_peak_4730	chr18	34963394	34963394	+
MACS_peak_1891	chr11	84729560	84729560	+
MACS_peak_892	chr10	115911303	115911303	+
MACS_peak_3243	chr13	59688413	59688413	+
MACS_peak_1976	chr11	94073289	94073289	+
MACS_peak_5897	chr2	165633329	165633329	+
MACS_peak_9502	chr9	53474990	53474990	+
MACS_peak_679	chr10	75400261	75400261	+
MACS_peak_2612	chr11	119464521	119464521	+
MACS_peak_2645	chr11	120441992	120441992	+
MACS_peak_3965	chr16	4939435	4939435	+
MACS_peak_5940	chr2	168055512	168055512	+
MACS_peak_3418	chr14	25310895	25310895	+
MACS_peak_7960	chr6	120314845	120314845	+
MACS_peak_9349	chr8	129494752	129494752	+
MACS_peak_3384	chr14	19071358	19071358	+
MACS_peak_3141	chr13	42147913	42147913	+
MACS_peak_5194	chr19	46113427	46113427	+
MACS_peak_4095	chr16	22428711	22428711	+
MACS_peak_9342	chr8	128519933	128519933	+
MACS_peak_3795	chr15	80086104	80086104	+
MACS_peak_5247	chr19	57742352	57742352	+
MACS_peak_7392	chr5	117807612	117807612	+
MACS_peak_5397	chr2	31008036	31008036	+
MACS_peak_6348	chr3	108188091	108188091	+
MACS_peak_3383	chr14	15535753	15535753	+
MACS_peak_2034	chr11	95868186	95868186	+
MACS_peak_3837	chr15	83425197	83425197	+
MACS_peak_104	chr1	58643752	58643752	+
MACS_peak_6200	chr3	88101466	88101466	+
MACS_peak_4023	chr16	17277468	17277468	+
MACS_peak_819	chr10	82823200	82823200	+
MACS_peak_8101	chr7	17367430	17367430	+
MACS_peak_8088	chr7	16634028	16634028	+
MACS_peak_2389	chr11	106054642	106054642	+
MACS_peak_9807	chrX	71032734	71032734	+
MACS_peak_2659	chr11	120574787	120574787	+
MACS_peak_6907	chr4	136158095	136158095	+
MACS_peak_6013	chr2	181255348	181255348	+
MACS_peak_1011	chr11	3352040	3352040	+
MACS_peak_8798	chr8	23704106	23704106	+
MACS_peak_8572	chr7	134338704	134338704	+
MACS_peak_2205	chr11	100183515	100183515	+
MACS_peak_2191	chr11	98799578	98799578	+
MACS_peak_3718	chr15	74502771	74502771	+
MACS_peak_87	chr1	54495892	54495892	+
MACS_peak_1822	chr11	79788388	79788388	+
MACS_peak_5351	chr2	27371151	27371151	+
MACS_peak_6422	chr3	142428765	142428765	+
MACS_peak_5004	chr19	6277584	6277584	+
MACS_peak_8469	chr7	116662903	116662903	+
MACS_peak_6384	chr3	123210794	123210794	+
MACS_peak_8187	chr7	29178202	29178202	+
MACS_peak_5870	chr2	162881239	162881239	+
MACS_peak_1989	chr11	94852911	94852911	+
MACS_peak_2077	chr11	96902991	96902991	+
MACS_peak_1709	chr11	75444948	75444948	+
MACS_peak_557	chr10	39967048	39967048	+
MACS_peak_2704	chr12	4914160	4914160	+
MACS_peak_8683	chr7	148247261	148247261	+
MACS_peak_1630	chr11	70461460	70461460	+
MACS_peak_1593	chr11	69642946	69642946	+
MACS_peak_5072	chr19	10059370	10059370	+
MACS_peak_2484	chr11	115024955	115024955	+
MACS_peak_2778	chr12	66177062	66177062	+
MACS_peak_9258	chr8	122364239	122364239	+
MACS_peak_4650	chr17	88464067	88464067	+
MACS_peak_9329	chr8	126755765	126755765	+
MACS_peak_6952	chr4	141092185	141092185	+
MACS_peak_4330	chr17	24857743	24857743	+
MACS_peak_94	chr1	55145372	55145372	+
MACS_peak_5856	chr2	157854714	157854714	+
MACS_peak_9856	chrX	147452147	147452147	+
MACS_peak_6300	chr3	96051640	96051640	+
MACS_peak_5782	chr2	151969737	151969737	+
MACS_peak_6565	chr4	45032062	45032062	+
MACS_peak_2019	chr11	95737329	95737329	+
MACS_peak_3921	chr15	102075616	102075616	+
MACS_peak_3162	chr13	47201026	47201026	+
MACS_peak_1212	chr11	30167599	30167599	+
MACS_peak_2343	chr11	103273548	103273548	+
MACS_peak_188	chr1	84834968	84834968	+
MACS_peak_5420	chr2	32462813	32462813	+
MACS_peak_1781	chr11	78075537	78075537	+
MACS_peak_9217	chr8	113823874	113823874	+
MACS_peak_6625	chr4	86222551	86222551	+
MACS_peak_8021	chr6	137683870	137683870	+
MACS_peak_1392	chr11	53138349	53138349	+
MACS_peak_7101	chr5	31395487	31395487	+
MACS_peak_8439	chr7	107269806	107269806	+
MACS_peak_566	chr10	41239729	41239729	+
MACS_peak_6764	chr4	124480334	124480334	+
MACS_peak_4719	chr18	34309744	34309744	+
MACS_peak_9723	chr9	113650770	113650770	+
MACS_peak_2196	chr11	98829604	98829604	+
MACS_peak_1565	chr11	69398260	69398260	+
MACS_peak_4414	chr17	31702449	31702449	+
MACS_peak_3519	chr14	61253766	61253766	+
MACS_peak_9442	chr9	27107499	27107499	+
MACS_peak_1250	chr11	33413403	33413403	+
MACS_peak_7812	chr6	66986665	66986665	+
MACS_peak_4953	chr19	4625982	4625982	+
MACS_peak_1289	chr11	45869685	45869685	+
MACS_peak_5391	chr2	30663723	30663723	+
MACS_peak_5060	chr19	9028818	9028818	+
MACS_peak_4852	chr18	64675991	64675991	+
MACS_peak_5161	chr19	41989724	41989724	+
MACS_peak_3856	chr15	88650405	88650405	+
MACS_peak_1797	chr11	78362293	78362293	+
MACS_peak_3380	chr14	9119214	9119214	+
MACS_peak_9595	chr9	74800990	74800990	+
MACS_peak_2916	chr12	87811223	87811223	+
MACS_peak_5378	chr2	29922806	29922806	+
MACS_peak_7087	chr5	25003676	25003676	+
MACS_peak_2153	chr11	97746014	97746014	+
MACS_peak_7023	chr4	154459822	154459822	+
MACS_peak_3451	chr14	32973522	32973522	+
MACS_peak_8157	chr7	27980522	27980522	+
MACS_peak_6978	chr4	147966101	147966101	+
MACS_peak_419	chr1	180258744	180258744	+
MACS_peak_1611	chr11	69793537	69793537	+
MACS_peak_6302	chr3	96077704	96077704	+
MACS_peak_239	chr1	108692949	108692949	+
MACS_peak_2430	chr11	106992533	106992533	+
MACS_peak_2332	chr11	103032394	103032394	+
MACS_peak_4376	chr17	27993583	27993583	+
MACS_peak_3635	chr15	12251397	12251397	+
MACS_peak_3462	chr14	41779912	41779912	+
MACS_peak_5545	chr2	83652929	83652929	+
MACS_peak_538	chr10	25798234	25798234	+
MACS_peak_6620	chr4	82969928	82969928	+
MACS_peak_7332	chr5	111268436	111268436	+
MACS_peak_8471	chr7	117162033	117162033	+
MACS_peak_7651	chr5	147645452	147645452	+
MACS_peak_8104	chr7	17460995	17460995	+
MACS_peak_776	chr10	80363295	80363295	+
MACS_peak_249	chr1	121733819	121733819	+
MACS_peak_6122	chr3	52072481	52072481	+
MACS_peak_9585	chr9	71959476	71959476	+
MACS_peak_5486	chr2	60048474	60048474	+
MACS_peak_2649	chr11	120459157	120459157	+
MACS_peak_8715	chr7	150238989	150238989	+
MACS_peak_3699	chr15	58765054	58765054	+
MACS_peak_8738	chr8	3429549	3429549	+
MACS_peak_8875	chr8	48798744	48798744	+
MACS_peak_2957	chr12	102266910	102266910	+
MACS_peak_1327	chr11	50138704	50138704	+
MACS_peak_1509	chr11	62946081	62946081	+
MACS_peak_2365	chr11	104411426	104411426	+
MACS_peak_6510	chr4	40215245	40215245	+
MACS_peak_2979	chr12	106923158	106923158	+
MACS_peak_2783	chr12	70297844	70297844	+
MACS_peak_3727	chr15	75910366	75910366	+
MACS_peak_8334	chr7	53069104	53069104	+
MACS_peak_9517	chr9	56978756	56978756	+
MACS_peak_4283	chr17	10513023	10513023	+
MACS_peak_8539	chr7	133520548	133520548	+
MACS_peak_6721	chr4	117559663	117559663	+
MACS_peak_4490	chr17	35301317	35301317	+
MACS_peak_3651	chr15	34012954	34012954	+
MACS_peak_8780	chr8	14889161	14889161	+
MACS_peak_3622	chr15	5067830	5067830	+
MACS_peak_3049	chr12	114167401	114167401	+
MACS_peak_3614	chr14	122506464	122506464	+
MACS_peak_9395	chr9	20694280	20694280	+
MACS_peak_5057	chr19	8995351	8995351	+
MACS_peak_8387	chr7	87170115	87170115	+
MACS_peak_8032	chr6	148161067	148161067	+
MACS_peak_7318	chr5	110536936	110536936	+
MACS_peak_1060	chr11	5688048	5688048	+
MACS_peak_6607	chr4	62070066	62070066	+
MACS_peak_1520	chr11	68198929	68198929	+
MACS_peak_969	chr10	127775048	127775048	+
MACS_peak_2856	chr12	81360716	81360716	+
MACS_peak_7012	chr4	151552782	151552782	+
MACS_peak_3515	chr14	57396806	57396806	+
MACS_peak_8972	chr8	77737789	77737789	+
MACS_peak_8575	chr7	134351350	134351350	+
MACS_peak_8025	chr6	142335310	142335310	+
MACS_peak_4147	chr16	32632489	32632489	+
MACS_peak_4683	chr18	20904060	20904060	+
MACS_peak_1039	chr11	4961608	4961608	+
MACS_peak_7777	chr6	49213684	49213684	+
MACS_peak_8198	chr7	29526437	29526437	+
MACS_peak_6011	chr2	181232050	181232050	+
MACS_peak_1069	chr11	6192632	6192632	+
MACS_peak_4489	chr17	35300027	35300027	+
MACS_peak_2651	chr11	120479014	120479014	+
MACS_peak_3818	chr15	81688459	81688459	+
MACS_peak_7895	chr6	91466300	91466300	+
MACS_peak_6605	chr4	59639643	59639643	+
MACS_peak_2716	chr12	12948054	12948054	+
MACS_peak_4501	chr17	36017140	36017140	+
MACS_peak_548	chr10	34002226	34002226	+
MACS_peak_729	chr10	79446504	79446504	+
MACS_peak_9462	chr9	40609654	40609654	+
MACS_peak_8907	chr8	72497812	72497812	+
MACS_peak_972	chr10	127846627	127846627	+
MACS_peak_4504	chr17	36054208	36054208	+
MACS_peak_6875	chr4	134237881	134237881	+
MACS_peak_4177	chr16	36828645	36828645	+
MACS_peak_5221	chr19	53217651	53217651	+
MACS_peak_7046	chr4	155571141	155571141	+
MACS_peak_2131	chr11	97559773	97559773	+
MACS_peak_1324	chr11	50108720	50108720	+
MACS_peak_1792	chr11	78310851	78310851	+
MACS_peak_3009	chr12	111839862	111839862	+
MACS_peak_54	chr1	36995719	36995719	+
MACS_peak_596	chr10	59342557	59342557	+
MACS_peak_9277	chr8	123631975	123631975	+
MACS_peak_7366	chr5	115607871	115607871	+
MACS_peak_7316	chr5	109985125	109985125	+
MACS_peak_6680	chr4	109338908	109338908	+
MACS_peak_4022	chr16	17276818	17276818	+
MACS_peak_2664	chr11	120657361	120657361	+
MACS_peak_9731	chr9	114450152	114450152	+
MACS_peak_6231	chr3	88963568	88963568	+
MACS_peak_3589	chr14	99701322	99701322	+
MACS_peak_7017	chr4	151713593	151713593	+
MACS_peak_9338	chr8	127473552	127473552	+
MACS_peak_4548	chr17	46993684	46993684	+
MACS_peak_6981	chr4	148029236	148029236	+
MACS_peak_9027	chr8	86760574	86760574	+
MACS_peak_8008	chr6	128151250	128151250	+
MACS_peak_6345	chr3	108060435	108060435	+
MACS_peak_891	chr10	114822281	114822281	+
MACS_peak_2680	chr11	121121036	121121036	+
MACS_peak_2539	chr11	116534975	116534975	+
MACS_peak_1012	chr11	3435637	3435637	+
MACS_peak_2669	chr11	120811994	120811994	+
MACS_peak_22	chr1	23263672	23263672	+
MACS_peak_1887	chr11	84642036	84642036	+
MACS_peak_7128	chr5	34856380	34856380	+
MACS_peak_5107	chr19	27292074	27292074	+
MACS_peak_5676	chr2	121693063	121693063	+
MACS_peak_4077	chr16	20673946	20673946	+
MACS_peak_8340	chr7	54101559	54101559	+
MACS_peak_5463	chr2	38859433	38859433	+
MACS_peak_5254	chr19	60866306	60866306	+
MACS_peak_7104	chr5	31495855	31495855	+
MACS_peak_7717	chr6	31512636	31512636	+
MACS_peak_2284	chr11	102146724	102146724	+
MACS_peak_1501	chr11	62353041	62353041	+
MACS_peak_358	chr1	155331762	155331762	+
MACS_peak_2584	chr11	118338646	118338646	+
MACS_peak_5659	chr2	120178572	120178572	+
MACS_peak_2450	chr11	107655480	107655480	+
MACS_peak_864	chr10	95025337	95025337	+
MACS_peak_7541	chr5	136254755	136254755	+
MACS_peak_8505	chr7	123586648	123586648	+
MACS_peak_9400	chr9	20807731	20807731	+
MACS_peak_7056	chr5	8422337	8422337	+
MACS_peak_674	chr10	75322839	75322839	+
MACS_peak_5857	chr2	158185056	158185056	+
MACS_peak_5844	chr2	156666567	156666567	+
MACS_peak_3067	chr13	8994571	8994571	+
MACS_peak_322	chr1	137663724	137663724	+
MACS_peak_3042	chr12	113917502	113917502	+
MACS_peak_752	chr10	79849431	79849431	+
MACS_peak_8807	chr8	26195784	26195784	+
MACS_peak_572	chr10	42222169	42222169	+
MACS_peak_926	chr10	126602654	126602654	+
MACS_peak_3239	chr13	58908150	58908150	+
MACS_peak_9343	chr8	129115705	129115705	+
MACS_peak_8496	chr7	120351471	120351471	+
MACS_peak_6310	chr3	96533066	96533066	+
MACS_peak_4947	chr19	4305676	4305676	+
MACS_peak_7514	chr5	134652351	134652351	+
MACS_peak_6822	chr4	131865324	131865324	+
MACS_peak_3752	chr15	77759059	77759059	+
MACS_peak_6189	chr3	87724026	87724026	+
MACS_peak_3763	chr15	78859232	78859232	+
MACS_peak_2465	chr11	112643757	112643757	+
MACS_peak_6524	chr4	40918174	40918174	+
MACS_peak_4863	chr18	67449087	67449087	+
MACS_peak_2633	chr11	120298606	120298606	+
MACS_peak_6193	chr3	87775461	87775461	+
MACS_peak_8475	chr7	117266030	117266030	+
MACS_peak_1672	chr11	74433323	74433323	+
MACS_peak_6123	chr3	52073769	52073769	+
MACS_peak_3346	chr13	108834329	108834329	+
MACS_peak_4284	chr17	12511458	12511458	+
MACS_peak_170	chr1	75215244	75215244	+
MACS_peak_1364	chr11	51817907	51817907	+
MACS_peak_9473	chr9	44225816	44225816	+
MACS_peak_987	chr10	128141846	128141846	+
MACS_peak_3934	chr15	102501345	102501345	+
MACS_peak_457	chr1	184055124	184055124	+
MACS_peak_6468	chr4	11099617	11099617	+
MACS_peak_4727	chr18	34919538	34919538	+
MACS_peak_5663	chr2	120675947	120675947	+
MACS_peak_8703	chr7	148641341	148641341	+
MACS_peak_5731	chr2	130523023	130523023	+
MACS_peak_2531	chr11	116135183	116135183	+
MACS_peak_4522	chr17	45701156	45701156	+
MACS_peak_5039	chr19	8786072	8786072	+
MACS_peak_6944	chr4	140277827	140277827	+
MACS_peak_6143	chr3	63783561	63783561	+
MACS_peak_954	chr10	127527129	127527129	+
MACS_peak_3831	chr15	82729787	82729787	+
MACS_peak_907	chr10	119549752	119549752	+
MACS_peak_4844	chr18	61747212	61747212	+
MACS_peak_1893	chr11	84953138	84953138	+
MACS_peak_7220	chr5	77710711	77710711	+
MACS_peak_6706	chr4	116371910	116371910	+
MACS_peak_3492	chr14	52723480	52723480	+
MACS_peak_8682	chr7	148141632	148141632	+
MACS_peak_2193	chr11	98822304	98822304	+
MACS_peak_2512	chr11	115569366	115569366	+
MACS_peak_1413	chr11	54336647	54336647	+
MACS_peak_4917	chr18	80244051	80244051	+
MACS_peak_982	chr10	128002632	128002632	+
MACS_peak_8842	chr8	35039415	35039415	+
MACS_peak_3743	chr15	76532312	76532312	+
MACS_peak_6277	chr3	95021541	95021541	+
MACS_peak_7141	chr5	38953593	38953593	+
MACS_peak_3739	chr15	76437938	76437938	+
MACS_peak_6874	chr4	134090900	134090900	+
MACS_peak_4559	chr17	47767053	47767053	+
MACS_peak_721	chr10	79256788	79256788	+
MACS_peak_6895	chr4	135528181	135528181	+
MACS_peak_9446	chr9	31019217	31019217	+
MACS_peak_4238	chr16	91373242	91373242	+
MACS_peak_9584	chr9	71333490	71333490	+
MACS_peak_6478	chr4	14791525	14791525	+
MACS_peak_5102	chr19	23431967	23431967	+
MACS_peak_3533	chr14	64479440	64479440	+
MACS_peak_7100	chr5	31252797	31252797	+
MACS_peak_620	chr10	62254433	62254433	+
MACS_peak_8730	chr7	151009341	151009341	+
MACS_peak_1609	chr11	69779205	69779205	+
MACS_peak_5188	chr19	45823767	45823767	+
MACS_peak_2709	chr12	8929070	8929070	+
MACS_peak_4073	chr16	20548997	20548997	+
MACS_peak_6948	chr4	140704138	140704138	+
MACS_peak_4366	chr17	27070307	27070307	+
MACS_peak_9651	chr9	102528215	102528215	+
MACS_peak_4633	chr17	85189733	85189733	+
MACS_peak_9406	chr9	20970491	20970491	+
MACS_peak_6252	chr3	89766976	89766976	+
MACS_peak_4964	chr19	4810814	4810814	+
MACS_peak_4469	chr17	35036449	35036449	+
MACS_peak_4542	chr17	46816178	46816178	+
MACS_peak_3441	chr14	31831989	31831989	+
MACS_peak_7226	chr5	88984614	88984614	+
MACS_peak_2660	chr11	120586728	120586728	+
MACS_peak_387	chr1	166387848	166387848	+
MACS_peak_9228	chr8	114457434	114457434	+
MACS_peak_6765	chr4	124528928	124528928	+
MACS_peak_4088	chr16	22009846	22009846	+
MACS_peak_4952	chr19	4614592	4614592	+
MACS_peak_161	chr1	74283345	74283345	+
MACS_peak_2220	chr11	100436479	100436479	+
MACS_peak_658	chr10	72117849	72117849	+
MACS_peak_8258	chr7	35015107	35015107	+
MACS_peak_3650	chr15	31530726	31530726	+
MACS_peak_9826	chrX	100677335	100677335	+
MACS_peak_334	chr1	144990766	144990766	+
MACS_peak_443	chr1	183073708	183073708	+
MACS_peak_5575	chr2	91022907	91022907	+
MACS_peak_4297	chr17	15080518	15080518	+
MACS_peak_8430	chr7	105804701	105804701	+
MACS_peak_6964	chr4	145022492	145022492	+
MACS_peak_2433	chr11	107050128	107050128	+
MACS_peak_1064	chr11	5965157	5965157	+
MACS_peak_5379	chr2	29933410	29933410	+
MACS_peak_800	chr10	80840853	80840853	+
MACS_peak_3413	chr14	22570114	22570114	+
MACS_peak_9411	chr9	21172554	21172554	+
MACS_peak_9340	chr8	127986966	127986966	+
MACS_peak_214	chr1	91478102	91478102	+
MACS_peak_4596	chr17	57074592	57074592	+
MACS_peak_9763	chr9	120401849	120401849	+
MACS_peak_8604	chr7	134985508	134985508	+
MACS_peak_6836	chr4	132091899	132091899	+
MACS_peak_3563	chr14	73910313	73910313	+
MACS_peak_8051	chr7	4693970	4693970	+
MACS_peak_7371	chr5	115777840	115777840	+
MACS_peak_7067	chr5	20457322	20457322	+
MACS_peak_6651	chr4	99382507	99382507	+
MACS_peak_3664	chr15	38225594	38225594	+
MACS_peak_4994	chr19	6047293	6047293	+
MACS_peak_7025	chr4	154594540	154594540	+
MACS_peak_8304	chr7	52105542	52105542	+
MACS_peak_2015	chr11	95574805	95574805	+
MACS_peak_4805	chr18	44988347	44988347	+
MACS_peak_1474	chr11	60591228	60591228	+
MACS_peak_1230	chr11	32126750	32126750	+
MACS_peak_9680	chr9	107494888	107494888	+
MACS_peak_7107	chr5	31543418	31543418	+
MACS_peak_861	chr10	94878309	94878309	+
MACS_peak_8061	chr7	4967705	4967705	+
MACS_peak_8667	chr7	146041433	146041433	+
MACS_peak_4065	chr16	20499146	20499146	+
MACS_peak_8983	chr8	81553017	81553017	+
MACS_peak_2692	chr12	3427197	3427197	+
MACS_peak_3396	chr14	21000777	21000777	+
MACS_peak_5062	chr19	9042441	9042441	+
MACS_peak_797	chr10	80786379	80786379	+
MACS_peak_2985	chr12	109418390	109418390	+
MACS_peak_2527	chr11	115892330	115892330	+
MACS_peak_1197	chr11	29031650	29031650	+
MACS_peak_6380	chr3	122321300	122321300	+
MACS_peak_80	chr1	51534920	51534920	+
MACS_peak_3008	chr12	111830191	111830191	+
MACS_peak_2764	chr12	56593383	56593383	+
MACS_peak_2560	chr11	117127910	117127910	+
MACS_peak_7187	chr5	72895291	72895291	+
MACS_peak_9495	chr9	49606550	49606550	+
MACS_peak_6146	chr3	65332814	65332814	+
MACS_peak_632	chr10	66562077	66562077	+
MACS_peak_5990	chr2	179959633	179959633	+
MACS_peak_1275	chr11	40565730	40565730	+
MACS_peak_1965	chr11	89163664	89163664	+
MACS_peak_1704	chr11	75344447	75344447	+
MACS_peak_5706	chr2	127954718	127954718	+
MACS_peak_5030	chr19	7414016	7414016	+
MACS_peak_2576	chr11	117721416	117721416	+
MACS_peak_475	chr1	191552334	191552334	+
MACS_peak_1777	chr11	77996822	77996822	+
MACS_peak_2122	chr11	97519126	97519126	+
MACS_peak_3289	chr13	96095361	96095361	+
MACS_peak_2351	chr11	103828530	103828530	+
MACS_peak_2563	chr11	117223150	117223150	+
MACS_peak_1926	chr11	86923305	86923305	+
MACS_peak_6861	chr4	133308816	133308816	+
MACS_peak_3963	chr16	4879586	4879586	+
MACS_peak_3835	chr15	83081925	83081925	+
MACS_peak_6266	chr3	94247489	94247489	+
MACS_peak_3438	chr14	31529785	31529785	+
MACS_peak_5923	chr2	166891081	166891081	+
MACS_peak_5094	chr19	23208571	23208571	+
MACS_peak_9538	chr9	59509164	59509164	+
MACS_peak_3216	chr13	55637637	55637637	+
MACS_peak_1004	chr11	3194009	3194009	+
MACS_peak_1272	chr11	40547901	40547901	+
MACS_peak_4290	chr17	13185938	13185938	+
MACS_peak_6777	chr4	126355117	126355117	+
MACS_peak_5889	chr2	164705025	164705025	+
MACS_peak_1935	chr11	87392069	87392069	+
MACS_peak_9286	chr8	124430473	124430473	+
MACS_peak_5376	chr2	29918073	29918073	+
MACS_peak_5245	chr19	57685668	57685668	+
MACS_peak_6512	chr4	40669817	40669817	+
MACS_peak_7527	chr5	135096111	135096111	+
MACS_peak_2036	chr11	95896539	95896539	+
MACS_peak_8388	chr7	87172305	87172305	+
MACS_peak_7002	chr4	150482133	150482133	+
MACS_peak_9577	chr9	67679419	67679419	+
MACS_peak_499	chr10	5958095	5958095	+
MACS_peak_6482	chr4	19497035	19497035	+
MACS_peak_7319	chr5	110660311	110660311	+
MACS_peak_2835	chr12	78339351	78339351	+
MACS_peak_2130	chr11	97558188	97558188	+
MACS_peak_4042	chr16	18392941	18392941	+
MACS_peak_9673	chr9	106691470	106691470	+
MACS_peak_495	chr10	4541886	4541886	+
MACS_peak_1724	chr11	75576302	75576302	+
MACS_peak_9238	chr8	119196614	119196614	+
MACS_peak_4927	chr18	85020965	85020965	+
MACS_peak_6218	chr3	88370719	88370719	+
MACS_peak_3603	chr14	106295315	106295315	+
MACS_peak_4854	chr18	65047753	65047753	+
MACS_peak_5673	chr2	121275591	121275591	+
MACS_peak_2105	chr11	97265979	97265979	+
MACS_peak_8863	chr8	46713203	46713203	+
MACS_peak_6808	chr4	130219530	130219530	+
MACS_peak_210	chr1	89652831	89652831	+
MACS_peak_8507	chr7	125259064	125259064	+
MACS_peak_2590	chr11	118902748	118902748	+
MACS_peak_4592	chr17	56813029	56813029	+
MACS_peak_1061	chr11	5737558	5737558	+
MACS_peak_3546	chr14	67690254	67690254	+
MACS_peak_2362	chr11	104303959	104303959	+
MACS_peak_7985	chr6	122693995	122693995	+
MACS_peak_6654	chr4	101028839	101028839	+
MACS_peak_8657	chr7	141963726	141963726	+
MACS_peak_6130	chr3	57379499	57379499	+
MACS_peak_3152	chr13	46059560	46059560	+
MACS_peak_2585	chr11	118431410	118431410	+
MACS_peak_8257	chr7	35005891	35005891	+
MACS_peak_3815	chr15	81559782	81559782	+
MACS_peak_2234	chr11	100599110	100599110	+
MACS_peak_4337	chr17	25152373	25152373	+
MACS_peak_8586	chr7	134417326	134417326	+
MACS_peak_5728	chr2	130455451	130455451	+
MACS_peak_3851	chr15	86044594	86044594	+
MACS_peak_7476	chr5	124778442	124778442	+
MACS_peak_8206	chr7	29743051	29743051	+
MACS_peak_2316	chr11	102786015	102786015	+
MACS_peak_4982	chr19	5688256	5688256	+
MACS_peak_1986	chr11	94538212	94538212	+
MACS_peak_5321	chr2	25127548	25127548	+
MACS_peak_3419	chr14	25312702	25312702	+
MACS_peak_1513	chr11	64792899	64792899	+
MACS_peak_9639	chr9	98887077	98887077	+
MACS_peak_5346	chr2	27281135	27281135	+
MACS_peak_5688	chr2	126501727	126501727	+
MACS_peak_4856	chr18	65739363	65739363	+
MACS_peak_487	chr1	193398874	193398874	+
MACS_peak_8707	chr7	148668154	148668154	+
MACS_peak_1924	chr11	86887341	86887341	+
MACS_peak_9075	chr8	90661955	90661955	+
MACS_peak_1682	chr11	74716577	74716577	+
MACS_peak_806	chr10	80945116	80945116	+
MACS_peak_920	chr10	126416640	126416640	+
MACS_peak_6823	chr4	131884944	131884944	+
MACS_peak_7728	chr6	38331396	38331396	+
MACS_peak_8141	chr7	25862979	25862979	+
MACS_peak_301	chr1	135972374	135972374	+
MACS_peak_1628	chr11	70376650	70376650	+
MACS_peak_5473	chr2	52532089	52532089	+
MACS_peak_4768	chr18	36675168	36675168	+
MACS_peak_6795	chr4	129117716	129117716	+
MACS_peak_7200	chr5	75971346	75971346	+
MACS_peak_4466	chr17	34784340	34784340	+
MACS_peak_4287	chr17	13113336	13113336	+
MACS_peak_8393	chr7	87343701	87343701	+
MACS_peak_4786	chr18	38456559	38456559	+
MACS_peak_1523	chr11	68605445	68605445	+
MACS_peak_5239	chr19	55816570	55816570	+
MACS_peak_9743	chr9	114598144	114598144	+
MACS_peak_760	chr10	80023056	80023056	+
MACS_peak_5387	chr2	30329319	30329319	+
MACS_peak_3521	chr14	61792154	61792154	+
MACS_peak_9477	chr9	44413212	44413212	+
MACS_peak_4900	chr18	76402216	76402216	+
MACS_peak_5027	chr19	7315297	7315297	+
MACS_peak_565	chr10	41170637	41170637	+
MACS_peak_5457	chr2	38367505	38367505	+
MACS_peak_2787	chr12	70674437	70674437	+
MACS_peak_385	chr1	166179524	166179524	+
MACS_peak_4729	chr18	34937590	34937590	+
MACS_peak_8108	chr7	19609988	19609988	+
MACS_peak_2635	chr11	120329316	120329316	+
MACS_peak_9378	chr9	14304718	14304718	+
MACS_peak_5285	chr2	12340591	12340591	+
MACS_peak_3889	chr15	98702237	98702237	+
MACS_peak_8278	chr7	38554598	38554598	+
MACS_peak_8655	chr7	140829582	140829582	+
MACS_peak_7952	chr6	119338154	119338154	+
MACS_peak_1670	chr11	72991098	72991098	+
MACS_peak_5899	chr2	165637588	165637588	+
MACS_peak_1033	chr11	4537946	4537946	+
MACS_peak_6229	chr3	88754886	88754886	+
MACS_peak_6523	chr4	40895861	40895861	+
MACS_peak_6802	chr4	129349554	129349554	+
MACS_peak_6922	chr4	137772666	137772666	+
MACS_peak_9034	chr8	87188774	87188774	+
MACS_peak_4997	chr19	6058787	6058787	+
MACS_peak_2602	chr11	119161026	119161026	+
MACS_peak_2938	chr12	88728559	88728559	+
MACS_peak_9490	chr9	47338722	47338722	+
MACS_peak_8177	chr7	28964712	28964712	+
MACS_peak_2824	chr12	77356512	77356512	+
MACS_peak_1337	chr11	51034361	51034361	+
MACS_peak_332	chr1	141319248	141319248	+
MACS_peak_4029	chr16	17619982	17619982	+
MACS_peak_899	chr10	117146658	117146658	+
MACS_peak_2250	chr11	101115108	101115108	+
MACS_peak_8740	chr8	3588199	3588199	+
MACS_peak_251	chr1	127331882	127331882	+
MACS_peak_2150	chr11	97695107	97695107	+
MACS_peak_9779	chrX	7722710	7722710	+
MACS_peak_7840	chr6	72848872	72848872	+
MACS_peak_8216	chr7	30065732	30065732	+
MACS_peak_2157	chr11	97883552	97883552	+
MACS_peak_2851	chr12	81319197	81319197	+
MACS_peak_5882	chr2	164268317	164268317	+
MACS_peak_1465	chr11	60231278	60231278	+
MACS_peak_5974	chr2	173901829	173901829	+
MACS_peak_6865	chr4	133443005	133443005	+
MACS_peak_7538	chr5	135869931	135869931	+
MACS_peak_5054	chr19	8972928	8972928	+
MACS_peak_229	chr1	95375821	95375821	+
MACS_peak_6971	chr4	146022975	146022975	+
MACS_peak_7642	chr5	145928330	145928330	+
MACS_peak_6776	chr4	126145665	126145665	+
MACS_peak_3279	chr13	85428036	85428036	+
MACS_peak_2194	chr11	98825545	98825545	+
MACS_peak_3219	chr13	55694942	55694942	+
MACS_peak_3294	chr13	96387945	96387945	+
MACS_peak_5211	chr19	47036170	47036170	+
MACS_peak_6999	chr4	150229335	150229335	+
MACS_peak_6534	chr4	41261525	41261525	+
MACS_peak_7875	chr6	86993080	86993080	+
MACS_peak_9298	chr8	125096673	125096673	+
MACS_peak_845	chr10	89148553	89148553	+
MACS_peak_705	chr10	77532234	77532234	+
MACS_peak_1894	chr11	84954127	84954127	+
MACS_peak_6730	chr4	118782598	118782598	+
MACS_peak_435	chr1	182742774	182742774	+
MACS_peak_5518	chr2	72314667	72314667	+
MACS_peak_6702	chr4	116358833	116358833	+
MACS_peak_7916	chr6	100236329	100236329	+
MACS_peak_5312	chr2	24618013	24618013	+
MACS_peak_2511	chr11	115566099	115566099	+
MACS_peak_11	chr1	13364573	13364573	+
MACS_peak_8849	chr8	42083651	42083651	+
MACS_peak_6328	chr3	103718706	103718706	+
MACS_peak_4507	chr17	36115357	36115357	+
MACS_peak_9500	chr9	53055991	53055991	+
MACS_peak_6127	chr3	54859353	54859353	+
MACS_peak_7971	chr6	122287587	122287587	+
MACS_peak_8816	chr8	26895344	26895344	+
MACS_peak_4170	chr16	35490401	35490401	+
MACS_peak_382	chr1	164670189	164670189	+
MACS_peak_9135	chr8	107851092	107851092	+
MACS_peak_9552	chr9	62192041	62192041	+
MACS_peak_8433	chr7	106289414	106289414	+
MACS_peak_1692	chr11	74986087	74986087	+
MACS_peak_1699	chr11	75161597	75161597	+
MACS_peak_4943	chr19	4192537	4192537	+
MACS_peak_8633	chr7	139791064	139791064	+
MACS_peak_4747	chr18	35278841	35278841	+
MACS_peak_5793	chr2	152223208	152223208	+
MACS_peak_45	chr1	36425508	36425508	+
MACS_peak_2908	chr12	86560721	86560721	+
MACS_peak_2815	chr12	75066082	75066082	+
MACS_peak_6272	chr3	94846217	94846217	+
MACS_peak_613	chr10	61912252	61912252	+
MACS_peak_5860	chr2	158594099	158594099	+
MACS_peak_8442	chr7	107645684	107645684	+
MACS_peak_5771	chr2	148498784	148498784	+
MACS_peak_4162	chr16	33684955	33684955	+
MACS_peak_2135	chr11	97605854	97605854	+
MACS_peak_7501	chr5	130418631	130418631	+
MACS_peak_3050	chr12	114188627	114188627	+
MACS_peak_7263	chr5	100857222	100857222	+
MACS_peak_9676	chr9	107301928	107301928	+
MACS_peak_5335	chr2	26245021	26245021	+
MACS_peak_6551	chr4	43592340	43592340	+
MACS_peak_787	chr10	80601034	80601034	+
[truncated: 7,891 more rows]

## Sheet: Nsl1 peaks
PeakID	Chr	Start	End	Strand
MACS_peak_1485	chr12	70397572	70397572	+
MACS_peak_460	chr10	84085094	84085094	+
MACS_peak_3443	chr2	151567093	151567093	+
MACS_peak_4420	chr5	111082420	111082420	+
MACS_peak_4347	chr5	77018115	77018115	+
MACS_peak_2774	chr18	32996852	32996852	+
MACS_peak_3197	chr2	31829965	31829965	+
MACS_peak_4121	chr4	133130670	133130670	+
MACS_peak_4698	chr6	40421321	40421321	+
MACS_peak_4050	chr4	117354913	117354913	+
MACS_peak_304	chr10	24589740	24589740	+
MACS_peak_4819	chr6	113481638	113481638	+
MACS_peak_1368	chr11	119464313	119464313	+
MACS_peak_5842	chr9	44863563	44863563	+
MACS_peak_5651	chr8	112302440	112302440	+
MACS_peak_2748	chr18	9958148	9958148	+
MACS_peak_2143	chr15	76157803	76157803	+
MACS_peak_1410	chr12	3110049	3110049	+
MACS_peak_1995	chr14	64162874	64162874	+
MACS_peak_5800	chr9	21397313	21397313	+
MACS_peak_3665	chr3	63768671	63768671	+
MACS_peak_4372	chr5	96639121	96639121	+
MACS_peak_2487	chr17	15636877	15636877	+
MACS_peak_2722	chr17	79336355	79336355	+
MACS_peak_2280	chr16	8638056	8638056	+
MACS_peak_5303	chr7	136735373	136735373	+
MACS_peak_2468	chr17	5440256	5440256	+
MACS_peak_6035	chr9	114549438	114549438	+
MACS_peak_3388	chr2	127410531	127410531	+
MACS_peak_5707	chr8	124353500	124353500	+
MACS_peak_3128	chr2	25110946	25110946	+
MACS_peak_197	chr1	163899355	163899355	+
MACS_peak_605	chr11	11362320	11362320	+
MACS_peak_4820	chr6	113690709	113690709	+
MACS_peak_5751	chr8	129494992	129494992	+
MACS_peak_4082	chr4	126354875	126354875	+
MACS_peak_73	chr1	63777213	63777213	+
MACS_peak_1406	chr11	121215745	121215745	+
MACS_peak_4388	chr5	105357050	105357050	+
MACS_peak_3169	chr2	29643213	29643213	+
MACS_peak_5833	chr9	44169749	44169749	+
MACS_peak_4783	chr6	87788743	87788743	+
MACS_peak_6245	chrY	2795640	2795640	+
MACS_peak_1170	chr11	100575087	100575087	+
MACS_peak_4791	chr6	88415329	88415329	+
MACS_peak_3745	chr3	95558948	95558948	+
MACS_peak_1070	chr11	94189281	94189281	+
MACS_peak_59	chr1	58502346	58502346	+
MACS_peak_3630	chr3	35964911	35964911	+
MACS_peak_2028	chr14	73924784	73924784	+
MACS_peak_4236	chr4	155317871	155317871	+
MACS_peak_3251	chr2	71291438	71291438	+
MACS_peak_5912	chr9	65732900	65732900	+
MACS_peak_2877	chr18	75973555	75973555	+
MACS_peak_2100	chr15	38230587	38230587	+
MACS_peak_4776	chr6	86634567	86634567	+
MACS_peak_5662	chr8	113551705	113551705	+
MACS_peak_3816	chr3	121977301	121977301	+
MACS_peak_3879	chr4	3017469	3017469	+
MACS_peak_1741	chr13	55701361	55701361	+
MACS_peak_5732	chr8	126473220	126473220	+
MACS_peak_1685	chr13	31039664	31039664	+
MACS_peak_2277	chr16	5204112	5204112	+
MACS_peak_1606	chr12	110132476	110132476	+
MACS_peak_2133	chr15	74539746	74539746	+
MACS_peak_1704	chr13	43266801	43266801	+
MACS_peak_4149	chr4	138233604	138233604	+
MACS_peak_1709	chr13	45865251	45865251	+
MACS_peak_3377	chr2	126532870	126532870	+
MACS_peak_413	chr10	79712149	79712149	+
MACS_peak_4324	chr5	54200819	54200819	+
MACS_peak_4532	chr5	130175993	130175993	+
MACS_peak_1417	chr12	8214922	8214922	+
MACS_peak_5778	chr9	15084402	15084402	+
MACS_peak_4379	chr5	101227715	101227715	+
MACS_peak_5255	chr7	129276512	129276512	+
MACS_peak_2543	chr17	25960531	25960531	+
MACS_peak_5723	chr8	125748700	125748700	+
MACS_peak_5783	chr9	20189617	20189617	+
MACS_peak_1135	chr11	98261813	98261813	+
MACS_peak_4502	chr5	124023027	124023027	+
MACS_peak_935	chr11	76057255	76057255	+
MACS_peak_1482	chr12	68160273	68160273	+
MACS_peak_3212	chr2	34627274	34627274	+
MACS_peak_5065	chr7	39056430	39056430	+
MACS_peak_1143	chr11	98543968	98543968	+
MACS_peak_2506	chr17	23723275	23723275	+
MACS_peak_6243	chrY	2789070	2789070	+
MACS_peak_4437	chr5	114550288	114550288	+
MACS_peak_2339	chr16	20651678	20651678	+
MACS_peak_2620	chr17	34092789	34092789	+
MACS_peak_5945	chr9	79641425	79641425	+
MACS_peak_4444	chr5	115372495	115372495	+
MACS_peak_4141	chr4	136604720	136604720	+
MACS_peak_5896	chr9	60536035	60536035	+
MACS_peak_5297	chr7	135020401	135020401	+
MACS_peak_5243	chr7	126864340	126864340	+
MACS_peak_4898	chr7	3581531	3581531	+
MACS_peak_5397	chr8	20020423	20020423	+
MACS_peak_1366	chr11	119352636	119352636	+
MACS_peak_4822	chr6	114593097	114593097	+
MACS_peak_4674	chr6	29559934	29559934	+
MACS_peak_3242	chr2	69560842	69560842	+
MACS_peak_1183	chr11	101177285	101177285	+
MACS_peak_2692	chr17	56098482	56098482	+
MACS_peak_1579	chr12	99972917	99972917	+
MACS_peak_3834	chr3	132347049	132347049	+
MACS_peak_270	chr1	192886840	192886840	+
MACS_peak_121	chr1	94370362	94370362	+
MACS_peak_3110	chr2	13466314	13466314	+
MACS_peak_5841	chr9	44773652	44773652	+
MACS_peak_2900	chr19	4012652	4012652	+
MACS_peak_1066	chr11	93829660	93829660	+
MACS_peak_3562	chr2	172984923	172984923	+
MACS_peak_479	chr10	92594793	92594793	+
MACS_peak_3	chr1	5073191	5073191	+
MACS_peak_2778	chr18	34490749	34490749	+
MACS_peak_2354	chr16	23127850	23127850	+
MACS_peak_1847	chr13	100894773	100894773	+
MACS_peak_3387	chr2	127270324	127270324	+
MACS_peak_5423	chr8	34441157	34441157	+
MACS_peak_2829	chr18	56099252	56099252	+
MACS_peak_871	chr11	69727445	69727445	+
MACS_peak_3660	chr3	57455663	57455663	+
MACS_peak_5158	chr7	87065551	87065551	+
MACS_peak_5486	chr8	72826361	72826361	+
MACS_peak_4425	chr5	112755382	112755382	+
MACS_peak_3153	chr2	26819912	26819912	+
MACS_peak_602	chr11	6526057	6526057	+
MACS_peak_5631	chr8	108535371	108535371	+
MACS_peak_1096	chr11	96558332	96558332	+
MACS_peak_5239	chr7	125735760	125735760	+
MACS_peak_824	chr11	64792312	64792312	+
MACS_peak_3683	chr3	85378038	85378038	+
MACS_peak_4061	chr4	120770726	120770726	+
MACS_peak_5762	chr9	3032032	3032032	+
MACS_peak_4478	chr5	121146553	121146553	+
MACS_peak_787	chr11	59860112	59860112	+
MACS_peak_3020	chr19	38298718	38298718	+
MACS_peak_5780	chr9	18096619	18096619	+
MACS_peak_5376	chr8	11497430	11497430	+
MACS_peak_4117	chr4	132833747	132833747	+
MACS_peak_2511	chr17	24300722	24300722	+
MACS_peak_2659	chr17	46247992	46247992	+
MACS_peak_1008	chr11	83567493	83567493	+
MACS_peak_5148	chr7	82525114	82525114	+
MACS_peak_3174	chr2	29980140	29980140	+
MACS_peak_3305	chr2	101469273	101469273	+
MACS_peak_2915	chr19	5041346	5041346	+
MACS_peak_4015	chr4	107552385	107552385	+
MACS_peak_2035	chr14	76510635	76510635	+
MACS_peak_5114	chr7	52973383	52973383	+
MACS_peak_5387	chr8	13869651	13869651	+
MACS_peak_2294	chr16	11909253	11909253	+
MACS_peak_5772	chr9	13422761	13422761	+
MACS_peak_3132	chr2	25211884	25211884	+
MACS_peak_5648	chr8	112132597	112132597	+
MACS_peak_4085	chr4	126754606	126754606	+
MACS_peak_5204	chr7	107731612	107731612	+
MACS_peak_3923	chr4	40704861	40704861	+
MACS_peak_3706	chr3	89017765	89017765	+
MACS_peak_6227	chrY	1788522	1788522	+
MACS_peak_2458	chr16	96212663	96212663	+
MACS_peak_2635	chr17	35810701	35810701	+
MACS_peak_2567	chr17	28044726	28044726	+
MACS_peak_112	chr1	89110444	89110444	+
MACS_peak_786	chr11	59761741	59761741	+
MACS_peak_2540	chr17	25910750	25910750	+
MACS_peak_4228	chr4	154998766	154998766	+
MACS_peak_1231	chr11	103559246	103559246	+
MACS_peak_4687	chr6	38331419	38331419	+
MACS_peak_3737	chr3	94914918	94914918	+
MACS_peak_2226	chr15	97924039	97924039	+
MACS_peak_1433	chr12	25183422	25183422	+
MACS_peak_1806	chr13	74346169	74346169	+
MACS_peak_395	chr10	77875801	77875801	+
MACS_peak_3581	chr2	181054453	181054453	+
MACS_peak_2625	chr17	34783966	34783966	+
MACS_peak_4394	chr5	107866887	107866887	+
MACS_peak_4653	chr6	3448412	3448412	+
MACS_peak_3690	chr3	87734096	87734096	+
MACS_peak_4147	chr4	137860675	137860675	+
MACS_peak_2429	chr16	84735507	84735507	+
MACS_peak_3315	chr2	105843437	105843437	+
MACS_peak_6124	chrX	120117232	120117232	+
MACS_peak_2464	chr17	3084329	3084329	+
MACS_peak_214	chr1	171461708	171461708	+
MACS_peak_137	chr1	120207807	120207807	+
MACS_peak_4254	chr5	22056235	22056235	+
MACS_peak_5627	chr8	108404772	108404772	+
MACS_peak_1982	chr14	60216830	60216830	+
MACS_peak_2953	chr19	8810305	8810305	+
MACS_peak_4772	chr6	86388665	86388665	+
MACS_peak_4869	chr6	126799118	126799118	+
MACS_peak_2918	chr19	5366916	5366916	+
MACS_peak_6249	chrY	2867974	2867974	+
MACS_peak_553	chr11	3003999	3003999	+
MACS_peak_2725	chr17	84089873	84089873	+
MACS_peak_3516	chr2	164659289	164659289	+
MACS_peak_176	chr1	152239854	152239854	+
MACS_peak_3925	chr4	40917913	40917913	+
MACS_peak_3327	chr2	114027214	114027214	+
MACS_peak_3560	chr2	172266048	172266048	+
MACS_peak_1510	chr12	74387718	74387718	+
MACS_peak_636	chr11	22890577	22890577	+
MACS_peak_4257	chr5	23349973	23349973	+
MACS_peak_4315	chr5	45911491	45911491	+
MACS_peak_836	chr11	68821934	68821934	+
MACS_peak_2126	chr15	59205844	59205844	+
MACS_peak_4975	chr7	25118647	25118647	+
MACS_peak_6248	chrY	2863329	2863329	+
MACS_peak_1427	chr12	17355240	17355240	+
MACS_peak_3306	chr2	101726398	101726398	+
MACS_peak_937	chr11	76220674	76220674	+
MACS_peak_2251	chr15	102181173	102181173	+
MACS_peak_2361	chr16	32003257	32003257	+
MACS_peak_5798	chr9	20954186	20954186	+
MACS_peak_2720	chr17	79294514	79294514	+
MACS_peak_2617	chr17	34066356	34066356	+
MACS_peak_2542	chr17	25929391	25929391	+
MACS_peak_3372	chr2	125684891	125684891	+
MACS_peak_2211	chr15	88953597	88953597	+
MACS_peak_5042	chr7	31450000	31450000	+
MACS_peak_495	chr10	111409767	111409767	+
MACS_peak_6071	chr9	123276087	123276087	+
MACS_peak_4801	chr6	94450367	94450367	+
MACS_peak_3227	chr2	38921033	38921033	+
MACS_peak_1424	chr12	13256041	13256041	+
MACS_peak_1444	chr12	32036359	32036359	+
MACS_peak_941	chr11	76891961	76891961	+
MACS_peak_557	chr11	3352420	3352420	+
MACS_peak_3805	chr3	115591087	115591087	+
MACS_peak_5866	chr9	54582297	54582297	+
MACS_peak_4092	chr4	129277870	129277870	+
MACS_peak_4415	chr5	110605850	110605850	+
MACS_peak_3379	chr2	126758792	126758792	+
MACS_peak_2288	chr16	10975237	10975237	+
MACS_peak_5760	chr9	3019355	3019355	+
MACS_peak_4339	chr5	72650702	72650702	+
MACS_peak_877	chr11	69814030	69814030	+
MACS_peak_575	chr11	4795296	4795296	+
MACS_peak_3168	chr2	29202307	29202307	+
MACS_peak_4416	chr5	110659978	110659978	+
MACS_peak_5531	chr8	80073263	80073263	+
MACS_peak_27	chr1	37486993	37486993	+
MACS_peak_3131	chr2	25188114	25188114	+
MACS_peak_3715	chr3	89518941	89518941	+
MACS_peak_2995	chr19	25036107	25036107	+
MACS_peak_4148	chr4	137990612	137990612	+
MACS_peak_6086	chrX	34666787	34666787	+
MACS_peak_795	chr11	60591065	60591065	+
MACS_peak_1134	chr11	98219938	98219938	+
MACS_peak_3183	chr2	30297473	30297473	+
MACS_peak_6224	chrY	1752003	1752003	+
MACS_peak_3159	chr2	27357119	27357119	+
MACS_peak_511	chr10	118842853	118842853	+
MACS_peak_1213	chr11	102291579	102291579	+
MACS_peak_3583	chr2	181231907	181231907	+
MACS_peak_3214	chr2	34681801	34681801	+
MACS_peak_5741	chr8	127536862	127536862	+
MACS_peak_1551	chr12	86311867	86311867	+
MACS_peak_986	chr11	79955668	79955668	+
MACS_peak_1017	chr11	84729869	84729869	+
MACS_peak_351	chr10	61158292	61158292	+
MACS_peak_393	chr10	77647812	77647812	+
MACS_peak_2381	chr16	35022300	35022300	+
MACS_peak_3117	chr2	22750958	22750958	+
MACS_peak_136	chr1	108693363	108693363	+
MACS_peak_245	chr1	183074348	183074348	+
MACS_peak_1126	chr11	97643812	97643812	+
MACS_peak_4233	chr4	155177669	155177669	+
MACS_peak_1087	chr11	95896181	95896181	+
MACS_peak_3324	chr2	112295148	112295148	+
MACS_peak_2920	chr19	5460578	5460578	+
MACS_peak_2521	chr17	24844613	24844613	+
MACS_peak_1844	chr13	100114648	100114648	+
MACS_peak_1535	chr12	82586091	82586091	+
MACS_peak_2762	chr18	24148144	24148144	+
MACS_peak_4645	chr5	149996210	149996210	+
MACS_peak_3008	chr19	31157435	31157435	+
MACS_peak_2676	chr17	47824984	47824984	+
MACS_peak_5764	chr9	3038197	3038197	+
MACS_peak_361	chr10	62623623	62623623	+
MACS_peak_2127	chr15	59973408	59973408	+
MACS_peak_4526	chr5	128097959	128097959	+
MACS_peak_4404	chr5	108741808	108741808	+
MACS_peak_2304	chr16	15863533	15863533	+
MACS_peak_56	chr1	57463618	57463618	+
MACS_peak_2546	chr17	25998549	25998549	+
MACS_peak_113	chr1	89652514	89652514	+
MACS_peak_4265	chr5	25211669	25211669	+
MACS_peak_3964	chr4	56815148	56815148	+
MACS_peak_3457	chr2	154198489	154198489	+
MACS_peak_5990	chr9	106691553	106691553	+
MACS_peak_3341	chr2	119114482	119114482	+
MACS_peak_4604	chr5	142940015	142940015	+
MACS_peak_3954	chr4	46402066	46402066	+
MACS_peak_5395	chr8	19784661	19784661	+
MACS_peak_3979	chr4	62131988	62131988	+
MACS_peak_3876	chr3	157694792	157694792	+
MACS_peak_5097	chr7	52317738	52317738	+
MACS_peak_5357	chr8	3500462	3500462	+
MACS_peak_1280	chr11	109287500	109287500	+
MACS_peak_226	chr1	174012633	174012633	+
MACS_peak_2648	chr17	37095517	37095517	+
MACS_peak_933	chr11	75993138	75993138	+
MACS_peak_4451	chr5	115791251	115791251	+
MACS_peak_2533	chr17	25270340	25270340	+
MACS_peak_1080	chr11	95246243	95246243	+
MACS_peak_2674	chr17	47505844	47505844	+
MACS_peak_1617	chr12	112916339	112916339	+
MACS_peak_5268	chr7	133630914	133630914	+
MACS_peak_5041	chr7	31435182	31435182	+
MACS_peak_1948	chr14	52504643	52504643	+
MACS_peak_1695	chr13	38129086	38129086	+
MACS_peak_1942	chr14	51489973	51489973	+
MACS_peak_5264	chr7	133520908	133520908	+
MACS_peak_3858	chr3	146476249	146476249	+
MACS_peak_5225	chr7	117130023	117130023	+
MACS_peak_4003	chr4	99495929	99495929	+
MACS_peak_4550	chr5	135539973	135539973	+
MACS_peak_2183	chr15	81230525	81230525	+
MACS_peak_283	chr10	5914141	5914141	+
MACS_peak_352	chr10	61912484	61912484	+
MACS_peak_2967	chr19	9028348	9028348	+
MACS_peak_552	chr10	128360551	128360551	+
MACS_peak_124	chr1	94831016	94831016	+
MACS_peak_4867	chr6	125165635	125165635	+
MACS_peak_3177	chr2	30033911	30033911	+
MACS_peak_4063	chr4	122513538	122513538	+
MACS_peak_387	chr10	76484599	76484599	+
MACS_peak_5755	chr9	3002991	3002991	+
MACS_peak_3547	chr2	169755638	169755638	+
MACS_peak_2358	chr16	30587987	30587987	+
MACS_peak_881	chr11	70053608	70053608	+
MACS_peak_259	chr1	187186741	187186741	+
MACS_peak_3375	chr2	125977676	125977676	+
MACS_peak_5147	chr7	75894268	75894268	+
MACS_peak_896	chr11	70818015	70818015	+
MACS_peak_3447	chr2	152158206	152158206	+
MACS_peak_1686	chr13	31065959	31065959	+
MACS_peak_1380	chr11	120299050	120299050	+
MACS_peak_5795	chr9	20877991	20877991	+
MACS_peak_3770	chr3	97705118	97705118	+
MACS_peak_3100	chr2	5766034	5766034	+
MACS_peak_1840	chr13	97907873	97907873	+
MACS_peak_1831	chr13	93614773	93614773	+
MACS_peak_2696	chr17	56358279	56358279	+
MACS_peak_1437	chr12	29334514	29334514	+
MACS_peak_4534	chr5	130293037	130293037	+
MACS_peak_1234	chr11	104196885	104196885	+
MACS_peak_6193	chrY	1264284	1264284	+
MACS_peak_6240	chrY	2777588	2777588	+
MACS_peak_3253	chr2	72918332	72918332	+
MACS_peak_4797	chr6	92164896	92164896	+
MACS_peak_2980	chr19	11844818	11844818	+
MACS_peak_1164	chr11	100406893	100406893	+
MACS_peak_5735	chr8	127044650	127044650	+
MACS_peak_2077	chr15	8059321	8059321	+
MACS_peak_4103	chr4	131399397	131399397	+
MACS_peak_3628	chr3	33980226	33980226	+
MACS_peak_4841	chr6	120314363	120314363	+
MACS_peak_1915	chr14	32898761	32898761	+
MACS_peak_5406	chr8	24206110	24206110	+
MACS_peak_1631	chr13	4560651	4560651	+
MACS_peak_3399	chr2	128955063	128955063	+
MACS_peak_2309	chr16	16870856	16870856	+
MACS_peak_3291	chr2	91490160	91490160	+
MACS_peak_2209	chr15	86044782	86044782	+
MACS_peak_3692	chr3	87862511	87862511	+
MACS_peak_3074	chr19	55776780	55776780	+
MACS_peak_797	chr11	60644050	60644050	+
MACS_peak_3072	chr19	55174013	55174013	+
MACS_peak_1050	chr11	88017885	88017885	+
MACS_peak_3440	chr2	151320011	151320011	+
MACS_peak_4648	chr5	151325173	151325173	+
MACS_peak_490	chr10	105278512	105278512	+
MACS_peak_754	chr11	55017826	55017826	+
MACS_peak_5359	chr8	3621292	3621292	+
MACS_peak_4676	chr6	30341003	30341003	+
MACS_peak_5537	chr8	82235620	82235620	+
MACS_peak_3880	chr4	3501893	3501893	+
MACS_peak_1220	chr11	102742261	102742261	+
MACS_peak_2146	chr15	76181159	76181159	+
MACS_peak_3751	chr3	95861787	95861787	+
MACS_peak_1623	chr12	113931817	113931817	+
MACS_peak_5759	chr9	3017542	3017542	+
MACS_peak_266	chr1	192365914	192365914	+
MACS_peak_3158	chr2	27355614	27355614	+
MACS_peak_40	chr1	43990692	43990692	+
MACS_peak_2426	chr16	64770852	64770852	+
MACS_peak_1858	chr13	105607260	105607260	+
MACS_peak_5893	chr9	59387451	59387451	+
MACS_peak_1655	chr13	21532940	21532940	+
MACS_peak_5379	chr8	11758314	11758314	+
MACS_peak_6068	chr9	122860054	122860054	+
MACS_peak_4075	chr4	125724254	125724254	+
MACS_peak_4289	chr5	31874562	31874562	+
MACS_peak_856	chr11	69187304	69187304	+
MACS_peak_1760	chr13	59924637	59924637	+
MACS_peak_377	chr10	74980690	74980690	+
MACS_peak_2159	chr15	76778893	76778893	+
MACS_peak_2178	chr15	80094802	80094802	+
MACS_peak_2478	chr17	9862610	9862610	+
MACS_peak_4309	chr5	37139951	37139951	+
MACS_peak_5858	chr9	50576318	50576318	+
MACS_peak_4533	chr5	130221397	130221397	+
MACS_peak_4562	chr5	136674829	136674829	+
MACS_peak_1907	chr14	31467558	31467558	+
MACS_peak_2363	chr16	32247324	32247324	+
MACS_peak_3335	chr2	118860538	118860538	+
MACS_peak_2419	chr16	57606964	57606964	+
MACS_peak_2397	chr16	38562946	38562946	+
MACS_peak_4321	chr5	53174326	53174326	+
MACS_peak_2647	chr17	37088708	37088708	+
MACS_peak_5123	chr7	54051168	54051168	+
MACS_peak_5794	chr9	20807341	20807341	+
MACS_peak_4873	chr6	127403936	127403936	+
MACS_peak_4872	chr6	127270333	127270333	+
MACS_peak_1460	chr12	52959848	52959848	+
MACS_peak_2554	chr17	26800166	26800166	+
MACS_peak_3005	chr19	29881142	29881142	+
MACS_peak_3875	chr3	157609908	157609908	+
MACS_peak_875	chr11	69804532	69804532	+
MACS_peak_2631	chr17	35271813	35271813	+
MACS_peak_155	chr1	134373664	134373664	+
MACS_peak_339	chr10	57252426	57252426	+
MACS_peak_1006	chr11	83116127	83116127	+
MACS_peak_3484	chr2	157193262	157193262	+
MACS_peak_162	chr1	136258640	136258640	+
MACS_peak_3424	chr2	144353430	144353430	+
MACS_peak_1436	chr12	29320858	29320858	+
MACS_peak_5909	chr9	65193845	65193845	+
MACS_peak_4752	chr6	83059078	83059078	+
MACS_peak_3729	chr3	94247238	94247238	+
MACS_peak_2338	chr16	20610830	20610830	+
MACS_peak_91	chr1	75207411	75207411	+
MACS_peak_279	chr1	194956431	194956431	+
MACS_peak_2259	chr15	102993696	102993696	+
MACS_peak_4592	chr5	139960423	139960423	+
MACS_peak_925	chr11	75268184	75268184	+
MACS_peak_1757	chr13	59686540	59686540	+
MACS_peak_2669	chr17	46889076	46889076	+
MACS_peak_4235	chr4	155205638	155205638	+
MACS_peak_5756	chr9	3004819	3004819	+
MACS_peak_115	chr1	91085949	91085949	+
MACS_peak_431	chr10	80500225	80500225	+
MACS_peak_3559	chr2	172196419	172196419	+
MACS_peak_3835	chr3	132754841	132754841	+
MACS_peak_2034	chr14	76410747	76410747	+
MACS_peak_3378	chr2	126702063	126702063	+
MACS_peak_660	chr11	31571923	31571923	+
MACS_peak_2172	chr15	79501249	79501249	+
MACS_peak_1358	chr11	117848142	117848142	+
MACS_peak_390	chr10	77085062	77085062	+
MACS_peak_4875	chr6	131243259	131243259	+
MACS_peak_2289	chr16	11009007	11009007	+
MACS_peak_2006	chr14	66211932	66211932	+
MACS_peak_4606	chr5	143656896	143656896	+
MACS_peak_1201	chr11	102017689	102017689	+
MACS_peak_473	chr10	88289505	88289505	+
MACS_peak_675	chr11	34646917	34646917	+
MACS_peak_3772	chr3	99785108	99785108	+
MACS_peak_6199	chrY	1311748	1311748	+
MACS_peak_6250	chrY	2871785	2871785	+
MACS_peak_3990	chr4	86258126	86258126	+
MACS_peak_4926	chr7	13063517	13063517	+
MACS_peak_2633	chr17	35372894	35372894	+
MACS_peak_5206	chr7	109054272	109054272	+
MACS_peak_2155	chr15	76541101	76541101	+
MACS_peak_2124	chr15	58704175	58704175	+
MACS_peak_1005	chr11	83112480	83112480	+
MACS_peak_122	chr1	94538524	94538524	+
MACS_peak_2701	chr17	56766324	56766324	+
MACS_peak_4336	chr5	69948191	69948191	+
MACS_peak_2665	chr17	46783235	46783235	+
MACS_peak_5699	chr8	123632204	123632204	+
MACS_peak_3369	chr2	122564349	122564349	+
MACS_peak_5321	chr7	146862553	146862553	+
MACS_peak_2015	chr14	70216635	70216635	+
MACS_peak_5959	chr9	96019618	96019618	+
MACS_peak_2066	chr14	122277658	122277658	+
MACS_peak_3289	chr2	91284925	91284925	+
MACS_peak_2027	chr14	73909765	73909765	+
MACS_peak_4197	chr4	147412959	147412959	+
MACS_peak_3932	chr4	43038695	43038695	+
MACS_peak_3441	chr2	151368170	151368170	+
MACS_peak_4795	chr6	91827986	91827986	+
MACS_peak_1726	chr13	51747037	51747037	+
MACS_peak_3449	chr2	152512847	152512847	+
MACS_peak_4484	chr5	121995937	121995937	+
MACS_peak_1841	chr13	99032978	99032978	+
MACS_peak_2927	chr19	5731739	5731739	+
MACS_peak_2030	chr14	75684164	75684164	+
MACS_peak_1820	chr13	77847945	77847945	+
MACS_peak_2979	chr19	11023760	11023760	+
MACS_peak_5563	chr8	87380887	87380887	+
MACS_peak_5367	chr8	4275899	4275899	+
MACS_peak_5712	chr8	125000063	125000063	+
MACS_peak_779	chr11	59263610	59263610	+
MACS_peak_5281	chr7	134119564	134119564	+
MACS_peak_2592	chr17	31649256	31649256	+
MACS_peak_4651	chr5	152171548	152171548	+
MACS_peak_2715	chr17	74812849	74812849	+
MACS_peak_2162	chr15	77979165	77979165	+
MACS_peak_1094	chr11	96298086	96298086	+
MACS_peak_5757	chr9	3007443	3007443	+
MACS_peak_6131	chrX	120325262	120325262	+
MACS_peak_1795	chr13	68885247	68885247	+
MACS_peak_4977	chr7	25315495	25315495	+
MACS_peak_1644	chr13	17787180	17787180	+
MACS_peak_2626	chr17	34973908	34973908	+
MACS_peak_6018	chr9	109735258	109735258	+
MACS_peak_5138	chr7	71537161	71537161	+
MACS_peak_1684	chr13	30637213	30637213	+
MACS_peak_610	chr11	17111874	17111874	+
MACS_peak_1999	chr14	64479129	64479129	+
MACS_peak_5856	chr9	50425409	50425409	+
MACS_peak_4378	chr5	101103287	101103287	+
MACS_peak_3499	chr2	162843196	162843196	+
MACS_peak_4515	chr5	125002869	125002869	+
MACS_peak_5459	chr8	63966557	63966557	+
MACS_peak_1327	chr11	116135496	116135496	+
MACS_peak_3189	chr2	30837422	30837422	+
MACS_peak_4253	chr5	21292532	21292532	+
MACS_peak_924	chr11	75213771	75213771	+
MACS_peak_2106	chr15	50648155	50648155	+
MACS_peak_1819	chr13	77578276	77578276	+
MACS_peak_2673	chr17	47459289	47459289	+
MACS_peak_1585	chr12	101419174	101419174	+
MACS_peak_4213	chr4	150288598	150288598	+
MACS_peak_192	chr1	162143196	162143196	+
MACS_peak_61	chr1	58643336	58643336	+
MACS_peak_6016	chr9	108976696	108976696	+
MACS_peak_3006	chr19	29887514	29887514	+
MACS_peak_3277	chr2	84667128	84667128	+
MACS_peak_1772	chr13	65214320	65214320	+
MACS_peak_5238	chr7	125676854	125676854	+
MACS_peak_1557	chr12	86680335	86680335	+
MACS_peak_1130	chr11	97888005	97888005	+
MACS_peak_4509	chr5	124566112	124566112	+
MACS_peak_3526	chr2	166840809	166840809	+
MACS_peak_831	chr11	67779987	67779987	+
MACS_peak_3871	chr3	154260042	154260042	+
MACS_peak_2093	chr15	36103799	36103799	+
MACS_peak_823	chr11	63892884	63892884	+
MACS_peak_542	chr10	127848779	127848779	+
MACS_peak_2507	chr17	23729812	23729812	+
MACS_peak_5761	chr9	3029402	3029402	+
MACS_peak_6176	chrX	132650433	132650433	+
MACS_peak_1238	chr11	104286388	104286388	+
MACS_peak_802	chr11	60904852	60904852	+
MACS_peak_972	chr11	78667623	78667623	+
MACS_peak_3658	chr3	55094772	55094772	+
MACS_peak_98	chr1	82429452	82429452	+
MACS_peak_2055	chr14	104736208	104736208	+
MACS_peak_6251	chrY	2895259	2895259	+
MACS_peak_5920	chr9	67481935	67481935	+
MACS_peak_5313	chr7	140122732	140122732	+
MACS_peak_4377	chr5	100947183	100947183	+
MACS_peak_1711	chr13	46764755	46764755	+
MACS_peak_2994	chr19	24552083	24552083	+
MACS_peak_3106	chr2	11524933	11524933	+
MACS_peak_3519	chr2	165318890	165318890	+
MACS_peak_5878	chr9	56978532	56978532	+
MACS_peak_3308	chr2	103601452	103601452	+
MACS_peak_3513	chr2	164571480	164571480	+
MACS_peak_5573	chr8	87604833	87604833	+
MACS_peak_5905	chr9	64808717	64808717	+
MACS_peak_1045	chr11	87551054	87551054	+
MACS_peak_6067	chr9	122832191	122832191	+
MACS_peak_4252	chr5	21291117	21291117	+
MACS_peak_775	chr11	59016047	59016047	+
MACS_peak_5050	chr7	35697465	35697465	+
MACS_peak_657	chr11	30854452	30854452	+
MACS_peak_874	chr11	69793778	69793778	+
MACS_peak_1194	chr11	101594344	101594344	+
MACS_peak_697	chr11	48630775	48630775	+
MACS_peak_691	chr11	45768844	45768844	+
MACS_peak_2525	chr17	24987026	24987026	+
MACS_peak_1101	chr11	96777539	96777539	+
MACS_peak_4891	chr6	147424861	147424861	+
MACS_peak_3813	chr3	121220180	121220180	+
MACS_peak_6239	chrY	2604539	2604539	+
MACS_peak_6160	chrX	121303582	121303582	+
MACS_peak_4159	chr4	138936345	138936345	+
MACS_peak_5960	chr9	96379188	96379188	+
MACS_peak_599	chr11	6376248	6376248	+
MACS_peak_311	chr10	30338337	30338337	+
MACS_peak_1072	chr11	94491055	94491055	+
MACS_peak_1849	chr13	101421078	101421078	+
MACS_peak_99	chr1	82721457	82721457	+
MACS_peak_3403	chr2	130110223	130110223	+
MACS_peak_2040	chr14	79248956	79248956	+
MACS_peak_4697	chr6	40275455	40275455	+
MACS_peak_3705	chr3	89006832	89006832	+
MACS_peak_2801	chr18	36942875	36942875	+
MACS_peak_3764	chr3	96531377	96531377	+
MACS_peak_1730	chr13	53472728	53472728	+
MACS_peak_2883	chr18	78135212	78135212	+
MACS_peak_332	chr10	43988174	43988174	+
MACS_peak_1937	chr14	48188052	48188052	+
MACS_peak_4366	chr5	92864143	92864143	+
MACS_peak_5491	chr8	73046980	73046980	+
MACS_peak_4074	chr4	125699867	125699867	+
MACS_peak_5267	chr7	133618962	133618962	+
MACS_peak_1908	chr14	31764470	31764470	+
MACS_peak_4480	chr5	121641539	121641539	+
MACS_peak_90	chr1	75139276	75139276	+
MACS_peak_5610	chr8	98377444	98377444	+
MACS_peak_2962	chr19	8945998	8945998	+
MACS_peak_2965	chr19	8967434	8967434	+
MACS_peak_6069	chr9	123022335	123022335	+
MACS_peak_3130	chr2	25127949	25127949	+
MACS_peak_3921	chr4	40226402	40226402	+
MACS_peak_3511	chr2	164323040	164323040	+
MACS_peak_1470	chr12	57446853	57446853	+
MACS_peak_3997	chr4	94223436	94223436	+
MACS_peak_4405	chr5	108863344	108863344	+
MACS_peak_5314	chr7	140829411	140829411	+
MACS_peak_4895	chr6	149137169	149137169	+
MACS_peak_792	chr11	60230508	60230508	+
MACS_peak_1103	chr11	96805223	96805223	+
MACS_peak_4571	chr5	137748661	137748661	+
MACS_peak_1693	chr13	36209782	36209782	+
MACS_peak_4897	chr7	3221696	3221696	+
MACS_peak_435	chr10	80600484	80600484	+
MACS_peak_2324	chr16	17922119	17922119	+
MACS_peak_4419	chr5	111049982	111049982	+
MACS_peak_1710	chr13	46031389	46031389	+
MACS_peak_1267	chr11	107231196	107231196	+
MACS_peak_6200	chrY	1312927	1312927	+
MACS_peak_3674	chr3	78804647	78804647	+
MACS_peak_2061	chr14	119112291	119112291	+
MACS_peak_734	chr11	51814372	51814372	+
MACS_peak_4792	chr6	88469076	88469076	+
MACS_peak_5082	chr7	50927225	50927225	+
MACS_peak_6050	chr9	120401570	120401570	+
MACS_peak_3926	chr4	41071498	41071498	+
MACS_peak_2476	chr17	8503846	8503846	+
MACS_peak_4831	chr6	116288056	116288056	+
MACS_peak_3826	chr3	129534378	129534378	+
MACS_peak_1031	chr11	86497387	86497387	+
MACS_peak_5792	chr9	20703093	20703093	+
MACS_peak_3962	chr4	53726997	53726997	+
MACS_peak_5134	chr7	69565073	69565073	+
MACS_peak_3670	chr3	67233999	67233999	+
MACS_peak_5305	chr7	138506245	138506245	+
MACS_peak_2675	chr17	47748532	47748532	+
MACS_peak_4051	chr4	117559939	117559939	+
MACS_peak_591	chr11	6174841	6174841	+
MACS_peak_4342	chr5	74927775	74927775	+
MACS_peak_2717	chr17	75117095	75117095	+
MACS_peak_3014	chr19	36158214	36158214	+
MACS_peak_3311	chr2	104857173	104857173	+
MACS_peak_4036	chr4	116228533	116228533	+
MACS_peak_5374	chr8	9977733	9977733	+
MACS_peak_3323	chr2	112208163	112208163	+
MACS_peak_2766	chr18	24762485	24762485	+
MACS_peak_1462	chr12	53198757	53198757	+
MACS_peak_611	chr11	17157646	17157646	+
MACS_peak_4805	chr6	106719161	106719161	+
MACS_peak_1458	chr12	52478599	52478599	+
MACS_peak_4712	chr6	49023826	49023826	+
MACS_peak_5235	chr7	121419595	121419595	+
MACS_peak_5249	chr7	128178018	128178018	+
MACS_peak_5944	chr9	79607585	79607585	+
MACS_peak_2840	chr18	61886138	61886138	+
MACS_peak_2913	chr19	4962404	4962404	+
MACS_peak_1166	chr11	100481012	100481012	+
MACS_peak_2841	chr18	61897052	61897052	+
MACS_peak_6244	chrY	2791206	2791206	+
MACS_peak_2086	chr15	32040615	32040615	+
MACS_peak_1766	chr13	63066205	63066205	+
MACS_peak_4775	chr6	86535444	86535444	+
MACS_peak_1773	chr13	65342767	65342767	+
MACS_peak_2606	chr17	33061912	33061912	+
MACS_peak_5799	chr9	21172211	21172211	+
MACS_peak_2834	chr18	60934052	60934052	+
MACS_peak_4812	chr6	112996205	112996205	+
MACS_peak_2391	chr16	37011812	37011812	+
MACS_peak_1509	chr12	74224687	74224687	+
MACS_peak_4165	chr4	141000573	141000573	+
MACS_peak_3172	chr2	29790926	29790926	+
MACS_peak_3586	chr2	181336042	181336042	+
MACS_peak_1732	chr13	54570178	54570178	+
MACS_peak_778	chr11	59189131	59189131	+
MACS_peak_5217	chr7	112900694	112900694	+
MACS_peak_913	chr11	74584394	74584394	+
MACS_peak_2471	chr17	6079863	6079863	+
MACS_peak_2101	chr15	38591706	38591706	+
MACS_peak_1955	chr14	54873854	54873854	+
MACS_peak_1073	chr11	94515190	94515190	+
MACS_peak_4664	chr6	24477590	24477590	+
MACS_peak_3977	chr4	62021440	62021440	+
MACS_peak_71	chr1	63223601	63223601	+
MACS_peak_5011	chr7	29123509	29123509	+
MACS_peak_4581	chr5	138596732	138596732	+
MACS_peak_3468	chr2	155755775	155755775	+
MACS_peak_4245	chr5	5504669	5504669	+
MACS_peak_965	chr11	78297365	78297365	+
MACS_peak_3768	chr3	97555735	97555735	+
MACS_peak_2561	chr17	27224734	27224734	+
MACS_peak_2385	chr16	35645819	35645819	+
MACS_peak_6141	chrX	120778668	120778668	+
MACS_peak_2220	chr15	95417524	95417524	+
MACS_peak_6161	chrX	121304516	121304516	+
MACS_peak_4062	chr4	120887778	120887778	+
MACS_peak_181	chr1	154750210	154750210	+
MACS_peak_3905	chr4	32050786	32050786	+
MACS_peak_5271	chr7	133726907	133726907	+
MACS_peak_4498	chr5	123271467	123271467	+
MACS_peak_6116	chrX	98417986	98417986	+
MACS_peak_4591	chr5	139936565	139936565	+
MACS_peak_2833	chr18	60720385	60720385	+
MACS_peak_584	chr11	5662105	5662105	+
MACS_peak_133	chr1	99666724	99666724	+
MACS_peak_243	chr1	182781260	182781260	+
MACS_peak_1136	chr11	98300321	98300321	+
MACS_peak_342	chr10	57909581	57909581	+
MACS_peak_2440	chr16	90935094	90935094	+
MACS_peak_2320	chr16	17619448	17619448	+
MACS_peak_1364	chr11	119161352	119161352	+
MACS_peak_3748	chr3	95675464	95675464	+
MACS_peak_6019	chr9	110003537	110003537	+
MACS_peak_328	chr10	42941350	42941350	+
MACS_peak_1523	chr12	80397205	80397205	+
MACS_peak_3218	chr2	35992147	35992147	+
MACS_peak_5523	chr8	74999047	74999047	+
MACS_peak_966	chr11	78325581	78325581	+
MACS_peak_1430	chr12	21292259	21292259	+
MACS_peak_3789	chr3	107081930	107081930	+
MACS_peak_947	chr11	77607006	77607006	+
MACS_peak_6230	chrY	2475881	2475881	+
MACS_peak_690	chr11	44706619	44706619	+
MACS_peak_3300	chr2	94019108	94019108	+
MACS_peak_3198	chr2	31993484	31993484	+
MACS_peak_1974	chr14	56433847	56433847	+
MACS_peak_2266	chr16	4003884	4003884	+
MACS_peak_5708	chr8	124473961	124473961	+
MACS_peak_2136	chr15	75672512	75672512	+
MACS_peak_3066	chr19	53465234	53465234	+
MACS_peak_1838	chr13	96145431	96145431	+
MACS_peak_4694	chr6	39542517	39542517	+
MACS_peak_5622	chr8	108089973	108089973	+
MACS_peak_5869	chr9	55056717	55056717	+
MACS_peak_467	chr10	86148249	86148249	+
MACS_peak_2166	chr15	78765341	78765341	+
MACS_peak_3286	chr2	91043056	91043056	+
MACS_peak_882	chr11	70223541	70223541	+
MACS_peak_3998	chr4	94269942	94269942	+
MACS_peak_3579	chr2	180701926	180701926	+
MACS_peak_3408	chr2	130493580	130493580	+
MACS_peak_3034	chr19	42245070	42245070	+
MACS_peak_3897	chr4	21654866	21654866	+
MACS_peak_4071	chr4	124614309	124614309	+
MACS_peak_5656	chr8	113142559	113142559	+
MACS_peak_1219	chr11	102559018	102559018	+
MACS_peak_3041	chr19	44210325	44210325	+
MACS_peak_4579	chr5	138526368	138526368	+
MACS_peak_5508	chr8	74012455	74012455	+
MACS_peak_5740	chr8	127459233	127459233	+
MACS_peak_1898	chr14	25927944	25927944	+
MACS_peak_1815	chr13	74908038	74908038	+
MACS_peak_2221	chr15	95680355	95680355	+
MACS_peak_2739	chr17	89212394	89212394	+
MACS_peak_1262	chr11	106874236	106874236	+
MACS_peak_766	chr11	58116035	58116035	+
MACS_peak_2761	chr18	24145731	24145731	+
MACS_peak_3486	chr2	157393532	157393532	+
MACS_peak_5136	chr7	71432364	71432364	+
MACS_peak_4585	chr5	138721590	138721590	+
MACS_peak_4721	chr6	54987879	54987879	+
MACS_peak_585	chr11	5688397	5688397	+
MACS_peak_4554	chr5	135845742	135845742	+
MACS_peak_1850	chr13	101500969	101500969	+
MACS_peak_939	chr11	76577121	76577121	+
MACS_peak_725	chr11	51449460	51449460	+
MACS_peak_4531	chr5	130007068	130007068	+
MACS_peak_144	chr1	123464580	123464580	+
MACS_peak_4669	chr6	29114731	29114731	+
MACS_peak_4538	chr5	130505181	130505181	+
MACS_peak_921	chr11	75003976	75003976	+
MACS_peak_3811	chr3	116415180	116415180	+
MACS_peak_1446	chr12	32339753	32339753	+
MACS_peak_3820	chr3	123088888	123088888	+
MACS_peak_3384	chr2	127073749	127073749	+
MACS_peak_4281	chr5	31456561	31456561	+
MACS_peak_514	chr10	119664179	119664179	+
MACS_peak_2906	chr19	4625551	4625551	+
MACS_peak_689	chr11	44283978	44283978	+
MACS_peak_2433	chr16	87432773	87432773	+
MACS_peak_2189	chr15	81703014	81703014	+
MACS_peak_5776	chr9	14589331	14589331	+
MACS_peak_1699	chr13	41096570	41096570	+
MACS_peak_4970	chr7	24960286	24960286	+
MACS_peak_5728	chr8	126001999	126001999	+
MACS_peak_729	chr11	51570055	51570055	+
MACS_peak_1112	chr11	96973978	96973978	+
MACS_peak_4632	chr5	147072659	147072659	+
MACS_peak_5754	chr9	3002366	3002366	+
MACS_peak_2682	chr17	49632747	49632747	+
MACS_peak_522	chr10	121416452	121416452	+
MACS_peak_4603	chr5	142854216	142854216	+
MACS_peak_225	chr1	173424569	173424569	+
MACS_peak_4628	chr5	146041371	146041371	+
MACS_peak_3033	chr19	42163728	42163728	+
MACS_peak_1748	chr13	58124912	58124912	+
MACS_peak_529	chr10	126500468	126500468	+
MACS_peak_4024	chr4	109349082	109349082	+
MACS_peak_5198	chr7	106977019	106977019	+
MACS_peak_105	chr1	88051283	88051283	+
MACS_peak_833	chr11	68666702	68666702	+
MACS_peak_310	chr10	30320619	30320619	+
MACS_peak_4246	chr5	5559554	5559554	+
MACS_peak_3908	chr4	32744044	32744044	+
MACS_peak_5640	chr8	109580752	109580752	+
MACS_peak_5661	chr8	113521734	113521734	+
MACS_peak_158	chr1	135506868	135506868	+
MACS_peak_906	chr11	72609328	72609328	+
MACS_peak_2483	chr17	15080210	15080210	+
MACS_peak_765	chr11	57985182	57985182	+
MACS_peak_828	chr11	66866199	66866199	+
MACS_peak_1270	chr11	107340872	107340872	+
MACS_peak_5189	chr7	104629498	104629498	+
MACS_peak_1033	chr11	86621123	86621123	+
MACS_peak_445	chr10	81090307	81090307	+
MACS_peak_2299	chr16	13672018	13672018	+
MACS_peak_1223	chr11	102889944	102889944	+
MACS_peak_4056	chr4	118293507	118293507	+
MACS_peak_212	chr1	169238938	169238938	+
MACS_peak_635	chr11	22882131	22882131	+
MACS_peak_5141	chr7	73205386	73205386	+
MACS_peak_1144	chr11	98590537	98590537	+
MACS_peak_3054	chr19	46402939	46402939	+
MACS_peak_4397	chr5	108260042	108260042	+
MACS_peak_3025	chr19	40948038	40948038	+
MACS_peak_3529	chr2	167046910	167046910	+
MACS_peak_3558	chr2	172100392	172100392	+
MACS_peak_6242	chrY	2785558	2785558	+
MACS_peak_4215	chr4	150775991	150775991	+
MACS_peak_6125	chrX	120119023	120119023	+
MACS_peak_6158	chrX	121300915	121300915	+
MACS_peak_6157	chrX	121299393	121299393	+
MACS_peak_3157	chr2	27353408	27353408	+
MACS_peak_2601	chr17	32813284	32813284	+
MACS_peak_4384	chr5	104475512	104475512	+
MACS_peak_5293	chr7	134716608	134716608	+
MACS_peak_1563	chr12	87582652	87582652	+
MACS_peak_5220	chr7	116077761	116077761	+
MACS_peak_5921	chr9	69245675	69245675	+
MACS_peak_2352	chr16	23107439	23107439	+
MACS_peak_776	chr11	59021796	59021796	+
MACS_peak_3951	chr4	45354911	45354911	+
MACS_peak_4337	chr5	69983583	69983583	+
MACS_peak_3675	chr3	79395260	79395260	+
MACS_peak_4942	chr7	16705177	16705177	+
MACS_peak_4317	chr5	48763595	48763595	+
MACS_peak_4870	chr6	126889965	126889965	+
MACS_peak_2265	chr16	3908707	3908707	+
MACS_peak_1876	chr14	8912811	8912811	+
MACS_peak_484	chr10	93661747	93661747	+
MACS_peak_3380	chr2	126834440	126834440	+
MACS_peak_4279	chr5	31262734	31262734	+
MACS_peak_1656	chr13	21545590	21545590	+
MACS_peak_1670	chr13	23515727	23515727	+
MACS_peak_3353	chr2	120435231	120435231	+
MACS_peak_4931	chr7	13483188	13483188	+
MACS_peak_4073	chr4	124743961	124743961	+
MACS_peak_3912	chr4	34562165	34562165	+
MACS_peak_1910	chr14	32064705	32064705	+
MACS_peak_1369	chr11	119775157	119775157	+
MACS_peak_563	chr11	3864013	3864013	+
MACS_peak_4894	chr6	149090082	149090082	+
MACS_peak_2802	chr18	36953627	36953627	+
MACS_peak_5883	chr9	57408802	57408802	+
MACS_peak_3126	chr2	25066948	25066948	+
MACS_peak_1370	chr11	119960328	119960328	+
MACS_peak_441	chr10	80783929	80783929	+
MACS_peak_686	chr11	43247316	43247316	+
MACS_peak_2892	chr18	89141401	89141401	+
MACS_peak_4230	chr4	155079221	155079221	+
MACS_peak_2465	chr17	4626374	4626374	+
MACS_peak_645	chr11	25000175	25000175	+
MACS_peak_1639	chr13	13982001	13982001	+
MACS_peak_6162	chrX	121306588	121306588	+
MACS_peak_4333	chr5	67111183	67111183	+
MACS_peak_4855	chr6	124695642	124695642	+
MACS_peak_4856	chr6	124709499	124709499	+
MACS_peak_1345	chr11	116715113	116715113	+
MACS_peak_1636	chr13	8995422	8995422	+
MACS_peak_5570	chr8	87560660	87560660	+
MACS_peak_5274	chr7	133936133	133936133	+
MACS_peak_4754	chr6	83075164	83075164	+
MACS_peak_5873	chr9	55875305	55875305	+
MACS_peak_4656	chr6	6905880	6905880	+
MACS_peak_2031	chr14	76154434	76154434	+
MACS_peak_52	chr1	55293906	55293906	+
MACS_peak_1173	chr11	100870653	100870653	+
MACS_peak_4696	chr6	39761001	39761001	+
MACS_peak_5739	chr8	127421721	127421721	+
MACS_peak_1743	chr13	55736330	55736330	+
MACS_peak_5251	chr7	129125264	129125264	+
MACS_peak_186	chr1	157883115	157883115	+
MACS_peak_2713	chr17	71948146	71948146	+
MACS_peak_1683	chr13	29947499	29947499	+
MACS_peak_4360	chr5	92391882	92391882	+
MACS_peak_1896	chr14	25306292	25306292	+
MACS_peak_4199	chr4	147818883	147818883	+
MACS_peak_1697	chr13	38726998	38726998	+
MACS_peak_260	chr1	188573257	188573257	+
MACS_peak_1381	chr11	120319392	120319392	+
MACS_peak_1652	chr13	21454688	21454688	+
MACS_peak_902	chr11	72254887	72254887	+
MACS_peak_2627	chr17	34987343	34987343	+
MACS_peak_331	chr10	43621525	43621525	+
MACS_peak_3036	chr19	42854442	42854442	+
MACS_peak_5188	chr7	104548549	104548549	+
MACS_peak_4054	chr4	118081991	118081991	+
MACS_peak_6030	chr9	113617328	113617328	+
MACS_peak_1546	chr12	85758216	85758216	+
MACS_peak_5560	chr8	87213217	87213217	+
MACS_peak_2278	chr16	5233786	5233786	+
MACS_peak_1097	chr11	96638796	96638796	+
MACS_peak_1706	chr13	43493821	43493821	+
MACS_peak_6177	chrX	133572625	133572625	+
MACS_peak_248	chr1	184055391	184055391	+
MACS_peak_3280	chr2	90519673	90519673	+
MACS_peak_4438	chr5	114623141	114623141	+
MACS_peak_5844	chr9	45576585	45576585	+
MACS_peak_4176	chr4	145022394	145022394	+
MACS_peak_6150	chrX	121268132	121268132	+
MACS_peak_2754	chr18	13114300	13114300	+
MACS_peak_4746	chr6	72750783	72750783	+
MACS_peak_4726	chr6	56874283	56874283	+
MACS_peak_4356	chr5	88983325	88983325	+
MACS_peak_3800	chr3	108365529	108365529	+
MACS_peak_340	chr10	57718147	57718147	+
MACS_peak_2845	chr18	63852134	63852134	+
MACS_peak_358	chr10	62383334	62383334	+
MACS_peak_5958	chr9	95855138	95855138	+
MACS_peak_1411	chr12	3235763	3235763	+
MACS_peak_4045	chr4	116691987	116691987	+
MACS_peak_5962	chr9	98464124	98464124	+
MACS_peak_5183	chr7	99709641	99709641	+
MACS_peak_1912	chr14	32308255	32308255	+
MACS_peak_1089	chr11	95926684	95926684	+
MACS_peak_2886	chr18	81130798	81130798	+
MACS_peak_3437	chr2	150434257	150434257	+
MACS_peak_1816	chr13	76155999	76155999	+
MACS_peak_5484	chr8	72758144	72758144	+
MACS_peak_5329	chr7	148068338	148068338	+
MACS_peak_2102	chr15	38944491	38944491	+
MACS_peak_940	chr11	76759236	76759236	+
MACS_peak_2275	chr16	4964252	4964252	+
MACS_peak_5709	chr8	124900596	124900596	+
MACS_peak_2485	chr17	15533298	15533298	+
MACS_peak_2916	chr19	5088652	5088652	+
MACS_peak_5152	chr7	85927857	85927857	+
MACS_peak_5211	chr7	109590346	109590346	+
MACS_peak_3852	chr3	144781714	144781714	+
MACS_peak_4440	chr5	114830777	114830777	+
MACS_peak_19	chr1	33776932	33776932	+
MACS_peak_2596	chr17	32173309	32173309	+
MACS_peak_630	chr11	21471717	21471717	+
MACS_peak_3625	chr3	32607883	32607883	+
MACS_peak_58	chr1	58272423	58272423	+
MACS_peak_2589	chr17	30739289	30739289	+
MACS_peak_6066	chr9	122812399	122812399	+
MACS_peak_4704	chr6	47728341	47728341	+
MACS_peak_2268	chr16	4475345	4475345	+
MACS_peak_6196	chrY	1267939	1267939	+
MACS_peak_4391	chr5	106703825	106703825	+
MACS_peak_147	chr1	129380948	129380948	+
MACS_peak_6139	chrX	120775331	120775331	+
MACS_peak_595	chr11	6272985	6272985	+
MACS_peak_1278	chr11	109173723	109173723	+
MACS_peak_437	chr10	80636041	80636041	+
MACS_peak_2450	chr16	93605130	93605130	+
MACS_peak_4964	chr7	20301330	20301330	+
MACS_peak_5816	chr9	30234673	30234673	+
MACS_peak_2924	chr19	5610286	5610286	+
MACS_peak_3226	chr2	38863491	38863491	+
MACS_peak_1434	chr12	25336070	25336070	+
MACS_peak_4284	chr5	31504838	31504838	+
MACS_peak_3653	chr3	53267594	53267594	+
MACS_peak_4917	chr7	5031756	5031756	+
MACS_peak_3278	chr2	84877283	84877283	+
MACS_peak_2192	chr15	81878083	81878083	+
MACS_peak_4039	chr4	116324330	116324330	+
MACS_peak_4885	chr6	142294167	142294167	+
MACS_peak_3245	chr2	69723702	69723702	+
MACS_peak_5408	chr8	24367589	24367589	+
MACS_peak_4058	chr4	118993153	118993153	+
MACS_peak_2076	chr15	8049227	8049227	+
MACS_peak_2744	chr18	4375576	4375576	+
MACS_peak_2997	chr19	27504515	27504515	+
MACS_peak_909	chr11	73012530	73012530	+
MACS_peak_733	chr11	51781126	51781126	+
MACS_peak_1309	chr11	115465463	115465463	+
MACS_peak_3194	chr2	31428243	31428243	+
MACS_peak_3123	chr2	24817940	24817940	+
MACS_peak_1848	chr13	101262564	101262564	+
MACS_peak_3166	chr2	28695926	28695926	+
MACS_peak_757	chr11	57332174	57332174	+
MACS_peak_2078	chr15	10415682	10415682	+
MACS_peak_291	chr10	12728267	12728267	+
MACS_peak_1487	chr12	70576526	70576526	+
MACS_peak_3632	chr3	36451550	36451550	+
MACS_peak_4259	chr5	23670813	23670813	+
MACS_peak_5399	chr8	23171233	23171233	+
MACS_peak_3031	chr19	42007760	42007760	+
MACS_peak_5458	chr8	63472066	63472066	+
MACS_peak_3205	chr2	32426441	32426441	+
MACS_peak_3038	chr19	43827415	43827415	+
MACS_peak_2327	chr16	18249056	18249056	+
MACS_peak_80	chr1	72354081	72354081	+
MACS_peak_191	chr1	162125477	162125477	+
MACS_peak_3823	chr3	127256181	127256181	+
MACS_peak_2941	chr19	6241755	6241755	+
MACS_peak_2139	chr15	75771472	75771472	+
MACS_peak_6014	chr9	108838754	108838754	+
MACS_peak_774	chr11	59005346	59005346	+
MACS_peak_773	chr11	58977135	58977135	+
MACS_peak_2527	chr17	25023173	25023173	+
MACS_peak_3649	chr3	51288018	51288018	+
MACS_peak_927	chr11	75300424	75300424	+
MACS_peak_4708	chr6	48345835	48345835	+
MACS_peak_3163	chr2	28438536	28438536	+
MACS_peak_5594	chr8	96622419	96622419	+
MACS_peak_5117	chr7	53128879	53128879	+
MACS_peak_2024	chr14	73002939	73002939	+
MACS_peak_4068	chr4	123763732	123763732	+
MACS_peak_6095	chrX	53241157	53241157	+
MACS_peak_6204	chrY	1481613	1481613	+
MACS_peak_6100	chrX	53520328	53520328	+
MACS_peak_4887	chr6	143169940	143169940	+
MACS_peak_265	chr1	191765855	191765855	+
MACS_peak_3374	chr2	125973653	125973653	+
MACS_peak_1691	chr13	34966353	34966353	+
MACS_peak_1032	chr11	86571416	86571416	+
MACS_peak_5300	chr7	135110635	135110635	+
MACS_peak_2588	chr17	30713484	30713484	+
MACS_peak_1241	chr11	104987532	104987532	+
MACS_peak_1832	chr13	93962441	93962441	+
MACS_peak_3016	chr19	36811277	36811277	+
MACS_peak_3788	chr3	106524424	106524424	+
MACS_peak_5880	chr9	57316005	57316005	+
MACS_peak_438	chr10	80645631	80645631	+
MACS_peak_4067	chr4	123594560	123594560	+
MACS_peak_5817	chr9	35018556	35018556	+
MACS_peak_1788	chr13	67738725	67738725	+
MACS_peak_2214	chr15	90054726	90054726	+
MACS_peak_3356	chr2	120796459	120796459	+
MACS_peak_3651	chr3	52821142	52821142	+
MACS_peak_6105	chrX	69062124	69062124	+
MACS_peak_1025	chr11	86071056	86071056	+
MACS_peak_4093	chr4	129296321	129296321	+
MACS_peak_4853	chr6	124662179	124662179	+
MACS_peak_1653	chr13	21494600	21494600	+
MACS_peak_3924	chr4	40895614	40895614	+
MACS_peak_3693	chr3	87981677	87981677	+
MACS_peak_470	chr10	87609768	87609768	+
MACS_peak_1759	chr13	59871365	59871365	+
MACS_peak_3654	chr3	53667691	53667691	+
MACS_peak_1648	chr13	18809202	18809202	+
MACS_peak_5451	chr8	48618780	48618780	+
MACS_peak_3574	chr2	179992133	179992133	+
MACS_peak_4863	chr6	125081951	125081951	+
MACS_peak_3866	chr3	152377115	152377115	+
MACS_peak_1839	chr13	97158310	97158310	+
MACS_peak_5418	chr8	28134347	28134347	+
MACS_peak_1371	chr11	120012585	120012585	+
MACS_peak_92	chr1	75432625	75432625	+
MACS_peak_4242	chr5	3596194	3596194	+
MACS_peak_1544	chr12	85703053	85703053	+
MACS_peak_5722	chr8	125736550	125736550	+
MACS_peak_5396	chr8	19892866	19892866	+
MACS_peak_3171	chr2	29683056	29683056	+
MACS_peak_141	chr1	121422910	121422910	+
MACS_peak_1591	chr12	103214407	103214407	+
MACS_peak_1584	chr12	101397561	101397561	+
MACS_peak_1322	chr11	115991971	115991971	+
MACS_peak_1525	chr12	81536268	81536268	+
MACS_peak_843	chr11	68876553	68876553	+
MACS_peak_3207	chr2	32822403	32822403	+
MACS_peak_3149	chr2	26712313	26712313	+
MACS_peak_4773	chr6	86422231	86422231	+
MACS_peak_5077	chr7	50522904	50522904	+
MACS_peak_4799	chr6	92766879	92766879	+
MACS_peak_4392	chr5	107018891	107018891	+
MACS_peak_6094	chrX	53207094	53207094	+
MACS_peak_740	chr11	52443504	52443504	+
MACS_peak_6099	chrX	53269778	53269778	+
MACS_peak_6226	chrY	1769274	1769274	+
MACS_peak_5146	chr7	74994198	74994198	+
MACS_peak_4318	chr5	52895617	52895617	+
MACS_peak_4010	chr4	106553929	106553929	+
MACS_peak_252	chr1	186515297	186515297	+
MACS_peak_2505	chr17	23705566	23705566	+
MACS_peak_4499	chr5	123275343	123275343	+
MACS_peak_565	chr11	3996899	3996899	+
MACS_peak_1021	chr11	85166171	85166171	+
MACS_peak_5899	chr9	62659821	62659821	+
MACS_peak_866	chr11	69572083	69572083	+
MACS_peak_2185	chr15	81560650	81560650	+
MACS_peak_3918	chr4	35173411	35173411	+
MACS_peak_654	chr11	29926252	29926252	+
MACS_peak_5557	chr8	86794470	86794470	+
MACS_peak_5411	chr8	26864940	26864940	+
MACS_peak_3459	chr2	154438943	154438943	+
MACS_peak_2207	chr15	85689985	85689985	+
MACS_peak_1414	chr12	4234427	4234427	+
MACS_peak_3883	chr4	6118126	6118126	+
MACS_peak_3704	chr3	88981282	88981282	+
MACS_peak_2903	chr19	4201725	4201725	+
MACS_peak_3073	chr19	55390742	55390742	+
MACS_peak_2689	chr17	56031425	56031425	+
MACS_peak_1299	chr11	115048718	115048718	+
MACS_peak_5849	chr9	46091014	46091014	+
MACS_peak_3884	chr4	11249358	11249358	+
MACS_peak_424	chr10	80065566	80065566	+
MACS_peak_294	chr10	14425339	14425339	+
MACS_peak_3510	chr2	164286428	164286428	+
MACS_peak_3414	chr2	132641830	132641830	+
MACS_peak_1886	chr14	21208170	21208170	+
MACS_peak_5221	chr7	116226871	116226871	+
MACS_peak_4320	chr5	53060968	53060968	+
MACS_peak_5043	chr7	31514577	31514577	+
MACS_peak_4047	chr4	116855252	116855252	+
MACS_peak_4790	chr6	88396552	88396552	+
MACS_peak_4769	chr6	86321518	86321518	+
MACS_peak_569	chr11	4341094	4341094	+
MACS_peak_1258	chr11	106640860	106640860	+
MACS_peak_1468	chr12	56499808	56499808	+
MACS_peak_1682	chr13	25112250	25112250	+
MACS_peak_4346	chr5	76958348	76958348	+
MACS_peak_4227	chr4	154937929	154937929	+
MACS_peak_2307	chr16	16303066	16303066	+
MACS_peak_6064	chr9	122775116	122775116	+
MACS_peak_4723	chr6	56654673	56654673	+
MACS_peak_4745	chr6	72566711	72566711	+
MACS_peak_571	chr11	4537833	4537833	+
MACS_peak_3112	chr2	14970892	14970892	+
MACS_peak_4125	chr4	133556731	133556731	+
MACS_peak_5773	chr9	13553674	13553674	+
MACS_peak_4313	chr5	38651686	38651686	+
MACS_peak_1542	chr12	85626347	85626347	+
MACS_peak_2432	chr16	87354566	87354566	+
MACS_peak_5104	chr7	52689679	52689679	+
MACS_peak_2642	chr17	36116234	36116234	+
MACS_peak_3877	chr3	157699424	157699424	+
MACS_peak_2935	chr19	6061402	6061402	+
MACS_peak_4673	chr6	29418028	29418028	+
MACS_peak_2974	chr19	10630233	10630233	+
MACS_peak_4260	chr5	23889529	23889529	+
MACS_peak_4143	chr4	136944333	136944333	+
MACS_peak_4997	chr7	28066636	28066636	+
MACS_peak_4530	chr5	129549188	129549188	+
MACS_peak_2099	chr15	38205096	38205096	+
MACS_peak_4367	chr5	93188338	93188338	+
MACS_peak_619	chr11	19883115	19883115	+
MACS_peak_6237	chrY	2565766	2565766	+
MACS_peak_6174	chrX	122847304	122847304	+
MACS_peak_2891	chr18	85885610	85885610	+
MACS_peak_1625	chr12	116853422	116853422	+
MACS_peak_6213	chrY	1635123	1635123	+
MACS_peak_2943	chr19	6645162	6645162	+
MACS_peak_5580	chr8	89498209	89498209	+
MACS_peak_4193	chr4	146899466	146899466	+
MACS_peak_852	chr11	69025133	69025133	+
MACS_peak_4932	chr7	13495706	13495706	+
MACS_peak_3762	chr3	96380757	96380757	+
MACS_peak_4262	chr5	24048636	24048636	+
MACS_peak_5448	chr8	47637083	47637083	+
MACS_peak_1975	chr14	56983616	56983616	+
MACS_peak_1742	chr13	55724080	55724080	+
MACS_peak_5845	chr9	45715220	45715220	+
MACS_peak_870	chr11	69715139	69715139	+
MACS_peak_88	chr1	74634768	74634768	+
MACS_peak_2153	chr15	76470517	76470517	+
MACS_peak_5607	chr8	98157330	98157330	+
MACS_peak_2874	chr18	75165429	75165429	+
MACS_peak_4714	chr6	49345487	49345487	+
MACS_peak_2902	chr19	4163354	4163354	+
MACS_peak_3664	chr3	62311001	62311001	+
MACS_peak_1879	chr14	14953504	14953504	+
MACS_peak_3420	chr2	142888729	142888729	+
MACS_peak_5820	chr9	36575238	36575238	+
MACS_peak_5302	chr7	135888317	135888317	+
MACS_peak_238	chr1	182126205	182126205	+
MACS_peak_4038	chr4	116270288	116270288	+
MACS_peak_38	chr1	43155509	43155509	+
MACS_peak_309	chr10	29920387	29920387	+
MACS_peak_678	chr11	35648070	35648070	+
MACS_peak_138	chr1	120218387	120218387	+
MACS_peak_2435	chr16	87455205	87455205	+
MACS_peak_1	chr1	4775828	4775828	+
MACS_peak_1588	chr12	102321931	102321931	+
MACS_peak_3330	chr2	117075457	117075457	+
MACS_peak_5547	chr8	86090640	86090640	+
MACS_peak_990	chr11	80196771	80196771	+
MACS_peak_1304	chr11	115281239	115281239	+
MACS_peak_648	chr11	29072902	29072902	+
MACS_peak_2236	chr15	99082394	99082394	+
MACS_peak_5614	chr8	107165626	107165626	+
MACS_peak_313	chr10	33671013	33671013	+
MACS_peak_1295	chr11	114529872	114529872	+
MACS_peak_4630	chr5	147033008	147033008	+
MACS_peak_2249	chr15	102156578	102156578	+
MACS_peak_3078	chr19	57527431	57527431	+
MACS_peak_1570	chr12	88784881	88784881	+
MACS_peak_4907	chr7	4636528	4636528	+
MACS_peak_3052	chr19	46150397	46150397	+
MACS_peak_3922	chr4	40650170	40650170	+
MACS_peak_1390	chr11	120486266	120486266	+
MACS_peak_1308	chr11	115425831	115425831	+
MACS_peak_6011	chr9	108410445	108410445	+
MACS_peak_2578	chr17	29405847	29405847	+
MACS_peak_2912	chr19	4928156	4928156	+
MACS_peak_1736	chr13	55463951	55463951	+
MACS_peak_1497	chr12	72238053	72238053	+
MACS_peak_2710	chr17	69766711	69766711	+
MACS_peak_3710	chr3	89124582	89124582	+
MACS_peak_3761	chr3	96366091	96366091	+
MACS_peak_6033	chr9	114288943	114288943	+
MACS_peak_4781	chr6	87692999	87692999	+
MACS_peak_515	chr10	119869279	119869279	+
MACS_peak_2952	chr19	7655782	7655782	+
MACS_peak_1724	chr13	51546277	51546277	+
MACS_peak_5969	chr9	100340689	100340689	+
MACS_peak_674	chr11	34495473	34495473	+
MACS_peak_1235	chr11	104197557	104197557	+
MACS_peak_6201	chrY	1314853	1314853	+
MACS_peak_6179	chrX	143707479	143707479	+
MACS_peak_4069	chr4	124009799	124009799	+
MACS_peak_6195	chrY	1266766	1266766	+
MACS_peak_4354	chr5	80242596	80242596	+
MACS_peak_6092	chrX	51379294	51379294	+
MACS_peak_1432	chr12	21549139	21549139	+
MACS_peak_3428	chr2	145692184	145692184	+
MACS_peak_2570	chr17	28400325	28400325	+
MACS_peak_5681	chr8	120197561	120197561	+
MACS_peak_1947	chr14	51709232	51709232	+
MACS_peak_1605	chr12	110030472	110030472	+
MACS_peak_2314	chr16	17233051	17233051	+
MACS_peak_1133	chr11	98064030	98064030	+
MACS_peak_146	chr1	127457020	127457020	+
MACS_peak_2290	chr16	11134978	11134978	+
MACS_peak_5441	chr8	42324782	42324782	+
MACS_peak_3873	chr3	157197035	157197035	+
MACS_peak_2757	chr18	21054889	21054889	+
MACS_peak_1904	chr14	30781340	30781340	+
MACS_peak_864	chr11	69486141	69486141	+
MACS_peak_4135	chr4	135528716	135528716	+
MACS_peak_1628	chr12	117519597	117519597	+
MACS_peak_513	chr10	119645785	119645785	+
MACS_peak_4736	chr6	71781224	71781224	+
MACS_peak_2436	chr16	87496228	87496228	+
MACS_peak_4937	chr7	13595221	13595221	+
MACS_peak_4555	chr5	135870486	135870486	+
MACS_peak_2367	chr16	32430939	32430939	+
MACS_peak_3199	chr2	32092140	32092140	+
MACS_peak_4758	chr6	83299420	83299420	+
MACS_peak_709	chr11	49988299	49988299	+
MACS_peak_1203	chr11	102050962	102050962	+
MACS_peak_2074	chr15	5066567	5066567	+
MACS_peak_4574	chr5	137974494	137974494	+
MACS_peak_3524	chr2	166631046	166631046	+
MACS_peak_3398	chr2	128926703	128926703	+
MACS_peak_5882	chr9	57385309	57385309	+
MACS_peak_3137	chr2	25463986	25463986	+
MACS_peak_4312	chr5	38611701	38611701	+
MACS_peak_1828	chr13	91947317	91947317	+
MACS_peak_2217	chr15	93228765	93228765	+
MACS_peak_2073	chr15	3945765	3945765	+
MACS_peak_4584	chr5	138705286	138705286	+
MACS_peak_4494	chr5	122822512	122822512	+
MACS_peak_3162	chr2	28323583	28323583	+
MACS_peak_5724	chr8	125778075	125778075	+
MACS_peak_159	chr1	135557451	135557451	+
MACS_peak_4426	chr5	112772046	112772046	+
MACS_peak_4892	chr6	148160881	148160881	+
MACS_peak_3179	chr2	30141852	30141852	+
MACS_peak_996	chr11	82577869	82577869	+
MACS_peak_443	chr10	80847195	80847195	+
MACS_peak_4957	chr7	19930443	19930443	+
MACS_peak_1637	chr13	12487669	12487669	+
MACS_peak_429	chr10	80317924	80317924	+
MACS_peak_344	chr10	59342375	59342375	+
MACS_peak_1857	chr13	105018882	105018882	+
MACS_peak_5518	chr8	74743684	74743684	+
MACS_peak_957	chr11	78059149	78059149	+
MACS_peak_2950	chr19	7315650	7315650	+
MACS_peak_4622	chr5	145901329	145901329	+
MACS_peak_5963	chr9	98502033	98502033	+
MACS_peak_6	chr1	9535634	9535634	+
MACS_peak_5901	chr9	63225452	63225452	+
MACS_peak_2177	chr15	80085857	80085857	+
MACS_peak_5974	chr9	102528873	102528873	+
MACS_peak_3893	chr4	15885400	15885400	+
MACS_peak_4016	chr4	107562817	107562817	+
MACS_peak_5055	chr7	36340537	36340537	+
MACS_peak_4876	chr6	133055681	133055681	+
MACS_peak_5507	chr8	73993558	73993558	+
MACS_peak_4993	chr7	27949657	27949657	+
MACS_peak_4641	chr5	149558551	149558551	+
MACS_peak_4556	chr5	136013838	136013838	+
MACS_peak_2871	chr18	74927989	74927989	+
MACS_peak_4090	chr4	128602454	128602454	+
MACS_peak_4203	chr4	148097482	148097482	+
MACS_peak_3833	chr3	131318792	131318792	+
MACS_peak_673	chr11	34444841	34444841	+
MACS_peak_4800	chr6	93628990	93628990	+
MACS_peak_1069	chr11	94138407	94138407	+
MACS_peak_5248	chr7	127857724	127857724	+
MACS_peak_5193	chr7	105572196	105572196	+
MACS_peak_4226	chr4	154825889	154825889	+
MACS_peak_6190	chrX	166425691	166425691	+
MACS_peak_391	chr10	77314157	77314157	+
MACS_peak_3799	chr3	108357634	108357634	+
MACS_peak_2557	chr17	27053813	27053813	+
MACS_peak_2091	chr15	35301082	35301082	+
MACS_peak_3716	chr3	89577338	89577338	+
MACS_peak_1889	chr14	21493452	21493452	+
MACS_peak_5171	chr7	88934426	88934426	+
MACS_peak_1561	chr12	87165814	87165814	+
MACS_peak_4593	chr5	140251713	140251713	+
MACS_peak_967	chr11	78349878	78349878	+
MACS_peak_4044	chr4	116667040	116667040	+
MACS_peak_5023	chr7	30638726	30638726	+
MACS_peak_907	chr11	72861311	72861311	+
MACS_peak_2934	chr19	6057834	6057834	+
MACS_peak_268	chr1	192752333	192752333	+
MACS_peak_4728	chr6	64992613	64992613	+
MACS_peak_3687	chr3	85946633	85946633	+
MACS_peak_3891	chr4	14753775	14753775	+
MACS_peak_2198	chr15	83386178	83386178	+
MACS_peak_2115	chr15	55388926	55388926	+
MACS_peak_5058	chr7	36588032	36588032	+
MACS_peak_2750	chr18	10617772	10617772	+
MACS_peak_4285	chr5	31593508	31593508	+
MACS_peak_267	chr1	192735670	192735670	+
MACS_peak_1918	chr14	33015141	33015141	+
MACS_peak_4559	chr5	136592546	136592546	+
MACS_peak_223	chr1	173275818	173275818	+
MACS_peak_4282	chr5	31482529	31482529	+
MACS_peak_2884	chr18	80403574	80403574	+
MACS_peak_475	chr10	89195047	89195047	+
MACS_peak_3419	chr2	139996375	139996375	+
MACS_peak_3504	chr2	163298368	163298368	+
MACS_peak_4940	chr7	16531454	16531454	+
MACS_peak_4809	chr6	108733058	108733058	+
MACS_peak_3231	chr2	50152189	50152189	+
MACS_peak_2528	chr17	25032021	25032021	+
MACS_peak_2247	chr15	102109900	102109900	+
MACS_peak_3711	chr3	89215766	89215766	+
MACS_peak_76	chr1	65003374	65003374	+
MACS_peak_1796	chr13	69750923	69750923	+
MACS_peak_5671	chr8	114516173	114516173	+
MACS_peak_5106	chr7	52722235	52722235	+
MACS_peak_3739	chr3	95021827	95021827	+
MACS_peak_911	chr11	74463034	74463034	+
MACS_peak_1445	chr12	32184443	32184443	+
MACS_peak_1175	chr11	100943982	100943982	+
MACS_peak_5053	chr7	36103413	36103413	+
MACS_peak_1778	chr13	67162058	67162058	+
MACS_peak_865	chr11	69495422	69495422	+
MACS_peak_2261	chr15	103103402	103103402	+
MACS_peak_2176	chr15	80064565	80064565	+
MACS_peak_4212	chr4	150283974	150283974	+
MACS_peak_3271	chr2	80457428	80457428	+
MACS_peak_2414	chr16	56037830	56037830	+
MACS_peak_4764	chr6	85382027	85382027	+
MACS_peak_3464	chr2	155183099	155183099	+
MACS_peak_745	chr11	53244271	53244271	+
MACS_peak_1328	chr11	116167990	116167990	+
MACS_peak_1325	chr11	116060293	116060293	+
MACS_peak_3402	chr2	130100228	130100228	+
MACS_peak_4271	chr5	29761289	29761289	+
MACS_peak_3326	chr2	114000993	114000993	+
MACS_peak_1825	chr13	90229363	90229363	+
MACS_peak_5619	chr8	107850356	107850356	+
MACS_peak_5784	chr9	20264502	20264502	+
MACS_peak_1263	chr11	107050588	107050588	+
MACS_peak_5526	chr8	75094830	75094830	+
MACS_peak_1382	chr11	120329083	120329083	+
MACS_peak_5914	chr9	65908227	65908227	+
MACS_peak_607	chr11	16408201	16408201	+
MACS_peak_4365	chr5	92738725	92738725	+
MACS_peak_151	chr1	130313479	130313479	+
MACS_peak_5886	chr9	57612885	57612885	+
MACS_peak_1168	chr11	100488075	100488075	+
MACS_peak_1994	chr14	64112453	64112453	+
MACS_peak_3413	chr2	132112302	132112302	+
MACS_peak_451	chr10	81641067	81641067	+
MACS_peak_2201	chr15	84224344	84224344	+
MACS_peak_4427	chr5	112945803	112945803	+
MACS_peak_6132	chrX	120326509	120326509	+
MACS_peak_3847	chr3	138552317	138552317	+
MACS_peak_6247	chrY	2862565	2862565	+
MACS_peak_364	chr10	63154667	63154667	+
MACS_peak_6080	chrX	5135297	5135297	+
MACS_peak_6208	chrY	1490406	1490406	+
MACS_peak_6164	chrX	121311778	121311778	+
MACS_peak_6101	chrX	53522130	53522130	+
MACS_peak_4852	chr6	124386498	124386498	+
MACS_peak_4142	chr4	136926400	136926400	+
MACS_peak_5621	chr8	107888251	107888251	+
MACS_peak_5737	chr8	127307355	127307355	+
MACS_peak_2215	chr15	91029887	91029887	+
MACS_peak_1336	chr11	116607695	116607695	+
MACS_peak_4862	chr6	125040905	125040905	+
MACS_peak_1039	chr11	87236535	87236535	+
MACS_peak_1128	chr11	97850232	97850232	+
MACS_peak_948	chr11	77795375	77795375	+
MACS_peak_4446	chr5	115461047	115461047	+
MACS_peak_3541	chr2	168032975	168032975	+
MACS_peak_1043	chr11	87405347	87405347	+
MACS_peak_2161	chr15	77801579	77801579	+
MACS_peak_1252	chr11	106134581	106134581	+
MACS_peak_3786	chr3	105762175	105762175	+
MACS_peak_5961	chr9	97011653	97011653	+
MACS_peak_4008	chr4	106323497	106323497	+
MACS_peak_1953	chr14	52899233	52899233	+
MACS_peak_4777	chr6	86683502	86683502	+
MACS_peak_6031	chr9	113650465	113650465	+
MACS_peak_5936	chr9	72961157	72961157	+
MACS_peak_545	chr10	127984917	127984917	+
MACS_peak_2926	chr19	5689018	5689018	+
MACS_peak_2446	chr16	92301445	92301445	+
MACS_peak_3488	chr2	157854441	157854441	+
MACS_peak_205	chr1	166205651	166205651	+
MACS_peak_2524	chr17	24861410	24861410	+
MACS_peak_5160	chr7	87406026	87406026	+
MACS_peak_687	chr11	43561549	43561549	+
MACS_peak_4902	chr7	3655573	3655573	+
MACS_peak_695	chr11	48613797	48613797	+
MACS_peak_3316	chr2	106814605	106814605	+
MACS_peak_5310	chr7	140044381	140044381	+
MACS_peak_5127	chr7	63049470	63049470	+
MACS_peak_5228	chr7	117987943	117987943	+
MACS_peak_4358	chr5	90653069	90653069	+
MACS_peak_3627	chr3	33699071	33699071	+
MACS_peak_389	chr10	76978601	76978601	+
MACS_peak_163	chr1	136352091	136352091	+
MACS_peak_665	chr11	32167655	32167655	+
MACS_peak_3293	chr2	91570256	91570256	+
MACS_peak_4840	chr6	119852680	119852680	+
MACS_peak_5946	chr9	82723378	82723378	+
MACS_peak_2844	chr18	63137544	63137544	+
MACS_peak_5191	chr7	104845141	104845141	+
MACS_peak_5818	chr9	35075390	35075390	+
MACS_peak_4655	chr6	6528678	6528678	+
MACS_peak_3914	chr4	34725602	34725602	+
MACS_peak_1360	chr11	118280446	118280446	+
MACS_peak_5991	chr9	106724294	106724294	+
MACS_peak_1824	chr13	85329071	85329071	+
MACS_peak_1188	chr11	101303550	101303550	+
MACS_peak_4348	chr5	77334542	77334542	+
MACS_peak_3582	chr2	181100110	181100110	+
MACS_peak_9	chr1	10027979	10027979	+
MACS_peak_2618	chr17	34077259	34077259	+
MACS_peak_3691	chr3	87847054	87847054	+
MACS_peak_2741	chr17	95234112	95234112	+
MACS_peak_4765	chr6	85401937	85401937	+
MACS_peak_1862	chr13	108948961	108948961	+
MACS_peak_5285	chr7	134339479	134339479	+
MACS_peak_5261	chr7	132588169	132588169	+
MACS_peak_2195	chr15	82930674	82930674	+
MACS_peak_5128	chr7	63217822	63217822	+
MACS_peak_1423	chr12	10397628	10397628	+
MACS_peak_2262	chr16	3744143	3744143	+
MACS_peak_2831	chr18	57134986	57134986	+
MACS_peak_2050	chr14	102039635	102039635	+
MACS_peak_905	chr11	72503561	72503561	+
MACS_peak_1698	chr13	39052345	39052345	+
MACS_peak_3913	chr4	34634625	34634625	+
MACS_peak_2170	chr15	79059882	79059882	+
MACS_peak_2847	chr18	63868424	63868424	+
MACS_peak_5443	chr8	42502395	42502395	+
MACS_peak_1324	chr11	116029394	116029394	+
MACS_peak_4686	chr6	35489782	35489782	+
MACS_peak_2732	chr17	87425009	87425009	+
MACS_peak_4886	chr6	142335495	142335495	+
MACS_peak_4072	chr4	124707379	124707379	+
MACS_peak_918	chr11	74739141	74739141	+
MACS_peak_4029	chr4	115457582	115457582	+
MACS_peak_1807	chr13	74454591	74454591	+
MACS_peak_5857	chr9	50467687	50467687	+
MACS_peak_3236	chr2	61549950	61549950	+
MACS_peak_4989	chr7	26503838	26503838	+
MACS_peak_3860	chr3	148943940	148943940	+
MACS_peak_207	chr1	166245547	166245547	+
MACS_peak_2848	chr18	64626468	64626468	+
MACS_peak_3942	chr4	44062873	44062873	+
MACS_peak_4436	chr5	114502339	114502339	+
MACS_peak_6038	chr9	115059937	115059937	+
MACS_peak_6232	chrY	2480060	2480060	+
MACS_peak_1236	chr11	104199511	104199511	+
MACS_peak_2714	chr17	72532003	72532003	+
MACS_peak_6097	chrX	53259908	53259908	+
MACS_peak_3497	chr2	161003730	161003730	+
MACS_peak_3825	chr3	129428029	129428029	+
MACS_peak_3684	chr3	85711213	85711213	+
MACS_peak_1619	chr12	112981706	112981706	+
MACS_peak_1218	chr11	102495033	102495033	+
MACS_peak_3915	chr4	34732210	34732210	+
MACS_peak_5260	chr7	130644432	130644432	+
MACS_peak_5013	chr7	29158069	29158069	+
MACS_peak_4447	chr5	115608486	115608486	+
MACS_peak_499	chr10	114799613	114799613	+
MACS_peak_4277	chr5	31190934	31190934	+
MACS_peak_891	chr11	70577661	70577661	+
MACS_peak_104	chr1	87960929	87960929	+
MACS_peak_721	chr11	51397995	51397995	+
MACS_peak_4375	chr5	100858810	100858810	+
MACS_peak_609	chr11	17059078	17059078	+
MACS_peak_2048	chr14	99499209	99499209	+
MACS_peak_2336	chr16	20535371	20535371	+
MACS_peak_1123	chr11	97564581	97564581	+
MACS_peak_742	chr11	53114138	53114138	+
MACS_peak_668	chr11	32542414	32542414	+
MACS_peak_5415	chr8	27126214	27126214	+
MACS_peak_3747	chr3	95659814	95659814	+
MACS_peak_2388	chr16	36041147	36041147	+
MACS_peak_2413	chr16	56029954	56029954	+
MACS_peak_900	chr11	72028517	72028517	+
MACS_peak_2457	chr16	94748358	94748358	+
MACS_peak_2441	chr16	91044746	91044746	+
MACS_peak_434	chr10	80568576	80568576	+
MACS_peak_229	chr1	174306548	174306548	+
MACS_peak_1972	chr14	56341121	56341121	+
MACS_peak_1552	chr12	86337164	86337164	+
MACS_peak_3272	chr2	83484636	83484636	+
MACS_peak_3151	chr2	26771847	26771847	+
MACS_peak_2370	chr16	32868522	32868522	+
MACS_peak_1176	chr11	100948543	100948543	+
MACS_peak_4814	chr6	113257131	113257131	+
MACS_peak_5750	chr8	129469878	129469878	+
MACS_peak_1647	chr13	18085236	18085236	+
MACS_peak_2486	chr17	15635290	15635290	+
MACS_peak_2484	chr17	15377795	15377795	+
MACS_peak_1473	chr12	60114334	60114334	+
MACS_peak_3060	chr19	47165211	47165211	+
MACS_peak_2767	chr18	30432509	30432509	+
MACS_peak_2640	chr17	36053351	36053351	+
MACS_peak_1346	chr11	116938062	116938062	+
MACS_peak_5495	chr8	73197095	73197095	+
MACS_peak_2553	chr17	26389822	26389822	+
MACS_peak_4150	chr4	138281198	138281198	+
MACS_peak_3626	chr3	32635955	32635955	+
MACS_peak_2398	chr16	43889815	43889815	+
MACS_peak_5153	chr7	85992121	85992121	+
MACS_peak_35	chr1	40142720	40142720	+
MACS_peak_3980	chr4	62186067	62186067	+
MACS_peak_813	chr11	62271955	62271955	+
MACS_peak_834	chr11	68715084	68715084	+
MACS_peak_4111	chr4	132019837	132019837	+
MACS_peak_4278	chr5	31210093	31210093	+
MACS_peak_5968	chr9	99476220	99476220	+
MACS_peak_4118	chr4	132925699	132925699	+
MACS_peak_3763	chr3	96433861	96433861	+
MACS_peak_3472	chr2	155969902	155969902	+
MACS_peak_3150	chr2	26758315	26758315	+
MACS_peak_4786	chr6	87837985	87837985	+
MACS_peak_5207	chr7	109082347	109082347	+
MACS_peak_5116	chr7	53086135	53086135	+
MACS_peak_2351	chr16	22857618	22857618	+
MACS_peak_4158	chr4	138908541	138908541	+
MACS_peak_5775	chr9	14305098	14305098	+
MACS_peak_528	chr10	126479029	126479029	+
MACS_peak_4987	chr7	26404554	26404554	+
MACS_peak_2668	chr17	46848456	46848456	+
MACS_peak_2059	chr14	118531934	118531934	+
MACS_peak_5855	chr9	50412066	50412066	+
MACS_peak_5658	chr8	113370988	113370988	+
MACS_peak_508	chr10	117229690	117229690	+
MACS_peak_2272	chr16	4684143	4684143	+
MACS_peak_1344	chr11	116704902	116704902	+
MACS_peak_2021	chr14	70843203	70843203	+
MACS_peak_3806	chr3	115710242	115710242	+
MACS_peak_1290	chr11	113545379	113545379	+
MACS_peak_1786	chr13	67627079	67627079	+
MACS_peak_2552	chr17	26260548	26260548	+
MACS_peak_2312	chr16	17111241	17111241	+
MACS_peak_3134	chr2	25356406	25356406	+
MACS_peak_5125	chr7	54263665	54263665	+
MACS_peak_4735	chr6	71773641	71773641	+
MACS_peak_3505	chr2	163428201	163428201	+
MACS_peak_5787	chr9	20412072	20412072	+
MACS_peak_5500	chr8	73430173	73430173	+
MACS_peak_3576	chr2	180324444	180324444	+
MACS_peak_4691	chr6	39068821	39068821	+
MACS_peak_4994	chr7	27951367	27951367	+
MACS_peak_2723	chr17	80014861	80014861	+
MACS_peak_153	chr1	133165344	133165344	+
MACS_peak_3273	chr2	84300271	84300271	+
MACS_peak_1348	chr11	117147022	117147022	+
MACS_peak_3001	chr19	29575762	29575762	+
MACS_peak_2726	chr17	84128505	84128505	+
MACS_peak_2306	chr16	16237025	16237025	+
MACS_peak_2010	chr14	66671570	66671570	+
MACS_peak_517	chr10	120236722	120236722	+
MACS_peak_5469	chr8	72108892	72108892	+
MACS_peak_4528	chr5	129287666	129287666	+
MACS_peak_1581	chr12	100211883	100211883	+
MACS_peak_1276	chr11	109087197	109087197	+
MACS_peak_6039	chr9	115060756	115060756	+
MACS_peak_5355	chr8	3194688	3194688	+
MACS_peak_6231	chrY	2478071	2478071	+
MACS_peak_4390	chr5	106420044	106420044	+
MACS_peak_327	chr10	42708582	42708582	+
MACS_peak_6192	chrY	1263697	1263697	+
MACS_peak_6140	chrX	120777326	120777326	+
MACS_peak_6138	chrX	120773708	120773708	+
MACS_peak_6221	chrY	1714093	1714093	+
MACS_peak_1275	chr11	107901289	107901289	+
MACS_peak_5132	chr7	69370236	69370236	+
MACS_peak_6122	chrX	120112591	120112591	+
MACS_peak_3969	chr4	58659891	58659891	+
MACS_peak_1291	chr11	113694022	113694022	+
MACS_peak_3070	chr19	53899590	53899590	+
MACS_peak_6167	chrX	121314583	121314583	+
MACS_peak_123	chr1	94593640	94593640	+
MACS_peak_182	chr1	155066787	155066787	+
MACS_peak_2671	chr17	47180095	47180095	+
MACS_peak_806	chr11	61221425	61221425	+
MACS_peak_1469	chr12	56639513	56639513	+
MACS_peak_4178	chr4	145029698	145029698	+
MACS_peak_976	chr11	79092336	79092336	+
MACS_peak_4788	chr6	88025146	88025146	+
MACS_peak_1718	chr13	48974163	48974163	+
MACS_peak_3814	chr3	121421394	121421394	+
MACS_peak_840	chr11	68854771	68854771	+
MACS_peak_2738	chr17	89024889	89024889	+
MACS_peak_2232	chr15	98702639	98702639	+
MACS_peak_410	chr10	79604165	79604165	+
MACS_peak_3822	chr3	126299179	126299179	+
MACS_peak_284	chr10	7382811	7382811	+
MACS_peak_930	chr11	75444248	75444248	+
MACS_peak_3662	chr3	58330030	58330030	+
MACS_peak_3220	chr2	37278625	37278625	+
MACS_peak_5999	chr9	107775306	107775306	+
MACS_peak_5346	chr7	150255130	150255130	+
MACS_peak_4753	chr6	83065369	83065369	+
MACS_peak_4974	chr7	25101816	25101816	+
MACS_peak_1903	chr14	27489457	27489457	+
MACS_peak_1250	chr11	106077785	106077785	+
MACS_peak_2417	chr16	57121739	57121739	+
MACS_peak_1004	chr11	83105120	83105120	+
MACS_peak_3849	chr3	142428132	142428132	+
MACS_peak_4458	chr5	116474508	116474508	+
MACS_peak_4034	chr4	115796365	115796365	+
MACS_peak_751	chr11	54601271	54601271	+
MACS_peak_261	chr1	188791229	188791229	+
MACS_peak_1182	chr11	101163647	101163647	+
MACS_peak_3916	chr4	34830263	34830263	+
MACS_peak_3572	chr2	179805232	179805232	+
MACS_peak_5519	chr8	74763968	74763968	+
MACS_peak_5326	chr7	147973812	147973812	+
MACS_peak_1720	chr13	49748662	49748662	+
MACS_peak_4929	chr7	13404265	13404265	+
MACS_peak_2581	chr17	29797497	29797497	+
MACS_peak_3900	chr4	21806774	21806774	+
MACS_peak_2239	chr15	99803166	99803166	+
MACS_peak_728	chr11	51502177	51502177	+
MACS_peak_3570	chr2	179149603	179149603	+
MACS_peak_3410	chr2	131036141	131036141	+
MACS_peak_6012	chr9	108419384	108419384	+
MACS_peak_4610	chr5	143996854	143996854	+
MACS_peak_4216	chr4	151307798	151307798	+
MACS_peak_4976	chr7	25184618	25184618	+
MACS_peak_1789	chr13	67784478	67784478	+
MACS_peak_1977	chr14	58042883	58042883	+
MACS_peak_3165	chr2	28555658	28555658	+
MACS_peak_1586	chr12	101437729	101437729	+
MACS_peak_2158	chr15	76730353	76730353	+
MACS_peak_235	chr1	181476415	181476415	+
MACS_peak_2651	chr17	41071510	41071510	+
MACS_peak_4982	chr7	25689357	25689357	+
MACS_peak_2424	chr16	62786543	62786543	+
MACS_peak_3121	chr2	23427625	23427625	+
MACS_peak_2250	chr15	102162139	102162139	+
MACS_peak_702	chr11	49017002	49017002	+
MACS_peak_5017	chr7	29766821	29766821	+
MACS_peak_1659	chr13	21622969	21622969	+
MACS_peak_747	chr11	53520801	53520801	+
MACS_peak_4861	chr6	124989888	124989888	+
MACS_peak_175	chr1	145624433	145624433	+
MACS_peak_4635	chr5	147775346	147775346	+
MACS_peak_2638	chr17	36016750	36016750	+
MACS_peak_3021	chr19	38893700	38893700	+
MACS_peak_3943	chr4	44085517	44085517	+
MACS_peak_772	chr11	58791647	58791647	+
MACS_peak_5890	chr9	59139413	59139413	+
MACS_peak_4794	chr6	91466068	91466068	+
MACS_peak_4890	chr6	146991336	146991336	+
MACS_peak_4667	chr6	28371676	28371676	+
MACS_peak_1548	chr12	85792506	85792506	+
MACS_peak_3837	chr3	134875577	134875577	+
MACS_peak_554	chr11	3166334	3166334	+
MACS_peak_5428	chr8	35217672	35217672	+
MACS_peak_4748	chr6	81915879	81915879	+
MACS_peak_5182	chr7	97624434	97624434	+
MACS_peak_1028	chr11	86358235	86358235	+
MACS_peak_5157	chr7	86888131	86888131	+
MACS_peak_1604	chr12	109418043	109418043	+
MACS_peak_796	chr11	60624666	60624666	+
MACS_peak_4303	chr5	35104491	35104491	+
MACS_peak_386	chr10	75994476	75994476	+
MACS_peak_2425	chr16	62846747	62846747	+
MACS_peak_1687	chr13	34056716	34056716	+
MACS_peak_131	chr1	95722069	95722069	+
MACS_peak_5424	chr8	34752148	34752148	+
MACS_peak_4583	chr5	138697025	138697025	+
MACS_peak_4153	chr4	138529234	138529234	+
MACS_peak_1343	chr11	116636318	116636318	+
MACS_peak_2001	chr14	65567657	65567657	+
MACS_peak_1119	chr11	97488277	97488277	+
MACS_peak_77	chr1	65074551	65074551	+
MACS_peak_579	chr11	5015230	5015230	+
MACS_peak_1111	chr11	96928119	96928119	+
MACS_peak_3161	chr2	27395391	27395391	+
MACS_peak_1272	chr11	107372340	107372340	+
MACS_peak_6147	chrX	121217032	121217032	+
MACS_peak_5542	chr8	85438617	85438617	+
MACS_peak_84	chr1	72811262	72811262	+
MACS_peak_3902	chr4	24719779	24719779	+
MACS_peak_368	chr10	67644074	67644074	+
MACS_peak_4542	chr5	131311629	131311629	+
MACS_peak_3304	chr2	98177216	98177216	+
MACS_peak_6216	chrY	1649821	1649821	+
MACS_peak_6209	chrY	1588414	1588414	+
MACS_peak_1441	chr12	30525034	30525034	+
MACS_peak_6129	chrX	120127035	120127035	+
MACS_peak_5061	chr7	38627196	38627196	+
MACS_peak_3592	chr3	4743766	4743766	+
MACS_peak_5898	chr9	61831261	61831261	+
MACS_peak_6091	chrX	51135252	51135252	+
MACS_peak_4602	chr5	142843630	142843630	+
MACS_peak_853	chr11	69079104	69079104	+
MACS_peak_4521	chr5	125841512	125841512	+
MACS_peak_6151	chrX	121269304	121269304	+
MACS_peak_993	chr11	81400731	81400731	+
MACS_peak_4188	chr4	146023817	146023817	+
MACS_peak_4850	chr6	122760873	122760873	+
MACS_peak_1951	chr14	52864176	52864176	+
MACS_peak_4439	chr5	114729390	114729390	+
MACS_peak_1900	chr14	27354400	27354400	+
MACS_peak_3681	chr3	84618411	84618411	+
MACS_peak_3543	chr2	168781775	168781775	+
MACS_peak_3944	chr4	44768932	44768932	+
MACS_peak_4359	chr5	90795692	90795692	+
MACS_peak_4742	chr6	72312688	72312688	+
MACS_peak_3057	chr19	46673321	46673321	+
MACS_peak_5811	chr9	22279885	22279885	+
MACS_peak_4816	chr6	113327758	113327758	+
MACS_peak_3927	chr4	41222403	41222403	+
MACS_peak_3974	chr4	59638859	59638859	+
MACS_peak_3138	chr2	25562172	25562172	+
MACS_peak_2014	chr14	70132579	70132579	+
MACS_peak_4305	chr5	35925528	35925528	+
MACS_peak_968	chr11	78364417	78364417	+
MACS_peak_2228	chr15	98398240	98398240	+
MACS_peak_4958	chr7	19967226	19967226	+
MACS_peak_459	chr10	83111569	83111569	+
MACS_peak_1616	chr12	112776157	112776157	+
MACS_peak_1494	chr12	71553995	71553995	+
MACS_peak_1829	chr13	93254132	93254132	+
MACS_peak_1261	chr11	106860977	106860977	+
MACS_peak_5524	chr8	75016649	75016649	+
MACS_peak_11	chr1	16647076	16647076	+
MACS_peak_3792	chr3	107847898	107847898	+
MACS_peak_1641	chr13	14131986	14131986	+
MACS_peak_5003	chr7	28799247	28799247	+
MACS_peak_1882	chr14	20643157	20643157	+
MACS_peak_1983	chr14	60870312	60870312	+
MACS_peak_355	chr10	62065132	62065132	+
MACS_peak_2773	chr18	32399902	32399902	+
MACS_peak_4695	chr6	39675535	39675535	+
MACS_peak_1251	chr11	106117431	106117431	+
MACS_peak_3742	chr3	95161188	95161188	+
MACS_peak_5767	chr9	7177107	7177107	+
MACS_peak_12	chr1	16655227	16655227	+
MACS_peak_1185	chr11	101278792	101278792	+
MACS_peak_4283	chr5	31495632	31495632	+
MACS_peak_2070	chr14	123312431	123312431	+
MACS_peak_4137	chr4	135577602	135577602	+
MACS_peak_412	chr10	79635653	79635653	+
MACS_peak_917	chr11	74711547	74711547	+
MACS_peak_2740	chr17	95149405	95149405	+
MACS_peak_1787	chr13	67654121	67654121	+
MACS_peak_4231	chr4	155135236	155135236	+
MACS_peak_4654	chr6	4036956	4036956	+
MACS_peak_4001	chr4	98049977	98049977	+
MACS_peak_3363	chr2	121332407	121332407	+
MACS_peak_4973	chr7	25084578	25084578	+
MACS_peak_2157	chr15	76554280	76554280	+
MACS_peak_2785	chr18	35658583	35658583	+
MACS_peak_3423	chr2	144285015	144285015	+
MACS_peak_2798	chr18	36839021	36839021	+
MACS_peak_5923	chr9	69837273	69837273	+
MACS_peak_2827	chr18	52625349	52625349	+
MACS_peak_2616	chr17	33961439	33961439	+
MACS_peak_3406	chr2	130455759	130455759	+
MACS_peak_3224	chr2	38499422	38499422	+
MACS_peak_5738	chr8	127386922	127386922	+
MACS_peak_2205	chr15	84867502	84867502	+
MACS_peak_2867	chr18	73914121	73914121	+
MACS_peak_4943	chr7	16807367	16807367	+
MACS_peak_3895	chr4	19502234	19502234	+
MACS_peak_1596	chr12	104664053	104664053	+
MACS_peak_895	chr11	70796493	70796493	+
MACS_peak_3338	chr2	118982730	118982730	+
MACS_peak_4988	chr7	26443738	26443738	+
MACS_peak_2125	chr15	58765409	58765409	+
MACS_peak_1318	chr11	115885766	115885766	+
MACS_peak_4011	chr4	106739419	106739419	+
MACS_peak_5688	chr8	122129086	122129086	+
MACS_peak_4743	chr6	72364390	72364390	+
MACS_peak_3344	chr2	119613205	119613205	+
MACS_peak_3542	chr2	168055810	168055810	+
MACS_peak_4915	chr7	5003211	5003211	+
MACS_peak_3292	chr2	91550671	91550671	+
MACS_peak_3366	chr2	121944036	121944036	+
MACS_peak_5004	chr7	28835016	28835016	+
MACS_peak_5953	chr9	87150257	87150257	+
MACS_peak_2799	chr18	36904423	36904423	+
MACS_peak_3307	chr2	102913547	102913547	+
MACS_peak_567	chr11	4060487	4060487	+
MACS_peak_2945	chr19	6984323	6984323	+
MACS_peak_2330	chr16	18812532	18812532	+
MACS_peak_5848	chr9	46081292	46081292	+
MACS_peak_1047	chr11	87861059	87861059	+
MACS_peak_5599	chr8	97125392	97125392	+
MACS_peak_5324	chr7	147311832	147311832	+
MACS_peak_2493	chr17	17511562	17511562	+
MACS_peak_5487	chr8	72876896	72876896	+
MACS_peak_5333	chr7	148358472	148358472	+
MACS_peak_539	chr10	127740674	127740674	+
MACS_peak_2463	chr16	98183414	98183414	+
MACS_peak_1905	chr14	30791897	30791897	+
MACS_peak_1422	chr12	9037228	9037228	+
MACS_peak_417	chr10	79861584	79861584	+
MACS_peak_3589	chr2	181431902	181431902	+
MACS_peak_2694	chr17	56220888	56220888	+
MACS_peak_845	chr11	68886998	68886998	+
MACS_peak_1790	chr13	67825260	67825260	+
MACS_peak_4046	chr4	116793198	116793198	+
MACS_peak_409	chr10	79594369	79594369	+
MACS_peak_769	chr11	58660709	58660709	+
MACS_peak_699	chr11	48647999	48647999	+
MACS_peak_5837	chr9	44323663	44323663	+
MACS_peak_5730	chr8	126190086	126190086	+
MACS_peak_169	chr1	137461773	137461773	+
MACS_peak_3750	chr3	95755018	95755018	+
MACS_peak_3714	chr3	89285549	89285549	+
MACS_peak_494	chr10	110757803	110757803	+
MACS_peak_1914	chr14	32874774	32874774	+
MACS_peak_1373	chr11	120159249	120159249	+
MACS_peak_6090	chrX	47890509	47890509	+
MACS_peak_3114	chr2	16604735	16604735	+
MACS_peak_1457	chr12	48934989	48934989	+
MACS_peak_3869	chr3	152975169	152975169	+
MACS_peak_4543	chr5	132061516	132061516	+
MACS_peak_6215	chrY	1642559	1642559	+
MACS_peak_6183	chrX	151156896	151156896	+
MACS_peak_5150	chr7	83240493	83240493	+
MACS_peak_3682	chr3	84999096	84999096	+
MACS_peak_6130	chrX	120129295	120129295	+
MACS_peak_3069	chr19	53881254	53881254	+
MACS_peak_5826	chr9	42824015	42824015	+
MACS_peak_4181	chr4	145135895	145135895	+
MACS_peak_6165	chrX	121313009	121313009	+
MACS_peak_6159	chrX	121302239	121302239	+
MACS_peak_5683	chr8	121819555	121819555	+
MACS_peak_2708	chr17	64199099	64199099	+
MACS_peak_903	chr11	72389986	72389986	+
MACS_peak_3210	chr2	34262381	34262381	+
MACS_peak_760	chr11	57800726	57800726	+
MACS_peak_3075	chr19	55804090	55804090	+
MACS_peak_2854	chr18	67492369	67492369	+
MACS_peak_1105	chr11	96849419	96849419	+
MACS_peak_1599	chr12	106934265	106934265	+
MACS_peak_5602	chr8	97325822	97325822	+
MACS_peak_6189	chrX	166423811	166423811	+
MACS_peak_1148	chr11	98650354	98650354	+
MACS_peak_680	chr11	35654075	35654075	+
MACS_peak_727	chr11	51460390	51460390	+
MACS_peak_2041	chr14	79705076	79705076	+
MACS_peak_790	chr11	60036392	60036392	+
MACS_peak_1186	chr11	101285475	101285475	+
MACS_peak_1386	chr11	120434793	120434793	+
MACS_peak_5334	chr7	148401300	148401300	+
MACS_peak_418	chr10	79862629	79862629	+
MACS_peak_2317	chr16	17508696	17508696	+
MACS_peak_1259	chr11	106650233	106650233	+
MACS_peak_5579	chr8	89147612	89147612	+
MACS_peak_1428	chr12	17551393	17551393	+
MACS_peak_3865	chr3	152059374	152059374	+
MACS_peak_2204	chr15	84753581	84753581	+
MACS_peak_1887	chr14	21213007	21213007	+
MACS_peak_2460	chr16	96366798	96366798	+
MACS_peak_3830	chr3	130433471	130433471	+
MACS_peak_1506	chr12	73861989	73861989	+
MACS_peak_777	chr11	59041970	59041970	+
MACS_peak_1067	chr11	93857204	93857204	+
MACS_peak_2140	chr15	75799430	75799430	+
MACS_peak_4639	chr5	148672025	148672025	+
MACS_peak_2083	chr15	25913951	25913951	+
MACS_peak_3793	chr3	107949193	107949193	+
MACS_peak_2430	chr16	84835211	84835211	+
MACS_peak_2706	chr17	57150863	57150863	+
MACS_peak_2293	chr16	11322847	11322847	+
MACS_peak_2990	chr19	18787579	18787579	+
MACS_peak_4568	chr5	137462743	137462743	+
MACS_peak_4549	chr5	135477363	135477363	+
MACS_peak_318	chr10	39619183	39619183	+
MACS_peak_5807	chr9	21875914	21875914	+
MACS_peak_3175	chr2	29989279	29989279	+
MACS_peak_3492	chr2	158620453	158620453	+
MACS_peak_1635	chr13	8884754	8884754	+
MACS_peak_5006	chr7	28964405	28964405	+
MACS_peak_3246	chr2	70499477	70499477	+
MACS_peak_4030	chr4	115511765	115511765	+
MACS_peak_2830	chr18	56732442	56732442	+
MACS_peak_3412	chr2	132073607	132073607	+
MACS_peak_2804	chr18	37803938	37803938	+
MACS_peak_2333	chr16	20426544	20426544	+
MACS_peak_6024	chr9	110379264	110379264	+
MACS_peak_5433	chr8	36438729	36438729	+
MACS_peak_3957	chr4	48486358	48486358	+
MACS_peak_3415	chr2	132672342	132672342	+
MACS_peak_1475	chr12	60162508	60162508	+
MACS_peak_2332	chr16	20302491	20302491	+
MACS_peak_2768	chr18	31769610	31769610	+
MACS_peak_2976	chr19	10680061	10680061	+
MACS_peak_2323	chr16	17911493	17911493	+
MACS_peak_4652	chr5	152453832	152453832	+
MACS_peak_427	chr10	80261433	80261433	+
MACS_peak_5103	chr7	52651061	52651061	+
MACS_peak_4002	chr4	98860796	98860796	+
MACS_peak_4314	chr5	42235590	42235590	+
MACS_peak_2340	chr16	20672791	20672791	+
MACS_peak_5224	chr7	116895808	116895808	+
MACS_peak_1110	chr11	96912110	96912110	+
MACS_peak_2300	chr16	13780772	13780772	+
MACS_peak_4541	chr5	130731469	130731469	+
MACS_peak_5664	chr8	113580224	113580224	+
MACS_peak_4218	chr4	151413422	151413422	+
MACS_peak_791	chr11	60166869	60166869	+
MACS_peak_463	chr10	85334563	85334563	+
MACS_peak_97	chr1	82313141	82313141	+
MACS_peak_3349	chr2	120229620	120229620	+
MACS_peak_3053	chr19	46227039	46227039	+
MACS_peak_4962	chr7	20189824	20189824	+
MACS_peak_3853	chr3	145239169	145239169	+
MACS_peak_4757	chr6	83276030	83276030	+
MACS_peak_2095	chr15	36426548	36426548	+
MACS_peak_2285	chr16	10412032	10412032	+
MACS_peak_2535	chr17	25377059	25377059	+
MACS_peak_4302	chr5	35002794	35002794	+
MACS_peak_4450	chr5	115729714	115729714	+
MACS_peak_4566	chr5	137429148	137429148	+
MACS_peak_5402	chr8	23763905	23763905	+
MACS_peak_4666	chr6	25759215	25759215	+
MACS_peak_5457	chr8	63462096	63462096	+
MACS_peak_2555	chr17	26813353	26813353	+
MACS_peak_1321	chr11	115948265	115948265	+
MACS_peak_5205	chr7	109044944	109044944	+
MACS_peak_3404	chr2	130250072	130250072	+
MACS_peak_1754	chr13	58503860	58503860	+
MACS_peak_5048	chr7	34981648	34981648	+
MACS_peak_317	chr10	38853851	38853851	+
MACS_peak_2670	chr17	46919583	46919583	+
MACS_peak_3888	chr4	12016542	12016542	+
MACS_peak_1046	chr11	87666757	87666757	+
MACS_peak_884	chr11	70265466	70265466	+
MACS_peak_4955	chr7	19735232	19735232	+
MACS_peak_4609	chr5	143942377	143942377	+
MACS_peak_3978	chr4	62069862	62069862	+
MACS_peak_4130	chr4	134024284	134024284	+
MACS_peak_1527	chr12	81745252	81745252	+
MACS_peak_1014	chr11	84642732	84642732	+
MACS_peak_923	chr11	75161990	75161990	+
MACS_peak_920	chr11	74992250	74992250	+
MACS_peak_1062	chr11	90499359	90499359	+
MACS_peak_1519	chr12	79962557	79962557	+
MACS_peak_4468	chr5	118694965	118694965	+
MACS_peak_1109	chr11	96902990	96902990	+
MACS_peak_2321	chr16	17722932	17722932	+
MACS_peak_3120	chr2	23011452	23011452	+
MACS_peak_3952	chr4	46151478	46151478	+
MACS_peak_2334	chr16	20498986	20498986	+
MACS_peak_5167	chr7	88092336	88092336	+
MACS_peak_404	chr10	79423004	79423004	+
MACS_peak_22	chr1	34496405	34496405	+
MACS_peak_2532	chr17	25252729	25252729	+
[truncated: 4,252 more rows]
