# Supplementary material for: Mof-associated complexes have overlapping and unique roles in regulating pluripotency in embryonic stem cells and during differentiation
Source: eLife. 2014 Jun 4;3:e02104. doi: 10.7554/eLife.02104 (PMC4059888; doi:10.7554/eLife.02104)
Supplement: Figure 2—source data 2. — DOI: http://dx.doi.org/10.7554/eLife.02104.007 [file elife02104s003.xls]

## Sheet: Msl1 peaks
Chr	Start	End	Nearest Refseq	Nearest Ensembl	Gene Name	Annotation	Distance to TSS
chr11	98657442	98657442	NM_028722	ENSMUSG00000052915	Msl1	exon (NM_028722, exon 1 of 9)	359
chr19	8911902	8911902	NM_001136064	ENSMUSG00000071657	Bscl2	promoter-TSS (NM_001136064)	-55
chr19	7291921	7291921	NM_007750	ENSMUSG00000035885	Cox8a	exon (NM_007750, exon 1 of 2)	185
chr17	35643254	35643254	NM_001252452	ENSMUSG00000024406	Pou5f1	exon (NM_013633, exon 1 of 5)	277
chr6	103599195	103599195	NM_007697	ENSMUSG00000030077	Chl1	intron (NM_007697, intron 4 of 26)	138325
chr7	118266003	118266003	NR_015573		1700012D14Rik	non-coding (NR_015573, exon 1 of 3)	186
chr7	80683008	80683008	NM_001081345	ENSMUSG00000078671	Chd2	intron (NM_001081345, intron 2 of 38)	3624
chr8	87254083	87254083	NM_008535	ENSMUSG00000034041	Lyl1	intron (NM_001081982, intron 2 of 9)	28727
chr11	75546686	75546686	NM_009536	ENSMUSG00000020849	Ywhae	intron (NM_009536, intron 1 of 5)	297
chr18	6490292	6490292	NR_035446		Mir1893	TTS (NR_035446)	352
chr17	29169756	29169756	NM_013663	ENSMUSG00000071172	Srsf3	intron (NR_036613, intron 1 of 6)	151
chr16	57391738	57391738	NM_001040397	ENSMUSG00000043336	Filip1l	intron (NM_001040397, intron 1 of 4)	38348
chr19	5801191	5801191	NR_002847		Malat1	non-coding (NR_002847, exon 1 of 1)	1480
chr15	76735406	76735406	NM_012053	ENSMUSG00000003970	Rpl8	exon (NM_012053, exon 4 of 6)	905
chr11	69485354	69485354	NM_001159375	ENSMUSG00000059796	Eif4a1	intron (NM_001159375, intron 1 of 10)	571
chr7	118226273	118226273	NM_001040131	ENSMUSG00000005610	Eif4g2	intron (NM_001040131, intron 1 of 20)	271
chr17	34255635	34255635	NM_001025387	ENSMUSG00000024335	Brd2	non-coding (NR_037970, exon 1 of 13)	1210
chr9	64026121	64026121	NM_183316	ENSMUSG00000032398	Snapc5	promoter-TSS (NM_183316)	-983
chr11	48614029	48614029	NM_008143	ENSMUSG00000020372	Gnb2l1	exon (NM_008143, exon 1 of 8)	167
chr10	80640573	80640573	NR_028549		Snord37	exon (NM_007907, exon 2 of 14)	-1133
chr11	6316358	6316358	NM_008907	ENSMUSG00000071866	Ppia	intron (NM_008907, intron 1 of 4)	485
chr11	75565427	75565427	NM_009536	ENSMUSG00000020849	Ywhae	exon (NM_009536, exon 2 of 6)	19038
chrX	100644792	100644792	NR_002844		Tsix	intron (NR_002844, intron 3 of 3)	17936
chr17	45706606	45706606	NM_008302	ENSMUSG00000023944	Hsp90ab1	exon (NM_008302, exon 7 of 11)	3604
chr1	180267452	180267452	NM_016805	ENSMUSG00000039630	Hnrnpu	exon (NM_016805, exon 1 of 14)	463
chr10	79608204	79608204	NM_021565	ENSMUSG00000035621	Midn	exon (NM_025313, exon 4 of 4)	-2831
chr4	141102447	141102447	NM_177163		B330016D10Rik	non-coding (NR_030695, exon 1 of 1)	370
chr2	128793130	128793130	NM_178404	ENSMUSG00000042851	Zc3h6	promoter-TSS (NM_178404)	-8
chr16	22265444	22265444	NM_009186	ENSMUSG00000022858	Tra2b	intron (NM_009186, intron 1 of 8)	558
chr9	56924417	56924417	NM_001110350	ENSMUSG00000042557	Sin3a	5' UTR (NM_001110350, exon 1 of 21)	234
chr7	29606959	29606959	NM_016772	ENSMUSG00000053898	Ech1	3' UTR (NM_177301, exon 13 of 13)	-3398
chr7	133646463	133646463	NM_183020	ENSMUSG00000032637	Atxn2l	exon (NM_183020, exon 1 of 23)	353
chr16	20097916	20097916	NM_029436	ENSMUSG00000062901	Klhl24	intron (NM_029436, intron 1 of 7)	289
chr11	100181512	100181512	NM_011508	ENSMUSG00000035530	Eif1	intron (NM_011508, intron 1 of 3)	202
chr17	35972520	35972520	NM_011655	ENSMUSG00000001525	Tubb5	exon (NM_011655, exon 4 of 4)	2726
chr7	80669486	80669486	NM_001081345	ENSMUSG00000078671	Chd2	intron (NM_001081345, intron 2 of 38)	17146
chr17	47840616	47840616	NR_045912		Gm14873	exon (NM_144939, exon 7 of 7)	-1671
chr18	61716662	61716662	NM_146087	ENSMUSG00000024576	Csnk1a1	intron (NM_146087, intron 2 of 9)	1426
chr11	68715314	68715314	NR_003373		Gm15772	intron (NM_009080, intron 1 of 3)	223
chr11	75578879	75578879	NM_007873	ENSMUSG00000020848	Doc2b	3' UTR (NM_009536, exon 6 of 6)	30680
chr6	136481455	136481455	NM_019426	ENSMUSG00000030213	Atf7ip	intron (NM_019426, intron 1 of 14)	14083
chr1	88423737	88423737	NM_008972	ENSMUSG00000026238	Ptma	intron (NM_008972, intron 1 of 4)	426
chr16	91636371	91636371	NM_010256	ENSMUSG00000022962	Gart	exon (NM_010256, exon 10 of 22)	10846
chr15	25295022	25295022	NM_027395	ENSMUSG00000045763	Basp1	intron (NM_027395, intron 1 of 1)	48497
chr9	120869140	120869140	NM_001165902	ENSMUSG00000006932	Ctnnb1	3' UTR (NM_001165902, exon 15 of 15)	26444
chr7	133941190	133941190	NM_001177307	ENSMUSG00000030695	Aldoa	exon (NM_007438, exon 2 of 9)	1502
chr7	87260046	87260046	NM_173011	ENSMUSG00000030541	Idh2	intron (NM_173011, intron 1 of 10)	190
chr7	99818258	99818258	NM_029078	ENSMUSG00000041328	Pcf11	5' UTR (NM_029078, exon 1 of 16)	164
chr15	36538473	36538473	NM_008774	ENSMUSG00000022283	Pabpc1	5' UTR (NM_008774, exon 1 of 15)	255
chr9	78326851	78326851	NM_010106	ENSMUSG00000037742	Eef1a1	exon (NM_010106, exon 7 of 8)	2680
chr1	63223900	63223900	NM_018796	ENSMUSG00000025967	Eef1b2	promoter-TSS (NM_001160040)	495
chr5	138612878	138612878	NM_008568	ENSMUSG00000029730	Mcm7	promoter-TSS (NM_021392)	212
chr11	106649192	106649192	NM_007840	ENSMUSG00000020719	Ddx5	intron (NM_007840, intron 1 of 12)	616
chr17	23966344	23966344	NM_026305	ENSMUSG00000055839	Tceb2	promoter-TSS (NM_026305)	-268
chr12	76732181	76732181	NR_038063		Rplp2-ps1	non-coding (NR_038063, exon 1 of 1)	555
chr3	96363210	96363210	NM_001009935	ENSMUSG00000038393	Txnip	intron (NM_001009935, intron 3 of 7)	1330
chr7	13510882	13510882	NM_029809	ENSMUSG00000033967	2310014L17Rik	exon (NM_009095, exon 3 of 6)	-1883
chr19	12542074	12542074	NM_010821	ENSMUSG00000046805	Mpeg1	3' UTR (NM_172442, exon 9 of 9)	6805
chr8	72444559	72444559	NM_023312	ENSMUSG00000036199	Ndufa13	intron (NM_145596, intron 3 of 12)	-18102
chr18	38037066	38037066	NM_033583	ENSMUSG00000023036	Pcdhgc5	intron (NM_007858, intron 16 of 26)	57866
chr9	78328902	78328902	NM_010106	ENSMUSG00000037742	Eef1a1	intron (NM_010106, intron 1 of 7)	629
chr10	79630882	79630882	NM_007705	ENSMUSG00000045193	Cirbp	intron (NM_007705, intron 1 of 6)	296
chr11	69809562	69809562	NM_030064	ENSMUSG00000018572	Phf23	intron (NM_030064, intron 1 of 4)	289
chr5	147072623	147072623	NM_181570	ENSMUSG00000029635	Cdk8	intron (NM_153599, intron 2 of 12)	29372
chr11	114530775	114530775	NM_001048057	ENSMUSG00000057322	Rpl38	intron (NM_001048057, intron 3 of 4)	680
chr6	125440471	125440471	NM_007657	ENSMUSG00000030342	Cd9	intron (NM_007657, intron 1 of 7)	4302
chr3	90313375	90313375	NM_023215	ENSMUSG00000001017	Chtop	promoter-TSS (NM_023215)	-10
chr11	48629952	48629952	NM_145377	ENSMUSG00000040365	Trim41	exon (NM_145377, exon 1 of 6)	941
chr6	67217191	67217191	NM_001113564	ENSMUSG00000036371	Serbp1	exon (NM_001113566, exon 1 of 8)	218
chr12	110032030	110032030	NM_009537	ENSMUSG00000021264	Yy1	exon (NM_009537, exon 1 of 5)	509
chr11	85048095	85048095	NM_025825	ENSMUSG00000018481	Appbp2	promoter-TSS (NR_028329)	527
chr8	124114700	124114700	NM_026160	ENSMUSG00000031812	Map1lc3b	intron (NM_026160, intron 1 of 3)	332
chr5	100407808	100407808	NM_001077265	ENSMUSG00000000568	Hnrnpd	5' UTR (NM_007516, exon 1 of 8)	149
chr2	129024823	129024823	NM_001159593	ENSMUSG00000027397	Slc20a1	intron (NM_015747, intron 1 of 10)	314
chr5	124875369	124875369	NM_001081203	ENSMUSG00000038095	Sbno1	intron (NM_001081203, intron 1 of 31)	554
chr1	155334277	155334277	NM_007842	ENSMUSG00000042699	Dhx9	intron (NM_007842, intron 1 of 27)	513
chr11	102417167	102417167	NM_001159492	ENSMUSG00000034621	Gpatch8	intron (NM_001159492, intron 1 of 7)	305
chr3	95463290	95463290	NM_008562	ENSMUSG00000038612	Mcl1	exon (NM_008562, exon 2 of 4)	647
chr11	115885550	115885550	NM_008211	ENSMUSG00000016559	H3f3b	intron (NM_008211, intron 1 of 3)	268
chr6	125115410	125115410	NM_008084	ENSMUSG00000057666	Gapdh	intron (NM_008084, intron 1 of 6)	191
chr6	39156284	39156284	NM_001033430	ENSMUSG00000042599	Jhdm1d	intron (NM_001033430, intron 1 of 19)	488
chr11	120209443	120209443	NM_009609	ENSMUSG00000062825	Actg1	promoter-TSS (NR_038126)	355
chr16	11176196	11176196	NM_145931	ENSMUSG00000037965	Zc3h7a	intron (NM_145931, intron 1 of 22)	290
chrX	70253592	70253592	NR_035517		Mir2137	intron (NM_001109043, intron 12 of 18)	16174
chr11	53244082	53244082	NM_025352	ENSMUSG00000044894	Uqcrq	exon (NM_025352, exon 1 of 2)	251
chr7	27980984	27980984	NM_001243888	ENSMUSG00000078786	BC024978	promoter-TSS (NM_001046637)	184
chr11	84632550	84632550	NM_145433	ENSMUSG00000018405	Mrm1	exon (NM_145433, exon 1 of 5)	467
chr7	106630824	106630824	NR_002172		Snord15a	TTS (NR_002172)	618
chr4	82050384	82050384	NM_001113209	ENSMUSG00000008575	Nfib	intron (NM_001113209, intron 2 of 11)	100828
chr16	13902805	13902805	NM_178853	ENSMUSG00000022680	Pdxdc1	intron (NM_001039533, intron 1 of 22)	423
chr11	50191747	50191747	NM_021510	ENSMUSG00000007850	Hnrnph1	intron (NM_021510, intron 1 of 13)	526
chr17	71200211	71200211	NM_001164074	ENSMUSG00000047407	Tgif1	intron (NM_001164074, intron 1 of 2)	339
chr11	53113647	53113647	NM_008300	ENSMUSG00000020361	Hspa4	exon (NM_008300, exon 1 of 19)	334
chr4	132066133	132066133	NM_144907	ENSMUSG00000028893	Sesn2	5' UTR (NM_144907, exon 1 of 10)	238
chr15	36530535	36530535	NM_008774	ENSMUSG00000022283	Pabpc1	intron (NM_008774, intron 6 of 14)	8193
chr11	116714103	116714103	NM_011358	ENSMUSG00000034120	Srsf2	exon (NM_011358, exon 1 of 3)	305
chr10	79173032	79173032	NM_001077184	ENSMUSG00000023175	Bsg	exon (NM_009768, exon 5 of 8)	5929
chr11	60727000	60727000	NM_025294	ENSMUSG00000018931	Gm16515	intron (NM_025294, intron 1 of 2)	294
chr14	120877312	120877312	NM_029519	ENSMUSG00000051615	Rap2a	promoter-TSS (NM_029519)	-371
chr11	100980884	100980884	NM_026501	ENSMUSG00000017802	Fam134c	promoter-TSS (NM_134024)	254
chr10	127521082	127521082	NM_016774	ENSMUSG00000025393	Atp5b	exon (NM_016774, exon 2 of 10)	719
chr11	69733874	69733874	NM_001166589	ENSMUSG00000078812	Eif5a	5' UTR (NM_001166590, exon 1 of 6)	258
chr19	53404404	53404404	NM_001008542	ENSMUSG00000025025	Mxi1	promoter-TSS (NM_001008543)	501
chr11	100217137	100217137	NM_010404	ENSMUSG00000006930	Hap1	exon (NM_010404, exon 1 of 11)	318
chr11	70467840	70467840	NM_011072	ENSMUSG00000018293	Pfn1	intron (NM_011072, intron 1 of 2)	312
chr8	74844758	74844758	NM_008452	ENSMUSG00000055148	Klf2	exon (NM_008452, exon 3 of 3)	1797
chr11	50024087	50024087	NM_011018	ENSMUSG00000015837	Sqstm1	exon (NM_011018, exon 1 of 8)	205
chr6	128388318	128388318	NM_010219	ENSMUSG00000030357	Fkbp4	promoter-TSS (NR_028592)	331
chr17	27693803	27693803	NM_001166476	ENSMUSG00000078249	Hmga1-rs1	5' UTR (NM_016660, exon 1 of 5)	205
chr6	51419284	51419284	NM_016806	ENSMUSG00000004980	Hnrnpa2b1	intron (NM_182650, intron 1 of 9)	609
chr11	62416784	62416784	NR_028550		Snord49a	promoter-TSS (NR_028550)	-178
chr7	3218292	3218292	NR_029640		Mir290	promoter-TSS (NR_029640)	-335
chr8	87186058	87186058	NM_010499	ENSMUSG00000053560	Ier2	exon (NM_010499, exon 1 of 1)	693
chr12	40949607	40949607	NM_013562	ENSMUSG00000001627	Ifrd1	promoter-TSS (NR_035459)	169
chr8	87502154	87502154	NM_008416	ENSMUSG00000052837	Junb	exon (NM_008416, exon 1 of 1)	493
chr5	117838821	117838821	NM_028128	ENSMUSG00000029363	Rfc5	intron (NM_028128, intron 1 of 10)	211
chr11	102157314	102157314	NM_001098836	ENSMUSG00000059995	Atxn7l3	intron (NM_001098837, intron 1 of 12)	629
chr17	28466020	28466020	NM_011287	ENSMUSG00000037805	Rpl10a	intron (NM_011287, intron 3 of 5)	604
chr16	23108198	23108198	NM_001123037	ENSMUSG00000022884	Eif4a2	promoter-TSS (NR_030705)	646
chr1	155314368	155314368	NM_007842	ENSMUSG00000042699	Dhx9	intron (NM_007842, intron 14 of 27)	20422
chr14	76245278	76245278	NM_009429	ENSMUSG00000060126	Tpt1	promoter-TSS (NR_045294)	215
chr19	8798304	8798304	NR_002896		Snhg1	promoter-TSS (NM_001161413)	327
chr6	122678436	122678436	NM_011401	ENSMUSG00000003153	Slc2a3	3' UTR (NM_011401, exon 10 of 10)	14327
chr4	151370084	151370084	NM_172705	ENSMUSG00000047777	Phf13	5' UTR (NM_172705, exon 1 of 4)	204
chr1	136457001	136457001	NM_152895	ENSMUSG00000042207	Kdm5b	exon (NM_152895, exon 1 of 27)	246
chr5	125020883	125020883	NM_145371	ENSMUSG00000029388	Eif2b1	3' UTR (NM_145371, exon 9 of 9)	8183
chr10	20032510	20032510	NM_001025394	ENSMUSG00000037608	Bclaf1	intron (NM_001025392, intron 1 of 12)	235
chr6	119987870	119987870	NM_001037155	ENSMUSG00000045962	Wnk1	5' UTR (NM_001185021, exon 1 of 26)	803
chr11	121007735	121007735	NM_028602	ENSMUSG00000039329	Tex19.1	intron (NM_028602, intron 1 of 2)	278
chr7	3656121	3656121	NM_029767	ENSMUSG00000006333	Rps9	intron (NM_029767, intron 2 of 4)	478
chr17	34092274	34092274	NM_011296	ENSMUSG00000008668	Rps18	promoter-TSS (NM_172620)	312
chr12	111934347	111934347	NM_010480	ENSMUSG00000021270	Hsp90aa1	intron (NM_010480, intron 1 of 10)	258
chr3	121129726	121129726	NM_028044	ENSMUSG00000053931	Cnn3	exon (NM_028044, exon 1 of 7)	267
chr9	108393382	108393382	NM_001168371	ENSMUSG00000006676	Usp19	TTS (NM_008483)	375
chr5	65782252	65782252	NM_011292	ENSMUSG00000047215	Rpl9	promoter-TSS (NM_024471)	418
chr10	70811135	70811135	NM_027184	ENSMUSG00000060733	Ipmk	intron (NM_027184, intron 1 of 5)	594
chr11	107341001	107341001	NM_025894	ENSMUSG00000020720	Psmd12	intron (NM_025894, intron 1 of 10)	159
chr19	6364166	6364166	NM_001110791	ENSMUSG00000024949	Sf1	intron (NM_001110791, intron 1 of 12)	476
chr11	80196999	80196999	NM_001130169	ENSMUSG00000017421	Zfp207	intron (NR_045038, intron 1 of 16)	218
chr11	51419253	51419253	NM_001048061	ENSMUSG00000020358	Hnrnpab	intron (NM_001048061, intron 2 of 7)	1130
chr18	78012915	78012915	NM_007505	ENSMUSG00000025428	Atp5a1	intron (NM_007505, intron 1 of 11)	408
chr2	129626683	129626683	NM_001038635	ENSMUSG00000037885	Stk35	non-coding (NR_029452, exon 1 of 1)	430
chr11	98064879	98064879	NM_001109626	ENSMUSG00000003119	Cdk12	exon (NM_026952, exon 1 of 13)	260
chr7	134615530	134615530	NM_145589	ENSMUSG00000030822	Prr14	intron (NM_145589, intron 1 of 10)	402
chrX	132601906	132601906	NM_009749	ENSMUSG00000042750	Bex2	intron (NM_009749, intron 2 of 2)	869
chr1	134887434	134887434	NM_008575	ENSMUSG00000054387	Mdm4	3' UTR (NM_008575, exon 12 of 12)	34491
chr11	59041440	59041440	NM_001130408	ENSMUSG00000048076	Arf1	5' UTR (NM_001130408, exon 1 of 5)	224
chr7	69564801	69564801	NM_011746	ENSMUSG00000070527	Mkrn3	exon (NM_011746, exon 1 of 1)	224
chr5	136410117	136410117	NM_018871	ENSMUSG00000051391	Ywhag	intron (NM_018871, intron 1 of 1)	394
chr19	60832493	60832493	NM_178421	ENSMUSG00000072437	Nanos1	exon (NM_178421, exon 1 of 1)	603
chr7	26035234	26035234	NM_010155	ENSMUSG00000040857	Erf	intron (NM_010155, intron 1 of 3)	543
chr19	10057360	10057360	NM_010239	ENSMUSG00000024661	Fth1	non-coding (NR_073181, exon 2 of 5)	224
chr9	106724416	106724416	NM_001015507	ENSMUSG00000040325	Vprbp	5' UTR (NM_001015507, exon 1 of 23)	109
chr8	98411965	98411965	NM_010325	ENSMUSG00000031672	Got2	intron (NM_010325, intron 1 of 9)	300
chr8	97958532	97958532	NM_008187	ENSMUSG00000031796	Gtl3	5' UTR (NM_008187, exon 1 of 6)	237
chr7	52713559	52713559	NM_010240	ENSMUSG00000050708	Ftl1	exon (NM_010240, exon 4 of 4)	1697
chr2	165818771	165818771	NM_008679	ENSMUSG00000027678	Ncoa3	intron (NM_008679, intron 1 of 22)	634
chr11	94182883	94182883	NM_026313	ENSMUSG00000020863	Luc7l3	intron (NM_026313, intron 1 of 10)	342
chr10	59413722	59413722	NM_029083	ENSMUSG00000020108	Ddit4	exon (NM_029083, exon 3 of 3)	796
chr13	97960537	97960537	NM_010422	ENSMUSG00000021665	Hexb	intron (NM_010422, intron 3 of 13)	7775
chr11	97490347	97490347	NM_175332	ENSMUSG00000043439	E130012A19Rik	exon (NM_175332, exon 1 of 1)	683
chr11	86940948	86940948	NM_197987	ENSMUSG00000018548	Trim37	5' UTR (NM_197987, exon 1 of 24)	369
chr8	11557295	11557295	NM_011919	ENSMUSG00000045969	Ing1	intron (NM_011919, intron 1 of 1)	1229
chr11	95171352	95171352	NM_001195003	ENSMUSG00000038909	Myst2	exon (NM_177619, exon 1 of 13)	208
chr11	51433443	51433443	NM_026631	ENSMUSG00000001056	Nhp2	exon (NM_026631, exon 1 of 4)	168
chr16	50430344	50430344	NM_027444	ENSMUSG00000022641	Bbx	intron (NM_027444, intron 1 of 16)	2158
chr2	127953576	127953576	NM_009754	ENSMUSG00000027381	Bcl2l11	intron (NM_207680, intron 1 of 3)	1802
chr11	105898601	105898601	NM_027946	ENSMUSG00000049354	Dcaf7	intron (NM_027946, intron 1 of 6)	415
chr8	125627269	125627269	NR_028128		Snord68	TTS (NR_028128)	311
chr2	32818258	32818258	NR_002898		Snora65	promoter-TSS (NR_002898)	-563
chr11	97888508	97888508	NM_001159483	ENSMUSG00000017404	Rpl19	intron (NM_009078, intron 1 of 5)	270
chr10	75399134	75399134	NM_175329	ENSMUSG00000049422	Chchd10	exon (NM_175329, exon 2 of 4)	816
chr11	101304047	101304047	NM_011289	ENSMUSG00000063316	Rpl27	exon (NM_011289, exon 2 of 5)	488
chr7	34953191	34953191	NM_016682	ENSMUSG00000052997	Uba2	intron (NM_016682, intron 1 of 16)	357
chr2	26766997	26766997	NM_013721	ENSMUSG00000062647	Rpl7a	promoter-TSS (NM_011513)	670
chr17	88385782	88385782	NM_010830	ENSMUSG00000005370	Msh6	exon (NM_010830, exon 4 of 10)	11392
chr5	143668186	143668186	NM_007393	ENSMUSG00000029580	Actb	intron (NM_007393, intron 1 of 5)	217
chr5	135114719	135114719	NM_033561	ENSMUSG00000040731	Eif4h	intron (NM_033561, intron 1 of 6)	479
chr11	65526605	65526605	NR_030417		Mir744	intron (NM_009157, intron 4 of 10)	21729
chr15	88695353	88695353	NM_145478	ENSMUSG00000035828	Pim3	3' UTR (NM_145478, exon 6 of 6)	2729
chr7	20282132	20282132	NM_009696	ENSMUSG00000002985	Apoe	exon (NM_009696, exon 4 of 4)	2383
chr11	74991886	74991886	NM_027136	ENSMUSG00000038268	Ovca2	exon (NM_027136, exon 2 of 2)	424
chr11	79807109	79807109	NM_001163018	ENSMUSG00000017548	Suz12	intron (NM_199196, intron 1 of 15)	501
chr11	120486099	120486099	NM_153056	ENSMUSG00000025138	Sirt7	exon (NM_153056, exon 2 of 10)	217
chr1	88255145	88255145	NM_010880	ENSMUSG00000026234	Ncl	intron (NM_010880, intron 1 of 13)	885
chr2	152222576	152222576	NM_011438		Sox12	exon (NM_011438, exon 1 of 1)	1206
chr1	88253751	88253751	NR_002851		Snord82	promoter-TSS (NR_002851)	-849
chr9	56920451	56920451	NM_001110350	ENSMUSG00000042557	Sin3a	promoter-TSS (NR_045886)	604
chr10	79174469	79174469	NM_008226	ENSMUSG00000020331	Hcn2	3' UTR (NM_009768, exon 8 of 8)	-4910
chr5	134790040	134790040	NM_001080746	ENSMUSG00000060261	Gtf2i	intron (NM_001080748, intron 1 of 32)	576
chr7	51809165	51809165	NM_009473	ENSMUSG00000060601	Nr1h2	intron (NM_009473, intron 1 of 9)	128
chr8	87370537	87370537	NM_007591	ENSMUSG00000003814	Calr	intron (NM_007591, intron 1 of 8)	293
chr6	115758400	115758400	NR_028546		Snora7a	promoter-TSS (NR_028546)	-279
chr17	35089140	35089140	NR_015536		1110038B12Rik	intron (NR_027943, intron 1 of 4)	273
chr11	77500256	77500256	NM_001024205	ENSMUSG00000037857	Nufip2	intron (NM_001024205, intron 1 of 3)	615
chr11	115873699	115873699	NM_016905	ENSMUSG00000020766	Galk1	intron (NM_016905, intron 1 of 7)	334
chr4	149611584	149611584	NM_001025388	ENSMUSG00000059040	Gm5506	intron (NM_001025388, intron 1 of 11)	151
chr15	78813686	78813686	NM_001024716	ENSMUSG00000033088	Triobp	intron (NM_001024716, intron 1 of 13)	200
chr10	79317556	79317556	NR_029447		E130317F20Rik	non-coding (NR_029447, exon 1 of 1)	160
chr6	125047371	125047371	NM_145979	ENSMUSG00000063870	Chd4	intron (NM_145979, intron 2 of 38)	1190
chr7	20163249	20163249	NM_022409	ENSMUSG00000011267	Zfp296	exon (NM_022409, exon 2 of 3)	613
chr17	35379545	35379545	NM_001252457	ENSMUSG00000019432	Ddx39b	promoter-TSS (NM_001252457)	-217
chr8	86424760	86424760	NM_181039	ENSMUSG00000013033	Lphn1	5' UTR (NM_181039, exon 1 of 23)	763
chr8	119781405	119781405	NM_001163262	ENSMUSG00000034390	Cmip	intron (NM_001163262, intron 1 of 20)	486
chr1	72898789	72898789	NM_010518	ENSMUSG00000026185	Igfbp5	3' UTR (NM_008342, exon 4 of 4)	22650
chr11	117829781	117829781	NM_007707	ENSMUSG00000053113	Socs3	intron (NM_007707, intron 1 of 1)	899
chr4	146986393	146986393	XM_003945706	ENSMUSG00000066000	2610305D13Rik	3' UTR (NM_145078, exon 5 of 5)	30224
chr16	17452467	17452467	NM_007764	ENSMUSG00000006134	Crkl	5' UTR (NM_007764, exon 1 of 3)	387
chr13	55312439	55312439	NM_008739	ENSMUSG00000021488	Nsd1	intron (NM_008739, intron 1 of 22)	1296
chr10	79613599	79613599	NM_021565	ENSMUSG00000035621	Midn	intron (NM_021565, intron 2 of 8)	2564
chr7	135019498	135019498	NM_146259	ENSMUSG00000049728	Zfp668	intron (NM_146259, intron 1 of 2)	839
chr5	114221452	114221452	NM_016926	ENSMUSG00000018974	Sart3	exon (NM_016926, exon 1 of 19)	206
chr7	16895200	16895200	NM_133234	ENSMUSG00000002083	Bbc3	5' UTR (NM_133234, exon 1 of 4)	268
chr19	8845604	8845604	NM_025791	ENSMUSG00000075043	Tmem223	TTS (NM_016813)	118
chr4	126700084	126700084	NM_023603	ENSMUSG00000028820	Sfpq	exon (NM_023603, exon 2 of 10)	1539
chr11	59761955	59761955	NM_138675	ENSMUSG00000061650	Med9	promoter-TSS (NR_045273)	239
chr9	119892610	119892610	NM_153287	ENSMUSG00000032515	Csrnp1	intron (NM_153287, intron 1 of 4)	1166
chr15	98861004	98861004	NM_009448	ENSMUSG00000043091	Tuba1c	intron (NM_009448, intron 1 of 3)	682
chr7	20189567	20189567	NM_016680	ENSMUSG00000061028	Clasrp	intron (NM_016680, intron 1 of 20)	250
chr17	80605121	80605121	NM_001195485	ENSMUSG00000024097	Srsf7	intron (NM_001195485, intron 2 of 7)	1524
chr11	69494180	69494180	NM_001163571	ENSMUSG00000005204	Senp3	exon (NM_001163571, exon 2 of 11)	1292
chr11	20101752	20101752	NM_008996	ENSMUSG00000020149	Rab1	intron (NM_008996, intron 1 of 5)	147
chr6	87931231	87931231	NM_198622	ENSMUSG00000044927	H1fx	promoter-TSS (NR_026990)	245
chr19	5367185	5367185	NM_027236	ENSMUSG00000024841	Eif1ad	promoter-TSS (NM_001038231)	372
chr19	45005836	45005836	NM_001081225	ENSMUSG00000036097	Fam178a	exon (NM_001081225, exon 1 of 20)	227
chr13	113254564	113254564	NM_010560	ENSMUSG00000021756	Il6st	intron (NM_010560, intron 1 of 16)	286
chr9	114471489	114471489	NM_001042503	ENSMUSG00000079259	Trim71	exon (NM_001042503, exon 1 of 4)	1998
chr10	116652674	116652674	NM_026570	ENSMUSG00000020171	Yeats4	3' UTR (NM_026570, exon 7 of 7)	8889
chr11	100800554	100800554	NM_011486	ENSMUSG00000004040	Stat3	intron (NM_011486, intron 1 of 23)	271
chr4	3762585	3762585	NM_026147	ENSMUSG00000028234	Rps20	intron (NM_026147, intron 1 of 3)	162
chr14	99698253	99698253	NM_009769	ENSMUSG00000005148	Klf5	exon (NM_009769, exon 1 of 4)	343
chr13	49283150	49283150	NM_013610	ENSMUSG00000037966	Ninj1	intron (NM_013610, intron 1 of 3)	234
chr17	34161853	34161853	NR_029800		Mir219-1	promoter-TSS (NM_009066)	184
chr2	166889190	166889190	NM_001033196	ENSMUSG00000039501	Znfx1	promoter-TSS (NM_001033196)	-675
chr1	36126397	36126397	NM_015818	ENSMUSG00000045216	Hs6st1	intron (NM_015818, intron 1 of 1)	1152
chr8	27229374	27229374	NM_207659	ENSMUSG00000037234	Hook3	promoter-TSS (NM_029965)	322
chr6	39369677	39369677	NM_018810	ENSMUSG00000029922	Mkrn1	intron (NM_018810, intron 1 of 7)	691
chr18	46900838	46900838	NM_026217	ENSMUSG00000032905	Atg12	promoter-TSS (NM_009681)	395
chr7	20214548	20214548	NM_009046	ENSMUSG00000002983	Relb	exon (NM_009046, exon 1 of 11)	239
chr7	135111201	135111201	NM_139149	ENSMUSG00000030795	Fus	intron (NM_139149, intron 1 of 14)	208
chr11	94491557	94491557	NM_133807	ENSMUSG00000020869	Lrrc59	intron (NM_133807, intron 1 of 6)	419
chr10	79516749	79516749	NM_001037741	ENSMUSG00000075706	Gpx4	promoter-TSS (NM_001037741)	-33
chr11	86620981	86620981	NM_026191	ENSMUSG00000018425	Dhx40	exon (NM_026191, exon 1 of 18)	181
chr11	107409452	107409452	NM_198298	ENSMUSG00000020721	Helz	intron (NM_198298, intron 1 of 31)	178
chr18	38498369	38498369	NM_011937	ENSMUSG00000052102	Gnpda1	intron (NM_011937, intron 1 of 6)	278
chr11	8524416	8524416	NM_001083587	ENSMUSG00000020422	Tns3	intron (NM_001083587, intron 1 of 30)	40122
chr5	125869906	125869906	NM_019639	ENSMUSG00000008348	Ubc	intron (NM_019639, intron 1 of 1)	481
chr2	121263440	121263440	NM_145973	ENSMUSG00000027246	Ell3	3' UTR (NM_007952, exon 13 of 13)	4897
chr18	75528595	75528595	NM_008543	ENSMUSG00000025880	Smad7	5' UTR (NM_001042660, exon 1 of 4)	1576
chr11	115375472	115375472	NM_008258	ENSMUSG00000020737	Hn1	intron (NM_008258, intron 1 of 4)	212
chr11	29447401	29447401	NM_001163521	ENSMUSG00000020461	1700034F02Rik	promoter-TSS (NM_028504)	-549
chr1	82748350	82748350	NM_025453	ENSMUSG00000026149	Tm4sf20	3' UTR (NM_029409, exon 9 of 9)	16681
chr15	96528901	96528901	NM_175121	ENSMUSG00000022462	Slc38a2	intron (NM_175121, intron 2 of 15)	1228
chr11	98544084	98544084	NM_009439	ENSMUSG00000017221	Psmd3	exon (NM_009439, exon 1 of 12)	216
chr7	19662037	19662037	NM_010058	ENSMUSG00000030410	Dmwd	exon (NM_010058, exon 1 of 5)	488
chr2	162889896	162889896	NM_008652	ENSMUSG00000017861	Mybl2	intron (NM_008652, intron 4 of 13)	9525
chr11	107408748	107408748	NM_198298	ENSMUSG00000020721	Helz	promoter-TSS (NM_198298)	-526
chr7	20334593	20334593	NM_001159724	ENSMUSG00000062300	Pvrl2	exon (NM_008990, exon 1 of 9)	329
chr13	49516878	49516878	NM_199056	ENSMUSG00000021385	Ippk	intron (NM_199056, intron 1 of 12)	198
chr8	75071651	75071651	NM_027485	ENSMUSG00000045248	Med26	intron (NM_027485, intron 1 of 2)	558
chr15	54921830	54921830	NM_183089	ENSMUSG00000022422	Dscc1	exon (NM_183089, exon 1 of 9)	203
chr9	59504571	59504571	NM_001253883	ENSMUSG00000032294	Pkm	intron (NM_001253883, intron 1 of 10)	396
chr10	60914910	60914910	NM_010124	ENSMUSG00000020091	Eif4ebp2	intron (NM_010124, intron 1 of 2)	507
chr11	33062876	33062876	NM_001252260	ENSMUSG00000057113	Npm1	intron (NM_001252261, intron 1 of 9)	330
chr11	69373466	69373466	NM_007911	ENSMUSG00000003934	Efnb3	5' UTR (NM_007911, exon 1 of 5)	273
chr7	106628520	106628520	NR_002173		Snord15b	promoter-TSS (NR_002173)	-303
chr7	16899134	16899134	NM_133234	ENSMUSG00000002083	Bbc3	exon (NM_133234, exon 3 of 4)	4202
chr11	32121844	32121844	NM_010117	ENSMUSG00000020282	Rhbdf1	intron (NM_010117, intron 1 of 17)	449
chr18	31964106	31964106	NM_001170966	ENSMUSG00000024400	Wdr33	intron (NM_001170966, intron 1 of 5)	395
chr2	156005861	156005861	NM_133242	ENSMUSG00000027620	Rbm39	5' UTR (NM_133242, exon 1 of 17)	115
chr11	72224963	72224963	NM_177776	ENSMUSG00000045667	Smtnl2	exon (NM_177776, exon 1 of 8)	252
chr8	114267530	114267530	NM_001198839	ENSMUSG00000031955	Bcar1	intron (NM_009954, intron 1 of 6)	219
chr11	51464202	51464202	NM_175289		D930048N14Rik	promoter-TSS (NR_027958)	-254
chr11	116296048	116296048	NR_003376		Gm7367	intron (NR_003376, intron 3 of 3)	521
chr13	58228874	58228874	NM_029872	ENSMUSG00000007836	Hnrnpa0	exon (NM_029872, exon 1 of 1)	1043
chr8	114061234	114061234	NM_001168621	ENSMUSG00000033545	Znrf1	exon (NM_001168621, exon 1 of 5)	694
chr19	3575509	3575509	NM_001164159	ENSMUSG00000024908	Ppp6r3	intron (NM_029456, intron 1 of 22)	240
chr12	88224829	88224829	NM_145836	ENSMUSG00000034168	Irf2bpl	exon (NM_145836, exon 1 of 1)	935
chr10	80599533	80599533	NM_010731	ENSMUSG00000035011	Zbtb7a	intron (NM_010731, intron 1 of 2)	517
chr8	87213710	87213710	NM_001164559	ENSMUSG00000001909	Trmt1	exon (NM_001164560, exon 2 of 17)	564
chr6	86475735	86475735	NM_011865	ENSMUSG00000051695	Pcbp1	exon (NM_011865, exon 1 of 1)	424
chr11	57823148	57823148	NM_028451	ENSMUSG00000037331	Larp1	intron (NM_028451, intron 1 of 18)	582
chr10	126501042	126501042	NM_009870	ENSMUSG00000006728	Cdk4	intron (NM_009870, intron 1 of 7)	383
chr11	70246392	70246392	NM_001271358	ENSMUSG00000060216	Arrb2	intron (NM_145429, intron 1 of 14)	310
chr10	21715669	21715669	NM_001161845	ENSMUSG00000019970	Sgk1	exon (NM_011361, exon 4 of 12)	1197
chr5	138220558	138220558	NM_027242	ENSMUSG00000029725	Ppp1r35	exon (NM_027242, exon 2 of 4)	412
chr9	44143942	44143942	NM_010436	ENSMUSG00000049932	H2afx	TTS (NM_013551)	1144
chr15	76174190	76174190	NM_025567	ENSMUSG00000022551	Cyc1	intron (NM_025567, intron 1 of 6)	237
chr10	128063229	128063229	NM_013765	ENSMUSG00000025362	Rps26	exon (NM_013765, exon 2 of 4)	333
chr7	112959363	112959363	NM_025301	ENSMUSG00000030879	Mrpl17	exon (NM_025301, exon 1 of 3)	238
chr11	117515512	117515512	NM_198022	ENSMUSG00000025571	Tnrc6c	promoter-TSS (NM_198022)	-91
chr11	72421108	72421108	NM_025985	ENSMUSG00000020794	Ube2g1	exon (NM_025985, exon 1 of 6)	345
chr18	56867611	56867611	NM_010721	ENSMUSG00000024590	Lmnb1	5' UTR (NM_010721, exon 1 of 11)	144
chr12	77470883	77470883	NM_001172104	ENSMUSG00000056459	Zbtb25	promoter-TSS (NM_001172104)	-336
chrX	147955041	147955041	NM_001113354	ENSMUSG00000041229	Phf8	promoter-TSS (NM_001113354)	-174
chr17	56723870	56723870	NM_001029979	ENSMUSG00000042625	Safb2	promoter-TSS (NM_001163300)	136
chr7	86660449	86660449	NR_040311		AI854517	non-coding (NR_040312, exon 1 of 4)	128
chr9	120037124	120037124	NM_011029	ENSMUSG00000032518	Rpsa	intron (NM_011029, intron 1 of 6)	240
chr4	132324672	132324672	NM_011284	ENSMUSG00000028884	Rpa2	exon (NM_011284, exon 2 of 9)	397
chr5	128097376	128097376	NM_133895	ENSMUSG00000029416	Slc15a4	exon (NM_133895, exon 1 of 8)	386
chr11	5421596	5421596	NM_013842	ENSMUSG00000020484	Xbp1	intron (NM_013842, intron 1 of 4)	626
chr11	4060555	4060555	NM_026175	ENSMUSG00000002129	Sf3a1	promoter-TSS (NM_001164620)	198
chr11	51569664	51569664	NM_175255	ENSMUSG00000036391	Sec24a	exon (NM_175255, exon 1 of 23)	672
chr11	70047670	70047670	NR_030444		Mir497	promoter-TSS (NR_030444)	-549
chr11	120440057	120440057	NM_133796	ENSMUSG00000025132	Arhgdia	3' UTR (NM_133796, exon 6 of 6)	2877
chr9	109778336	109778336	NM_007658	ENSMUSG00000032477	Cdc25a	5' UTR (NM_007658, exon 1 of 15)	253
chr7	148748471	148748471	NM_007459	ENSMUSG00000002957	Ap2a2	intron (NM_007459, intron 1 of 21)	392
chr9	114472360	114472360	NM_001042503	ENSMUSG00000079259	Trim71	5' UTR (NM_001042503, exon 1 of 4)	1127
chr10	21714824	21714824	NM_001161845	ENSMUSG00000019970	Sgk1	exon (NM_011361, exon 2 of 12)	352
chr8	123112712	123112712	NM_178856	ENSMUSG00000031821	Gins2	exon (NM_178856, exon 2 of 5)	263
chr11	22873418	22873418	NM_011663	ENSMUSG00000044068	Zrsr1	exon (NM_011663, exon 1 of 1)	1413
chr11	29593238	29593238	NM_024226	ENSMUSG00000020458	Rtn4	promoter-TSS (NM_194051)	340
chr11	60352499	60352499	NM_172943	ENSMUSG00000042650	Alkbh5	exon (NM_172943, exon 1 of 4)	1314
chr2	30141474	30141474	NM_177648	ENSMUSG00000075419	Dolk	promoter-TSS (NM_198304)	400
chr13	24853615	24853615	NM_020567	ENSMUSG00000006715	Gmnn	intron (NM_020567, intron 1 of 6)	191
chr5	77697695	77697695	NM_011263	ENSMUSG00000029249	Rest	exon (NM_011263, exon 2 of 4)	3176
chr7	133618194	133618194	NM_001081459	ENSMUSG00000030733	Sh2b1	5' UTR (NM_011363, exon 1 of 10)	450
chr11	97643445	97643445	NM_022891	ENSMUSG00000071415	Rpl23	promoter-TSS (NR_028078)	308
chr2	156817427	156817427	NM_013865	ENSMUSG00000027634	Ndrg3	intron (NM_180956, intron 1 of 16)	420
chr11	20232046	20232046	NM_018861	ENSMUSG00000020142	Slc1a4	exon (NM_018861, exon 1 of 8)	670
chr12	101438790	101438790	NM_009790	ENSMUSG00000001175	Calm1	intron (NM_009790, intron 1 of 5)	1039
chr7	13610738	13610738	NM_011588	ENSMUSG00000005566	Trim28	exon (NM_011588, exon 2 of 17)	1237
chr2	130004382	130004382	NM_009225	ENSMUSG00000027404	Snrpb	intron (NM_009225, intron 1 of 6)	718
chr1	135028465	135028465	NM_133819	ENSMUSG00000046062	Ppp1r15b	exon (NM_133819, exon 1 of 2)	722
chr6	29114520	29114520	NM_026650	ENSMUSG00000029701	Rbm28	exon (NM_133925, exon 1 of 19)	204
chr11	77420762	77420762	NM_144825	ENSMUSG00000017291	Taok1	5' UTR (NM_144825, exon 1 of 20)	555
chr7	148633895	148633895	NM_026020	ENSMUSG00000025508	Rplp2	promoter-TSS (NR_034049)	346
chr11	87406125	87406125	NM_133215	ENSMUSG00000018401	Mtmr4	intron (NM_133215, intron 1 of 18)	406
chr1	133424708	133424708	NM_175382	ENSMUSG00000055184	Fam72a	promoter-TSS (NM_001081011)	142
chr4	135867323	135867323	NM_028871	ENSMUSG00000066037	Hnrnpr	intron (NM_028871, intron 1 of 10)	432
chr11	60691879	60691879	NM_001168507	ENSMUSG00000043284	Tmem11	intron (NM_001168507, intron 1 of 2)	661
chr11	51398485	51398485	NM_028398	ENSMUSG00000020359	Agxt2l2	intron (NM_028398, intron 1 of 12)	226
chr15	76181037	76181037	NM_025340	ENSMUSG00000022552	Sharpin	promoter-TSS (NM_001164608)	503
chr11	101329752	101329752	NM_009708	ENSMUSG00000001313	Rnd2	promoter-TSS (NM_009708)	100
chr17	29231498	29231498	NM_001111099	ENSMUSG00000023067	Cdkn1a	intron (NM_007669, intron 1 of 2)	781
chr4	55543024	55543024	NM_010637	ENSMUSG00000003032	Klf4	exon (NM_010637, exon 3 of 5)	2323
chr4	106233870	106233870	NM_053272	ENSMUSG00000034926	Dhcr24	exon (NM_053272, exon 1 of 9)	227
chr11	6427458	6427458	NR_045893		Gm11974	intron (NR_045893, intron 2 of 3)	1305
chr17	23957079	23957079	NM_026305	ENSMUSG00000055839	Tceb2	exon (NM_175229, exon 10 of 14)	8997
chr3	34549665	34549665	NM_011443	ENSMUSG00000074637	Sox2	exon (NM_011443, exon 1 of 1)	738
chr19	46673766	46673766	NM_001177812	ENSMUSG00000047731	D19Wsu162e	exon (NM_001177812, exon 1 of 5)	170
chr9	21807384	21807384	NM_008925	ENSMUSG00000003402	Prkcsh	promoter-TSS (NM_008925)	-95
chr11	19824835	19824835	NM_033523	ENSMUSG00000045671	Spred2	5' UTR (NM_033523, exon 1 of 6)	390
chr13	30075933	30075933	NM_010093	ENSMUSG00000016477	E2f3	intron (NM_010093, intron 1 of 6)	1999
chr2	164595659	164595659	NM_026785	ENSMUSG00000001403	Ube2c	intron (NM_026785, intron 1 of 5)	230
chr15	103196787	103196787	NM_010577	ENSMUSG00000000555	Itga5	exon (NM_010577, exon 1 of 30)	392
chr11	4847736	4847736	NM_001243043	ENSMUSG00000009090	Ap1b1	exon (NM_010904, exon 1 of 4)	212
chr11	4494291	4494291	NM_028860	ENSMUSG00000034354	Mtmr3	intron (NM_028860, intron 1 of 17)	527
chr8	74013130	74013130	NM_032544	ENSMUSG00000007610	Gtpbp3	exon (NM_032544, exon 2 of 9)	1128
chr10	79167965	79167965	NM_001077184	ENSMUSG00000023175	Bsg	intron (NM_001077184, intron 1 of 6)	862
chr11	4998726	4998726	NM_007968	ENSMUSG00000009079	Ewsr1	promoter-TSS (NM_177370)	354
chr11	100333789	100333789	NM_172565	ENSMUSG00000048732	Klhl11	exon (NM_172565, exon 1 of 2)	307
chr12	8505719	8505719	NM_007483	ENSMUSG00000054364	Rhob	3' UTR (NM_007483, exon 1 of 1)	1072
chr11	23565693	23565693	NM_001033654	ENSMUSG00000020280	Pus10	promoter-TSS (NM_001033654)	19
chr7	52383918	52383918	NM_009438	ENSMUSG00000074129	Rpl13a	intron (NM_009438, intron 1 of 7)	197
chr13	77578273	77578273	NM_001163419	ENSMUSG00000064138	Fam172a	intron (NM_001145676, intron 19 of 19)	-269678
chr5	139820835	139820835	NM_197980	ENSMUSG00000045438	Cox19	intron (NM_197980, intron 1 of 2)	285
chr8	28284608	28284608	NM_001080813	ENSMUSG00000031488	Rab11fip1	intron (NM_029423, intron 1 of 4)	510
chr8	109580250	109580250	NM_139229	ENSMUSG00000031916	Cog8	promoter-TSS (NM_025391)	387
chr11	102527085	102527085	NM_001127576	ENSMUSG00000051455	Gm1564	exon (NM_001127576, exon 1 of 8)	183
chr6	146526649	146526649	NM_026218	ENSMUSG00000040242	Fgfr1op2	promoter-TSS (NM_138757)	216
chr9	100979007	100979007	NM_001100451		Msl2	exon (NM_001100451, exon 1 of 2)	556
chr6	122689928	122689928	NM_011401	ENSMUSG00000003153	Slc2a3	exon (NM_011401, exon 3 of 10)	2835
chr7	16985778	16985778	NM_198631	ENSMUSG00000059273	Zc3h4	promoter-TSS (NM_198631)	-767
chr15	98763893	98763893	NM_011654	ENSMUSG00000023004	Tuba1b	intron (NM_011654, intron 1 of 3)	928
chr9	78215776	78215776	NM_025274	ENSMUSG00000060461	Dppa5a	intron (NM_025274, intron 1 of 2)	230
chr11	77796713	77796713	NM_174852	ENSMUSG00000037791	Phf12	5' UTR (NM_174852, exon 1 of 15)	395
chr7	5008649	5008649	NM_146178	ENSMUSG00000035228	Ccdc106	5' UTR (NM_146178, exon 1 of 5)	321
chr9	61762180	61762180	NM_018853	ENSMUSG00000007892	Rplp1	exon (NM_018853, exon 1 of 3)	137
chr4	137149790	137149790	NM_130879	ENSMUSG00000043411	Usp48	promoter-TSS (NM_130879)	-314
chr11	6289850	6289850	NM_001005867	ENSMUSG00000041164	Zmiz2	intron (NM_028601, intron 1 of 19)	483
chr19	45857543	45857543	NM_023799	ENSMUSG00000025220	Mgea5	exon (NM_023799, exon 1 of 16)	238
chr11	23566278	23566278	NM_001033654	ENSMUSG00000020280	Pus10	promoter-TSS (NM_023651)	302
chr11	59566028	59566028	NR_045476		1700007J10Rik	exon (NM_201245, exon 14 of 23)	-12372
chr11	101327366	101327366	NM_012037	ENSMUSG00000034993	Vat1	exon (NM_012037, exon 1 of 6)	147
chr11	70832645	70832645	NM_033562	ENSMUSG00000018442	Derl2	promoter-TSS (NM_025993)	120
chr15	98748297	98748297	NM_029098	ENSMUSG00000022999	Lmbr1l	exon (NM_029098, exon 1 of 17)	232
chr6	70794895	70794895	NM_010121	ENSMUSG00000031668	Eif2ak3	exon (NM_010121, exon 1 of 17)	374
chr16	90284373	90284373	NM_178923	ENSMUSG00000022983	Scaf4	5' UTR (NM_178923, exon 1 of 20)	297
chr11	74644887	74644887	NM_010813	ENSMUSG00000000282	Mnt	exon (NM_010813, exon 1 of 6)	461
chr11	75275403	75275403	NR_030711		Mir22hg	intron (NR_030711, intron 1 of 2)	362
chr16	44140148	44140148	NM_028108	ENSMUSG00000022698	Naa50	5' UTR (NM_028108, exon 1 of 5)	226
chr5	122734977	122734977	NM_177242	ENSMUSG00000038582	Pptc7	intron (NM_177242, intron 1 of 5)	570
chr2	154617332	154617332	NM_001139511	ENSMUSG00000027593	Raly	intron (NM_001139511, intron 1 of 7)	486
chr18	60935048	60935048	NM_020600	ENSMUSG00000024608	Rps14	intron (NM_020600, intron 1 of 4)	798
chr10	23506571	23506571	NM_011295	ENSMUSG00000061983	Rps12	promoter-TSS (NR_037681)	444
chr7	151656229	151656229	NM_001252572	ENSMUSG00000031078	Cttn	intron (NM_001252572, intron 1 of 16)	611
chr4	45421403	45421403	NM_001009949	ENSMUSG00000045973	Mcart1	intron (NM_001009949, intron 1 of 2)	235
chr7	119167312	119167312	NM_133758	ENSMUSG00000059263	Usp47	intron (NM_133758, intron 1 of 27)	292
chr6	90320562	90320562	NM_030260	ENSMUSG00000034430	Zxdc	exon (NM_030260, exon 1 of 6)	1074
chr4	126921245	126921245	NM_030252	ENSMUSG00000042380	BC003266	intron (NM_030252, intron 1 of 1)	217
chr11	69447021	69447021	NM_011814	ENSMUSG00000018765	Fxr2	intron (NM_011814, intron 1 of 16)	548
chr9	20877638	20877638	NM_001039824	ENSMUSG00000079677	Fdx1l	TTS (NM_027911)	320
chr17	35068490	35068490	NM_010893	ENSMUSG00000007038	Neu1	exon (NM_010893, exon 1 of 6)	292
chr11	69548003	69548003	NM_009089	ENSMUSG00000005198	Polr2a	TTS (NM_009089)	23722
chr8	81033614	81033614	NM_001009980	ENSMUSG00000031684	Slc10a7	promoter-TSS (NM_009033)	380
chr1	55084061	55084061	NM_031179	ENSMUSG00000025982	Sf3b1	intron (NM_031179, intron 1 of 24)	261
chr10	119664536	119664536	NM_025431	ENSMUSG00000020224	Llph	intron (NM_025431, intron 1 of 2)	420
chr11	20149091	20149091	NM_172260	ENSMUSG00000044066	Cep68	intron (NM_172260, intron 1 of 6)	336
chr2	71227648	71227648	NM_026115	ENSMUSG00000027018	Hat1	intron (NM_026115, intron 1 of 10)	331
chr2	90687612	90687612	NM_019758	ENSMUSG00000027282	Mtch2	intron (NM_019758, intron 1 of 12)	300
chr15	54944228	54944228	NM_001037937	ENSMUSG00000022419	Deptor	intron (NM_145470, intron 1 of 8)	190
chr11	119353139	119353139	NM_001164636	ENSMUSG00000039850	Endov	exon (NM_001164636, exon 2 of 9)	205
chr11	120433945	120433945	NM_011032	ENSMUSG00000025130	P4hb	intron (NM_011032, intron 1 of 10)	305
chr14	87816128	87816128	NM_001253755	ENSMUSG00000022019	Tdrd3	promoter-TSS (NM_172605)	-262
chr19	10680315	10680315	NM_015735	ENSMUSG00000024740	Ddb1	intron (NM_015735, intron 1 of 26)	200
chr7	52580533	52580533	NM_175130	ENSMUSG00000038260	Trpm4	intron (NM_175130, intron 6 of 24)	8617
chr3	121130342	121130342	NM_028044	ENSMUSG00000053931	Cnn3	intron (NM_028044, intron 1 of 6)	883
chr12	25393318	25393318	NM_009104	ENSMUSG00000020649	Rrm2	intron (NM_009104, intron 1 of 9)	199
chr16	8830984	8830984	NM_001081400	ENSMUSG00000022507	1810013L24Rik	intron (NM_001081400, intron 1 of 3)	791
chr11	87800485	87800485	NM_001168471	ENSMUSG00000020483	Dynll2	promoter-TSS (NM_001168472)	-398
chr15	25552714	25552714	NM_019472	ENSMUSG00000022272	Myo10	5' UTR (NM_019472, exon 1 of 41)	409
chr2	130100803	130100803	NR_028547		Snord110	promoter-TSS (NR_028547)	-448
chr8	108384920	108384920	NR_033574		Nutf2-ps1	intron (NR_033574, intron 1 of 4)	360
chr3	32608157	32608157	NM_019673	ENSMUSG00000027671	Actl6a	intron (NM_019673, intron 1 of 13)	689
chr11	116704287	116704287	NM_033398	ENSMUSG00000056962	Jmjd6	promoter-TSS (NM_028865)	476
chr7	52241434	52241434	NM_001252476	ENSMUSG00000052429	Prmt1	promoter-TSS (NR_045266)	356
chr6	83267419	83267419	NM_008638	ENSMUSG00000005667	Mthfd2	intron (NM_008638, intron 1 of 7)	179
chr4	123427148	123427148	NM_023423	ENSMUSG00000023075	Akirin1	intron (NM_023423, intron 1 of 4)	394
chr10	80393046	80393046	NM_008655	ENSMUSG00000015312	Gadd45b	5' UTR (NM_008655, exon 1 of 4)	210
chr2	173485702	173485702	NM_024436	ENSMUSG00000027519	Rab22a	promoter-TSS (NR_027957)	356
chr8	59990847	59990847	NM_008252	ENSMUSG00000054717	Hmgb2	intron (NM_008252, intron 1 of 4)	207
chr6	72389322	72389322	NM_145569	ENSMUSG00000053907	Mat2a	non-coding (NR_046011, exon 1 of 1)	230
chr17	32457175	32457175	NM_019774	ENSMUSG00000024045	Akap8	intron (NM_019774, intron 1 of 13)	923
chr16	57167190	57167190	NM_023175	ENSMUSG00000022751	Nit2	intron (NM_023175, intron 1 of 9)	255
chr10	79755740	79755740	NM_009091	ENSMUSG00000063457	Rps15	intron (NM_009091, intron 2 of 3)	564
chr15	79911656	79911656	NR_028281		Snord43	intron (NM_013762, intron 3 of 9)	1680
chr5	93696857	93696857	NM_007635	ENSMUSG00000029385	Ccng2	intron (NM_007635, intron 1 of 7)	258
chr11	117848479	117848479	NM_133757	ENSMUSG00000017715	Pgs1	intron (NM_133757, intron 1 of 9)	308
chr2	29745698	29745698	NM_001113213	ENSMUSG00000026790	Odf2	5' UTR (NM_013615, exon 1 of 17)	115
chr7	4704461	4704461	NM_183405	ENSMUSG00000051811	Cox6b2	promoter-TSS (NM_183406)	43
chr11	97224501	97224501	NM_138657	ENSMUSG00000038485	Socs7	exon (NM_138657, exon 1 of 10)	636
chr15	81494721	81494721	NM_145993	ENSMUSG00000022394	L3mbtl2	intron (NM_145993, intron 1 of 16)	355
chr11	68873552	68873552	NM_028005	ENSMUSG00000045176	2310047M10Rik	exon (NM_028005, exon 1 of 1)	275
chr8	87368746	87368746	NM_007591	ENSMUSG00000003814	Calr	intron (NM_007591, intron 4 of 8)	2084
chr13	54676599	54676599	NM_019968	ENSMUSG00000025870	Arl10	exon (NM_019968, exon 1 of 4)	225
chr11	115464982	115464982	NM_001252067	ENSMUSG00000020740	Gga3	promoter-TSS (NM_025305)	248
chr2	91570576	91570576	NM_001080754	ENSMUSG00000040506	Ambra1	intron (NM_001080754, intron 1 of 18)	281
chr7	52378413	52378413	NR_000004		Snord35b	promoter-TSS (NR_000004)	68
chr11	51670189	51670189	NM_199299	ENSMUSG00000020387	Phf15	intron (NM_199299, intron 1 of 11)	794
chr11	77978505	77978505	NM_009423	ENSMUSG00000017386	Traf4	intron (NM_009423, intron 1 of 6)	547
chr7	13508376	13508376	NM_009095	ENSMUSG00000012848	Rps5	exon (NM_009095, exon 2 of 6)	716
chrX	166415323	166415323	NM_001039559		G530011O06Rik	intron (NM_010797, intron 4 of 9)	1526
chr16	64858354	64858354	NM_178647	ENSMUSG00000054604	Cggbp1	3' UTR (NM_178647, exon 3 of 3)	6443
chr5	121656102	121656102	NM_011290	ENSMUSG00000029614	Rpl6	intron (NM_011290, intron 3 of 6)	1592
chr9	110034779	110034779	NM_009211	ENSMUSG00000032481	Smarcc1	exon (NM_009211, exon 1 of 28)	251
chr6	88468636	88468636	NM_016906	ENSMUSG00000030082	Sec61a1	intron (NM_016906, intron 1 of 11)	158
chr11	70817467	70817467	NM_178367	ENSMUSG00000040620	Dhx33	intron (NM_178367, intron 1 of 11)	467
chrX	71211962	71211962	NM_008224	ENSMUSG00000031386	Hcfc1	promoter-TSS (NM_008224)	-308
chr11	74916976	74916976	NR_030454		Mir684-1	intron (NM_001002764, intron 13 of 18)	-37483
chr5	122822821	122822821	NM_024216	ENSMUSG00000029464	Gpn3	promoter-TSS (NM_026883)	304
chr10	80261718	80261718	NM_013651	ENSMUSG00000020211	Sf3a2	promoter-TSS (NM_023900)	238
chr7	63217538	63217538	NM_001256130	ENSMUSG00000030452	Nipa2	promoter-TSS (NR_015495)	325
chr2	93027947	93027947	NM_001025246	ENSMUSG00000068735	Trp53i11	intron (NM_001025246, intron 1 of 7)	206
chr11	121121766	121121766	NM_001080932	ENSMUSG00000039275	Foxk2	exon (NM_001080932, exon 1 of 9)	465
chr7	108011485	108011485	NM_177073	ENSMUSG00000008318	Relt	intron (NM_177073, intron 1 of 10)	442
chrX	98835686	98835686	NM_139144	ENSMUSG00000034160	Ogt	intron (NM_139144, intron 1 of 21)	283
chr11	102977805	102977805	NM_138753	ENSMUSG00000048878	Hexim1	5' UTR (NM_138753, exon 1 of 1)	166
chr4	129419340	129419340	NM_011317	ENSMUSG00000028790	Khdrbs1	non-coding (NR_045036, exon 1 of 12)	207
chr2	25562866	25562866	NM_023326	ENSMUSG00000049086	Bmyc	exon (NM_023326, exon 1 of 1)	467
chr5	90794794	90794794	NM_030886	ENSMUSG00000055204	Ankrd17	exon (NM_198010, exon 2 of 34)	417
chr7	4744866	4744866	NM_009081	ENSMUSG00000030432	Rpl28	intron (NM_009081, intron 1 of 4)	299
chr2	30823125	30823125	NM_144884	ENSMUSG00000026849	Tor1a	intron (NM_144884, intron 1 of 4)	313
chr7	5032080	5032080	NM_001252454	ENSMUSG00000035203	Epn1	TTS (NM_001205231)	243
chr4	118809544	118809544	NM_011400	ENSMUSG00000028645	Slc2a1	3' UTR (NM_011400, exon 10 of 10)	28194
chr11	87861617	87861617	NM_001078167	ENSMUSG00000018379	Srsf1	intron (NM_173374, intron 1 of 3)	742
chr8	90483266	90483266	NM_033327	ENSMUSG00000045333	Zfp423	5' UTR (NM_033327, exon 1 of 8)	228
chr11	78058785	78058785	NM_009297	ENSMUSG00000002052	Supt6h	promoter-TSS (NM_009143)	420
chr5	135422301	135422301	NM_009903	ENSMUSG00000047501	Cldn4	exon (NM_009903, exon 1 of 1)	503
chr5	121654799	121654799	NM_011290	ENSMUSG00000029614	Rpl6	intron (NM_011290, intron 1 of 6)	289
chr2	118375174	118375174	NM_138313	ENSMUSG00000040093	Bmf	intron (NM_138313, intron 1 of 4)	240
chr11	98885153	98885153	NM_011623	ENSMUSG00000020914	Top2a	intron (NM_011623, intron 1 of 35)	350
chr8	11635424	11635424	NM_001167967	ENSMUSG00000031508	Ankrd10	promoter-TSS (NR_030781)	330
chr7	52184620	52184620	NM_001077264	ENSMUSG00000060279	Ap2a1	intron (NM_001077264, intron 1 of 22)	240
chr4	118966358	118966358	NM_011732	ENSMUSG00000028639	Ybx1	exon (NM_011732, exon 2 of 8)	760
chr16	20538597	20538597	NM_009679	ENSMUSG00000022841	Ap2m1	intron (NM_009679, intron 2 of 10)	3020
chr18	5592218	5592218	NR_033552		Gm10125	non-coding (NR_033552, exon 1 of 7)	217
chr15	101097570	101097570	NM_010444	ENSMUSG00000023034	Nr4a1	intron (NM_010444, intron 1 of 6)	293
chr3	138106295	138106295	NM_007410	ENSMUSG00000028138	Adh5	intron (NM_007410, intron 1 of 8)	167
chr17	37183224	37183224	NM_019439	ENSMUSG00000024462	Gabbr1	5' UTR (NM_019439, exon 1 of 23)	313
chr11	100258899	100258899	NM_010593	ENSMUSG00000001552	Jup	intron (NM_010593, intron 1 of 13)	205
chr6	122681544	122681544	NM_011401	ENSMUSG00000003153	Slc2a3	exon (NM_011401, exon 9 of 10)	11219
chr15	81877793	81877793	NM_011482	ENSMUSG00000063480	Nhp2l1	intron (NM_011482, intron 1 of 2)	235
chr5	115722610	115722610	NM_016698	ENSMUSG00000041740	Rnf10	5' UTR (NM_016698, exon 1 of 17)	294
chr6	67227862	67227862	NM_001113564	ENSMUSG00000036371	Serbp1	exon (NM_001113566, exon 6 of 8)	10889
chr12	82961672	82961672	NM_018814	ENSMUSG00000021140	Pcnx	intron (NM_018814, intron 1 of 35)	655
chr1	162133742	162133742	NM_025474	ENSMUSG00000058267	Mrps14	exon (NM_009786, exon 6 of 6)	8351
chr16	4559301	4559301	NM_031182	ENSMUSG00000005718	Tfap4	intron (NM_031182, intron 1 of 6)	419
chr6	115626813	115626813	NM_029780	ENSMUSG00000000441	Raf1	promoter-TSS (NM_029780)	-160
chr11	100480788	100480788	NM_019795	ENSMUSG00000014195	Dnajc7	intron (NM_019795, intron 1 of 13)	694
chr19	29597141	29597141	NM_001081319	ENSMUSG00000038658	C030046E11Rik	promoter-TSS (NR_015567)	369
chr7	31107102	31107102	NM_001033140	ENSMUSG00000074211	Sdhaf1	exon (NM_001033140, exon 1 of 1)	292
chr11	120012282	120012282	NM_001164798	ENSMUSG00000061306	Slc38a10	intron (NM_001164800, intron 1 of 15)	383
chrX	7721652	7721652	NR_033561		2900002K06Rik	promoter-TSS (NR_033561)	-901
chr11	97661370	97661370	NM_010688	ENSMUSG00000038366	Lasp1	intron (NM_010688, intron 1 of 6)	384
chr15	83002464	83002464	NM_029787	ENSMUSG00000018042	Cyb5r3	intron (NM_029787, intron 1 of 8)	174
chr11	106116670	106116670	NM_025310	ENSMUSG00000020706	Ftsj3	promoter-TSS (NM_008950)	446
chr4	116668317	116668317	NM_175244	ENSMUSG00000046861	Hectd3	exon (NM_175244, exon 1 of 21)	364
chr19	5843812	5843812	NR_003513		Neat1	non-coding (NR_003513, exon 1 of 1)	1666
chr18	12287575	12287575	NM_024182	ENSMUSG00000024404	Riok3	intron (NM_024182, intron 1 of 12)	216
chr11	62364350	62364350	NM_011664	ENSMUSG00000019505	Ubb	promoter-TSS (NM_011664)	-656
chr2	168591484	168591484	NM_175303	ENSMUSG00000027547	Sall4	intron (NM_201395, intron 1 of 3)	1217
chr3	96500763	96500763	NM_001165949	ENSMUSG00000028101	Pias3	promoter-TSS (NM_001165949)	-236
chr11	101278523	101278523	NM_144829	ENSMUSG00000075528	Aarsd1	exon (NM_144829, exon 2 of 12)	224
chr17	46848918	46848918	NM_145488	ENSMUSG00000002763	Pex6	exon (NM_145488, exon 1 of 17)	506
chr2	174172018	174172018	NM_001077507	ENSMUSG00000027523	Gnas	non-coding (NR_003258, exon 13 of 13)	16428
chr12	77470177	77470177	NM_001172104	ENSMUSG00000056459	Zbtb25	intron (NM_028356, intron 1 of 2)	274
chr11	6100294	6100294	NM_173748	ENSMUSG00000053838	Nudcd3	5' UTR (NM_173748, exon 1 of 6)	160
chr16	94592869	94592869	NM_001159616	ENSMUSG00000022940	Pigp	promoter-TSS (NM_001159619)	-247
chr4	132594687	132594687	NM_146155	ENSMUSG00000037692	Ahdc1	intron (NM_146155, intron 2 of 6)	27266
chr15	55388946	55388946	NM_001168250	ENSMUSG00000022369	Mtbp	promoter-TSS (NM_026759)	-17
chr5	122020757	122020757	NM_009656	ENSMUSG00000029455	Aldh2	exon (NM_009656, exon 11 of 13)	23076
chr5	130007277	130007277	NM_001035259	ENSMUSG00000029439	Sfswap	exon (NM_172276, exon 1 of 18)	171
chr15	59481092	59481092	NM_144549	ENSMUSG00000032501	Trib1	intron (NM_144549, intron 1 of 2)	883
chr8	72426157	72426157	NM_032004	ENSMUSG00000047654	Tssk6	promoter-TSS (NM_032004)	43
chr5	137791674	137791674	NM_001159571	ENSMUSG00000029710	Ephb4	5' UTR (NM_010144, exon 1 of 17)	337
chr4	132686669	132686669	NM_153423	ENSMUSG00000028868	Wasf2	intron (NM_153423, intron 1 of 8)	121
chr8	114465043	114465043	NM_026693	ENSMUSG00000031950	Gabarapl2	intron (NM_026693, intron 1 of 3)	440
chr17	24607851	24607851	NM_025954	ENSMUSG00000043445	Pgp	exon (NM_025954, exon 1 of 2)	433
chr1	154748870	154748870	NM_001005507	ENSMUSG00000042772	Smg7	intron (NM_001005507, intron 1 of 21)	906
chr11	78142166	78142166	NM_201406	ENSMUSG00000041958	Pigs	intron (NM_201406, intron 1 of 11)	242
chr8	125092179	125092179	NM_026014	ENSMUSG00000006585	Cdt1	intron (NM_026014, intron 1 of 9)	264
chr5	144015114	144015114	NM_017467	ENSMUSG00000046658	Zfp316	exon (NM_017467, exon 7 of 7)	16587
chr11	72255005	72255005	NM_016776	ENSMUSG00000040463	Mybbp1a	exon (NM_016776, exon 1 of 26)	125
chr17	71339607	71339607	NM_023402	ENSMUSG00000034868	Myl12b	intron (NM_023402, intron 1 of 3)	249
chr11	93747966	93747966	NM_134012	ENSMUSG00000059474	Mbtd1	promoter-TSS (NM_001013375)	433
chr2	180444439	180444439	NM_011805	ENSMUSG00000038914	Dido1	intron (NM_177852, intron 1 of 14)	265
chr2	127952177	127952177	NM_009754	ENSMUSG00000027381	Bcl2l11	intron (NM_207680, intron 1 of 3)	403
chr11	72990159	72990159	NM_001168470	ENSMUSG00000047260	Emc6	promoter-TSS (NM_029564)	351
chr8	73223761	73223761	NM_010592	ENSMUSG00000071076	Jund	exon (NM_010592, exon 1 of 1)	2123
chr4	155367579	155367579	NM_011341	ENSMUSG00000029076	Sdf4	promoter-TSS (NM_080445)	556
chr11	78326009	78326009	NM_026389	ENSMUSG00000001100	Poldip2	promoter-TSS (NM_199199)	211
chr3	36470215	36470215	NM_009828	ENSMUSG00000027715	Ccna2	intron (NM_009828, intron 1 of 7)	703
chr2	25463807	25463807	NM_001024616	ENSMUSG00000015087	Rabl6	TTS (NM_029859)	159
chr4	131767460	131767460	NM_145393	ENSMUSG00000040025	Ythdf2	intron (NM_145393, intron 1 of 4)	711
chr1	163180704	163180704	NM_007453	ENSMUSG00000026701	Prdx6	intron (NM_007453, intron 1 of 4)	593
chr11	96650838	96650838	NM_007622	ENSMUSG00000018666	Cbx1	intron (NM_007622, intron 1 of 5)	388
chr2	180655300	180655300	NM_173761	ENSMUSG00000038848	Ythdf1	intron (NM_173761, intron 1 of 4)	341
chr2	103636982	103636982	NM_001111289	ENSMUSG00000027184	Caprin1	exon (NM_016739, exon 2 of 19)	253
chr11	88725194	88725194	NM_001042541	ENSMUSG00000018428	Akap1	intron (NM_001042541, intron 1 of 10)	706
chr1	72256290	72256290	NM_001005423	ENSMUSG00000039395	Mreg	intron (NM_001005423, intron 1 of 4)	2591
chr11	93857965	93857965	NM_001025428	ENSMUSG00000020859	Spag9	intron (NM_027569, intron 1 of 28)	560
chr9	114457674	114457674	NM_001042503	ENSMUSG00000079259	Trim71	intron (NM_001042503, intron 1 of 3)	15813
chr9	59518332	59518332	NM_001253883	ENSMUSG00000032294	Pkm	exon (NM_011099, exon 6 of 11)	14157
chr10	79501267	79501267	NM_025554	ENSMUSG00000004667	Polr2e	exon (NM_025554, exon 2 of 7)	1137
chr8	127245548	127245548	NM_145607	ENSMUSG00000037300	Ttc13	promoter-TSS (NM_026855)	327
chr14	45937907	45937907	NM_015774	ENSMUSG00000021831	Ero1l	intron (NM_015774, intron 1 of 15)	340
chr8	129469397	129469397	NM_024214	ENSMUSG00000093904	Tomm20	intron (NM_024214, intron 1 of 4)	424
chrX	159326111	159326111	NM_025932	ENSMUSG00000031357	Syap1	exon (NM_025932, exon 1 of 9)	283
chr8	96703901	96703901	NM_013602	ENSMUSG00000031765	Mt1	intron (NM_013602, intron 2 of 2)	912
chr3	130974724	130974724	NM_008212	ENSMUSG00000027984	Hadh	intron (NM_008212, intron 1 of 7)	231
chr11	102558836	102558836	NM_025918	ENSMUSG00000020925	Ccdc43	exon (NM_025918, exon 1 of 5)	203
chr3	157610750	157610750	NM_001013806	ENSMUSG00000039988	Ankrd13c	exon (NM_001013806, exon 1 of 13)	320
chr14	47918114	47918114	NM_178684	ENSMUSG00000021840	Mapk1ip1l	intron (NM_178684, intron 1 of 3)	125
chr4	98393661	98393661	NM_001081202	ENSMUSG00000087166	L1td1	intron (NM_001081202, intron 1 of 4)	216
chr11	54600745	54600745	NM_178626	ENSMUSG00000052298	Cdc42se2	intron (NM_178626, intron 1 of 5)	460
chr15	81790980	81790980	NM_013872	ENSMUSG00000022474	Pmm1	intron (NM_013872, intron 1 of 7)	317
chr5	124170812	124170812	NM_027494	ENSMUSG00000029427	Zcchc8	exon (NM_027494, exon 1 of 14)	241
chr11	70223186	70223186	NM_029231	ENSMUSG00000018921	Pelp1	intron (NM_029231, intron 1 of 16)	347
chr8	11008800	11008800	NM_001081212	ENSMUSG00000038894	Irs2	promoter-TSS (NM_001081212)	-370
chr6	117867535	117867535	NM_001166427	ENSMUSG00000042079	Hnrnpf	5' UTR (NM_133834, exon 2 of 4)	223
chr8	112216953	112216953	NM_028018	ENSMUSG00000031729	Ist1	intron (NM_028018, intron 1 of 9)	241
chr17	34067254	34067254	NM_009059	ENSMUSG00000041354	Rgl2	exon (NM_009059, exon 2 of 18)	415
chr5	150438685	150438685	NM_013559	ENSMUSG00000029657	Hsph1	5' UTR (NM_013559, exon 1 of 18)	205
chr4	129191067	129191067	NM_010807	ENSMUSG00000047945	Marcksl1	5' UTR (NM_010807, exon 1 of 2)	242
chr7	133709502	133709502	NM_146200	ENSMUSG00000030738	Eif3c	intron (NM_146200, intron 2 of 20)	378
chr9	58430746	58430746	NM_009145	ENSMUSG00000032336	Nptn	intron (NM_009145, intron 1 of 7)	699
chr13	29044454	29044454	NM_009238	ENSMUSG00000076431	Sox4	exon (NM_009238, exon 1 of 1)	1097
chr12	72117269	72117269	NM_001081195	ENSMUSG00000048118	Arid4a	promoter-TSS (NR_045056)	315
chr19	47315297	47315297	NM_001163480	ENSMUSG00000006435	Neurl1a	intron (NM_021360, intron 3 of 5)	11964
chr8	26630227	26630227	NM_001079908	ENSMUSG00000031565	Fgfr1	intron (NM_010206, intron 1 of 17)	983
chr17	46766143	46766143	NM_175168	ENSMUSG00000023972	Ptk7	intron (NM_175168, intron 1 of 19)	310
chr2	75498174	75498174	NR_033513		Gm6793	intron (NM_146130, intron 1 of 10)	827
chr11	51577419	51577419	NM_025535	ENSMUSG00000020386	Sar1b	intron (NM_025535, intron 1 of 6)	254
chr4	45120667	45120667	NM_001099675	ENSMUSG00000078713	Tomm5	intron (NM_001134646, intron 1 of 2)	318
chr2	31544244	31544244	NM_001112703	ENSMUSG00000026842	Abl1	5' UTR (NM_001112703, exon 1 of 11)	168
chr11	79067913	79067913	NM_001042565	ENSMUSG00000017677	Wsb1	5' UTR (NM_019653, exon 1 of 9)	284
chr14	73784863	73784863	NM_008410	ENSMUSG00000022108	Itm2b	exon (NM_008410, exon 1 of 6)	215
chr8	42459746	42459746	NM_019734	ENSMUSG00000031591	Asah1	intron (NM_019734, intron 1 of 13)	305
chr6	83864935	83864935	NM_001166371	ENSMUSG00000030016	Zfml	intron (NM_008717, intron 1 of 26)	588
chr11	102180927	102180927	NM_001044383	ENSMUSG00000020923	Ubtf	promoter-TSS (NM_011551)	-517
chr7	29746861	29746861	NM_021895	ENSMUSG00000054808	Actn4	intron (NM_021895, intron 1 of 20)	438
chr7	146768512	146768512	NM_183248	ENSMUSG00000041309	Nkx6-2	non-coding (NR_027857, exon 1 of 4)	184
chrX	39503367	39503367	NM_001077712	ENSMUSG00000025862	Stag2	promoter-TSS (NM_021465)	-511
chr8	113370368	113370368	NM_133953	ENSMUSG00000033732	Sf3b3	promoter-TSS (NM_133973)	335
chr11	51813528	51813528	NM_009458	ENSMUSG00000020390	Ube2b	intron (NM_009458, intron 1 of 5)	440
chr1	129102174	129102174	NM_145128	ENSMUSG00000036155	Mgat5	intron (NM_145128, intron 1 of 17)	611
chr4	124613683	124613683	NM_026560	ENSMUSG00000028873	Cdca8	promoter-TSS (NM_177573)	478
chr4	149615623	149615623	NM_001025388	ENSMUSG00000059040	Gm5506	intron (NM_001025388, intron 3 of 11)	4190
chr10	127631891	127631891	NM_001033264	ENSMUSG00000044005	Gls2	exon (NM_001033264, exon 1 of 18)	200
chr3	87688766	87688766	NM_033573	ENSMUSG00000004895	Prcc	intron (NM_033573, intron 1 of 6)	718
chr17	33822257	33822257	NM_001109913	ENSMUSG00000059208	Hnrnpm	TTS (NR_045522)	146
chr11	120646001	120646001	NM_001177874	ENSMUSG00000025156	Gps1	promoter-TSS (NM_009053)	172
chr11	70833940	70833940	NM_025993	ENSMUSG00000040599	Mis12	intron (NM_025993, intron 1 of 2)	827
chr17	24306121	24306121	NR_037854		Atp6v0c-ps2	intron (NM_009729, intron 1 of 2)	219
chr8	73905396	73905396	NM_010150	ENSMUSG00000002393	Nr2f6	5' UTR (NM_010150, exon 1 of 4)	455
chr8	19892513	19892513	NR_030708		6820431F20Rik	intron (NR_030708, intron 1 of 4)	497
chr19	45080551	45080551	NM_053164	ENSMUSG00000025208	Mrpl43	promoter-TSS (NM_153796)	381
chr11	59319353	59319353	NR_015585		4933439C10Rik	non-coding (NR_015585, exon 1 of 5)	166
chr18	31794213	31794213	NM_172965	ENSMUSG00000024260	Sap130	intron (NM_172965, intron 1 of 20)	176
chr15	85167055	85167055	NM_016843	ENSMUSG00000016541	Atxn10	intron (NM_016843, intron 1 of 11)	244
chr15	10415333	10415333	NM_026396	ENSMUSG00000022247	Brix1	promoter-TSS (NM_011232)	359
chr11	120495345	120495345	NM_010756	ENSMUSG00000051510	Mafg	promoter-TSS (NM_010756)	-484
chr9	99468935	99468935	NM_001166138	ENSMUSG00000032468	Armc8	intron (NM_028768, intron 1 of 21)	383
chr11	49660586	49660586	NM_001163671	ENSMUSG00000020366	Mapk9	intron (NM_001163671, intron 1 of 11)	333
chr11	120353446	120353446	NM_013770	ENSMUSG00000025792	Slc25a10	intron (NM_013770, intron 1 of 10)	295
chr1	71699564	71699564	NM_010233	ENSMUSG00000026193	Fn1	promoter-TSS (NR_040308)	181
chr4	48598596	48598596	NM_021436	ENSMUSG00000028347	Tmeff1	intron (NM_021436, intron 1 of 9)	531
chr7	134732584	134732584	NM_172281	ENSMUSG00000030816	Rnf40	promoter-TSS (NM_001033040)	372
chr6	122687278	122687278	NM_011401	ENSMUSG00000003153	Slc2a3	exon (NM_011401, exon 4 of 10)	5485
chr11	95936662	95936662	NM_001161419	ENSMUSG00000006057	Atp5g1	intron (NM_007506, intron 1 of 4)	283
chr11	106640401	106640401	NM_015810	ENSMUSG00000020718	Polg2	non-coding (NR_027785, exon 1 of 8)	428
chr3	96434325	96434325	NM_001102407	ENSMUSG00000038374	Rbm8a	promoter-TSS (NR_003619)	474
chr4	134487102	134487102	NM_026780	ENSMUSG00000028821	Syf2	exon (NM_026780, exon 2 of 7)	207
chr8	124475126	124475126	NM_001110100	ENSMUSG00000025316	Banp	intron (NM_001110100, intron 1 of 13)	693
chr13	58503176	58503176	NM_001168248	ENSMUSG00000035367	Rmi1	promoter-TSS (NR_031761)	-433
chr5	136592766	136592766	NM_011293	ENSMUSG00000039771	Polr2j	intron (NM_011293, intron 1 of 3)	205
chr1	137326804	137326804	NM_153774	ENSMUSG00000041879	Ipo9	intron (NM_153774, intron 1 of 23)	264
chr11	69392369	69392369	NM_144824	ENSMUSG00000041346	Wrap53	exon (NM_144824, exon 1 of 10)	457
chr7	29940999	29940999	NM_001146023	ENSMUSG00000030590	Fam98c	exon (NM_001146023, exon 2 of 8)	230
chr5	111238277	111238277	NM_009469	ENSMUSG00000029512	Ulk1	intron (NM_009469, intron 1 of 27)	823
chr8	28371084	28371084	NM_007918	ENSMUSG00000031490	Eif4ebp1	intron (NM_007918, intron 1 of 2)	285
chr11	96691045	96691045	NM_001130450	ENSMUSG00000038615	Nfe2l1	promoter-TSS (NM_001130450)	-229
chr17	84030546	84030546	NM_153512	ENSMUSG00000045053	Kcng3	exon (NM_153512, exon 1 of 2)	689
chr19	9016839	9016839	NM_011842	ENSMUSG00000071646	Mta2	TTS (NM_144872)	429
chr18	81183167	81183167	NM_178280	ENSMUSG00000024565	Sall3	intron (NM_178280, intron 1 of 3)	150
chr11	69223717	69223717	NM_001017426	ENSMUSG00000018476	Kdm6b	intron (NM_001017426, intron 1 of 22)	3460
chr15	8395266	8395266	NM_027707	ENSMUSG00000022141	Nipbl	promoter-TSS (NM_027707)	-803
chr8	20019830	20019830	NR_030708		6820431F20Rik	intron (NR_030708, intron 1 of 4).2	448
chr8	11007440	11007440	NR_046017		9530052E02Rik	promoter-TSS (NR_046017)	-410
chr6	86476950	86476950	NR_037960		1600020E01Rik	promoter-TSS (NR_037961)	-374
chr11	78157233	78157233	NM_011676	ENSMUSG00000002058	Unc119	TTS (NM_201406)	209
chr17	24592057	24592057	NM_007893	ENSMUSG00000024137	E4f1	intron (NM_007893, intron 1 of 13)	199
chr11	80022754	80022754	NM_001163354	ENSMUSG00000017686	Rhot1	exon (NM_021536, exon 1 of 19)	197
chr11	113545069	113545069	NM_138598	ENSMUSG00000041629	D11Wsu99e	promoter-TSS (NM_177777)	396
chr19	23216761	23216761	NM_010638	ENSMUSG00000033863	Klf9	intron (NM_010638, intron 1 of 1)	1045
chr11	96683469	96683469	NM_001130450	ENSMUSG00000038615	Nfe2l1	exon (NM_008686, exon 3 of 5)	1858
chr1	78654692	78654692	NM_001001981	ENSMUSG00000079470	Utp14b	promoter-TSS (NM_001136226)	292
chr7	38892272	38892272	NM_007633	ENSMUSG00000002068	Ccne1	intron (NM_007633, intron 1 of 11)	237
chr11	100573562	100573562	NM_001038010	ENSMUSG00000020918	Kat2a	exon (NM_001038010, exon 1 of 18)	219
chr11	23156368	23156368	NM_001035226	ENSMUSG00000020290	Xpo1	intron (NM_001035226, intron 1 of 25)	327
chr11	83287354	83287354	NM_027427	ENSMUSG00000020680	Taf15	intron (NM_027427, intron 1 of 15)	744
chr2	152052912	152052912	NM_007788	ENSMUSG00000074698	Csnk2a1	intron (NM_007788, intron 1 of 12)	336
chr8	126373881	126373881	NM_028536	ENSMUSG00000031971	1700054N08Rik	intron (NM_028536, intron 2 of 3)	10228
chr5	135027964	135027964	NM_001039162	ENSMUSG00000063146	Clip2	5' UTR (NM_009990, exon 1 of 17)	340
chr11	69470506	69470506	NM_009235	ENSMUSG00000041287	Sox15	TTS (NM_009235)	1967
chr5	135408449	135408449	NM_024479	ENSMUSG00000040557	Wbscr27	intron (NM_024479, intron 1 of 5)	206
chr11	45757922	45757922	NM_028185	ENSMUSG00000044847	Lsm11	intron (NM_028185, intron 1 of 3)	515
chr2	68309276	68309276	NM_016866	ENSMUSG00000027030	Stk39	intron (NM_016866, intron 1 of 17)	762
chr17	36220828	36220828	NM_008199	ENSMUSG00000073406	H2-Bl	exon (NM_008199, exon 2 of 6)	366
chr4	116827978	116827978	NR_030704		Snord55	promoter-TSS (NR_028524)	475
chr5	66088358	66088358	NM_001081321	ENSMUSG00000029202	Pds5a	intron (NM_001081321, intron 1 of 31)	737
chr11	69794821	69794821	NR_027884	ENSMUSG00000018565	Elp5	promoter-TSS (NM_001253700)	-84
chr17	46168606	46168606	NM_001025250	ENSMUSG00000023951	Vegfa	exon (NM_009505, exon 1 of 7)	720
chr11	60166248	60166248	NM_001039093	ENSMUSG00000000538	Tom1l2	promoter-TSS (NM_029044)	159
chr17	56896486	56896486	NM_008738	ENSMUSG00000039481	Nrtn	intron (NM_008738, intron 1 of 2)	467
chr6	117857327	117857327	NM_001166427	ENSMUSG00000042079	Hnrnpf	promoter-TSS (NM_001166429)	-495
chr9	59333660	59333660	NM_019927	ENSMUSG00000025234	Arih1	intron (NM_019927, intron 1 of 13)	521
chr5	77427699	77427699	NM_206935	ENSMUSG00000063820	Arl9	3' UTR (NM_025691, exon 19 of 19)	-5381
chr9	57109687	57109687	NM_028820	ENSMUSG00000032300	1700017B05Rik	intron (NM_028820, intron 1 of 2)	719
chr14	112074770	112074770	NM_029273	ENSMUSG00000033214	Slitrk5	5' UTR (NM_198865, exon 1 of 2)	433
chr11	69394100	69394100	NM_001127233	ENSMUSG00000059552	Trp53	intron (NM_011640, intron 1 of 10)	239
chr8	107821880	107821880	NM_148952	ENSMUSG00000014859	E2f4	intron (NM_148952, intron 1 of 9)	317
chr11	113612250	113612250	NM_001163346	ENSMUSG00000041598	Cdc42ep4	5' UTR (NM_020006, exon 1 of 2)	224
chr11	22759133	22759133	NM_001169114	ENSMUSG00000051650	B3gnt2	intron (NM_001169114, intron 1 of 1)	602
chr11	106362522	106362522	NR_030703		Snord104	TTS (NR_030703)	217
chr11	60590507	60590507	NM_009410	ENSMUSG00000002814	Top3a	promoter-TSS (NM_001085440)	360
chr5	144288529	144288529	NM_009007	ENSMUSG00000001847	Rac1	intron (NM_009007, intron 1 of 5)	332
chr4	132568189	132568189	NM_146155	ENSMUSG00000037692	Ahdc1	5' UTR (NM_146155, exon 2 of 7)	768
chr15	76490999	76490999	NM_010630	ENSMUSG00000004187	Kifc2	promoter-TSS (NM_010630)	-72
chr11	102178786	102178786	NM_001044383	ENSMUSG00000020923	Ubtf	promoter-TSS (NM_001044383)	-185
chr16	84835738	84835738	NM_016755	ENSMUSG00000022890	Atp5j	promoter-TSS (NM_016755)	81
chr15	102329010	102329010	NM_001163643	ENSMUSG00000023050	Map3k12	3' UTR (NM_001103166, exon 14 of 14)	18425
chr6	124881717	124881717	NM_001170341	ENSMUSG00000030120	Mlf2	intron (NM_145385, intron 1 of 8)	311
chr5	143722801	143722801	NM_007984	ENSMUSG00000029581	Fscn1	exon (NM_007984, exon 1 of 5)	767
chr11	78115360	78115360	NM_017407	ENSMUSG00000002055	Spag5	intron (NM_017407, intron 1 of 23)	267
chr8	87551282	87551282	NM_026760	ENSMUSG00000041203	2310036O22Rik	intron (NM_026760, intron 1 of 2)	550
chr11	106473948	106473948	NM_198292	ENSMUSG00000040548	Tex2	intron (NM_198292, intron 1 of 11)	296
chr11	51449492	51449492	NM_025346	ENSMUSG00000001054	Rmnd5b	promoter-TSS (NM_025346)	-94
chr16	10784673	10784673	NM_009896	ENSMUSG00000038037	Socs1	exon (NM_009896, exon 2 of 2)	956
chr17	28216938	28216938	NM_001085555	ENSMUSG00000062859	Tcp11	exon (NM_013687, exon 2 of 10)	591
chr8	49075338	49075338	NM_133791	ENSMUSG00000031563	Wwc2	intron (NM_133791, intron 1 of 22)	567
chr8	77633261	77633261	NM_008566	ENSMUSG00000005410	Mcm5	promoter-TSS (NM_008566)	-166
chr11	69727988	69727988	NM_019726	ENSMUSG00000023170	Gps2	TTS (NM_001013414)	294
chr4	140633889	140633889	NM_025383	ENSMUSG00000028923	Necap2	intron (NM_025383, intron 1 of 7)	371
chr11	60746002	60746002	NM_008928	ENSMUSG00000018932	Map2k3	promoter-TSS (NR_027800)	443
chr11	97011884	97011884	NM_198100	ENSMUSG00000038517	Tbkbp1	promoter-TSS (NM_198100)	-858
chr2	69723486	69723486	NM_029280	ENSMUSG00000051730	Mettl5	5' UTR (NM_029280, exon 1 of 7)	175
chr4	133742601	133742601	NM_144527	ENSMUSG00000037443	Ccdc21	intron (NM_144527, intron 1 of 13)	399
chr17	56396232	56396232	NM_010192	ENSMUSG00000043683	Fem1a	promoter-TSS (NM_010192)	16
chr3	95733734	95733734	NM_001253757	ENSMUSG00000015749	Anp32e	intron (NM_001253758, intron 1 of 4)	554
chr11	104093004	104093004	NM_010838	ENSMUSG00000018411	Mapt	intron (NM_001038609, intron 1 of 11)	254
chr16	96303677	96303677	NM_001103179	ENSMUSG00000022914	Brwd1	intron (NM_176928, intron 2 of 4)	358
chr9	95412091	95412091	NM_001114977	ENSMUSG00000032407	U2surp	intron (NM_026476, intron 1 of 26)	324
chr13	94269247	94269247	NM_021310	ENSMUSG00000021690	Jmy	exon (NM_021310, exon 1 of 11)	516
chr4	44026060	44026060	NM_001080384	ENSMUSG00000028478	Clta	intron (NM_016760, intron 1 of 5)	545
chr6	128382559	128382559	NM_010219	ENSMUSG00000030357	Fkbp4	exon (NM_010219, exon 9 of 10)	6090
chr10	79578747	79578747	NM_011492	ENSMUSG00000003068	Stk11	promoter-TSS (NM_011492)	-534
chr17	34046661	34046661	NM_001199733	ENSMUSG00000002307	Daxx	promoter-TSS (NR_045146)	115
chr16	22439161	22439161	NM_023794	ENSMUSG00000013089	Etv5	intron (NM_023794, intron 1 of 12)	482
chr8	74195181	74195181	NM_001029873	ENSMUSG00000034799	Unc13a	intron (NM_001029873, intron 1 of 41)	475
chr4	135412583	135412583	NM_001080387	ENSMUSG00000028676	Srsf10	intron (NM_001080387, intron 1 of 5)	576
chr7	31935865	31935865	NM_027898	ENSMUSG00000001248	Gramd1a	intron (NM_027898, intron 1 of 18)	204
chr8	13890050	13890050	NM_025556	ENSMUSG00000031458	2410022L05Rik	intron (NM_025556, intron 1 of 3)	221
chr10	75905271	75905271	NM_008787	ENSMUSG00000001151	Pcnt	intron (NM_008787, intron 1 of 41)	386
chr8	98011921	98011921	NM_009974	ENSMUSG00000046707	Csnk2a2	intron (NM_009974, intron 1 of 11)	799
chr5	130555591	130555591	NM_013837	ENSMUSG00000034118	Tpst1	intron (NM_001130476, intron 1 of 5)	235
chr10	80260435	80260435	NM_023900	ENSMUSG00000035278	Plekhj1	intron (NM_023900, intron 3 of 5)	936
chr3	41360124	41360124	NM_001130184	ENSMUSG00000025764	Phf17	intron (NM_001130184, intron 1 of 10)	468
chr13	54723407	54723407	NM_178397	ENSMUSG00000025873	Faf2	intron (NM_178397, intron 1 of 10)	262
chr5	77739824	77739824	NM_153798	ENSMUSG00000029250	Polr2b	promoter-TSS (NM_019836)	315
chr17	27760079	27760079	NM_019837	ENSMUSG00000024213	Nudt3	exon (NM_019837, exon 1 of 5)	318
chr10	6079501	6079501	NM_031185	ENSMUSG00000038587	Akap12	intron (NM_031185, intron 1 of 3)	711
chr1	64783508	64783508	NM_001033193	ENSMUSG00000045005	Fzd5	intron (NM_001042659, intron 1 of 1)	816
chr5	149211162	149211162	NM_007513	ENSMUSG00000041313	Slc7a1	intron (NM_007513, intron 1 of 12)	318
chr11	108781919	108781919	NM_015732	ENSMUSG00000000142	Axin2	intron (NM_015732, intron 1 of 10)	256
chr18	52625793	52625793	XM_003946020	ENSMUSG00000024528	Srfbp1	intron (NM_026040, intron 1 of 7)	446
chr15	103071144	103071144	NR_002883		Gm5643	promoter-TSS (NM_001076789)	259
chr11	95866618	95866618	NM_009951	ENSMUSG00000013415	Igf2bp1	intron (NM_009951, intron 1 of 14)	640
chr13	9093615	9093615	NM_172585	ENSMUSG00000033499	Larp4b	intron (NM_172585, intron 1 of 17)	464
chr11	88921794	88921794	NM_019505	ENSMUSG00000000276	Dgke	5' UTR (NM_019505, exon 1 of 11)	268
chr7	152125097	152125097	NM_007631	ENSMUSG00000070348	Ccnd1	intron (NM_007631, intron 1 of 4)	733
chr19	29065239	29065239	NM_025950	ENSMUSG00000024780	Cdc37l1	intron (NM_025950, intron 1 of 6)	255
chr13	101603175	101603175	NM_022885	ENSMUSG00000021629	Slc30a5	5' UTR (NM_022885, exon 1 of 16)	207
chr3	153574494	153574494	NM_001163478	ENSMUSG00000038975	Rabggtb	promoter-TSS (NR_028098)	-563
chr11	116533298	116533298	NM_025472		1810032O08Rik	promoter-TSS (NR_028569)	324
chr16	17201207	17201207	NM_009456	ENSMUSG00000038965	Ube2l3	intron (NM_009456, intron 1 of 3)	378
chr11	53164832	53164832	NM_033565	ENSMUSG00000049470	Aff4	intron (NM_033565, intron 1 of 20)	563
chr17	34167743	34167743	NM_001077709	ENSMUSG00000024327	Slc39a7	intron (NM_008202, intron 1 of 6)	892
chr10	79390012	79390012	NM_007880	ENSMUSG00000019564	Arid3a	intron (NM_007880, intron 1 of 8)	195
chr11	69219121	69219121	NM_025915	ENSMUSG00000045377	Tmem88	exon (NM_001017426, exon 11 of 23)	-7385
chr11	116938369	116938369	NR_027059		2810008D09Rik	non-coding (NR_027059, exon 1 of 2)	272
chr1	72872841	72872841	NM_008342	ENSMUSG00000039323	Igfbp2	intron (NM_008342, intron 1 of 3)	1787
chr19	7415297	7415297	NM_001080388	ENSMUSG00000024969	Mark2	intron (NM_001080388, intron 1 of 16)	1037
chr8	83262703	83262703	NM_053124	ENSMUSG00000031715	Smarca5	intron (NM_053124, intron 1 of 23)	655
chr11	68936527	68936527	NM_033041	ENSMUSG00000023781	Hes7	3' UTR (NM_033041, exon 4 of 4)	2572
chr10	127525389	127525389	NR_030442		Mir677	exon (NM_016774, exon 8 of 10)	3047
chr7	16896053	16896053	NM_133234	ENSMUSG00000002083	Bbc3	intron (NM_133234, intron 1 of 3)	1121
chr19	5490951	5490951	NM_007687	ENSMUSG00000056201	Cfl1	intron (NM_007687, intron 1 of 3)	496
chr11	53520545	53520545	NM_009012	ENSMUSG00000020380	Rad50	exon (NM_009012, exon 1 of 25)	276
chr8	83538358	83538358	NM_027554	ENSMUSG00000038250	Usp38	5' UTR (NM_027554, exon 1 of 10)	447
chr19	11022818	11022818	NM_023731	ENSMUSG00000024732	Ccdc86	exon (NM_023731, exon 1 of 4)	938
chr11	29273972	29273972	NM_176841	ENSMUSG00000032740	Ccdc88a	5' UTR (NM_176841, exon 1 of 32)	197
chr6	39351211	39351211	NM_018810	ENSMUSG00000029922	Mkrn1	exon (NM_018810, exon 5 of 8)	19157
chr4	116230440	116230440	NM_029868	ENSMUSG00000034042	Gpbp1l1	intron (NM_029868, intron 1 of 11)	108
chr8	87549014	87549014	NM_019652	ENSMUSG00000052456	Asna1	exon (NM_019652, exon 1 of 7)	163
chr2	32837196	32837196	NM_019488	ENSMUSG00000026791	Slc2a8	intron (NM_019488, intron 2 of 9)	380
chr16	16983944	16983944	NM_001038663	ENSMUSG00000063358	Mapk1	intron (NM_001038663, intron 1 of 7)	469
chr18	31919764	31919764	NM_001242430	ENSMUSG00000041915	Ammecr1l	promoter-TSS (NM_001242430)	286
chr11	95853115	95853115	NM_009951	ENSMUSG00000013415	Igf2bp1	intron (NM_009951, intron 2 of 14)	14143
chr2	3631015	3631015	NM_025626	ENSMUSG00000026655	Fam107b	intron (NM_025626, intron 1 of 3)	285
chr11	22890811	22890811	NM_009837	ENSMUSG00000007739	Cct4	exon (NM_009837, exon 1 of 14)	218
chr14	99444878	99444878	NM_175245	ENSMUSG00000033186	Mzt1	promoter-TSS (NM_175265)	477
chr1	39425143	39425143	NM_001252218	ENSMUSG00000073702	Rpl31	intron (NM_053257, intron 2 of 4)	447
chr9	102621422	102621422	NM_019764	ENSMUSG00000032531	Amotl2	intron (NM_019764, intron 1 of 9)	1288
chr17	13898651	13898651	NM_022311	ENSMUSG00000038347	Tcte2	promoter-TSS (NM_022311)	-250
chr19	9064104	9064104	NM_175108	ENSMUSG00000069833	Ahnak	intron (NM_001039959, intron 1 of 5)	330
chr2	27282324	27282324	NM_009500	ENSMUSG00000009621	Vav2	promoter-TSS (NM_009500)	21
chr10	36858256	36858256	NM_008538	ENSMUSG00000069662	Marcks	exon (NM_008538, exon 1 of 2)	476
chr4	132440192	132440192	NM_133887	ENSMUSG00000028879	Stx12	exon (NM_133887, exon 1 of 9)	181
chr5	140895758	140895758	NM_133916	ENSMUSG00000056076	Eif3b	exon (NM_133916, exon 1 of 19)	499
chr11	57917852	57917852	NM_026949	ENSMUSG00000020515	Cnot8	intron (NM_026949, intron 1 of 6)	197
chr2	73150324	73150324	XM_003689340	ENSMUSG00000041777	Cir1	promoter-TSS (NM_029022)	325
chr7	30769095	30769095	NM_001033355	ENSMUSG00000074221	Zfp568	5' UTR (NM_001167873, exon 1 of 10)	121
chr11	95843536	95843536	NR_037223		Mir3063	intron (NM_009951, intron 2 of 14)	-18839
chr2	120796197	120796197	NM_009461	ENSMUSG00000027272	Ubr1	intron (NM_009461, intron 1 of 46)	254
chr2	11627484	11627484	NM_001271497	ENSMUSG00000023206	Il15ra	exon (NM_001271499, exon 1 of 7)	145
chr1	162836838	162836838	NM_001024952	ENSMUSG00000040423	Rc3h1	intron (NM_001024952, intron 1 of 19)	296
chr4	129272463	129272463	NM_018799	ENSMUSG00000028798	Eif3i	intron (NM_018799, intron 5 of 10)	5429
chr7	117371505	117371505	NM_009302	ENSMUSG00000031015	Swap70	intron (NM_009302, intron 1 of 11)	6288
chr5	124991359	124991359	NM_019770	ENSMUSG00000029390	Tmed2	intron (NM_019770, intron 1 of 3)	559
chr14	55196115	55196115	NM_010590	ENSMUSG00000022178	Jub	5' UTR (NM_010590, exon 1 of 8)	383
chr14	76410274	76410274	NM_026816	ENSMUSG00000067995	Gtf2f2	intron (NM_026816, intron 1 of 7)	398
chr8	83383499	83383499	NM_021356	ENSMUSG00000031714	Gab1	intron (NM_021356, intron 1 of 9)	20879
chr15	81702718	81702718	NM_080633	ENSMUSG00000022477	Aco2	promoter-TSS (NM_026737)	-175
chr12	103942769	103942769	NM_172584	ENSMUSG00000057963	Itpk1	intron (NM_172584, intron 1 of 9)	310
chr11	5607444	5607444	NM_026080	ENSMUSG00000020477	Mrps24	intron (NM_026080, intron 2 of 3)	258
chr11	84683483	84683483	NM_153144	ENSMUSG00000020530	Ggnbp2	5' UTR (NM_153144, exon 2 of 14)	757
chr2	29821392	29821392	NM_001076554	ENSMUSG00000057738	Spna2	intron (NM_001177668, intron 1 of 55)	312
chr7	4972354	4972354	NM_001033383	ENSMUSG00000074405	Zfp865	intron (NM_001033383, intron 1 of 2)	376
chr3	154259912	154259912	NM_001168358	ENSMUSG00000047583	Tyw3	exon (NM_172474, exon 1 of 6)	150
chr10	80812976	80812976	NM_001163165	ENSMUSG00000020232	Hmg20b	5' UTR (NM_010440, exon 1 of 9)	195
chr2	179760052	179760052	NM_177727	ENSMUSG00000039108	Lsm14b	intron (NM_177727, intron 1 of 8)	360
chr7	31348507	31348507	NM_170760	ENSMUSG00000078765	U2af1l4	promoter-TSS (NM_025498)	148
chr2	32567481	32567481	NM_130860	ENSMUSG00000009555	Cdk9	TTS (NR_037217)	823
chr7	36432051	36432051	NM_019746	ENSMUSG00000030417	Pdcd5	intron (NM_019746, intron 1 of 5)	450
chr10	126703680	126703680	NM_001190453	ENSMUSG00000025410	Dctn2	intron (NM_027151, intron 1 of 13)	362
chr4	129012309	129012309	NM_009030	ENSMUSG00000057236	Rbbp4	promoter-TSS (NM_025970)	305
chr11	51912724	51912724	NM_019411	ENSMUSG00000020349	Ppp2ca	intron (NM_019411, intron 1 of 6)	398
chr2	174141312	174141312	NM_001077507	ENSMUSG00000027523	Gnas	intron (NM_010309, intron 1 of 11)	-12103
chr11	120494056	120494056	NM_010756	ENSMUSG00000051510	Mafg	intron (NM_010756, intron 1 of 2)	805
chr7	150785452	150785452	NM_001252593	ENSMUSG00000010755	Cars	intron (NM_013742, intron 1 of 22)	543
chr8	97441820	97441820	NM_001033533	ENSMUSG00000063605	Ccdc102a	intron (NM_001033533, intron 1 of 8)	178
chr7	25670487	25670487	NM_023133	ENSMUSG00000040952	Rps19	exon (NM_023133, exon 3 of 6)	754
chr6	29559718	29559718	NM_177296	ENSMUSG00000012535	Tnpo3	promoter-TSS (NM_177296)	-111
chr10	110182725	110182725	NM_178609	ENSMUSG00000020185	E2f7	5' UTR (NM_178609, exon 1 of 13)	204
chr2	58999515	58999515	NM_026361	ENSMUSG00000026991	Pkp4	promoter-TSS (NM_001001178)	608
chr2	72818279	72818279	NM_001018042	ENSMUSG00000027109	Sp3	promoter-TSS (NM_001098425)	224
chr5	116010834	116010834	NM_007475	ENSMUSG00000067274	Rplp0	exon (NM_007475, exon 3 of 7)	1358
chr2	127096158	127096158	NM_139308	ENSMUSG00000027367	Stard7	5' UTR (NM_139308, exon 1 of 8)	193
chr7	72515861	72515861	NM_001163574	ENSMUSG00000030516	Tjp1	5' UTR (NM_009386, exon 1 of 28)	269
chr19	9030003	9030003	NM_197993	ENSMUSG00000071645	Tut1	exon (NM_197993, exon 2 of 9)	1663
chr7	54110713	54110713	NM_013580	ENSMUSG00000030851	Ldhc	3' UTR (NM_010699, exon 8 of 8)	-5920
chr19	46837388	46837388	NM_001102471	ENSMUSG00000064105	Cnnm2	exon (NM_033569, exon 1 of 8)	1289
chr1	87690633	87690633	NM_133781	ENSMUSG00000036707	Cab39	intron (NM_133781, intron 1 of 8)	611
chr14	55045651	55045651	NM_026851	ENSMUSG00000010406	Mrpl52	promoter-TSS (NM_026851)	-95
chr10	79727994	79727994	NM_001122604	ENSMUSG00000069565	Dazap1	intron (NM_133188, intron 1 of 11)	258
chr2	167907501	167907501	NM_021409	ENSMUSG00000044641	Pard6b	intron (NM_021409, intron 1 of 2)	997
chr11	102994010	102994010	NM_001130515	ENSMUSG00000043372	Hexim2	promoter-TSS (NM_001130516)	-643
chr14	106292475	106292475	NM_011897	ENSMUSG00000022114	Spry2	exon (NM_011897, exon 2 of 2)	3561
chr10	96080082	96080082	NM_007569	ENSMUSG00000036478	Btg1	exon (NM_007569, exon 1 of 2)	447
chr12	84972862	84972862	NM_027349	ENSMUSG00000010608	Rbm25	promoter-TSS (NM_027349)	-322
chr4	46465960	46465960	NM_130889	ENSMUSG00000028333	Anp32b	intron (NM_130889, intron 1 of 6)	1971
chr2	112207746	112207746	NM_026519	ENSMUSG00000027131	Emc4	intron (NM_026519, intron 1 of 4)	438
chr11	58751794	58751794	NM_022423	ENSMUSG00000020496	Rnf187	intron (NM_022423, intron 1 of 3)	614
chr11	76891731	76891731	NR_030756		Mir423	promoter-TSS (NR_030756)	-57
chr2	73749075	73749075	NM_175015	ENSMUSG00000018770	Atp5g3	5' UTR (NM_175015, exon 2 of 5)	276
chr7	130114292	130114292	NM_011247	ENSMUSG00000030779	Rbbp6	promoter-TSS (NR_045614)	214
chr7	3597468	3597468	NM_146176	ENSMUSG00000035632	Cnot3	intron (NM_146176, intron 1 of 17)	597
chr10	128185224	128185224	NM_001170869	ENSMUSG00000064030	Wibg	promoter-TSS (NM_001170869)	-287
chr4	34830372	34830372	NM_013889	ENSMUSG00000039967	Zfp292	promoter-TSS (NM_013889)	-175
chr7	135136988	135136988	NM_023258	ENSMUSG00000030793	Pycard	exon (NM_023258, exon 1 of 3)	393
chr7	73205616	73205616	NM_021336	ENSMUSG00000030512	Snrpa1	intron (NM_021336, intron 1 of 8)	394
chr7	125386659	125386659	NM_001031814	ENSMUSG00000030655	Smg1	promoter-TSS (NR_027879)	492
chr9	21043071	21043071	NM_001110305	ENSMUSG00000003308	Keap1	5' UTR (NM_016679, exon 1 of 5)	705
chr8	26864606	26864606	NM_028102	ENSMUSG00000061313	Ddhd2	intron (NM_028102, intron 1 of 17)	146
chr8	123062676	123062676	NM_001145896	ENSMUSG00000031822	Gse1	intron (NM_001145896, intron 1 of 15)	1367
chr5	23950855	23950855	NM_023229	ENSMUSG00000028959	Fastk	TTS (NM_022418)	198
chr3	95734189	95734189	NM_001253757	ENSMUSG00000015749	Anp32e	intron (NM_001253758, intron 1 of 4)	1009
chr11	106078439	106078439	NM_028074	ENSMUSG00000020705	Ddx42	promoter-TSS (NM_026009)	199
chr9	110848142	110848142	NM_011562	ENSMUSG00000032494	Tdgf1	intron (NM_011562, intron 1 of 5)	520
chr7	139508025	139508025	NR_028578		Gm10584	non-coding (NR_028578, exon 1 of 1)	678
chr10	127473362	127473362	NM_001113199	ENSMUSG00000061315	Naca	intron (NM_013608, intron 1 of 7)	960
chr11	114713644	114713644	NM_001110337	ENSMUSG00000051043	Gprc5c	intron (NM_147217, intron 1 of 3)	300
chr8	98331074	98331074	NM_001205226	ENSMUSG00000036550	Cnot1	non-coding (NR_015574, exon 1 of 4)	288
chr4	148859616	148859616	NM_026963	ENSMUSG00000028990	Lzic	promoter-TSS (NM_133435)	174
chr5	32438630	32438630	NM_008037	ENSMUSG00000029135	Fosl2	promoter-TSS (NM_008037)	-215
chr19	3768308	3768308	NM_001167884	ENSMUSG00000045098	Suv420h1	5' UTR (NM_001167889, exon 2 of 11)	887
chr4	136391085	136391085	NM_010142	ENSMUSG00000028664	Ephb2	intron (NM_010142, intron 1 of 15)	765
chr18	36720490	36720490	NM_175375	ENSMUSG00000024483	Ankhd1	exon (NM_175375, exon 1 of 34)	233
chr11	98826686	98826686	NM_001176528	ENSMUSG00000037992	Rara	intron (NM_001176528, intron 1 of 7)	4901
chr11	106781878	106781878	NM_025481	ENSMUSG00000018363	Smurf2	5' UTR (NM_025481, exon 1 of 19)	151
chrX	166424814	166424814	NM_001039559		G530011O06Rik	intron (NM_010797, intron 8 of 9)	-7965
chr7	148514046	148514046	NM_001141950	ENSMUSG00000025505	Tmem80	promoter-TSS (NM_016874)	17
chr9	72510374	72510374	NM_010890	ENSMUSG00000032216	Nedd4	exon (NM_010890, exon 1 of 29)	220
chr15	81416605	81416605	NM_177821	ENSMUSG00000055024	Ep300	promoter-TSS (NM_177821)	-39
chr11	96883474	96883474	NM_146027	ENSMUSG00000020877	Scrn2	exon (NM_031183, exon 2 of 2)	-7792
chr12	88784486	88784486	NM_001102565	ENSMUSG00000079036	Alkbh1	promoter-TSS (NM_026958)	303
chr8	73118656	73118656	NM_023627	ENSMUSG00000019139	Isyna1	intron (NM_023627, intron 2 of 10)	276
chr5	89150167	89150167	NM_026735	ENSMUSG00000006262	Mob1b	intron (NM_026735, intron 1 of 5)	271
chr11	115394421	115394421	NM_133354	ENSMUSG00000020738	Sumo2	intron (NM_133354, intron 2 of 3)	3123
chr7	52973869	52973869	NM_009077	ENSMUSG00000059070	Rpl18	promoter-TSS (NM_203280)	428
chr5	30063077	30063077	NR_028426		Gm5129	promoter-TSS (NR_028426)	-601
chr1	55294423	55294423	NM_175439	ENSMUSG00000046994	Mars2	exon (NM_175439, exon 1 of 1)	402
chr11	104988052	104988052	NM_172567	ENSMUSG00000020691	Mettl2	intron (NM_172567, intron 1 of 8)	313
chr9	120482354	120482354	NM_025974	ENSMUSG00000025794	Rpl14	intron (NM_025974, intron 3 of 5)	1720
chr2	25118690	25118690	NM_175286	ENSMUSG00000048707	Tprn	exon (NM_175286, exon 1 of 4)	572
chr4	137025053	137025053	NM_008305	ENSMUSG00000028763	Hspg2	intron (NM_008305, intron 1 of 96)	335
chr19	37282389	37282389	NM_001164336	ENSMUSG00000023307	March5	promoter-TSS (NM_198300)	354
chr19	9973432	9973432	NM_016692	ENSMUSG00000024660	Incenp	intron (NM_016692, intron 1 of 17)	591
chr11	117710823	117710823	NM_001012273	ENSMUSG00000017716	Birc5	intron (NM_001012273, intron 1 of 2)	272
chr2	32732254	32732254	NM_146119	ENSMUSG00000026796	Fam129b	intron (NM_146119, intron 1 of 13)	600
chr11	6447416	6447416	NM_001190343	ENSMUSG00000000378	Ccm2	intron (NM_001190343, intron 1 of 8)	526
chr12	74213975	74213975	NM_011382	ENSMUSG00000034460	Six4	exon (NM_011382, exon 1 of 3)	257
chr11	95124182	95124182	NM_053093	ENSMUSG00000020872	Tac4	intron (NM_053093, intron 1 of 3)	1339
chr13	64254177	64254177	NM_175494	ENSMUSG00000044934	Zfp367	exon (NM_175494, exon 1 of 5)	330
chr10	33738761	33738761	NM_025614	ENSMUSG00000019782	Rwdd1	intron (NM_025614, intron 1 of 6)	661
chrX	166419582	166419582	NM_001039559		G530011O06Rik	intron (NM_010797, intron 4 of 9)	-2733
chr4	132048324	132048324	NM_144907	ENSMUSG00000028893	Sesn2	TTS (NM_144907)	18047
chr11	74463491	74463491	NM_001081158	ENSMUSG00000020741	1300001I01Rik	intron (NM_001081158, intron 1 of 25)	494
chr10	66747711	66747711	NM_001036293	ENSMUSG00000075000	Nrbf2	intron (NM_001036293, intron 1 of 3)	318
chr11	48619084	48619084	NR_028564		Snord95	TTS (NM_145377)	2443
chr3	89070843	89070843	NM_026767	ENSMUSG00000042737	Dpm3	exon (NM_026767, exon 2 of 2)	369
chr2	22895478	22895478	NM_001077190	ENSMUSG00000058835	Abi1	exon (NM_007380, exon 1 of 10)	282
chr11	93746806	93746806	NM_001013375	ENSMUSG00000054079	Utp18	promoter-TSS (NM_134012)	274
chr10	76722482	76722482	NM_030262	ENSMUSG00000020260	Pofut2	promoter-TSS (NR_026944)	437
chr1	88256531	88256531	NR_015507		C130036L24Rik	promoter-TSS (NM_010880)	382
chrX	35917029	35917029	NM_001110142	ENSMUSG00000031095	Cul4b	exon (NM_028288, exon 4 of 23)	12344
chr11	102269167	102269167	NM_026542	ENSMUSG00000018677	Slc25a39	promoter-TSS (NM_026542)	-336
chr4	116793689	116793689	NM_001033187		Btbd19	intron (NR_024078, intron 6 of 6)	4641
chr8	96738740	96738740	NM_172410	ENSMUSG00000032939	Nup93	intron (NM_172410, intron 1 of 22)	239
chr13	106234622	106234622	NM_008308	ENSMUSG00000021721	Htr1a	exon (NM_008308, exon 1 of 1)	849
chr15	76368904	76368904	NM_013909	ENSMUSG00000022559	Fbxl6	promoter-TSS (NM_029643)	272
chr3	68298480	68298480	NM_001113420	ENSMUSG00000027777	Schip1	intron (NR_036665, intron 1 of 7)	365
chr14	21493929	21493929	NM_001168273	ENSMUSG00000039367	Sec24c	intron (NM_172596, intron 1 of 22)	386
chr15	81229545	81229545	NM_133726	ENSMUSG00000022403	St13	intron (NM_133726, intron 1 of 11)	579
chr6	72907780	72907780	NM_001039392	ENSMUSG00000079523	Tmsb10	intron (NM_001039392, intron 1 of 1)	446
chr14	55193416	55193416	NM_010590	ENSMUSG00000022178	Jub	intron (NM_010590, intron 1 of 7)	3082
chr7	129276210	129276210	NM_001081238	ENSMUSG00000044702	Palb2	promoter-TSS (NM_021608)	250
chr12	103996552	103996552	NM_025666	ENSMUSG00000041712	Ubr7	promoter-TSS (NM_001142939)	367
chr10	75356345	75356345	NM_024440	ENSMUSG00000009092	Derl3	intron (NM_024440, intron 1 of 6)	202
chr2	30271974	30271974	NM_138748	ENSMUSG00000039515	Ppp2r4	promoter-TSS (NM_007760)	404
chr15	79663857	79663857	NM_029079	ENSMUSG00000022421	Npcd	intron (NM_001013362, intron 4 of 8)	906
chr6	39327474	39327474	NM_028123	ENSMUSG00000029924	Slc37a3	intron (NM_028123, intron 1 of 14)	232
chr5	101249689	101249689	NM_172405	ENSMUSG00000035234	Fam175a	intron (NM_172405, intron 1 of 8)	265
chr9	26837310	26837310	NM_178027	ENSMUSG00000031988	Vps26b	promoter-TSS (NM_178113)	369
chr5	149996511	149996511	NM_001013378	ENSMUSG00000041264	Uspl1	intron (NM_001115150, intron 1 of 7)	375
chr4	151700645	151700645	NM_009079	ENSMUSG00000028936	Rpl22	intron (NM_009079, intron 1 of 3)	658
chr19	7557423	7557423	NM_001003930	ENSMUSG00000024758	Rtn3	intron (NM_001271487, intron 1 of 7)	358
chr6	92164620	92164620	NM_030081	ENSMUSG00000014550	Zfyve20	intron (NM_030081, intron 1 of 11)	185
chr11	74710298	74710298	NM_197943	ENSMUSG00000038351	Sgsm2	intron (NM_197943, intron 1 of 22)	284
chr16	32431200	32431200	NM_001163159	ENSMUSG00000005615	Pcyt1a	promoter-TSS (NM_001163160)	94
chr11	116442374	116442374	NM_173755	ENSMUSG00000020802	Ube2o	exon (NM_173755, exon 1 of 18)	387
chr12	114068194	114068194	NM_028023	ENSMUSG00000047832	Cdca4	promoter-TSS (NM_028023)	-594
chr3	105761837	105761837	NM_027432	ENSMUSG00000000561	Wdr77	promoter-TSS (NM_027432)	-579
chr11	75840925	75840925	NM_029658	ENSMUSG00000020846	Fam101b	intron (NM_029658, intron 1 of 2)	359
chr3	87710658	87710658	NM_008231	ENSMUSG00000004897	Hdgf	intron (NM_008231, intron 1 of 5)	415
chr11	97536199	97536199	NM_001085500	ENSMUSG00000078695	Cisd3	intron (NM_139311, intron 12 of 19)	-11067
chr17	26056412	26056412	NM_139154	ENSMUSG00000025730	Rab40c	exon (NM_139154, exon 2 of 7)	247
chr3	144233879	144233879	NM_053102	ENSMUSG00000037072	2015-09-01	promoter-TSS (NM_011828)	488
chr7	138553754	138553754	NM_175115	ENSMUSG00000040167	Ikzf5	promoter-TSS (NM_025826)	238
chr2	32597288	32597288	NM_027529	ENSMUSG00000009551	6330409D20Rik	promoter-TSS (NM_027529)	-752
chr11	98053992	98053992	NM_001080118	ENSMUSG00000018160	Med1	intron (NM_001080118, intron 1 of 16)	228
chr9	109834902	109834902	NM_001205330	ENSMUSG00000032479	Mtap4	intron (NM_001205330, intron 1 of 18)	624
chr11	120645260	120645260	NM_009053	ENSMUSG00000025158	Rfng	promoter-TSS (NM_001177874)	258
chr16	90386337	90386337	NM_015755	ENSMUSG00000053414	Hunk	promoter-TSS (NM_015755)	-305
chr2	25079445	25079445	NM_146116	ENSMUSG00000036752	Tubb4b	intron (NM_146116, intron 3 of 3)	777
chr8	123192398	123192398	NM_009941	ENSMUSG00000031818	Cox4i1	promoter-TSS (NM_010926)	208
chr19	6085308	6085308	NM_026410	ENSMUSG00000024791	Cdca5	promoter-TSS (NM_024231)	211
chr13	55347580	55347580	NM_008739	ENSMUSG00000021488	Nsd1	exon (NM_008739, exon 5 of 23)	36437
chr11	69225080	69225080	NM_001017426	ENSMUSG00000018476	Kdm6b	intron (NM_001017426, intron 1 of 22)	2097
chr13	54666453	54666453	NM_001252645	ENSMUSG00000025871	4833439L19Rik	intron (NM_001252645, intron 1 of 7)	290
chr17	57389152	57389152	NM_001242389	ENSMUSG00000019487	Trip10	intron (NM_134125, intron 1 of 13)	278
chr8	96697253	96697253	NM_008630	ENSMUSG00000031762	Mt2	exon (NM_008630, exon 3 of 3)	735
chr7	140314212	140314212	NM_001170744	ENSMUSG00000030970	Ctbp2	intron (NM_009980, intron 1 of 10)	954
chr4	116299869	116299869	NM_001081475	ENSMUSG00000028693	Nasp	intron (NM_001081475, intron 1 of 13)	233
chr11	75401870	75401870	NM_008850	ENSMUSG00000017781	Pitpna	intron (NM_008850, intron 1 of 10)	260
chr7	88488972	88488972	NM_009092	ENSMUSG00000061787	Rps17	intron (NM_009092, intron 3 of 4)	1148
chr2	166732925	166732925	NM_023565	ENSMUSG00000002718	Cse1l	intron (NM_023565, intron 1 of 24)	1329
chr19	8895400	8895400	NM_001081196	ENSMUSG00000071659	Hnrnpul2	intron (NM_001081196, intron 1 of 13)	1509
chr2	146047818	146047818	NM_016889	ENSMUSG00000068154	Insm1	promoter-TSS (NM_016889)	85
chr5	66155979	66155979	NM_001024917	ENSMUSG00000037795	N4bp2	intron (NM_001024917, intron 1 of 19)	1219
chr10	88194429	88194429	NM_025859	ENSMUSG00000060904	Arl1	promoter-TSS (NM_001037166)	270
chr11	106860634	106860634	NM_010655	ENSMUSG00000018362	Kpna2	intron (NM_010655, intron 1 of 10)	205
chr6	86683001	86683001	NM_011818	ENSMUSG00000001157	Gmcl1	exon (NM_011818, exon 1 of 14)	371
chr11	106986172	106986172	NM_176850	ENSMUSG00000040481	Bptf	intron (NM_176850, intron 1 of 27)	7064
chr3	137528331	137528331	NM_016750	ENSMUSG00000037894	H2afz	intron (NM_016750, intron 2 of 4)	768
chr10	70061515	70061515	NM_001162846	ENSMUSG00000037747	Phyhipl	intron (NM_178621, intron 1 of 4)	524
chr11	87172409	87172409	NM_177167	ENSMUSG00000046442	Ppm1e	promoter-TSS (NM_177167)	87
chr11	102268412	102268412	NM_026542	ENSMUSG00000018677	Slc25a39	intron (NM_026542, intron 1 of 11)	419
chr11	69137069	69137069	NM_172560	ENSMUSG00000032782	Cntrob	promoter-TSS (NM_001024206)	306
chr19	7114016	7114016	NM_016737	ENSMUSG00000024966	Stip1	intron (NM_016737, intron 1 of 13)	500
chr2	168009289	168009289	NM_009628	ENSMUSG00000051149	Adnp	exon (NM_009628, exon 4 of 4)	23273
chr7	88092229	88092229	NM_019951	ENSMUSG00000025724	Sec11a	intron (NM_019951, intron 1 of 5)	207
chr12	112615412	112615412	NM_183016	ENSMUSG00000021279	Cdc42bpb	exon (NM_183016, exon 1 of 37)	517
chr7	107756863	107756863	XM_003946242	ENSMUSG00000030706	Mrpl48	promoter-TSS (NR_003559)	-353
chr9	65479193	65479193	NM_028030	ENSMUSG00000032387	Rbpms2	intron (NM_028030, intron 1 of 7)	804
chr5	137748613	137748613	NM_001109909	ENSMUSG00000037364	Srrt	intron (NM_001109909, intron 1 of 19)	289
chr6	143116459	143116459	NM_029250	ENSMUSG00000030275	Etnk1	intron (NM_029250, intron 1 of 7)	709
chr11	115999871	115999871	NM_024177	ENSMUSG00000020775	Mrpl38	exon (NM_024177, exon 2 of 9)	311
chr11	103224644	103224644	NM_001205236	ENSMUSG00000034255	Arhgap27	5' UTR (NM_183288, exon 1 of 3)	362
chr7	116078084	116078084	NM_025344	ENSMUSG00000031029	Eif3f	exon (NM_025344, exon 1 of 8)	155
chr2	32549433	32549433	NM_010236	ENSMUSG00000009566	Fpgs	intron (NM_010236, intron 1 of 14)	262
chr8	72962979	72962979	NM_001004062	ENSMUSG00000003575	Crtc1	intron (NM_001004062, intron 1 of 13)	493
chr16	37012141	37012141	NM_001159369	ENSMUSG00000034206	Polq	exon (NM_001159369, exon 1 of 25)	269
chr4	148473592	148473592	NM_019781	ENSMUSG00000028975	Pex14	intron (NM_019781, intron 1 of 8)	329
chr11	97527359	97527359	NM_139311	ENSMUSG00000038437	Mllt6	intron (NM_139311, intron 4 of 19)	2633
chr7	137408893	137408893	NM_010207	ENSMUSG00000030849	Fgfr2	intron (NM_201601, intron 1 of 15)	1429
chr6	145198128	145198128	NM_021284	ENSMUSG00000030265	Kras	promoter-TSS (NR_045598)	623
chr5	92512482	92512482	NM_001080794	ENSMUSG00000029405	G3bp2	promoter-TSS (NM_001080797)	101
chr7	4763563	4763563	NM_133777	ENSMUSG00000060860	Ube2s	intron (NM_133777, intron 1 of 3)	379
chr9	44041796	44041796	NM_007619	ENSMUSG00000034342	Cbl	exon (NM_007619, exon 1 of 16)	333
chr11	120210211	120210211	NR_038126		0610009L18Rik	promoter-TSS (NM_009609)	219
chr11	95198623	95198623	NM_172543	ENSMUSG00000038893	Fam117a	intron (NM_172543, intron 1 of 7)	291
chr5	140797299	140797299	NM_010752	ENSMUSG00000029554	Mad1l1	intron (NM_010752, intron 1 of 17)	207
chr17	34027357	34027357	NM_001195298	ENSMUSG00000079553	Kifc1	intron (NM_001195298, intron 1 of 10)	221
chr11	69811850	69811850	NM_007888	ENSMUSG00000020888	Dvl2	exon (NM_030064, exon 4 of 5)	-2278
chr11	55283757	55283757	NM_013716	ENSMUSG00000018583	G3bp1	intron (NM_013716, intron 1 of 11)	503
chr16	31200531	31200531	NM_030138	ENSMUSG00000049076	Acap2	intron (NM_030138, intron 1 of 22)	793
chr11	30549229	30549229	NM_029344	ENSMUSG00000060923	Acyp2	intron (NM_029344, intron 1 of 3)	167
chr17	5440256	5440256	NM_027457	ENSMUSG00000004945	Tmem242	promoter-TSS (NM_027457)	4
chr16	3744583	3744583	NM_148924	ENSMUSG00000022529	Zfp263	exon (NM_148924, exon 1 of 6)	484
chr6	71781607	71781607	NM_001253681	ENSMUSG00000052337	Immt	intron (NM_001253681, intron 1 of 14)	293
chr7	35174311	35174311	NM_025948	ENSMUSG00000066568	Lsm14a	intron (NM_025948, intron 1 of 10)	248
chr15	80004422	80004422	NM_010795	ENSMUSG00000042428	Mgat3	intron (NM_010795, intron 1 of 1)	271
chr4	153386434	153386434	NM_201226	ENSMUSG00000029028	Lrrc47	exon (NM_201226, exon 1 of 7)	522
chr12	81891719	81891719	NM_001242419	ENSMUSG00000021133	4933426M11Rik	5' UTR (NM_178682, exon 1 of 6)	200
chr5	143579853	143579853	NM_001122730	ENSMUSG00000039477	Tnrc18	promoter-TSS (NM_178242)	-787
chr13	99696062	99696062	NM_001048267	ENSMUSG00000009470	Tnpo1	intron (NM_178716, intron 1 of 23)	277
chr3	94690679	94690679	NM_008945	ENSMUSG00000005779	Psmb4	intron (NM_008945, intron 1 of 6)	201
chr8	28196643	28196643	NM_054044	ENSMUSG00000031486	Gpr124	exon (NM_054044, exon 1 of 19)	330
chr11	5856125	5856125	NM_019661	ENSMUSG00000002741	Ykt6	intron (NM_019661, intron 1 of 6)	364
chr11	97673971	97673971	NM_010688	ENSMUSG00000038366	Lasp1	intron (NM_010688, intron 2 of 6)	12985
chr15	101904632	101904632	NM_145625	ENSMUSG00000058655	Eif4b	intron (NM_145625, intron 1 of 14)	428
chr4	141795002	141795002	NM_001109684	ENSMUSG00000040606	Kazn	exon (NM_001109685, exon 1 of 8)	314
chr12	112951593	112951593	NM_001163388	ENSMUSG00000037787	2810002N01Rik	promoter-TSS (NM_027404)	113
chr6	113026996	113026996	NR_027008		Gt(ROSA)26Sor	promoter-TSS (NM_028385)	242
chr16	33062291	33062291	NM_172823	ENSMUSG00000022802	Lmln	promoter-TSS (NM_172823)	-316
chr11	52045838	52045838	NM_011543	ENSMUSG00000036309	Skp1a	intron (NM_011543, intron 1 of 5)	341
chr4	15193656	15193656	NM_181401	ENSMUSG00000043252	Tmem64	exon (NM_181401, exon 1 of 3)	689
chr5	125658531	125658531	NM_001253904	ENSMUSG00000029478	Ncor2	intron (NM_001253904, intron 1 of 47)	1053
chr11	120812885	120812885	NM_001038653	ENSMUSG00000025161	Slc16a3	intron (NM_001038654, intron 1 of 4)	2504
chr11	74441494	74441494	NM_001013784	ENSMUSG00000069814	E130309D14Rik	intron (NM_001013784, intron 1 of 3)	8387
chr4	140858483	140858483	NM_010139	ENSMUSG00000006445	Epha2	intron (NM_010139, intron 1 of 16)	1347
chr10	80052656	80052656	NM_145421	ENSMUSG00000003346	Fam108a	intron (NM_145421, intron 1 of 4)	430
chr10	80204704	80204704	NM_007460	ENSMUSG00000020198	Ap3d1	exon (NM_007460, exon 1 of 31)	252
chr10	79228859	79228859	NM_144528	ENSMUSG00000035890	Rnf126	intron (NR_027505, intron 1 of 7)	838
chr1	179726393	179726393	NM_007422	ENSMUSG00000015961	Adss	exon (NM_007422, exon 1 of 13)	247
chr6	72309958	72309958	NM_025607	ENSMUSG00000055850	Rnf181	TTS (NM_144916)	2417
chr18	38760368	38760368	NM_011898	ENSMUSG00000024427	Spry4	intron (NM_011898, intron 1 of 1)	554
chr17	32924897	32924897	NM_172458	ENSMUSG00000024298	Zfp871	intron (NM_172458, intron 1 of 3)	335
chr17	56443961	56443961	NM_001111078	ENSMUSG00000001228	Uhrf1	intron (NM_001111080, intron 1 of 16)	225
chr8	109818229	109818229	NM_018823	ENSMUSG00000003847	Nfat5	intron (NM_133957, intron 1 of 15)	859
chr7	20332462	20332462	NM_001159724	ENSMUSG00000062300	Pvrl2	intron (NM_001159724, intron 1 of 5)	2460
chr11	113511055	113511055	NM_013581	ENSMUSG00000018661	Cog1	exon (NM_013581, exon 1 of 14)	212
chr12	37108465	37108465	NM_178629	ENSMUSG00000043153	Ispd	exon (NM_178629, exon 1 of 10)	359
chr2	130101983	130101983	NR_028547		Snord110	TTS (NR_028547)	732
chr19	8782378	8782378	NM_001161413	ENSMUSG00000010095	Slc3a2	exon (NM_008577, exon 9 of 9)	6009
chr5	30950590	30950590	NM_175675	ENSMUSG00000029175	4930471M23Rik	intron (NM_175675, intron 1 of 5)	278
chr17	25033651	25033651	NM_019730	ENSMUSG00000073435	Nme3	TTS (NM_023260)	206
chr18	34784913	34784913	NM_001166406	ENSMUSG00000003779	Kif20a	promoter-TSS (NM_030147)	226
chr5	125003078	125003078	NM_001190795	ENSMUSG00000029389	Ddx55	intron (NM_001190795, intron 1 of 13)	205
chr2	155182925	155182925	NM_001004721	ENSMUSG00000038383	Pigu	TTS (NR_030475)	235
chr10	60882630	60882630	NM_013611	ENSMUSG00000037171	Nodal	intron (NM_013611, intron 1 of 2)	1910
chr17	13109548	13109548	NM_013686	ENSMUSG00000068039	Tcp1	promoter-TSS (NM_026310)	217
chr17	28622502	28622502	NM_010220	ENSMUSG00000024222	Fkbp5	intron (NM_010220, intron 1 of 10)	555
chr10	41994752	41994752	NM_019740	ENSMUSG00000048756	Foxo3	exon (NM_019740, exon 2 of 4)	1796
chr9	64949551	64949551	NM_020043	ENSMUSG00000032816	Igdcc4	intron (NM_020043, intron 1 of 19)	249
chr11	97564245	97564245	NM_011971	ENSMUSG00000069744	Psmb3	promoter-TSS (NM_011971)	-503
chr5	139676815	139676815	NM_001256115	ENSMUSG00000036817	Sun1	intron (NM_001256117, intron 1 of 19)	224
chr11	61392654	61392654	NM_001252188	ENSMUSG00000001036	Epn2	intron (NM_001252188, intron 1 of 10)	535
chr1	94803762	94803762	NM_175118	ENSMUSG00000047067	Dusp28	exon (NM_175118, exon 1 of 2)	196
chr1	180260931	180260931	NM_016805	ENSMUSG00000039630	Hnrnpu	exon (NM_016805, exon 11 of 14)	6984
chr2	34628269	34628269	NM_001163434	ENSMUSG00000026864	Hspa5	exon (NM_022310, exon 2 of 8)	659
chr6	85401656	85401656	NM_007638	ENSMUSG00000030007	Cct7	promoter-TSS (NM_028505)	157
chr11	53583702	53583702	NM_001159393	ENSMUSG00000018899	Irf1	promoter-TSS (NM_001159396)	186
chr1	181447945	181447945	NM_027188	ENSMUSG00000055067	Smyd3	exon (NM_027188, exon 1 of 12)	189
chr2	154262625	154262625	NM_009823	ENSMUSG00000038533	Cbfa2t2	intron (NM_172860, intron 1 of 10)	405
chr15	38229336	38229336	NM_013692	ENSMUSG00000037465	Klf10	intron (NM_013692, intron 1 of 3)	1126
chr6	122259260	122259260	NM_010749	ENSMUSG00000007458	M6pr	intron (NM_010749, intron 1 of 6)	232
chr5	100466686	100466686	NM_016690	ENSMUSG00000029328	Hnrpdl	exon (NM_016690, exon 3 of 8)	1555
chr11	88707110	88707110	NM_001042541	ENSMUSG00000018428	Akap1	exon (NM_009648, exon 2 of 11)	5707
chr5	42155293	42155293	NM_007524	ENSMUSG00000049691	Nkx3-2	5' UTR (NM_007524, exon 1 of 2)	166
chr6	42215366	42215366	NM_007610	ENSMUSG00000029863	Casp2	TTS (NM_175408)	328
chr4	59016417	59016417	NM_001033165	ENSMUSG00000070972	Dnajc25	exon (NM_001033165, exon 1 of 4)	352
chr8	89148292	89148292	NM_001168591	ENSMUSG00000047866	Lonp2	exon (NM_025827, exon 1 of 15)	350
chr11	96838450	96838450	NM_001080964	ENSMUSG00000018678	Sp2	intron (NM_030220, intron 1 of 6)	552
chr11	120460261	120460261	NM_001038230	ENSMUSG00000025135	Anapc11	promoter-TSS (NM_011568)	415
chr11	70514435	70514435	NM_153103	ENSMUSG00000020821	Kif1c	promoter-TSS (NM_213729)	385
chr9	75256898	75256898	NM_015806	ENSMUSG00000042688	Mapk6	intron (NM_015806, intron 1 of 5)	268
chr10	40020990	40020990	NM_007444	ENSMUSG00000063953	Amd2	intron (NM_007444, intron 1 of 7)	1002
chr1	58561453	58561453	NM_001025378	ENSMUSG00000026037	Orc2	intron (NM_008765, intron 1 of 17)	310
chr4	63156696	63156696	NM_001008791	ENSMUSG00000039137	Whrn	5' UTR (NM_028640, exon 1 of 12)	289
chr18	35991244	35991244	NM_133687	ENSMUSG00000046668	Cxxc5	intron (NM_133687, intron 1 of 2)	1772
chr9	20702588	20702588	NM_016876	ENSMUSG00000070319	Eif3g	exon (NM_016876, exon 3 of 11)	446
chr17	71966207	71966207	NM_175639	ENSMUSG00000041057	Wdr43	intron (NM_175639, intron 1 of 17)	652
chr4	125826201	125826201	NM_172145	ENSMUSG00000050212	Fam176b	5' UTR (NM_172145, exon 2 of 3)	954
chr4	148800355	148800355	NM_022022	ENSMUSG00000028960	Ube4b	5' UTR (NM_022022, exon 1 of 27)	385
chr5	53981050	53981050	NM_001080927	ENSMUSG00000039191	Rbpj	promoter-TSS (NM_009035)	-404
chr9	57315522	57315522	NM_020270	ENSMUSG00000040722	Scamp5	intron (NM_020270, intron 1 of 6)	309
chr11	54680460	54680460	NM_008248	ENSMUSG00000020267	Hint1	intron (NM_008248, intron 1 of 2)	520
chr16	96304617	96304617	NM_001103179	ENSMUSG00000022914	Brwd1	promoter-TSS (NM_145125)	-582
chr11	120435230	120435230	NM_011032	ENSMUSG00000025130	P4hb	promoter-TSS (NM_011032)	-980
chr11	40568552	40568552	NM_009831	ENSMUSG00000020326	Ccng1	5' UTR (NM_009831, exon 1 of 6)	236
chr11	97530694	97530694	NM_139311	ENSMUSG00000038437	Mllt6	intron (NM_139311, intron 6 of 19)	5968
chr11	121215502	121215502	NM_025793	ENSMUSG00000025173	Wdr45l	intron (NM_025793, intron 1 of 9)	259
chr11	120685084	120685084	NM_007988	ENSMUSG00000025153	Fasn	intron (NM_007988, intron 1 of 42)	777
chr4	124337369	124337369	NM_011141	ENSMUSG00000090125	Pou3f1	3' UTR (NM_011141, exon 2 of 2)	2480
chr7	19856856	19856856	NM_009499	ENSMUSG00000030403	Vasp	intron (NM_009499, intron 1 of 12)	347
chr5	129526742	129526742	NM_009391	ENSMUSG00000029430	Ran	exon (NM_009391, exon 4 of 7)	711
chr5	121038309	121038309	NM_145853	ENSMUSG00000032741	Tpcn1	promoter-TSS (NM_029408)	313
chr4	11003076	11003076	NM_001085493	ENSMUSG00000050323	Ndufaf6	intron (NM_001085493, intron 1 of 8)	275
chr10	100051692	100051692	NM_175128	ENSMUSG00000046567	4930430F08Rik	exon (NM_175128, exon 1 of 7)	201
chr7	29136291	29136291	NR_028129		LOC100302567	promoter-TSS (NR_028129)	-268
chr5	116872244	116872244	NM_030704	ENSMUSG00000041548	Hspb8	exon (NM_030704, exon 1 of 3)	629
chr19	46403622	46403622	NM_133694	ENSMUSG00000025226	Fbxl15	TTS (NM_001164295)	948
chr11	46250730	46250730	NM_001104530	ENSMUSG00000020397	Med7	intron (NM_001104556, intron 1 of 1)	267
chr6	108733280	108733280	NM_026011	ENSMUSG00000030105	Arl8b	exon (NM_026011, exon 1 of 7)	227
chr10	60845765	60845765	NM_013753	ENSMUSG00000020092	Pald1	intron (NM_013753, intron 1 of 19)	506
chr12	101438059	101438059	NM_009790	ENSMUSG00000001175	Calm1	intron (NM_009790, intron 1 of 5)	308
chr16	8637508	8637508	NM_025708	ENSMUSG00000043140	Tmem186	promoter-TSS (NM_016881)	286
chr5	22940488	22940488	NM_026984	ENSMUSG00000029004	Mll5	promoter-TSS (NR_040469)	241
chr1	163000297	163000297	NM_172644	ENSMUSG00000026709	Dars2	promoter-TSS (NM_001159930)	466
chr11	120457886	120457886	NM_011568	ENSMUSG00000025134	Alyref	intron (NM_011568, intron 2 of 5)	1793
chr5	116082556	116082556	NM_198163	ENSMUSG00000029518	Rab35	promoter-TSS (NR_027810)	560
chr11	62367000	62367000	NM_011664	ENSMUSG00000019505	Ubb	TTS (NM_011664)	1994
chr11	97914413	97914413	NM_146028	ENSMUSG00000017400	Stac2	5' UTR (NM_146028, exon 1 of 11)	363
chr9	30939176	30939176	NM_011176	ENSMUSG00000031995	St14	exon (NM_011176, exon 1 of 19)	208
chr4	10802244	10802244	NM_026005	ENSMUSG00000059482	2610301B20Rik	intron (NM_026005, intron 1 of 5)	599
chr4	134908245	134908245	NM_001130477	ENSMUSG00000028809	Srrm1	intron (NM_016799, intron 1 of 17)	884
chr8	47556790	47556790	NM_007981	ENSMUSG00000018796	Acsl1	intron (NM_007981, intron 1 of 20)	394
chr11	88861045	88861045	NM_009546	ENSMUSG00000000275	Trim25	exon (NM_009546, exon 1 of 9)	328
chr8	44381363	44381363	NM_009556	ENSMUSG00000051176	Zfp42	exon (NM_009556, exon 4 of 4)	11000
chr8	86479784	86479784	NM_024184	ENSMUSG00000005470	Asf1b	exon (NM_024184, exon 1 of 4)	191
chr2	91490076	91490076	NM_001033451	ENSMUSG00000075040	Zfp408	promoter-TSS (NM_001033451)	-128
chr2	29791161	29791161	NM_028923	ENSMUSG00000019715	Gle1	intron (NM_028923, intron 1 of 15)	232
chr11	96206336	96206336	NM_001079869	ENSMUSG00000048763	Hoxb3	intron (NM_001079869, intron 3 of 3)	1253
chr15	78861503	78861503	NM_001161712	ENSMUSG00000006378	Gcat	TTS (NM_008197)	199
chr18	78017493	78017493	NM_007505	ENSMUSG00000025428	Atp5a1	exon (NM_007505, exon 5 of 12)	4986
chr11	3190823	3190823	NM_001253690	ENSMUSG00000020453	Patz1	exon (NM_001253690, exon 1 of 5)	363
chr2	118860879	118860879	NM_173450	ENSMUSG00000027324	Rpusd2	exon (NM_173450, exon 1 of 3)	353
chr2	4572869	4572869	NM_026045	ENSMUSG00000039449	Prpf18	intron (NM_026045, intron 1 of 9)	263
chr13	63665052	63665052	NM_008957	ENSMUSG00000021466	Ptch1	exon (NM_008957, exon 2 of 23)	1776
chr4	128866559	128866559	NM_029036	ENSMUSG00000040928	S100pbp	promoter-TSS (NM_134151)	167
chr11	120794250	120794250	NM_027745	ENSMUSG00000048445	Ccdc57	promoter-TSS (NM_027745)	-64
chr14	24822860	24822860	NM_001253358	ENSMUSG00000063142	Kcnma1	intron (NM_001253362, intron 1 of 29)	567
chr15	75577747	75577747	NM_194350	ENSMUSG00000047591	Mafa	exon (NM_194350, exon 1 of 1)	605
chr17	35607220	35607220	NM_010391	ENSMUSG00000067235	H2-Q10	intron (NM_010391, intron 1 of 6)	186
chr11	69049557	69049557	NM_008192	ENSMUSG00000020890	Gucy2e	exon (NM_008192, exon 2 of 19)	967
chr8	73284363	73284363	NM_183170	ENSMUSG00000035559	Mpv17l2	exon (NM_183170, exon 2 of 5)	457
chr16	91647874	91647874	NM_019973	ENSMUSG00000022961	Son	promoter-TSS (NM_010256)	-195
chr7	86805597	86805597	NM_029835	ENSMUSG00000046591	Ticrr	exon (NM_029835, exon 1 of 22)	515
chr11	52096249	52096249	NM_009331	ENSMUSG00000000782	Tcf7	promoter-TSS (NM_009331)	-497
chr1	36614343	36614343	NM_001126047	ENSMUSG00000026121	Sema4c	intron (NM_001126047, intron 1 of 14)	883
chr11	4774192	4774192	NM_008698	ENSMUSG00000034285	Nipsnap1	intron (NM_008698, intron 1 of 9)	186
chr4	41687635	41687635	NM_011014	ENSMUSG00000036078	Sigmar1	intron (NM_011014, intron 2 of 3)	551
chr13	98011716	98011716	NM_007930	ENSMUSG00000041773	Enc1	intron (NM_007930, intron 1 of 2)	656
chr1	88483711	88483711	NM_172974	ENSMUSG00000026240	Cops7b	promoter-TSS (NM_172974)	36
chr10	68815073	68815073	NM_007659	ENSMUSG00000019942	Cdk1	intron (NM_007659, intron 1 of 7)	587
chr6	113102301	113102301	NM_177763	ENSMUSG00000042873	Lhfpl4	3' UTR (NM_028385, exon 22 of 22)	43077
chr17	56724607	56724607	NM_001163300	ENSMUSG00000071054	Safb	promoter-TSS (NM_001029979)	202
chr17	29628408	29628408	NM_008842	ENSMUSG00000024014	Pim1	intron (NM_008842, intron 2 of 5)	418
chr6	124662893	124662893	NM_007531	ENSMUSG00000004264	Phb2	promoter-TSS (NM_013536)	586
chr7	133416566	133416566	NM_145587	ENSMUSG00000042978	Sbk1	5' UTR (NM_145587, exon 1 of 4)	433
chr2	26997658	26997658	NM_175427	ENSMUSG00000009216	Fam163b	intron (NM_175427, intron 1 of 2)	339
chr10	80380615	80380615	NM_010722	ENSMUSG00000062075	Lmnb2	intron (NM_010722, intron 1 of 11)	375
chr6	128385763	128385763	NM_010219	ENSMUSG00000030357	Fkbp4	exon (NM_010219, exon 3 of 10)	2886
chr8	108160024	108160024	NM_181322	ENSMUSG00000005698	Ctcf	promoter-TSS (NM_181322)	-414
chr8	74685471	74685471	NM_023126	ENSMUSG00000003037	Rab8a	intron (NM_023126, intron 1 of 7)	372
chr6	88792668	88792668	NR_045880		Gm15612	promoter-TSS (NM_030251)	-180
chr11	33052691	33052691	NM_008005	ENSMUSG00000057967	Fgf18	3' UTR (NM_008722, exon 11 of 11)	-5291
chr10	116017826	116017826	NM_001037846	ENSMUSG00000020166	Cnot2	intron (NM_001037846, intron 1 of 15)	741
chr17	36106491	36106491	NM_013854	ENSMUSG00000038762	Abcf1	intron (NM_013854, intron 1 of 22)	204
chr17	45569653	45569653	NM_152810	ENSMUSG00000023932	Cdc5l	intron (NM_152810, intron 1 of 15)	1003
chr19	42056270	42056270	NM_145500	ENSMUSG00000025171	Ubtd1	promoter-TSS (NM_028152)	17
chr6	82722462	82722462	NM_013820	ENSMUSG00000000628	Hk2	intron (NM_013820, intron 1 of 17)	1986
chr5	145962437	145962437	NM_023322	ENSMUSG00000029627	Zkscan14	exon (NM_023322, exon 1 of 3)	314
chr11	119408831	119408831	NM_008730	ENSMUSG00000025582	Nptx1	exon (NM_008730, exon 1 of 5)	303
chr7	152048904	152048904	NM_010202	ENSMUSG00000050917	Fgf4	3' UTR (NM_010202, exon 3 of 3)	1613
chr16	8738104	8738104	NM_001003918	ENSMUSG00000022710	Usp7	intron (NM_001003918, intron 1 of 30)	331
chr9	20821020	20821020	NM_010493	ENSMUSG00000037405	Icam1	intron (NM_010493, intron 1 of 6)	616
chr16	31948861	31948861	NM_026554	ENSMUSG00000022774	Ncbp2	promoter-TSS (NR_027897)	229
chr5	145901682	145901682	NM_001008705	ENSMUSG00000038722	Bud31	promoter-TSS (NM_001033313)	416
chr16	20707573	20707573	NM_009900	ENSMUSG00000022843	Clcn2	intron (NM_009900, intron 20 of 23)	9136
chr14	8650741	8650741	NM_134080	ENSMUSG00000025278	Flnb	exon (NM_134080, exon 1 of 46)	270
chr11	117517196	117517196	NM_198022	ENSMUSG00000025571	Tnrc6c	intron (NM_198022, intron 1 of 21)	1593
chr10	62485597	62485597	NM_001079824	ENSMUSG00000020069	Hnrnph3	intron (NM_001079824, intron 1 of 9)	1000
chr1	58480636	58480636	NM_009905	ENSMUSG00000026034	Clk1	intron (NM_001042634, intron 1 of 12)	296
chr8	47296260	47296260	NM_007450	ENSMUSG00000031633	Slc25a4	exon (NM_007450, exon 1 of 4)	103
chr17	32420628	32420628	NM_020508	ENSMUSG00000024002	Brd4	intron (NM_198094, intron 1 of 12)	440
chr17	33083983	33083983	NM_130882	ENSMUSG00000024055	Cyp4f13	intron (NM_130882, intron 1 of 12)	323
chr14	31952273	31952273	NM_027289	ENSMUSG00000071547	Nt5dc2	TTS (NM_027289)	4234
chr13	112599799	112599799	NM_011945	ENSMUSG00000021754	Map3k1	promoter-TSS (NM_011945)	-608
chr9	62189335	62189335	NM_009672	ENSMUSG00000032249	Anp32a	exon (NM_009672, exon 1 of 7)	185
chr4	134481619	134481619	NM_023665	ENSMUSG00000037266	D4Wsu53e	intron (NM_023665, intron 3 of 4)	2079
chr5	130648039	130648039	NM_019983	ENSMUSG00000025340	Rabgef1	intron (NM_001199059, intron 1 of 8)	350
chr10	41996311	41996311	NM_019740	ENSMUSG00000048756	Foxo3	intron (NM_019740, intron 1 of 3)	237
chr11	68850769	68850769	NM_011496	ENSMUSG00000020897	Aurkb	TTS (NR_026565)	-8376
chr8	83289518	83289518	NM_053124	ENSMUSG00000031715	Smarca5	3' UTR (NM_021356, exon 10 of 10)	-26160
chr9	108551306	108551306	NM_011790	ENSMUSG00000064145	Arih2	intron (NM_011790, intron 1 of 15)	405
chr18	46887796	46887796	NM_033037	ENSMUSG00000033022	Cdo1	exon (NM_033037, exon 1 of 5)	200
chr7	52072011	52072011	NM_030693	ENSMUSG00000038539	Atf5	promoter-TSS (NM_030693)	17
chr2	5816178	5816178	NM_021305	ENSMUSG00000025816	Sec61a2	intron (NM_021305, intron 1 of 11)	221
chr1	72758091	72758091	NM_009084	ENSMUSG00000046330	Rpl37a	intron (NM_009084, intron 1 of 3)	257
chr1	59727009	59727009	NM_009460	ENSMUSG00000026021	Sumo1	intron (NM_009460, intron 1 of 4)	669
chr9	64585322	64585322	NM_017382	ENSMUSG00000004771	Rab11a	intron (NM_017382, intron 1 of 4)	241
chr11	74537238	74537238	NM_013625	ENSMUSG00000020745	Pafah1b1	non-coding (NR_037610, exon 1 of 11)	122
chr9	114459085	114459085	NM_001042503	ENSMUSG00000079259	Trim71	intron (NM_001042503, intron 1 of 3)	14402
chr2	25258751	25258751	NM_008721	ENSMUSG00000015094	Npdc1	5' UTR (NM_008721, exon 1 of 9)	148
chr10	77069873	77069873	NM_019929	ENSMUSG00000020265	Sumo3	intron (NM_019929, intron 1 of 3)	894
chr11	98309989	98309989	NM_010346	ENSMUSG00000019312	Grb7	intron (NM_010346, intron 1 of 14)	1841
chr13	34094441	34094441	NM_001164117	ENSMUSG00000060147	Serpinb6a	promoter-TSS (NM_009068)	222
chr15	100446233	100446233	NM_011873	ENSMUSG00000000346	Dazap2	promoter-TSS (NR_045701)	140
chr4	138686342	138686342	NM_001163006	ENSMUSG00000050608	Minos1	intron (NM_001163006, intron 1 of 3)	610
chr7	52962113	52962113	NM_016974	ENSMUSG00000059824	Dbp	exon (NM_016974, exon 2 of 4)	1496
chr7	135888782	135888782	NM_001029982	ENSMUSG00000055319	Sec23ip	intron (NM_001029982, intron 1 of 18)	398
chr11	52175022	52175022	NM_011694	ENSMUSG00000020402	Vdac1	intron (NM_011694, intron 1 of 8)	405
chr12	17552233	17552233	NM_013614	ENSMUSG00000011179	Odc1	intron (NM_013614, intron 1 of 11)	554
chr11	119971491	119971491	NM_001110242	ENSMUSG00000078572	1810043H04Rik	exon (NM_001164798, exon 13 of 17)	11243
chr1	180249148	180249148	NM_025511	ENSMUSG00000026500	Fam36a	promoter-TSS (NM_025511)	-136
chr10	84039733	84039733	NM_146008	ENSMUSG00000020034	Tcp11l2	promoter-TSS (NM_146008)	41
chr4	136026528	136026528	NM_024452	ENSMUSG00000001089	Luzp1	intron (NM_024452, intron 1 of 4)	852
chr14	56443869	56443869	NM_001168346	ENSMUSG00000023411	Nfatc4	5' UTR (NM_001168346, exon 1 of 9)	237
chr12	34114948	34114948	NM_172253	ENSMUSG00000020561	Twistnb	intron (NM_172253, intron 1 of 3)	459
chr11	102087346	102087346	NM_001077696	ENSMUSG00000008855	Hdac5	intron (NM_001077696, intron 1 of 26)	4140
chr12	110033256	110033256	NM_009537	ENSMUSG00000021264	Yy1	intron (NM_009537, intron 1 of 4)	1735
chr6	148894328	148894328	NM_019643	ENSMUSG00000039985	Fam60a	intron (NM_019643, intron 1 of 5)	626
chr11	77908579	77908579	NM_145430	ENSMUSG00000037750	BC017647	intron (NM_145430, intron 1 of 2)	404
chr11	101414392	101414392	NM_001252220	ENSMUSG00000017119	Nbr1	intron (NM_001252222, intron 1 of 22)	424
chr15	75771792	75771792	NM_030199	ENSMUSG00000050846	Zfp623	intron (NM_030199, intron 1 of 1)	410
chr2	127034263	127034263	NM_177214	ENSMUSG00000003660	Snrnp200	promoter-TSS (NM_198630)	123
chr9	110310320	110310320	NM_001081043	ENSMUSG00000036057	Ptpn23	intron (NM_001081043, intron 1 of 24)	394
chr2	155652006	155652006	NM_010579	ENSMUSG00000027613	Eif6	intron (NM_010579, intron 1 of 5)	655
chr6	122275743	122275743	NM_001042623	ENSMUSG00000040669	Phc1	exon (NM_007905, exon 6 of 14)	11290
chr15	51696799	51696799	NM_080635	ENSMUSG00000022312	Eif3h	intron (NM_080635, intron 1 of 7)	208
chr1	72895760	72895760	NM_008342	ENSMUSG00000039323	Igfbp2	exon (NM_008342, exon 2 of 4)	24706
chr19	32832644	32832644	NM_177096	ENSMUSG00000013663	Pten	5' UTR (NM_008960, exon 1 of 9)	577
chr11	74711847	74711847	NM_177325	ENSMUSG00000038335	Tsr1	intron (NM_177325, intron 1 of 14)	265
chr18	35990315	35990315	NM_133687	ENSMUSG00000046668	Cxxc5	intron (NM_133687, intron 1 of 2)	843
chr1	59742674	59742674	NM_018868	ENSMUSG00000026020	Nop58	intron (NM_018868, intron 1 of 14)	824
chr9	55889930	55889930	NM_011992	ENSMUSG00000032320	Rcn2	exon (NM_011992, exon 1 of 7)	278
chr18	67608505	67608505	NM_027130	ENSMUSG00000024527	Afg3l2	intron (NM_027130, intron 1 of 16)	285
chr11	75493141	75493141	NM_133656	ENSMUSG00000017776	Crk	exon (NM_133656, exon 1 of 3)	329
chr11	117671217	117671217	NM_009304	ENSMUSG00000048277	Syngr2	intron (NM_009304, intron 1 of 3)	236
chr16	10193274	10193274	NM_029253	ENSMUSG00000039200	Atf7ip2	intron (NM_153123, intron 1 of 10)	275
chr2	90586300	90586300	NM_018828	ENSMUSG00000008200	Fnbp4	intron (NM_018828, intron 1 of 16)	773
chr7	17508925	17508925	NM_007590	ENSMUSG00000019370	Calm3	intron (NM_007590, intron 1 of 5)	456
chr9	96264113	96264113	NM_007502	ENSMUSG00000032412	Atp1b3	intron (NM_007502, intron 1 of 6)	605
chr3	68809385	68809385	NM_133786	ENSMUSG00000034349	Smc4	promoter-TSS (NM_026641)	491
chr11	115282090	115282090	NM_183285	ENSMUSG00000016940	Kctd2	promoter-TSS (NM_027862)	650
chr3	58219443	58219443	NM_001081229	ENSMUSG00000027806	Tsc22d2	promoter-TSS (NM_001081229)	-168
chr3	138118093	138118093	NM_007410	ENSMUSG00000028138	Adh5	3' UTR (NM_007410, exon 9 of 9)	11965
chr10	86168013	86168013	NM_011631	ENSMUSG00000020048	Hsp90b1	promoter-TSS (NM_001003939)	176
chr4	141155341	141155341	NM_001163256	ENSMUSG00000006219	Fblim1	intron (NM_133754, intron 1 of 8)	498
chr8	91566178	91566178	NM_021390	ENSMUSG00000031665	Sall1	intron (NM_021390, intron 2 of 3)	1883
chr5	145992907	145992907	NM_001083958	ENSMUSG00000007812	Zfp655	intron (NM_028298, intron 1 of 3)	279
chr13	54788327	54788327	NM_001146025	ENSMUSG00000034928	Rnf44	intron (NR_027396, intron 1 of 10)	842
chr19	38893398	38893398	NM_021315	ENSMUSG00000024999	Noc3l	intron (NM_021315, intron 1 of 20)	329
chr11	80191537	80191537	NM_027472	ENSMUSG00000057181	5730455P16Rik	promoter-TSS (NM_027472)	-20
chr17	36053010	36053010	NM_025878	ENSMUSG00000024436	Mrps18b	intron (NM_025878, intron 1 of 6)	304
chr11	79846014	79846014	NM_001163018	ENSMUSG00000017548	Suz12	3' UTR (NM_001163018, exon 15 of 15)	39406
chr13	54569867	54569867	NM_028597	ENSMUSG00000025872	Thoc3	intron (NM_028597, intron 1 of 5)	334
chr9	72595308	72595308	NM_175485	ENSMUSG00000036030	Prtg	3' UTR (NM_010890, exon 29 of 29)	-59773
chr14	55083326	55083326	NM_022993	ENSMUSG00000022175	Lrp10	5' UTR (NM_022993, exon 1 of 7)	342
chr15	103070217	103070217	NM_001076789	ENSMUSG00000009575	Cbx5	promoter-TSS (NR_002885)	30
chr11	97050081	97050081	NM_008379	ENSMUSG00000001440	Kpnb1	promoter-TSS (NM_008379)	-875
chr11	97141541	97141541	NM_008942	ENSMUSG00000001441	Npepps	exon (NM_008942, exon 1 of 23)	349
chr7	104728842	104728842	NM_001081267	ENSMUSG00000035623	Rsf1	promoter-TSS (NM_001177947)	436
chr11	68505895	68505895	NM_175260	ENSMUSG00000020900	Myh10	intron (NM_175260, intron 1 of 40)	478
chr2	91551341	91551341	NM_178724	ENSMUSG00000027243	Harbi1	promoter-TSS (NM_145528)	234
chr6	87800620	87800620	NM_001109745	ENSMUSG00000030057	Cnbp	intron (NM_001109745, intron 1 of 4)	480
chr8	97381763	97381763	NM_009090	ENSMUSG00000031783	Polr2c	intron (NM_009090, intron 2 of 8)	413
chr1	182834630	182834630	NM_133705	ENSMUSG00000026520	Pycr2	exon (NM_133705, exon 1 of 7)	225
chr8	73034005	73034005	NM_019883	ENSMUSG00000090137	Uba52	intron (NM_019883, intron 1 of 3)	261
chr11	117687035	117687035	NM_027827	ENSMUSG00000017718	Afmid	promoter-TSS (NM_027827)	-198
chr13	17896078	17896078	NM_001081058	ENSMUSG00000041297	Cdk13	exon (NM_001081058, exon 1 of 14)	853
chr7	148660790	148660790	NM_025593	ENSMUSG00000038489	Polr2l	promoter-TSS (NM_053082)	262
chr10	80607910	80607910	NM_010731	ENSMUSG00000035011	Zbtb7a	exon (NM_010731, exon 2 of 3)	8894
chr18	35091036	35091036	NM_144866	ENSMUSG00000024360	Etf1	intron (NM_144866, intron 2 of 10)	621
chr17	37139776	37139776	NM_009559	ENSMUSG00000036036	Zfp57	promoter-TSS (NR_033137)	306
chr3	30994632	30994632	NM_001039090	ENSMUSG00000027660	Skil	intron (NM_001039090, intron 1 of 6)	649
chr2	28497185	28497185	NM_022887	ENSMUSG00000026812	Tsc1	intron (NM_022887, intron 1 of 22)	422
chr16	30066009	30066009	NM_008235	ENSMUSG00000022528	Hes1	exon (NM_008235, exon 2 of 4)	566
chr18	35107555	35107555	NM_010481	ENSMUSG00000024359	Hspa9	intron (NM_010481, intron 7 of 16)	6450
chr17	27771574	27771574	NM_025963	ENSMUSG00000052146	Rps10	intron (NM_025963, intron 1 of 5)	613
chr5	122609451	122609451	NM_013636	ENSMUSG00000004455	Ppp1cc	intron (NM_013636, intron 1 of 6)	1163
chr10	26000055	26000055	NM_001013766	ENSMUSG00000051354	Samd3	exon (NM_172787, exon 20 of 22)	50542
chr7	52002899	52002899	NM_178734	ENSMUSG00000048012	Zfp473	intron (NM_178734, intron 1 of 4)	1088
chr11	54673806	54673806	NM_029327	ENSMUSG00000020268	Lyrm7	intron (NM_029327, intron 1 of 4)	287
chr1	133807325	133807325	NM_001145804	ENSMUSG00000026434	Nucks1	exon (NM_175294, exon 1 of 7)	290
chr14	33014410	33014410	NM_016897	ENSMUSG00000013701	Timm23	promoter-TSS (NM_011960)	667
chr13	73903916	73903916	NM_011390	ENSMUSG00000017756	Slc12a7	intron (NM_011390, intron 1 of 23)	2771
chr3	16083530	16083530	NM_001145919	ENSMUSG00000047213	Ythdf3	intron (NR_027375, intron 1 of 5)	347
chr11	101646092	101646092	NM_008815	ENSMUSG00000017724	Etv4	intron (NM_008815, intron 1 of 12)	532
chr11	72861576	72861576	NM_025818	ENSMUSG00000020783	1200014J11Rik	exon (NM_025818, exon 1 of 13)	207
chr12	82049220	82049220	NM_001079694	ENSMUSG00000021134	Srsf5	intron (NM_001079695, intron 5 of 7)	2729
chr7	29096900	29096900	NM_025616	ENSMUSG00000003438	Timm50	intron (NM_025616, intron 1 of 10)	165
chr2	93851069	93851069	NM_026944	ENSMUSG00000040174	Alkbh3	promoter-TSS (NM_026944)	-182
chr9	90009135	90009135	NM_001039147	ENSMUSG00000062270	Morf4l1	intron (NM_001039147, intron 1 of 12)	523
chr12	76696852	76696852	NM_012024	ENSMUSG00000021051	Ppp2r5e	5' UTR (NM_012024, exon 1 of 14)	335
chr5	92863838	92863838	NM_183392	ENSMUSG00000034826	Nup54	intron (NM_183392, intron 1 of 11)	387
chr12	87846133	87846133	NM_001159500	ENSMUSG00000021255	Esrrb	intron (NM_001159500, intron 3 of 6)	83539
chr9	72380755	72380755	NM_001033536	ENSMUSG00000037674	Rfx7	exon (NM_001033536, exon 1 of 9)	708
chr11	82578368	82578368	NM_025884	ENSMUSG00000046010	Zfp830	promoter-TSS (NM_009839)	521
chr2	26495506	26495506	NR_024068		Snhg7	promoter-TSS (NR_028571)	258
chr14	26279821	26279821	NM_001033402	ENSMUSG00000007817	Zmiz1	intron (NM_183208, intron 1 of 23)	1150
chr11	101177882	101177882	NM_011192	ENSMUSG00000078652	Psme3	intron (NM_011192, intron 1 of 10)	317
chr11	6371732	6371732	NM_011221	ENSMUSG00000094483	Purb	3' UTR (NM_011221, exon 1 of 1)	4347
chr11	51502446	51502446	NM_025319	ENSMUSG00000007777	0610009B22Rik	promoter-TSS (NM_025319)	-310
chr9	21230141	21230141	NM_001039520	ENSMUSG00000033335	Dnm2	intron (NM_001039520, intron 1 of 20)	789
chr7	26539311	26539311	NM_144922	ENSMUSG00000040725	Hnrnpul1	intron (NM_178089, intron 1 of 7)	409
chr5	123593299	123593299	NM_001040398	ENSMUSG00000038384	Setd1b	intron (NM_001040398, intron 2 of 16)	1097
chr2	157391604	157391604	NM_016916	ENSMUSG00000067787	Blcap	intron (NM_016916, intron 1 of 1)	493
chr12	109514271	109514271	NM_001159910	ENSMUSG00000084883	Ccdc85c	promoter-TSS (NM_001159910)	-644
chr5	115798403	115798403	NM_007748	ENSMUSG00000041697	Cox6a1	intron (NM_007748, intron 2 of 2)	561
chr7	129211189	129211189	NM_138589	ENSMUSG00000030870	Ubfd1	promoter-TSS (NM_026140)	477
chr8	129588644	129588644	NM_001013580	ENSMUSG00000025812	Pard3	intron (NM_001122850, intron 1 of 15)	688
chr18	34963394	34963394	NM_001081256	ENSMUSG00000038773	Kdm3b	exon (NM_001081256, exon 7 of 24)	26732
chr11	84729560	84729560	NM_001005223	ENSMUSG00000020526	Znhit3	intron (NM_001005223, intron 2 of 4)	298
chr10	115911303	115911303	NM_021452	ENSMUSG00000054934	Kcnmb4	promoter-TSS (NM_021452)	-724
chr13	59688413	59688413	NM_030153	ENSMUSG00000021555	Naa35	intron (NM_030153, intron 2 of 22)	1719
chr11	94073289	94073289	NM_009427	ENSMUSG00000037573	Tob1	intron (NM_009427, intron 1 of 1)	521
chr2	165633329	165633329	NM_172270	ENSMUSG00000039671	Zmynd8	exon (NM_027230, exon 16 of 24)	50344
chr9	53474990	53474990	NM_001161618	ENSMUSG00000032030	Cul5	intron (NM_027807, intron 1 of 18)	622
chr10	75400261	75400261	NM_175329	ENSMUSG00000049422	Chchd10	intron (NM_175329, intron 3 of 3)	1943
chr11	119464521	119464521	NM_028898	ENSMUSG00000025583	Rptor	5' UTR (NM_028898, exon 1 of 34)	212
chr11	120441992	120441992	NM_133796	ENSMUSG00000025132	Arhgdia	intron (NM_133796, intron 1 of 5)	942
chr16	4939435	4939435	NR_037666		Gm16861	exon (NM_025839, exon 2 of 3)	150
chr2	168055512	168055512	NM_010072	ENSMUSG00000078919	Dpm1	promoter-TSS (NM_001160330)	367
chr14	25310895	25310895	NM_011297	ENSMUSG00000025290	Rps24	intron (NM_207634, intron 1 of 4)	992
chr6	120314845	120314845	NM_026028	ENSMUSG00000030177	Ccdc77	promoter-TSS (NR_045558)	-458
chr8	129494752	129494752	NM_172762	ENSMUSG00000033931	Rbm34	exon (NM_172762, exon 2 of 11)	227
chr14	19071358	19071358	NM_011584	ENSMUSG00000021775	Nr1d2	5' UTR (NM_011584, exon 1 of 8)	262
chr13	42147913	42147913	NM_007772	ENSMUSG00000021366	Hivep1	intron (NM_007772, intron 1 of 8)	523
chr19	46113427	46113427	NM_001113408	ENSMUSG00000025223	Ldb1	intron (NM_001113408, intron 1 of 10)	684
chr16	22428711	22428711	NM_023794	ENSMUSG00000013089	Etv5	intron (NM_023794, intron 5 of 12)	10932
chr8	128519933	128519933	NM_008430	ENSMUSG00000033998	Kcnk1	intron (NM_008430, intron 1 of 2)	931
chr15	80086104	80086104	NM_009716	ENSMUSG00000042406	Atf4	5' UTR (NM_009716, exon 1 of 3)	490
chr19	57742352	57742352	NM_181415	ENSMUSG00000054843	Atrnl1	intron (NM_181415, intron 9 of 28)	56828
chr5	117807612	117807612	NM_021539	ENSMUSG00000029364	Wsb2	intron (NM_021539, intron 1 of 8)	298
chr2	31008036	31008036	NM_178760	ENSMUSG00000000194	Gpr107	promoter-TSS (NR_040334)	200
chr3	108188091	108188091	NM_001190161	ENSMUSG00000068744	Psrc1	exon (NM_001190161, exon 4 of 8)	1335
chr14	15535753	15535753	NM_001033270	ENSMUSG00000021733	Slc4a7	exon (NM_001033270, exon 1 of 25)	214
chr11	95868186	95868186	NM_009951	ENSMUSG00000013415	Igf2bp1	promoter-TSS (NM_009951)	-928
chr15	83425197	83425197	NM_183017	ENSMUSG00000016757	Ttll12	intron (NM_183017, intron 1 of 13)	390
chr1	58643752	58643752	NM_025597	ENSMUSG00000026032	Ndufb3	promoter-TSS (NM_172513)	309
chr3	88101466	88101466	NM_009836	ENSMUSG00000001416	Cct3	promoter-TSS (NM_029801)	409
chr16	17277468	17277468	NM_177473	ENSMUSG00000055692	Tmem191c	exon (NM_177473, exon 6 of 10)	1075
chr10	82823200	82823200	NM_026579	ENSMUSG00000020255	D10Wsu102e	intron (NM_026579, intron 1 of 3)	234
chr7	17367430	17367430	NM_009201	ENSMUSG00000001918	Slc1a5	exon (NM_009201, exon 1 of 9)	735
chr11	106054642	106054642	NM_001252448	ENSMUSG00000069631	Strada	intron (NM_001252449, intron 1 of 10)	275
chrX	71032734	71032734	NM_001166480	ENSMUSG00000002014	Ssr4	promoter-TSS (NM_008323)	252
chr11	120574787	120574787	NM_016665	ENSMUSG00000025144	Stra13	promoter-TSS (NM_153545)	294
chr4	136158095	136158095	NM_133872	ENSMUSG00000036940	Kdm1a	intron (NM_133872, intron 1 of 18)	543
chr2	181255348	181255348	NM_016775	ENSMUSG00000000826	Dnajc5	5' UTR (NM_016775, exon 1 of 5)	138
chr11	3352040	3352040	NM_145355	ENSMUSG00000020448	Rnf185	promoter-TSS (NR_045276)	288
chr8	23704106	23704106	NM_001198998	ENSMUSG00000008892	Vdac3	intron (NM_011696, intron 1 of 8)	179
chr7	134338704	134338704	NM_027353	ENSMUSG00000042502	Cd2bp2	intron (NM_027353, intron 2 of 6)	810
chr11	100183515	100183515	NM_011508	ENSMUSG00000035530	Eif1	TTS (NM_011508)	2205
chr11	98799578	98799578	NM_001176528	ENSMUSG00000037992	Rara	intron (NM_009024, intron 1 of 8)	546
chr15	74502771	74502771	NM_018790	ENSMUSG00000022602	Arc	exon (NM_018790, exon 1 of 3)	229
chr1	54495892	54495892	NM_001033194	ENSMUSG00000041303	Gtf3c3	promoter-TSS (NM_001033194)	-77
chr2	27371151	27371151	NM_080848	ENSMUSG00000026917	Wdr5	intron (NM_080848, intron 1 of 13)	484
chr3	142428765	142428765	NM_145546	ENSMUSG00000028271	Gtf2b	intron (NM_145546, intron 1 of 6)	554
chr19	6277584	6277584	NM_010119	ENSMUSG00000024772	Ehd1	intron (NM_010119, intron 1 of 4)	688
chr7	116662903	116662903	NM_011975	ENSMUSG00000046364	Rpl27a	promoter-TSS (NR_028079)	194
chr3	123210794	123210794	NR_028573		Snora24	TTS (NR_028573)	190
chr7	29178202	29178202	NM_019458	ENSMUSG00000003437	Paf1	promoter-TSS (NM_026042)	187
chr2	162881239	162881239	NM_008652	ENSMUSG00000017861	Mybl2	intron (NM_008652, intron 1 of 13)	868
chr11	94852911	94852911	NM_172261	ENSMUSG00000038976	Ppp1r9b	exon (NM_172261, exon 1 of 10)	385
chr11	96902991	96902991	NM_026154	ENSMUSG00000001445	Mrpl10	promoter-TSS (NM_027026)	91
chr11	75444948	75444948	NM_008916	ENSMUSG00000006127	Inpp5k	intron (NM_008916, intron 1 of 11)	426
chr10	39967048	39967048	NM_001042556	ENSMUSG00000038510	Rpf2	promoter-TSS (NM_023323)	-203
chr12	4914160	4914160	NM_145441	ENSMUSG00000020634	Ubxn2a	5' UTR (NM_145441, exon 1 of 7)	166
chr7	148247261	148247261	NM_177897	ENSMUSG00000055629	B4galnt4	promoter-TSS (NM_177897)	88
chr11	70461460	70461460	NM_027445	ENSMUSG00000040746	Rnf167	promoter-TSS (NM_024211)	369
chr11	69642946	69642946	NM_198862	ENSMUSG00000051790	Nlgn2	intron (NM_198862, intron 2 of 6)	5405
chr19	10059370	10059370	NM_010239	ENSMUSG00000024661	Fth1	TTS (NM_011913)	2234
chr11	115024955	115024955	NM_012030	ENSMUSG00000020733	Slc9a3r1	exon (NM_012030, exon 1 of 6)	300
chr12	66177062	66177062	NM_178912	ENSMUSG00000055884	Fancm	exon (NM_178912, exon 1 of 23)	469
chr8	122364239	122364239	NM_028071	ENSMUSG00000031827	Cotl1	exon (NM_028071, exon 1 of 4)	240
chr17	88464067	88464067	NM_001081034	ENSMUSG00000005371	Fbxo11	intron (NM_001081034, intron 1 of 22)	558
chr8	126755765	126755765	NM_139272	ENSMUSG00000089704	Galnt2	intron (NM_139272, intron 1 of 15)	471
chr4	141092185	141092185	NM_019763	ENSMUSG00000040761	Spen	intron (NM_019763, intron 1 of 15)	2327
chr17	24857743	24857743	NR_002897		Snora64	promoter-TSS (NR_028515)	9
chr1	55145372	55145372	NM_008303	ENSMUSG00000073676	Hspe1	promoter-TSS (NM_010477)	380
chr2	157854714	157854714	NM_027434	ENSMUSG00000027651	Rprd1b	exon (NM_027434, exon 1 of 7)	184
chrX	147452147	147452147	NM_001168600	ENSMUSG00000025266	Gnl3l	promoter-TSS (NM_198110)	-282
chr3	96051640	96051640	NM_178216	ENSMUSG00000093769	Hist2h3c1	3' UTR (NM_178216, exon 1 of 1)	1032
chr2	151969737	151969737	NM_009328	ENSMUSG00000068079	Tcf15	exon (NM_009328, exon 1 of 2)	392
chr4	45032062	45032062	NM_022811	ENSMUSG00000028318	Polr1e	intron (NM_022811, intron 1 of 11)	565
chr11	95737329	95737329	NR_045187		4833417C18Rik	intron (NM_008081, intron 6 of 10)	17198
chr15	102075616	102075616	NM_001042727	ENSMUSG00000001288	Rarg	intron (NM_011244, intron 3 of 9)	1167
chr13	47201026	47201026	NM_025900	ENSMUSG00000021377	Dek	exon (NM_025900, exon 2 of 11)	563
chr11	103273548	103273548	NM_183034	ENSMUSG00000034247	Plekhm1	intron (NM_183034, intron 1 of 11)	430
chr1	84834968	84834968	NM_133975	ENSMUSG00000026219	Trip12	intron (NM_133975, intron 1 of 40)	911
chr2	32462813	32462813	NM_001025310	ENSMUSG00000026811	St6galnac6	intron (NM_001025310, intron 1 of 5)	332
chr11	78075537	78075537	NM_001002004	ENSMUSG00000010277	2610507B11Rik	intron (NM_001002004, intron 1 of 38)	281
chr8	113823874	113823874	NM_146218	ENSMUSG00000033596	Rfwd3	intron (NM_146218, intron 1 of 12)	248
chr4	86222551	86222551	NM_178376	ENSMUSG00000070934	Rraga	exon (NM_178376, exon 1 of 1)	974
chr6	137683870	137683870	NM_011499	ENSMUSG00000030224	Strap	5' UTR (NM_011499, exon 1 of 10)	267
chr11	53138349	53138349	NM_026479	ENSMUSG00000018239	Zcchc10	intron (NM_026479, intron 1 of 3)	158
chr5	31395487	31395487	NM_011773	ENSMUSG00000029151	Slc30a3	intron (NM_011773, intron 1 of 7)	413
chr7	107269806	107269806	NM_133692	ENSMUSG00000030726	Pold3	intron (NM_133692, intron 1 of 11)	204
chr10	41239729	41239729	NM_016898	ENSMUSG00000019818	Cd164	intron (NM_016898, intron 1 of 5)	423
chr4	124480334	124480334	NM_008636	ENSMUSG00000028890	Mtf1	intron (NM_008636, intron 1 of 10)	541
chr9	113650770	113650770	NM_001081960	ENSMUSG00000033392	Clasp2	5' UTR (NM_001114347, exon 1 of 39)	179
chr11	98829604	98829604	NM_001176528	ENSMUSG00000037992	Rara	intron (NM_001177302, intron 5 of 9)	7819
chr11	69398260	69398260	NM_001127233	ENSMUSG00000059552	Trp53	intron (NM_011640, intron 1 of 10)	4399
chr17	31702449	31702449	NM_016670	ENSMUSG00000006705	Pknox1	intron (NM_016670, intron 1 of 10)	731
chr14	61253766	61253766	NM_001033272	ENSMUSG00000021990	Spata13	intron (NM_001033272, intron 1 of 12)	200
chr9	27107499	27107499	NM_001033323	ENSMUSG00000034275	Igsf9b	intron (NM_001033323, intron 1 of 14)	686
chr11	33413403	33413403	NM_023146	ENSMUSG00000040594	Ranbp17	intron (NM_023146, intron 1 of 27)	343
chr6	66986665	66986665	NR_040278		E230016M11Rik	promoter-TSS (NR_040278)	72
chr19	4625982	4625982	NM_023131	ENSMUSG00000024889	Rce1	promoter-TSS (NM_023131)	-365
chr11	45869685	45869685	NM_009616	ENSMUSG00000011256	Adam19	exon (NM_009616, exon 1 of 23)	196
chr2	30663723	30663723	NM_170592	ENSMUSG00000026857	Ntmt1	intron (NM_170592, intron 1 of 3)	226
chr19	9028818	9028818	NM_197993	ENSMUSG00000071645	Tut1	intron (NM_197993, intron 1 of 8)	478
chr18	64675991	64675991	NM_001142950	ENSMUSG00000024587	Nars	intron (NM_001142950, intron 1 of 14)	220
chr19	41989724	41989724	NM_023418	ENSMUSG00000011752	Pgam1	intron (NM_023418, intron 1 of 3)	3363
chr15	88650405	88650405	NM_029720	ENSMUSG00000023272	Creld2	promoter-TSS (NM_145477)	329
chr11	78362293	78362293	NM_133706	ENSMUSG00000037278	Tmem97	intron (NM_133706, intron 1 of 2)	1944
chr9	74800990	74800990	NM_001113283	ENSMUSG00000034858	BC031353	5' UTR (NM_001113283, exon 1 of 13)	130
chr12	87811223	87811223	NM_001159500	ENSMUSG00000021255	Esrrb	exon (NM_011934, exon 2 of 7)	48629
chr2	29922806	29922806	NM_001204875	ENSMUSG00000054766	Set	intron (NM_001204875, intron 1 of 7)	812
chr5	25003676	25003676	NM_001081383	ENSMUSG00000038056	Mll3	intron (NM_001081383, intron 1 of 58)	925
chr11	97746014	97746014	NM_001081435	ENSMUSG00000070336	Fbxo47	promoter-TSS (NM_001081435)	-546
chr4	154459822	154459822	NM_026395	ENSMUSG00000029048	Rer1	promoter-TSS (NM_001081100)	584
chr14	32973522	32973522	NM_001033988	ENSMUSG00000056234	Ncoa4	intron (NM_001033988, intron 1 of 9)	444
chr7	27980522	27980522	NM_001046637	ENSMUSG00000061479	Snrpa	promoter-TSS (NM_001243888)	257
chr4	147966101	147966101	NM_009272	ENSMUSG00000006442	Srm	intron (NM_009272, intron 1 of 6)	479
chr1	180258744	180258744	NM_016805	ENSMUSG00000039630	Hnrnpu	3' UTR (NM_016805, exon 14 of 14)	9171
chr11	69793537	69793537	NR_027884	ENSMUSG00000018565	Elp5	exon (NM_018740, exon 3 of 9)	295
chr1	108692949	108692949	NM_009190	ENSMUSG00000009907	Vps4b	intron (NM_009190, intron 1 of 10)	353
chr11	106992533	106992533	NM_176850	ENSMUSG00000040481	Bptf	intron (NM_176850, intron 1 of 27)	703
chr11	103032394	103032394	NM_001077698	ENSMUSG00000055805	Fmnl1	promoter-TSS (NM_019679)	-58
chr17	27993583	27993583	NM_001080769	ENSMUSG00000039512	Uhrf1bp1	5' UTR (NM_001080769, exon 1 of 21)	131
chr15	12251397	12251397	NM_025673	ENSMUSG00000022200	Golph3	5' UTR (NM_025673, exon 1 of 4)	146
chr14	41779912	41779912	NM_145928	ENSMUSG00000037824	Tspan14	intron (NM_145928, intron 1 of 8)	184
chr2	83652929	83652929	NM_175514	ENSMUSG00000048388	Fam171b	promoter-TSS (NM_175514)	44
chr10	25798234	25798234	NR_028030		Gm9767	non-coding (NR_028030, exon 1 of 1)	173
chr4	82969928	82969928	NM_025782	ENSMUSG00000038172	Ttc39b	intron (NM_027238, intron 1 of 19)	165
chr5	111268436	111268436	NM_153571	ENSMUSG00000043510	Hscb	promoter-TSS (NM_016681)	360
chr7	117162033	117162033	NM_181517	ENSMUSG00000066232	Ipo7	promoter-TSS (NM_181517)	94
chr5	147645452	147645452	NM_019647	ENSMUSG00000041453	Rpl21	intron (NM_019647, intron 1 of 5)	986
chr7	17460995	17460995	NM_001081655	ENSMUSG00000078794	Dact3	exon (NM_001081655, exon 1 of 4)	329
chr10	80363295	80363295	NM_013895	ENSMUSG00000020219	Timm13	TTS (NM_010722)	419
chr1	121733819	121733819	NM_019933	ENSMUSG00000026384	Ptpn4	promoter-TSS (NM_019933)	-171
chr3	52072481	52072481	NM_019739	ENSMUSG00000044167	Foxo1	5' UTR (NM_019739, exon 1 of 3)	222
chr9	71959476	71959476	NM_001253862	ENSMUSG00000032228	Tcf12	promoter-TSS (NM_001253862)	150
chr2	60048474	60048474	NM_020575	ENSMUSG00000026977	March7	intron (NM_020575, intron 1 of 9)	481
chr11	120459157	120459157	NM_011568	ENSMUSG00000025134	Alyref	promoter-TSS (NM_025389)	522
chr7	150238989	150238989	NR_015529		R74862	non-coding (NR_015529, exon 1 of 4)	284
chr15	58765054	58765054	NM_175151	ENSMUSG00000050891	Tatdn1	promoter-TSS (NM_023172)	231
chr8	3429549	3429549	NM_133962	ENSMUSG00000004568	Arhgef18	exon (NM_133962, exon 4 of 20)	36541
chr8	48798744	48798744	NM_172407	ENSMUSG00000038069	Cdkn2aip	intron (NM_172407, intron 1 of 2)	541
chr12	102266910	102266910	NM_026681	ENSMUSG00000021182	Ccdc88c	intron (NM_026681, intron 1 of 29)	283
chr11	50138704	50138704	NM_001110499	ENSMUSG00000020368	Canx	intron (NM_001110500, intron 1 of 14)	471
chr11	62946081	62946081	NM_008885	ENSMUSG00000018217	Pmp22	intron (NM_008885, intron 1 of 4)	1069
chr11	104411426	104411426	NM_145436	ENSMUSG00000020687	Cdc27	promoter-TSS (NM_010858)	508
chr4	40215245	40215245	NR_045265		2010003O02Rik	intron (NM_134097, intron 2 of 2)	-1367
chr12	106923158	106923158	NM_029654	ENSMUSG00000041341	Atg2b	promoter-TSS (NM_178613)	293
chr12	70297844	70297844	NR_033222		9330151L19Rik	promoter-TSS (NR_033222)	-354
chr15	75910366	75910366	NM_001164600	ENSMUSG00000002524	Puf60	intron (NM_133691, intron 1 of 10)	934
chr7	53069104	53069104	NM_001112701	ENSMUSG00000003269	Cyth2	intron (NM_001112701, intron 1 of 11)	582
chr9	56978756	56978756	NM_028636	ENSMUSG00000032295	Man2c1	intron (NM_028636, intron 1 of 25)	172
chr17	10513023	10513023	NR_037588		B930003M22Rik	promoter-TSS (NM_001159517)	239
chr7	133520548	133520548	NM_023712	ENSMUSG00000030741	Spns1	exon (NM_023712, exon 1 of 12)	900
chr4	117559663	117559663	NM_033617	ENSMUSG00000033379	Atp6v0b	intron (NM_033617, intron 1 of 7)	271
chr17	35301317	35301317	NM_001199044	ENSMUSG00000024393	Prrc2a	intron (NM_020027, intron 1 of 30)	505
chr15	34012954	34012954	NM_026002	ENSMUSG00000022255	Mtdh	exon (NM_026002, exon 1 of 12)	480
chr8	14889161	14889161	NM_012000	ENSMUSG00000026317	Cln8	intron (NM_012000, intron 1 of 2)	625
chr15	5067830	5067830	NR_028091		Snord72	promoter-TSS (NR_028091)	-591
chr12	114167401	114167401	NM_010588	ENSMUSG00000002799	Jag2	exon (NM_010588, exon 2 of 26)	305
chr14	122506464	122506464	NM_080556	ENSMUSG00000025544	Tm9sf2	promoter-TSS (NR_015586)	160
chr9	20694280	20694280	NM_145610	ENSMUSG00000004100	Ppan	exon (NM_145610, exon 5 of 11)	1661
chr19	8995351	8995351	NM_024256	ENSMUSG00000071649	B3gat3	intron (NM_024256, intron 1 of 4)	468
chr7	87170115	87170115	NM_001145999	ENSMUSG00000048897	Zfp710	promoter-TSS (NM_175433)	415
chr6	148161067	148161067	NM_026168	ENSMUSG00000030304	Ergic2	promoter-TSS (NM_026168)	-171
chr5	110536936	110536936	NM_145147	ENSMUSG00000033434	Gtpbp6	exon (NM_145147, exon 1 of 10)	280
chr11	5688048	5688048	NM_001146308	ENSMUSG00000020476	Dbnl	promoter-TSS (NM_001146309)	-438
chr4	62070066	62070066	NM_027297	ENSMUSG00000066148	Prpf4	promoter-TSS (NM_139291)	249
chr11	68198929	68198929	NM_008744	ENSMUSG00000020902	Ntn1	exon (NM_008744, exon 2 of 7)	1399
chr10	127775048	127775048	NM_026444	ENSMUSG00000005683	Cs	intron (NM_026444, intron 1 of 10)	160
chr12	81360716	81360716	NM_134156	ENSMUSG00000015143	Actn1	intron (NM_134156, intron 1 of 20)	642
chr4	151552782	151552782	NM_001146057	ENSMUSG00000028937	Acot7	intron (NM_133348, intron 1 of 8)	573
chr14	57396806	57396806	NM_025682	ENSMUSG00000021938	Pspc1	exon (NM_025682, exon 1 of 9)	347
chr8	77737789	77737789	NM_029182	ENSMUSG00000034472	Rasd2	promoter-TSS (NM_029182)	-54
chr7	134351350	134351350	NM_144522	ENSMUSG00000042492	Tbc1d10b	exon (NM_144522, exon 1 of 9)	632
chr6	142335310	142335310	NM_001204906	ENSMUSG00000030243	Recql	promoter-TSS (NM_025872)	297
chr16	32632489	32632489	NM_001110147	ENSMUSG00000022791	Tnk2	3' UTR (NM_011638, exon 19 of 19)	-12240
chr18	20904060	20904060	NM_019737	ENSMUSG00000056124	B4galt6	5' UTR (NM_019737, exon 1 of 9)	845
chr11	4961608	4961608	NM_145216	ENSMUSG00000034209	Rasl10a	exon (NM_001190408, exon 6 of 6)	3477
chr6	49213684	49213684	NM_198102	ENSMUSG00000029817	Tra2a	intron (NM_198102, intron 1 of 7)	367
chr7	29526437	29526437	NM_011885	ENSMUSG00000045948	Mrps12	promoter-TSS (NM_023637)	363
chr2	181232050	181232050	NM_025482	ENSMUSG00000000827	Tpd52l2	promoter-TSS (NM_025482)	92
chr11	6192632	6192632	NM_001252282	ENSMUSG00000020456	Ogdh	promoter-TSS (NM_001252288)	71
chr17	35300027	35300027	NM_001199044	ENSMUSG00000024393	Prrc2a	intron (NM_020027, intron 1 of 30)	1795
chr11	120479014	120479014	NM_024229	ENSMUSG00000025137	Pcyt2	TTS (NM_153056)	190
chr15	81688459	81688459	NM_020507	ENSMUSG00000048546	Tob2	5' UTR (NM_020507, exon 1 of 2)	297
chr6	91466300	91466300	NM_026309	ENSMUSG00000034192	Lsm3	promoter-TSS (NM_009531)	271
chr4	59639643	59639643	NM_001015681	ENSMUSG00000045071	E130308A19Rik	intron (NM_001015681, intron 1 of 3)	444
chr12	12948054	12948054	NM_008709	ENSMUSG00000037169	Mycn	intron (NM_008709, intron 1 of 2)	588
chr17	36017140	36017140	NM_026987	ENSMUSG00000024422	Dhx16	intron (NM_026987, intron 1 of 19)	417
chr10	34002226	34002226	NM_009433	ENSMUSG00000047514	Tspyl1	exon (NM_009433, exon 1 of 1)	230
chr10	79446504	79446504	NM_001003949	ENSMUSG00000013858	ORF61	intron (NM_001003949, intron 1 of 10)	571
chr9	40609654	40609654	NM_031165	ENSMUSG00000015656	Hspa8	intron (NM_031165, intron 1 of 8)	298
chr8	72497812	72497812	NM_001113345	ENSMUSG00000036180	Gatad2a	intron (NM_145596, intron 1 of 12)	470
chr10	127846627	127846627	NM_027257	ENSMUSG00000025374	Nabp2	intron (NM_027257, intron 1 of 6)	225
chr17	36054208	36054208	NM_175934	ENSMUSG00000039220	Ppp1r10	promoter-TSS (NR_035445)	67
chr4	134237881	134237881	NM_207237	ENSMUSG00000037306	Man1c1	intron (NM_207237, intron 1 of 11)	22324
chr16	36828645	36828645	NM_177128	ENSMUSG00000022837	Iqcb1	promoter-TSS (NM_001113401)	159
chr19	53217651	53217651	NM_001164099	ENSMUSG00000025026	Add3	promoter-TSS (NM_013758)	405
chr4	155571141	155571141	NM_021604	ENSMUSG00000041936	Agrn	intron (NM_021604, intron 1 of 35)	456
chr11	97559773	97559773	NM_001163307	ENSMUSG00000018537	Pcgf2	intron (NM_001163307, intron 1 of 10)	925
chr11	50108720	50108720	NM_175334	ENSMUSG00000050567	Maml1	3' UTR (NM_001110499, exon 15 of 15)	-2882
chr11	78310851	78310851	NM_001168521	ENSMUSG00000050132	Sarm1	exon (NM_001168521, exon 1 of 9)	405
chr12	111839862	111839862	NM_030238	ENSMUSG00000018707	Dync1h1	exon (NM_030238, exon 1 of 77)	257
chr1	36995719	36995719	NM_018872	ENSMUSG00000026116	Tmem131	intron (NM_018872, intron 1 of 40)	653
chr10	59342557	59342557	NM_019965	ENSMUSG00000020109	Dnajb12	exon (NM_019965, exon 1 of 9)	218
chr8	123631975	123631975	NM_001166482	ENSMUSG00000031816	Mthfsd	intron (NM_001166482, intron 1 of 8)	304
chr5	115607871	115607871	NM_175403	ENSMUSG00000048578	Mlec	exon (NM_175403, exon 1 of 5)	314
chr5	109985125	109985125	NM_001164735	ENSMUSG00000033467	Crlf2	exon (NM_001164735, exon 5 of 8)	2887
chr4	109338908	109338908	NM_007671	ENSMUSG00000028551	Cdkn2c	promoter-TSS (NM_007671)	-931
chr16	17276818	17276818	NM_177473	ENSMUSG00000055692	Tmem191c	exon (NM_177473, exon 2 of 10)	425
chr11	120657361	120657361	NM_026824	ENSMUSG00000025155	Dus1l	intron (NM_026824, intron 1 of 13)	348
chr9	114450152	114450152	NM_001042503	ENSMUSG00000079259	Trim71	intron (NM_001042503, intron 1 of 3)	23335
chr3	88963568	88963568	NM_008227	ENSMUSG00000028051	Hcn3	intron (NM_008227, intron 1 of 7)	511
chr14	99701322	99701322	NM_009769	ENSMUSG00000005148	Klf5	exon (NM_009769, exon 2 of 4)	3412
chr4	151713593	151713593	NM_001081376	ENSMUSG00000005045	Chd5	intron (NM_001081376, intron 1 of 41)	833
chr8	127473552	127473552	NM_053207	ENSMUSG00000031987	Egln1	promoter-TSS (NM_053207)	-398
chr4	148029236	148029236	NM_001085505	ENSMUSG00000070577	Gm572	intron (NM_001085505, intron 3 of 10)	11810
chr8	86760574	86760574	NM_172503	ENSMUSG00000035671	Zswim4	intron (NM_172503, intron 1 of 13)	367
chr3	108060435	108060435	NM_011967	ENSMUSG00000068749	Psma5	intron (NM_011967, intron 1 of 8)	591
chr10	114822281	114822281	NM_001033261	ENSMUSG00000034163	Zfc3h1	promoter-TSS (NM_025780)	266
chr11	121121036	121121036	NM_001080932	ENSMUSG00000039275	Foxk2	promoter-TSS (NM_001080932)	-265
chr11	116534975	116534975	NR_028567		Snord1b	promoter-TSS (NR_028567)	-486
chr11	3435637	3435637	NM_001159284	ENSMUSG00000020439	Smtn	intron (NM_001159284, intron 3 of 21)	3658
chr11	120811994	120811994	NM_001038653	ENSMUSG00000025161	Slc16a3	intron (NM_001038654, intron 1 of 4)	1613
chr11	84642036	84642036	NM_177564	ENSMUSG00000034449	Dhrs11	promoter-TSS (NR_046281)	469
chr5	34856380	34856380	NM_139064	ENSMUSG00000059866	Tnip2	exon (NM_139064, exon 1 of 6)	248
chr19	27292074	27292074	NM_001161420	ENSMUSG00000024924	Vldlr	5' UTR (NM_001161420, exon 1 of 18)	564
chr2	121693063	121693063	NM_001205369	ENSMUSG00000060227	Casc4	promoter-TSS (NM_001205371)	357
chr16	20673946	20673946	NM_001005331	ENSMUSG00000045983	Eif4g1	5' UTR (NM_145941, exon 2 of 33)	1124
chr7	54101559	54101559	NM_001136069	ENSMUSG00000063229	Ldha	promoter-TSS (NM_001136069)	385
chr2	38859433	38859433	NM_025592	ENSMUSG00000062997	Rpl35	intron (NM_025592, intron 3 of 3)	1218
chr19	60866306	60866306	NM_010123	ENSMUSG00000024991	Eif3a	intron (NM_010123, intron 1 of 21)	290
chr5	31495855	31495855	NM_153680	ENSMUSG00000029146	Snx17	promoter-TSS (NM_010122)	178
chr6	31512636	31512636	NM_013723	ENSMUSG00000025608	Podxl	intron (NM_013723, intron 1 of 7)	1301
chr11	102146724	102146724	NM_028076	ENSMUSG00000034757	Tmub2	intron (NM_028076, intron 1 of 3)	449
chr11	62353041	62353041	NM_028448	ENSMUSG00000018509	Cenpv	promoter-TSS (NM_028448)	-278
chr1	155331762	155331762	NM_007842	ENSMUSG00000042699	Dhx9	intron (NM_007842, intron 1 of 27)	3028
chr11	118338646	118338646	NM_172573	ENSMUSG00000033857	Engase	intron (NM_172573, intron 1 of 13)	372
chr2	120178572	120178572	NM_147153	ENSMUSG00000027291	Vps39	intron (NM_178851, intron 1 of 24)	297
chr11	107655480	107655480	NM_019431	ENSMUSG00000020723	Cacng4	intron (NM_019431, intron 1 of 3)	298
chr10	95025337	95025337	NM_027722	ENSMUSG00000020029	Nudt4	intron (NM_027722, intron 1 of 4)	1464
chr5	136254755	136254755	NM_008617	ENSMUSG00000019179	Mdh2	promoter-TSS (NM_029659)	236
chr7	123586648	123586648	NM_011083	ENSMUSG00000030660	Pik3c2a	intron (NM_011083, intron 1 of 32)	324
chr9	20807731	20807731	NM_023167	ENSMUSG00000003299	Mrpl4	exon (NM_023167, exon 3 of 9)	550
chr5	8422337	8422337	NM_001190717	ENSMUSG00000002297	Dbf4	promoter-TSS (NM_178766)	379
chr10	75322839	75322839	NM_010798	ENSMUSG00000033307	Mif	exon (NM_010798, exon 1 of 3)	156
chr2	158185056	158185056	NR_015463		9430008C03Rik	non-coding (NR_015463, exon 4 of 6)	2189
chr2	156666567	156666567	NM_173396	ENSMUSG00000062175	Tgif2	intron (NM_173396, intron 1 of 2)	754
chr13	8994571	8994571	NM_027000	ENSMUSG00000021149	Gtpbp4	intron (NM_027000, intron 1 of 16)	687
chr1	137663724	137663724	NM_013750	ENSMUSG00000041801	Phlda3	intron (NM_013750, intron 1 of 1)	1062
chr12	113917502	113917502	NM_001100460	ENSMUSG00000037638	Zbtb42	intron (NM_001100460, intron 1 of 1)	451
chr10	79849431	79849431	NM_198615	ENSMUSG00000048696	Mex3d	exon (NM_198615, exon 1 of 2)	965
chr8	26195784	26195784	NM_031257	ENSMUSG00000031557	Plekha2	intron (NM_031257, intron 2 of 11)	16499
chr10	42222169	42222169	NM_017472	ENSMUSG00000019804	Snx3	exon (NM_017472, exon 1 of 4)	309
chr10	126602654	126602654	NM_001244617	ENSMUSG00000006731	B4galnt1	promoter-TSS (NM_001244618)	-233
chr13	58908150	58908150	NM_001025074	ENSMUSG00000055254	Ntrk2	5' UTR (NM_008745, exon 1 of 13)	193
chr8	129115705	129115705	NM_001164598	ENSMUSG00000051495	Irf2bp2	exon (NM_001164598, exon 2 of 2)	1631
chr7	120351471	120351471	NM_001243048	ENSMUSG00000055116	Arntl	intron (NM_001243048, intron 1 of 16)	492
chr3	96533066	96533066	NM_026406	ENSMUSG00000028098	Rnf115	intron (NM_026406, intron 1 of 8)	1532
chr19	4305676	4305676	NM_130863	ENSMUSG00000024858	Adrbk1	intron (NM_130863, intron 1 of 21)	279
chr5	134652351	134652351	NM_033572	ENSMUSG00000061979	Wbscr16	exon (NM_033572, exon 1 of 11)	286
chr4	131865324	131865324	NR_029412		Snora16a	promoter-TSS (NR_029412)	-56
chr15	77759059	77759059	NM_019913	ENSMUSG00000005354	Txn2	intron (NM_019913, intron 1 of 3)	365
chr3	87724026	87724026	NM_026591	ENSMUSG00000019710	Mrpl24	intron (NM_026591, intron 1 of 5)	560
chr15	78859232	78859232	NM_008197	ENSMUSG00000096210	H1f0	exon (NM_008197, exon 1 of 1)	590
chr11	112643757	112643757	NM_011448	ENSMUSG00000000567	Sox9	5' UTR (NM_011448, exon 1 of 3)	233
chr4	40918174	40918174	NM_023739	ENSMUSG00000028423	Nfx1	intron (NM_023739, intron 1 of 23)	198
chr18	67449087	67449087	NM_053261	ENSMUSG00000024525	Impa2	exon (NM_053261, exon 1 of 8)	210
chr11	120298606	120298606	NM_001195023	ENSMUSG00000039703	Nploc4	intron (NM_001195023, intron 1 of 16)	408
chr3	87775461	87775461	NM_016701	ENSMUSG00000004891	Nes	exon (NM_016701, exon 1 of 4)	446
chr7	117266030	117266030	NM_009516	ENSMUSG00000031016	Wee1	exon (NM_009516, exon 1 of 11)	457
chr11	74433323	74433323	NM_001013784	ENSMUSG00000069814	E130309D14Rik	exon (NM_001013784, exon 1 of 4)	216
chr3	52073769	52073769	NM_019739	ENSMUSG00000044167	Foxo1	intron (NM_019739, intron 1 of 2)	1510
chr13	108834329	108834329	NM_001048250		2810008M24Rik	promoter-TSS (NM_001048250)	-339
chr17	12511458	12511458	NM_011948	ENSMUSG00000014426	Map3k4	promoter-TSS (NR_045290)	68
chr1	75215244	75215244	NM_009447	ENSMUSG00000026202	Tuba4a	intron (NM_009447, intron 1 of 3)	584
chr11	51817907	51817907	NM_001166653	ENSMUSG00000020389	Cdkl3	5' UTR (NM_153785, exon 1 of 13)	184
chr9	44225816	44225816	NM_201372	ENSMUSG00000043923	Ccdc84	exon (NM_201372, exon 2 of 11)	274
chr10	128141846	128141846	NM_016756	ENSMUSG00000025358	Cdk2	exon (NM_016756, exon 1 of 7)	261
chr15	102501345	102501345	NM_026468	ENSMUSG00000062683	Atp5g2	TTS (NR_030460)	133
chr1	184055124	184055124	NM_012058	ENSMUSG00000026511	Srp9	intron (NM_012058, intron 1 of 2)	256
chr4	11099617	11099617	NM_021897	ENSMUSG00000028211	Trp53inp1	3' UTR (NM_001199105, exon 5 of 5)	16029
chr18	34919538	34919538	NM_175104	ENSMUSG00000034300	Fam53c	intron (NM_175104, intron 1 of 4)	978
chr2	120675947	120675947	NM_001024856	ENSMUSG00000090100	Ttbk2	promoter-TSS (NR_038349)	207
chr7	148641341	148641341	NM_001163689	ENSMUSG00000025509	Pnpla2	exon (NM_001163689, exon 1 of 9)	254
chr2	130523023	130523023	NM_001081162	ENSMUSG00000074796	Slc4a11	intron (NM_001081162, intron 1 of 20)	232
chr11	116135183	116135183	NM_146032	ENSMUSG00000020780	Srp68	intron (NM_146032, intron 1 of 15)	348
chr17	45701156	45701156	NM_028662	ENSMUSG00000037089	Slc35b2	promoter-TSS (NM_028662)	55
chr19	8786072	8786072	NM_001161413	ENSMUSG00000010095	Slc3a2	intron (NM_001161413, intron 4 of 9)	2315
chr4	140277827	140277827	NM_173867	ENSMUSG00000040945	Rcc2	3' UTR (NM_173867, exon 13 of 13)	20439
chr3	63783561	63783561	NM_001033300	ENSMUSG00000027823	Gmps	intron (NM_001033300, intron 1 of 15)	3496
chr10	127527129	127527129	XM_003945867	ENSMUSG00000040054	Baz2a	exon (NM_016774, exon 10 of 10)	-2710
chr15	82729787	82729787	NR_045068		Gm20324	promoter-TSS (NR_027799)	277
chr10	119549752	119549752	NM_080446	ENSMUSG00000020228	Helb	exon (NM_080446, exon 1 of 13)	269
chr18	61747212	61747212	NM_146087	ENSMUSG00000024576	Csnk1a1	3' UTR (NM_146087, exon 10 of 10)	31976
chr11	84953138	84953138	NM_001029934	ENSMUSG00000000804	Usp32	intron (NM_001029934, intron 1 of 33)	319
chr5	77710711	77710711	NR_039557		Mir5098	exon (NM_011263, exon 4 of 4)	8929
chr4	116371910	116371910	NM_025962	ENSMUSG00000028690	Mmachc	3' UTR (NM_011034, exon 6 of 6)	9080
chr14	52723480	52723480	NM_001170981	ENSMUSG00000060373	Hnrnpc	intron (NM_001170984, intron 1 of 8)	223
chr7	148141632	148141632	NM_030694	ENSMUSG00000060591	Ifitm2	exon (NM_030694, exon 1 of 2)	228
chr11	98822304	98822304	NM_001176528	ENSMUSG00000037992	Rara	exon (NM_001176528, exon 1 of 8)	519
chr11	115569366	115569366	NM_008163	ENSMUSG00000059923	Grb2	intron (NM_008163, intron 1 of 5)	545
chr11	54336647	54336647	NM_001252494	ENSMUSG00000037533	Rapgef6	intron (NM_001252496, intron 1 of 28)	300
chr18	80244051	80244051	NM_053117	ENSMUSG00000056214	Pard6g	intron (NM_053117, intron 1 of 2)	417
chr10	128002632	128002632	NM_011119	ENSMUSG00000025364	Pa2g4	intron (NM_011119, intron 1 of 11)	358
chr8	35039415	35039415	NM_001042674	ENSMUSG00000031586	Rbpms	intron (NM_001042674, intron 1 of 7)	898
chr15	76532312	76532312	NM_027122	ENSMUSG00000019080	Mfsd3	exon (NM_027122, exon 1 of 5)	340
chr3	95021541	95021541	NM_029885	ENSMUSG00000038766	Gabpb2	TTS (NM_019914)	323
chr5	38953593	38953593	NM_011715	ENSMUSG00000005103	Wdr1	promoter-TSS (NM_011715)	-759
chr15	76437938	76437938	NM_053193	ENSMUSG00000034022	Cpsf1	promoter-TSS (NM_001164173)	83
chr4	134090900	134090900	NM_001256112	ENSMUSG00000046671	Fam54b	intron (NM_029759, intron 1 of 6)	283
chr17	47767053	47767053	NM_198421	ENSMUSG00000090115	Usp49	promoter-TSS (NM_198421)	-586
chr10	79256788	79256788	NM_001161747	ENSMUSG00000035863	Palm	intron (NM_001161747, intron 1 of 7)	471
chr4	135528181	135528181	NM_011942	ENSMUSG00000028670	Lypla2	intron (NM_011942, intron 1 of 9)	328
chr9	31019217	31019217	NM_001102455	ENSMUSG00000031996	Aplp2	exon (NM_001102455, exon 1 of 17)	183
chr16	91373242	91373242	NM_001110498	ENSMUSG00000022971	Ifnar2	5' UTR (NM_001110498, exon 1 of 7)	214
chr9	71333490	71333490	NM_001164793	ENSMUSG00000032199	Polr2m	promoter-TSS (NM_001164793)	300
chr4	14791525	14791525	NM_028264	ENSMUSG00000028221	Tmem55a	exon (NM_028264, exon 1 of 7)	159
chr19	23431967	23431967	NM_001252684	ENSMUSG00000024943	Smc5	intron (NM_174857, intron 7 of 13)	-83580
chr14	64479440	64479440	NM_028228	ENSMUSG00000021958	Pinx1	intron (NM_028228, intron 1 of 6)	291
chr5	31252797	31252797	NM_021304		Abhd1	intron (NR_003522, intron 1 of 8)	318
chr10	62254433	62254433	NM_026201	ENSMUSG00000020074	Ccar1	intron (NM_026201, intron 1 of 24)	683
chr7	151009341	151009341	NM_007856	ENSMUSG00000058454	Dhcr7	promoter-TSS (NM_030221)	269
chr11	69779205	69779205	NM_001193619	ENSMUSG00000018569	Cldn7	5' UTR (NM_016887, exon 1 of 4)	282
chr19	45823767	45823767	NM_008723	ENSMUSG00000056209	Npm3	TTS (NM_023799)	286
chr12	8929070	8929070	NM_008640	ENSMUSG00000020585	Laptm4a	exon (NM_008640, exon 1 of 7)	957
chr16	20548997	20548997	NM_013852	ENSMUSG00000003234	Abcf3	promoter-TSS (NR_030670)	321
chr4	140704138	140704138	NM_172518	ENSMUSG00000028920	Fbxo42	intron (NM_172518, intron 1 of 9)	301
chr17	27070307	27070307	NM_009343	ENSMUSG00000024193	Phf1	TTS (NM_053173)	235
chr9	102528215	102528215	NM_001081122	ENSMUSG00000032534	Cep63	promoter-TSS (NM_181394)	239
chr17	85189733	85189733	NM_028233	ENSMUSG00000024120	Lrpprc	exon (NM_028233, exon 1 of 38)	393
chr9	20970491	20970491	NM_019798	ENSMUSG00000032177	Pde4a	exon (NM_183408, exon 1 of 15)	333
chr3	89766976	89766976	NM_001081182	ENSMUSG00000060671	Atp8b2	intron (NM_001081182, intron 1 of 27)	278
chr19	4810814	4810814	NM_019869	ENSMUSG00000006456	Rbm14	intron (NM_019869, intron 1 of 2)	820
chr17	35036449	35036449	NM_145830	ENSMUSG00000013787	Ehmt2	exon (NM_147151, exon 3 of 27)	530
chr17	46816178	46816178	NM_001163729	ENSMUSG00000063576	Klhdc3	intron (NM_027910, intron 1 of 11)	1701
chr14	31831989	31831989	NM_178846	ENSMUSG00000042354	Gnl3	promoter-TSS (NM_001081251)	286
chr5	88984614	88984614	NM_023054	ENSMUSG00000070697	Utp3	exon (NM_023054, exon 1 of 1)	1106
chr11	120586728	120586728	NM_026428	ENSMUSG00000039450	Dcxr	TTS (NM_026428)	1867
chr1	166387848	166387848	NM_009721	ENSMUSG00000026576	Atp1b1	intron (NM_009721, intron 1 of 5)	638
chr8	114457434	114457434	NM_001033321	ENSMUSG00000031951	Tmem231	intron (NM_001033321, intron 1 of 6)	257
chr4	124528928	124528928	NM_153566	ENSMUSG00000028889	Yrdc	promoter-TSS (NM_001142727)	925
chr16	22009846	22009846	NM_029457	ENSMUSG00000022855	Senp2	intron (NR_027488, intron 1 of 16)	289
chr19	4614592	4614592	NM_153388	ENSMUSG00000045045	Lrfn4	intron (NM_153388, intron 1 of 2)	1075
chr1	74283345	74283345	NM_029711	ENSMUSG00000006304	Arpc2	5' UTR (NM_029711, exon 1 of 10)	221
chr11	100436479	100436479	NM_001146318	ENSMUSG00000006782	Cnp	promoter-TSS (NM_001146318)	226
chr10	72117849	72117849	NM_025635	ENSMUSG00000019923	Zwint	intron (NM_025635, intron 1 of 7)	206
chr7	35015107	35015107	XM_003689446	ENSMUSG00000036427	Gpi1	intron (NM_008155, intron 1 of 17)	217
chr15	31530726	31530726	NM_007637	ENSMUSG00000022234	Cct5	intron (NM_007637, intron 1 of 10)	833
chrX	100677335	100677335	NR_001463		Xist	non-coding (NR_001463, exon 1 of 7)	1237
chr1	183073708	183073708	NM_026171	ENSMUSG00000026516	Nvl	intron (NM_026171, intron 1 of 22)	580
chr2	91022907	91022907	NM_001177721	ENSMUSG00000040687	Madd	intron (NM_145527, intron 1 of 33)	297
chr17	15080518	15080518	NM_001083880	ENSMUSG00000050088	1600012H06Rik	promoter-TSS (NM_175173)	329
chr7	105804701	105804701	NM_172280	ENSMUSG00000035401	2210018M11Rik	intron (NM_172280, intron 1 of 19)	378
chr11	107050128	107050128	NM_001161329	ENSMUSG00000018433	Nol11	intron (NM_133702, intron 1 of 17)	567
chr11	5965157	5965157	NM_001174053	ENSMUSG00000057897	Camk2b	intron (NM_007595, intron 1 of 20)	594
chr2	29933410	29933410	NM_153805	ENSMUSG00000026785	Pkn3	promoter-TSS (NM_153805)	-876
chr10	80840853	80840853	NM_019757	ENSMUSG00000020235	Fzr1	intron (NM_019757, intron 1 of 13)	262
chr14	22570114	22570114	NM_026283	ENSMUSG00000021770	Samd8	intron (NM_026283, intron 1 of 5)	361
chr9	21172554	21172554	NM_001042707	ENSMUSG00000032178	Ilf3	intron (NM_001042707, intron 1 of 19)	107
chr8	127986966	127986966	NM_001081337	ENSMUSG00000001995	Sipa1l2	intron (NM_001081337, intron 8 of 20)	29644
chr1	91478102	91478102	NR_015540		4933400F21Rik	intron (NM_001037136, intron 1 of 16)	102365
chr17	57074592	57074592	NM_022328	ENSMUSG00000024212	Mllt1	intron (NM_022328, intron 1 of 11)	219
chr9	120401849	120401849	NM_026892	ENSMUSG00000006941	Eif1b	5' UTR (NM_026892, exon 1 of 4)	125
chr7	134985508	134985508	NM_009294	ENSMUSG00000030805	Stx4a	5' UTR (NM_009294, exon 1 of 11)	186
chr4	132091899	132091899	NM_172400	ENSMUSG00000054405	Dnajc8	intron (NM_172400, intron 1 of 8)	425
chr14	73910313	73910313	NM_026119	ENSMUSG00000022109	Med4	intron (NM_026119, intron 1 of 6)	457
chr7	4693970	4693970	NM_001115018	ENSMUSG00000059851	Suv420h2	intron (NM_001115018, intron 3 of 8)	2241
chr5	115777840	115777840	NM_025573	ENSMUSG00000029538	Srsf9	intron (NM_025573, intron 1 of 3)	654
chr5	20457322	20457322	NM_001080977	ENSMUSG00000039968	Rsbn1l	non-coding (NR_030699, exon 1 of 1)	318
chr4	99382507	99382507	NM_001081264	ENSMUSG00000073792	Alg6	intron (NM_001081264, intron 1 of 14)	186
chr15	38225594	38225594	NM_013692	ENSMUSG00000037465	Klf10	3' UTR (NM_013692, exon 4 of 4)	4868
chr19	6047293	6047293	NM_001164709	ENSMUSG00000024807	Syvn1	5' UTR (NM_001164709, exon 1 of 16)	148
chr4	154594540	154594540	NM_011385	ENSMUSG00000029050	Ski	intron (NM_011385, intron 1 of 6)	2104
chr7	52105542	52105542	NM_001253920	ENSMUSG00000011096	Akt1s1	TTS (NR_030488)	165
chr11	95574805	95574805	NR_045780		1110035M17Rik	promoter-TSS (NR_045780)	-737
chr18	44988347	44988347	NM_001163013	ENSMUSG00000034653	Ythdc2	promoter-TSS (NM_001163013)	28
chr11	60591228	60591228	NM_001085440	ENSMUSG00000049323	Smcr8	promoter-TSS (NM_009410)	201
chr11	32126750	32126750	NM_010822	ENSMUSG00000020287	Mpg	intron (NM_010822, intron 1 of 3)	245
chr9	107494888	107494888	NM_025903	ENSMUSG00000010048	Ifrd2	3' UTR (NM_025903, exon 12 of 12)	4839
chr5	31543418	31543418	NM_147201	ENSMUSG00000029148	Nrbp1	intron (NM_147201, intron 1 of 17)	127
chr10	94878309	94878309	NM_001168655	ENSMUSG00000020027	Socs2	promoter-TSS (NM_001168657)	-191
chr7	4967705	4967705	NM_025324	ENSMUSG00000051184	Zfp524	intron (NM_025324, intron 1 of 1)	595
chr7	146041433	146041433	NM_026391	ENSMUSG00000041769	Ppp2r2d	intron (NM_026391, intron 2 of 8)	3364
chr16	20499146	20499146	NM_172265	ENSMUSG00000003235	Eif2b5	exon (NM_172265, exon 1 of 16)	256
chr8	81553017	81553017	NM_178267	ENSMUSG00000071064	Zfp827	intron (NM_178267, intron 1 of 14)	681
chr12	3427197	3427197	NM_001270988	ENSMUSG00000037486	Asxl2	promoter-TSS (NR_030694)	340
chr14	21000777	21000777	NM_021542	ENSMUSG00000023243	Kcnk5	5' UTR (NM_021542, exon 1 of 5)	227
chr19	9042441	9042441	NM_026007	ENSMUSG00000071644	Eef1g	intron (NM_026007, intron 1 of 9)	910
chr10	80786379	80786379	NM_027381	ENSMUSG00000034889	Cactin	exon (NM_027381, exon 4 of 9)	2531
chr12	109418390	109418390	NM_009832	ENSMUSG00000021258	Ccnk	promoter-TSS (NM_028262)	442
chr11	115892330	115892330	NM_172569	ENSMUSG00000020770	Unk	intron (NM_172569, intron 1 of 15)	694
chr11	29031650	29031650	XM_003689261	ENSMUSG00000020464	Pnpt1	intron (NM_027869, intron 1 of 27)	899
chr3	122321300	122321300	NM_001114665	ENSMUSG00000039735	Fnbp1l	intron (NM_001114665, intron 1 of 15)	1285
chr1	51534920	51534920	NM_028696	ENSMUSG00000026107	Nabp1	5' UTR (NM_028696, exon 1 of 6)	323
chr12	111830191	111830191	NR_033340		B930059L03Rik	non-coding (NR_033340, exon 1 of 1)	607
chr12	56593383	56593383	NM_010907	ENSMUSG00000021025	Nfkbia	exon (NM_010907, exon 1 of 6)	251
chr11	117127910	117127910	NM_001113486	ENSMUSG00000059248	2009-09-01	intron (NM_001113486, intron 2 of 11)	350
chr5	72895291	72895291	NM_001122756	ENSMUSG00000005220	Corin	exon (NM_016869, exon 1 of 22)	156
chr9	49606550	49606550	NM_001081445	ENSMUSG00000039542	Ncam1	intron (NM_001113204, intron 1 of 18)	624
chr3	65332814	65332814	NM_178892	ENSMUSG00000034640	Tiparp	non-coding (NR_027955, exon 2 of 2)	445
chr2	179959633	179959633	NM_001081171	ENSMUSG00000015647	Lama5	intron (NM_001081171, intron 1 of 78)	931
chr11	40565730	40565730	NM_009831	ENSMUSG00000020326	Ccng1	exon (NM_009831, exon 3 of 6)	3058
chr11	89163664	89163664	NM_008711	ENSMUSG00000048616	Nog	5' UTR (NM_008711, exon 1 of 1)	209
chr11	75344447	75344447	NM_001199283	ENSMUSG00000038178	Slc43a2	promoter-TSS (NM_001199284)	-749
chr2	127954718	127954718	NM_009754	ENSMUSG00000027381	Bcl2l11	exon (NM_207681, exon 3 of 5)	2944
chr19	7414016	7414016	NM_001080388	ENSMUSG00000024969	Mark2	intron (NM_001080388, intron 1 of 16)	2318
chr11	117721416	117721416	NM_001085535	ENSMUSG00000070330	Tmem235	promoter-TSS (NM_001085535)	-650
chr1	191552334	191552334	NM_001033287	ENSMUSG00000026604	Ptpn14	5' UTR (NM_008976, exon 1 of 19)	187
chr11	77996822	77996822	NR_037683		Snord42b	promoter-TSS (NR_037683)	-207
chr13	96095361	96095361	NM_028106	ENSMUSG00000041995	Zbed3	intron (NM_028106, intron 1 of 1)	169
chr11	103828530	103828530	NM_007477	ENSMUSG00000062421	Arf2	5' UTR (NM_007477, exon 1 of 5)	345
chr11	117223150	117223150	NM_001113486	ENSMUSG00000059248	2009-09-01	3' UTR (NM_001113488, exon 10 of 10)	29523
chr11	86923305	86923305	NM_025377	ENSMUSG00000020492	Ska2	intron (NM_025377, intron 1 of 3)	542
chr4	133308816	133308816	NM_001080819	ENSMUSG00000007880	Arid1a	exon (NM_001080819, exon 1 of 20)	710
chr16	4879586	4879586	NM_145359	ENSMUSG00000039568	Fam100a	intron (NM_145359, intron 1 of 2)	265
chr15	83081925	83081925	NM_001004150	ENSMUSG00000047878	A4galt	intron (NM_001004150, intron 1 of 2)	236
chr3	94247489	94247489	NM_030116	ENSMUSG00000028140	Mrpl9	intron (NM_030116, intron 1 of 6)	231
chr14	31529785	31529785	NM_175254	ENSMUSG00000006527	Sfmbt1	intron (NM_001166532, intron 1 of 20)	984
chr2	166891081	166891081	NR_028540		Snord12	TTS (NR_028540)	288
chr9	59509164	59509164	NM_001253883	ENSMUSG00000032294	Pkm	intron (NM_001253883, intron 1 of 10)	4989
chr13	55637637	55637637	NM_134059	ENSMUSG00000021494	Ddx41	intron (NM_134059, intron 2 of 16)	382
chr11	3194009	3194009	NM_001253690	ENSMUSG00000020453	Patz1	intron (NM_019574, intron 2 of 3)	3549
chr11	40547901	40547901	NM_026023	ENSMUSG00000020328	Nudcd2	promoter-TSS (NM_013552)	757
chr17	13185938	13185938	NM_001113532	ENSMUSG00000060475	Wtap	promoter-TSS (NM_001113533)	-533
chr4	126355117	126355117	NM_011970	ENSMUSG00000028837	Psmb2	intron (NM_011970, intron 1 of 5)	230
chr2	164705025	164705025	NM_146129	ENSMUSG00000039849	Pcif1	intron (NM_146129, intron 1 of 16)	157
chr8	124430473	124430473	NM_011404	ENSMUSG00000040010	Slc7a5	intron (NM_011404, intron 1 of 9)	1113
chr2	29918073	29918073	NM_001204875	ENSMUSG00000054766	Set	intron (NM_023871, intron 1 of 7)	557
chr19	57685668	57685668	NM_181415	ENSMUSG00000054843	Atrnl1	5' UTR (NM_181415, exon 1 of 29)	144
chr4	40669817	40669817	NR_029594		Mir207	promoter-TSS (NM_001164672)	-133
chr5	135096111	135096111	NM_020044	ENSMUSG00000040751	Lat2	3' UTR (NM_033561, exon 7 of 7)	-5218
chr11	95896539	95896539	NM_033568	ENSMUSG00000006058	Snf8	intron (NM_033568, intron 1 of 7)	308
chr7	87172305	87172305	NM_001145999	ENSMUSG00000048897	Zfp710	intron (NM_175433, intron 1 of 4)	1191
chr4	150482133	150482133	NM_009498	ENSMUSG00000028955	Vamp3	intron (NM_001081557, intron 11 of 23)	-50071
chr9	67679419	67679419	NM_001163143	ENSMUSG00000047990	C2cd4a	exon (NM_001163143, exon 2 of 2)	718
chr10	5958095	5958095	NM_001033466	ENSMUSG00000075327	Zbtb2	promoter-TSS (NM_001033466)	-338
chr4	19497035	19497035	NM_027769	ENSMUSG00000028228	Cpne3	intron (NM_027769, intron 1 of 15)	216
chr5	110660311	110660311	NM_001253814	ENSMUSG00000029501	Ankle2	exon (NM_001253814, exon 1 of 13)	288
chr12	78339351	78339351	NM_001252614	ENSMUSG00000021065	Fut8	promoter-TSS (NR_045554)	260
chr11	97558188	97558188	NM_001163307	ENSMUSG00000018537	Pcgf2	intron (NM_001163308, intron 1 of 9)	2510
chr16	18392941	18392941	NM_001111062	ENSMUSG00000000326	Comt	intron (NM_033474, intron 3 of 18)	20646
chr9	106691470	106691470	NM_030730	ENSMUSG00000040661	Rad54l2	promoter-TSS (NM_030730)	74
chr10	4541886	4541886	NM_025995	ENSMUSG00000019773	Fbxo5	intron (NM_025995, intron 1 of 4)	810
chr11	75576302	75576302	NM_009536	ENSMUSG00000020849	Ywhae	intron (NM_009536, intron 5 of 5)	29913
chr8	119196614	119196614	NM_029441	ENSMUSG00000031758	Cdyl2	intron (NM_029441, intron 1 of 6)	60277
chr18	85020965	85020965	NM_025797	ENSMUSG00000024646	Cyb5	exon (NM_025797, exon 1 of 5)	159
chr3	88370719	88370719	NM_025448	ENSMUSG00000041355	Ssr2	intron (NM_033526, intron 10 of 10)	-12874
chr14	106295315	106295315	NM_011897	ENSMUSG00000022114	Spry2	intron (NM_011897, intron 1 of 1)	721
chr18	65047753	65047753	NM_001114386	ENSMUSG00000024589	Nedd4l	intron (NM_001114386, intron 1 of 30)	343
chr2	121275591	121275591	NM_011354	ENSMUSG00000074884	Serf2	intron (NM_011354, intron 1 of 2)	627
chr8	46713203	46713203	NM_001205219	ENSMUSG00000031626	Sorbs2	intron (NM_172752, intron 1 of 22)	120061
chr4	130219530	130219530	NM_001159603	ENSMUSG00000028580	Pum1	intron (NM_001159603, intron 1 of 21)	256
chr1	89652831	89652831	NM_001205391	ENSMUSG00000026289	Atg16l1	exon (NM_001205392, exon 1 of 17)	245
chr7	125259064	125259064	NM_170669	ENSMUSG00000008683	Rps15a	intron (NM_170669, intron 1 of 4)	597
chr11	118902748	118902748	NM_013926	ENSMUSG00000025578	Cbx8	promoter-TSS (NM_013926)	-521
chr17	56813029	56813029	NM_001252466	ENSMUSG00000002372	Ranbp3	intron (NR_045519, intron 1 of 16)	381
chr11	5737558	5737558	NM_017401	ENSMUSG00000020474	Polm	intron (NM_017401, intron 1 of 10)	461
chr14	67690254	67690254	NM_001205188	ENSMUSG00000022052	Ppp2r2a	intron (NM_028032, intron 1 of 9)	1054
chr11	104303959	104303959	NM_001081045	ENSMUSG00000018412	Kansl1	promoter-TSS (NM_001081045)	-354
chr4	101028839	101028839	NR_040708		E130102H24Rik	promoter-TSS (NR_040708)	14
chr7	141963726	141963726	NM_001033420	ENSMUSG00000058325	Dock1	intron (NM_001033420, intron 17 of 51)	101356
chr3	57379499	57379499	NM_001168281	ENSMUSG00000027803	Wwtr1	intron (NM_001168281, intron 1 of 6)	299
chr13	46059560	46059560	NM_001199304	ENSMUSG00000046876	Atxn1	intron (NM_001199305, intron 1 of 7)	800
chr11	118431410	118431410	NM_172573	ENSMUSG00000033857	Engase	intron (NM_001024931, intron 4 of 14)	93136
chr7	35005891	35005891	XM_003689446	ENSMUSG00000036427	Gpi1	exon (NM_008155, exon 5 of 18)	9433
chr15	81559782	81559782	NM_001146174	ENSMUSG00000022391	Rangap1	intron (NM_011241, intron 1 of 16)	567
chr11	100599110	100599110	NM_024456	ENSMUSG00000019173	Rab5c	intron (NM_024456, intron 1 of 5)	334
chr17	25152373	25152373	NM_020608	ENSMUSG00000038002	Cramp1l	promoter-TSS (NM_134126)	-198
chr7	134417326	134417326	NM_009266	ENSMUSG00000049091	Sephs2	exon (NM_009266, exon 1 of 1)	247
chr2	130455451	130455451	NM_001146084		Fastkd5	intron (NM_001146084, intron 1 of 2)	312
chr15	86044594	86044594	NM_145476	ENSMUSG00000051864	Tbc1d22a	promoter-TSS (NM_145476)	-295
chr5	124778442	124778442	NM_001081323	ENSMUSG00000038126	Mphosph9	promoter-TSS (NM_001081323)	18
chr7	29743051	29743051	NM_021895	ENSMUSG00000054808	Actn4	intron (NM_021895, intron 1 of 20)	4248
chr11	102786015	102786015	NM_197959	ENSMUSG00000051378	Kif18b	intron (NM_197959, intron 1 of 15)	423
chr19	5688256	5688256	NM_144868	ENSMUSG00000054874	Pcnxl3	promoter-TSS (NM_022012)	652
chr11	94538212	94538212	NM_145828	ENSMUSG00000020868	Xylt2	intron (NM_145828, intron 1 of 10)	595
chr2	25127548	25127548	NM_023464	ENSMUSG00000026966	Ssna1	promoter-TSS (NM_175300)	390
chr14	25312702	25312702	NM_011297	ENSMUSG00000025290	Rps24	exon (NM_011297, exon 4 of 6)	2799
chr11	64792899	64792899	NM_023479	ENSMUSG00000020549	Elac2	intron (NM_023479, intron 1 of 24)	362
chr9	98887077	98887077	NM_001122851	ENSMUSG00000032463	Faim	intron (NM_011810, intron 1 of 4)	285
chr2	27281135	27281135	NM_009500	ENSMUSG00000009621	Vav2	intron (NM_009500, intron 1 of 27)	1210
chr2	126501727	126501727	NM_001271467	ENSMUSG00000027361	Gabpb1	promoter-TSS (NM_207669)	346
chr18	65739363	65739363	NM_207255	ENSMUSG00000042439	Zfp532	promoter-TSS (NM_207255)	-521
chr1	193398874	193398874	NM_029766	ENSMUSG00000037474	Dtl	promoter-TSS (NM_178632)	539
chr7	148668154	148668154	NM_001252588	ENSMUSG00000025511	Tspan4	intron (NM_001252588, intron 1 of 7)	5875
chr11	86887341	86887341	NM_025638	ENSMUSG00000061666	Gdpd1	exon (NM_025638, exon 1 of 10)	298
chr8	90661955	90661955	NM_172757	ENSMUSG00000031657	Heatr3	exon (NM_172757, exon 1 of 15)	171
chr11	74716577	74716577	NR_028562		Snord91a	intron (NM_177325, intron 7 of 14)	-2371
chr10	80945116	80945116	NM_176954	ENSMUSG00000034818	Celf5	intron (NM_176954, intron 1 of 11)	338
chr10	126416640	126416640	NM_001113470	ENSMUSG00000078429	Ctdsp2	intron (NM_001113470, intron 1 of 7)	867
chr4	131884944	131884944	NM_027925	ENSMUSG00000028898	Trnau1ap	intron (NM_027925, intron 1 of 8)	509
chr6	38331396	38331396	NM_153600	ENSMUSG00000056832	Ttc26	promoter-TSS (NM_153600)	-128
chr7	25862979	25862979	NM_001168506	ENSMUSG00000045252	Zfp574	intron (NM_175477, intron 1 of 1)	714
chr1	135972374	135972374	NM_007570	ENSMUSG00000020423	Btg2	3' UTR (NM_007570, exon 2 of 2)	3358
chr11	70376650	70376650	NM_001045959	ENSMUSG00000020827	Mink1	intron (NM_001045959, intron 1 of 31)	267
chr2	52532089	52532089	NM_001037099	ENSMUSG00000017412	Cacnb4	promoter-TSS (NM_001037099)	12
chr4	129117716	129117716	NM_153541	ENSMUSG00000048485	Zbtb8b	intron (NM_153541, intron 1 of 3)	346
chr5	75971346	75971346	NM_001122733	ENSMUSG00000005672	Kit	intron (NM_021099, intron 1 of 20)	330
chr17	34784340	34784340	NM_017406	ENSMUSG00000015461	Atf6b	intron (NM_017406, intron 1 of 17)	215
chr17	13113336	13113336	NR_028479		Snora20	intron (NM_013686, intron 6 of 11)	-2387
chr7	87343701	87343701	NM_013659	ENSMUSG00000030539	Sema4b	intron (NM_013659, intron 2 of 14)	11974
chr18	38456559	38456559	NM_001164621	ENSMUSG00000060450	Rnf14	promoter-TSS (NM_001164621)	100
chr11	68605445	68605445	NM_023668	ENSMUSG00000018736	Ndel1	exon (NM_175260, exon 25 of 41)	61188
chr19	55816570	55816570	NM_001142918	ENSMUSG00000024985	Tcf7l2	5' UTR (NM_009333, exon 1 of 13)	270
chr9	114598144	114598144	NM_146229	ENSMUSG00000032435	Dync1li1	exon (NM_146229, exon 1 of 13)	195
chr10	80023056	80023056	NM_025852	ENSMUSG00000047417	Rexo1	intron (NM_025852, intron 1 of 14)	1249
chr2	30329319	30329319	NM_030244	ENSMUSG00000089762	Ier5l	exon (NM_030244, exon 1 of 1)	400
chr14	61792154	61792154	NM_172809	ENSMUSG00000048279	Sacs	exon (NM_172809, exon 3 of 10)	34860
chr9	44413212	44413212	NM_001110826	ENSMUSG00000032097	Ddx6	intron (NM_001110826, intron 1 of 13)	237
chr18	76402216	76402216	NM_001252481	ENSMUSG00000024563	Smad2	intron (NM_010754, intron 1 of 10)	861
chr19	7315297	7315297	NM_027643	ENSMUSG00000024764	Naa40	intron (NM_027643, intron 1 of 7)	415
chr10	41170637	41170637	NM_153398	ENSMUSG00000019826	Zbtb24	intron (NM_153398, intron 1 of 6)	435
chr2	38367505	38367505	NM_001159631	ENSMUSG00000026749	Nek6	intron (NM_001159631, intron 1 of 9)	109
chr1	166179524	166179524	NM_054087	ENSMUSG00000040918	Slc19a2	exon (NM_054087, exon 1 of 6)	338
chr18	34937590	34937590	NM_001081256	ENSMUSG00000038773	Kdm3b	intron (NM_001081256, intron 1 of 23)	928
chr7	19609988	19609988	NM_026605	ENSMUSG00000023118	Sympk	intron (NM_026605, intron 1 of 26)	262
chr11	120329316	120329316	NM_001159328	ENSMUSG00000025793	Hgs	promoter-TSS (NM_197995)	367
chr9	14304718	14304718	XM_003946284	ENSMUSG00000053914	Kdm4d	promoter-TSS (NM_023153)	208
chr2	12340591	12340591	NM_024185	ENSMUSG00000026767	Fam188a	intron (NM_024185, intron 1 of 14)	496
chr15	98702237	98702237	NM_001033388	ENSMUSG00000048154	Mll2	promoter-TSS (NM_001033276)	-601
chr7	38554598	38554598	NM_172385	ENSMUSG00000043456	Zfp536	intron (NM_172385, intron 1 of 5)	173
chr7	140829582	140829582	NM_145995	ENSMUSG00000039990	2700050L05Rik	exon (NM_178115, exon 1 of 25)	224
chr6	119338154	119338154	NM_197985	ENSMUSG00000030168	Adipor2	intron (NM_197985, intron 1 of 7)	29347
chr11	72991098	72991098	NM_029564	ENSMUSG00000040158	Tax1bp3	promoter-TSS (NM_025318)	513
chr2	165637588	165637588	NM_172270	ENSMUSG00000039671	Zmynd8	intron (NM_001252585, intron 13 of 21)	46085
chr11	4537946	4537946	NM_029291	ENSMUSG00000020412	Ascc2	intron (NM_029291, intron 1 of 19)	150
chr3	88754886	88754886	NM_001164533	ENSMUSG00000068921	Dap3	promoter-TSS (NM_001164533)	-682
chr4	40895861	40895861	NM_029814	ENSMUSG00000028419	Chmp5	promoter-TSS (NM_009736)	275
chr4	129349554	129349554	NM_008468	ENSMUSG00000003731	Kpna6	intron (NM_008468, intron 1 of 13)	457
chr4	137772666	137772666	NM_001122896	ENSMUSG00000028759	Hp1bp3	promoter-TSS (NM_001122897)	124
chr19	6058787	6058787	NM_001160239	ENSMUSG00000038274	Fau	intron (NM_001190436, intron 2 of 3)	820
chr11	119161026	119161026	NM_138669	ENSMUSG00000025580	Eif4a3	intron (NM_138669, intron 1 of 11)	331
chr12	88728559	88728559	NM_011479	ENSMUSG00000021036	Sptlc2	intron (NM_011479, intron 1 of 11)	621
chr9	47338722	47338722	NM_001025600	ENSMUSG00000032076	Cadm1	intron (NM_001025600, intron 1 of 8)	287
chr7	28964712	28964712	NM_001037957	ENSMUSG00000002409	Dyrk1b	promoter-TSS (NM_001271370)	210
chr12	77356512	77356512	NM_138745	ENSMUSG00000021048	Mthfd1	exon (NM_138745, exon 1 of 28)	293
chr1	141319248	141319248	NM_172643	ENSMUSG00000033964	Zbtb41	intron (NM_172643, intron 1 of 10)	288
chr16	17619982	17619982	NM_001164609	ENSMUSG00000005899	Smpd4	intron (NM_001164611, intron 1 of 18)	535
chr10	117146658	117146658	NM_010786	ENSMUSG00000020184	Mdm2	intron (NM_010786, intron 3 of 11)	1114
chr11	101115108	101115108	NM_026776	ENSMUSG00000078656	Vps25	promoter-TSS (NM_026776)	51
chr8	3588199	3588199	NM_001163749	ENSMUSG00000044433	Camsap3	intron (NM_001163749, intron 1 of 16)	749
chr1	127331882	127331882	NM_001205385	ENSMUSG00000026341	Actr3	exon (NM_023735, exon 1 of 12)	422
chr11	97695107	97695107	NM_001080935	ENSMUSG00000089676	B230217C12Rik	intron (NM_010688, intron 5 of 6)	-6987
chrX	7722710	7722710	NR_033561		2900002K06Rik	non-coding (NR_033561, exon 1 of 3)	157
chr6	72848872	72848872	NM_019715	ENSMUSG00000055239	Kcmf1	intron (NM_019715, intron 1 of 6)	1101
chr7	30065732	30065732	NM_001082548	ENSMUSG00000074227	Spint2	intron (NM_011464, intron 1 of 6)	1264
chr11	97883552	97883552	NM_001159319	ENSMUSG00000020882	Cacnb1	intron (NM_031173, intron 1 of 12)	389
chr12	81319197	81319197	NM_134156	ENSMUSG00000015143	Actn1	intron (NM_134156, intron 1 of 20)	42161
chr2	164268317	164268317	NM_011521	ENSMUSG00000017009	Sdc4	intron (NM_011521, intron 1 of 4)	371
chr11	60231278	60231278	NM_025757	ENSMUSG00000018415	Gid4	promoter-TSS (NM_145427)	631
chr2	173901829	173901829	NM_001102423	ENSMUSG00000027522	Stx16	promoter-TSS (NM_001102423)	-723
chr4	133443005	133443005	NM_009097	ENSMUSG00000003644	Rps6ka1	intron (NM_009097, intron 1 of 21)	709
chr5	135869931	135869931	NM_148932	ENSMUSG00000053293	Pom121	exon (NM_148932, exon 1 of 13)	485
chr19	8972928	8972928	NM_008060	ENSMUSG00000071650	Ganab	TTS (NM_176843)	327
chr1	95375821	95375821	NM_001159717	ENSMUSG00000026276	2002-09-01	promoter-TSS (NM_133808)	183
chr5	145928330	145928330	NM_178576	ENSMUSG00000029625	Cpsf4	promoter-TSS (NM_133735)	237
chr4	126145665	126145665	NM_153403	ENSMUSG00000041530	Eif2c1	promoter-TSS (NM_153403)	0
chr13	85428036	85428036	NM_145452	ENSMUSG00000021549	Rasa1	exon (NM_145452, exon 1 of 25)	1055
chr11	98825545	98825545	NM_001176528	ENSMUSG00000037992	Rara	intron (NM_001176528, intron 1 of 7)	3760
chr13	55694942	55694942	NM_026211	ENSMUSG00000058569	Tmed9	exon (NM_026211, exon 2 of 5)	446
chr13	96387945	96387945	NM_010169	ENSMUSG00000048376	F2r	intron (NM_010169, intron 1 of 1)	443
chr19	47036170	47036170	NM_001164363	ENSMUSG00000025041	Nt5c2	intron (NM_001164363, intron 1 of 17)	671
chr4	150229335	150229335	NM_133753	ENSMUSG00000028967	Errfi1	promoter-TSS (NR_040649)	135
chr4	41261525	41261525	NM_026893	ENSMUSG00000028436	Dcaf12	exon (NM_026893, exon 1 of 9)	409
chr6	86993080	86993080	NM_013528	ENSMUSG00000029992	Gfpt1	intron (NM_013528, intron 1 of 18)	240
chr8	125096673	125096673	NM_009698	ENSMUSG00000006589	Aprt	3' UTR (NM_026014, exon 10 of 10)	4134
chr10	89148553	89148553	NM_198021	ENSMUSG00000069539	Scyl2	intron (NM_198021, intron 1 of 17)	477
chr10	77532234	77532234	NM_015790	ENSMUSG00000000732	Icosl	5' UTR (NM_015790, exon 1 of 7)	121
chr11	84954127	84954127	NM_001029934	ENSMUSG00000000804	Usp32	promoter-TSS (NM_001029934)	-670
chr4	118782598	118782598	NM_011400	ENSMUSG00000028645	Slc2a1	intron (NM_011400, intron 1 of 9)	1248
chr1	182742774	182742774	NM_008210	ENSMUSG00000060743	H3f3a	intron (NM_008210, intron 1 of 3)	960
chr2	72314667	72314667	NM_025866	ENSMUSG00000055612	Cdca7	intron (NM_025866, intron 1 of 8)	391
chr4	116358833	116358833	NR_040442		AV051173	promoter-TSS (NR_040442)	-206
chr6	100236329	100236329	NM_019743	ENSMUSG00000072872	Rybp	intron (NM_019743, intron 2 of 4)	1023
chr2	24618013	24618013	NM_001042528	ENSMUSG00000004113	Cacna1b	intron (NM_001042528, intron 1 of 46)	554
chr11	115566099	115566099	NM_008163	ENSMUSG00000059923	Grb2	intron (NM_008163, intron 1 of 5)	3812
chr1	13364573	13364573	NM_001077695	ENSMUSG00000005886	Ncoa2	promoter-TSS (NM_008678)	-409
chr8	42083651	42083651	NR_015457		B430010I23Rik	intron (NM_001005863, intron 12 of 13)	-19171
chr3	103718706	103718706	NM_172684	ENSMUSG00000044098	Rsbn1	exon (NM_172684, exon 1 of 7)	663
chr17	36115357	36115357	NM_001165892	ENSMUSG00000038500	Prr3	non-coding (NR_028507, exon 4 of 6)	611
chr9	53055991	53055991	NM_029936	ENSMUSG00000053289	Ddx10	exon (NM_029936, exon 1 of 18)	226
chr3	54859353	54859353	NR_040593		4931419H13Rik	promoter-TSS (NM_007628)	189
chr6	122287587	122287587	NM_001042623	ENSMUSG00000040669	Phc1	promoter-TSS (NM_007905)	-554
chr8	26895344	26895344	NM_026121	ENSMUSG00000037316	Bag4	promoter-TSS (NM_026032)	337
chr16	35490401	35490401	NM_028295	ENSMUSG00000022844	Pdia5	intron (NM_028295, intron 1 of 16)	558
chr1	164670189	164670189	NM_001081290	ENSMUSG00000040225	Prrc2c	intron (NM_001081290, intron 1 of 34)	498
chr8	107851092	107851092	NM_025486	ENSMUSG00000014856	Tmem208	promoter-TSS (NM_177449)	828
chr9	62192041	62192041	NM_009672	ENSMUSG00000032249	Anp32a	intron (NM_009672, intron 1 of 6)	2891
chr7	106289414	106289414	NM_178635	ENSMUSG00000035354	Uvrag	exon (NM_178635, exon 1 of 15)	240
chr11	74986087	74986087	NR_029794		Mir212	promoter-TSS (NR_029794)	-803
chr11	75161597	75161597	NM_001164223	ENSMUSG00000000751	Rpa1	promoter-TSS (NM_001102611)	288
chr19	4192537	4192537	NM_031868	ENSMUSG00000040385	Ppp1ca	intron (NM_031868, intron 1 of 6)	363
chr7	139791064	139791064	NM_009123	ENSMUSG00000048528	Nkx1-2	exon (NM_009123, exon 1 of 2)	256
chr18	35278841	35278841	NM_009818	ENSMUSG00000037815	Ctnna1	intron (NM_009818, intron 1 of 17)	275
chr2	152223208	152223208	NM_011438		Sox12	exon (NM_011438, exon 1 of 1)	574
chr1	36425508	36425508	NM_172652	ENSMUSG00000010453	Kansl3	intron (NM_172652, intron 1 of 20)	518
chr12	86560721	86560721	NM_145445	ENSMUSG00000004788	Eif2b2	intron (NM_145445, intron 1 of 7)	258
chr12	75066082	75066082	NM_178392	ENSMUSG00000021113	Snapc1	intron (NM_178392, intron 1 of 9)	565
chr3	94846217	94846217	NM_008951	ENSMUSG00000005625	Psmd4	intron (NM_008951, intron 1 of 9)	250
chr10	61912252	61912252	NM_181423	ENSMUSG00000020079	Supv3l1	non-coding (NR_027926, exon 1 of 1)	189
chr2	158594099	158594099	NM_027975	ENSMUSG00000027654	Fam83d	exon (NM_027975, exon 1 of 4)	264
chr7	107645684	107645684	NM_011671	ENSMUSG00000033685	Ucp2	exon (NM_011671, exon 4 of 8)	3830
chr2	148498784	148498784	NM_001110159	ENSMUSG00000036992	Nxt1	intron (NM_019761, intron 1 of 1)	407
chr16	33684955	33684955	NM_172934	ENSMUSG00000075254	Heg1	intron (NM_175256, intron 1 of 14)	403
chr11	97605854	97605854	NM_054051	ENSMUSG00000018547	Pip4k2b	TTS (NM_026186)	164
chr5	130418631	130418631	NM_001001327	ENSMUSG00000066735	Vkorc1l1	intron (NM_001001327, intron 1 of 1)	648
chr5	100857222	100857222	NR_034038		5430416N02Rik	intron (NR_034038, intron 2 of 4)	1332
chr9	107301928	107301928	NM_001174047	ENSMUSG00000010066	Cacna2d2	promoter-TSS (NM_001174049)	-283
chr2	26245021	26245021	NM_173180	ENSMUSG00000026926	Pmpca	promoter-TSS (NM_026563)	153
chr4	43592340	43592340	NM_172692	ENSMUSG00000028467	Gba2	promoter-TSS (NM_172692)	-604
chr10	80601034	80601034	NM_010731	ENSMUSG00000035011	Zbtb7a	intron (NM_010731, intron 1 of 2)	2018
chr12	81331734	81331734	NM_134156	ENSMUSG00000015143	Actn1	intron (NM_134156, intron 1 of 20)	29624
chr7	109416769	109416769	NM_009287	ENSMUSG00000030987	Stim1	5' UTR (NM_009287, exon 1 of 12)	431
chr11	102786685	102786685	NM_197959	ENSMUSG00000051378	Kif18b	promoter-TSS (NM_197959)	-247
chr9	61970276	61970276	NR_039595		Mir5133	TTS (NR_039595)	125
chr8	109600629	109600629	NM_025458	ENSMUSG00000031919	Tmed6	exon (NM_009353, exon 7 of 10)	-11085
chr11	20125377	20125377	NM_008996	ENSMUSG00000020149	Rab1	3' UTR (NM_008996, exon 6 of 6)	23772
chrX	166421812	166421812	NM_001039559		G530011O06Rik	intron (NM_010797, intron 5 of 9)	-4963
chr7	147301872	147301872	NM_053119	ENSMUSG00000025465	Echs1	intron (NM_053119, intron 1 of 7)	450
chr8	125736356	125736356	NM_145606	ENSMUSG00000000743	Chmp1a	promoter-TSS (NM_177279)	332
chr10	80522341	80522341	NM_024499	ENSMUSG00000004937	Sgta	intron (NM_024499, intron 1 of 11)	558
chr8	18595877	18595877	NM_173189	ENSMUSG00000039842	Mcph1	intron (NM_173189, intron 1 of 13)	704
chr4	11118320	11118320	NM_001037134	ENSMUSG00000028212	Ccne2	promoter-TSS (NM_009830)	-181
chr11	95851824	95851824	NM_009951	ENSMUSG00000013415	Igf2bp1	intron (NM_009951, intron 2 of 14)	15434
chr5	144165707	144165707	NM_025841	ENSMUSG00000079111	Kdelr2	exon (NM_025841, exon 1 of 5)	208
chr7	107642061	107642061	NM_011671	ENSMUSG00000033685	Ucp2	intron (NM_011671, intron 1 of 7)	207
chr4	124334516	124334516	NM_011141	ENSMUSG00000090125	Pou3f1	promoter-TSS (NM_011141)	-373
chr5	115225254	115225254	NM_026718	ENSMUSG00000041870	Ankrd13a	promoter-TSS (NR_027872)	105
chr1	53841812	53841812	NM_133810	ENSMUSG00000026094	Stk17b	intron (NM_133810, intron 1 of 7)	247
chr4	97535722	97535722	NM_001122952	ENSMUSG00000028565	Nfia	intron (NM_001122953, intron 2 of 9)	91405
chr16	18248504	18248504	NM_011239	ENSMUSG00000005732	Ranbp1	promoter-TSS (NM_001195205)	283
chr17	88377722	88377722	NM_010830	ENSMUSG00000005370	Msh6	intron (NM_010830, intron 1 of 9)	3332
chr8	72566361	72566361	NM_001167939	ENSMUSG00000031858	Mau2	promoter-TSS (NM_027481)	272
chr14	22651203	22651203	NM_011695	ENSMUSG00000021771	Vdac2	intron (NM_011695, intron 2 of 9)	420
chr7	36370297	36370297	NM_145840	ENSMUSG00000056043	Rgs9bp	promoter-TSS (NM_178263)	304
chr15	93349197	93349197	NM_001033217	ENSMUSG00000036158	Prickle1	intron (NM_001033217, intron 1 of 7)	77125
chr11	74584648	74584648	NM_026197	ENSMUSG00000010554	Mettl16	intron (NM_026197, intron 1 of 9)	283
chr12	81858729	81858729	NM_001008423	ENSMUSG00000062961	Ccdc177	exon (NM_001008423, exon 2 of 2)	2973
chr17	29033178	29033178	NR_045457		1700030A11Rik	TTS (NM_172450)	-9032
chr1	89224203	89224203	NM_001110212	ENSMUSG00000048000	Gigyf2	intron (NM_001110212, intron 1 of 28)	599
chr6	122824869	122824869	NM_026267	ENSMUSG00000030327	Necap1	intron (NM_026267, intron 1 of 7)	294
chr3	135102755	135102755	NM_025356	ENSMUSG00000078578	Ube2d3	exon (NM_025356, exon 2 of 8)	1032
chr12	103934364	103934364	NM_172584	ENSMUSG00000057963	Itpk1	intron (NM_172584, intron 1 of 9)	8715
chr6	24477085	24477085	NM_026614	ENSMUSG00000023089	Ndufa5	intron (NM_026614, intron 2 of 4)	602
chr12	112120193	112120193	NM_026048	ENSMUSG00000021276	Cinp	intron (NM_026048, intron 2 of 4)	7162
chr8	126365153	126365153	NM_028536	ENSMUSG00000031971	1700054N08Rik	3' UTR (NM_028536, exon 4 of 4)	18956
chr4	118783551	118783551	NM_011400	ENSMUSG00000028645	Slc2a1	intron (NM_011400, intron 1 of 9)	2201
chr18	61008386	61008386	NM_001198984	ENSMUSG00000024613	Tcof1	intron (NM_001198984, intron 1 of 25)	232
chr11	6963037	6963037	NM_009622	ENSMUSG00000020431	Adcy1	promoter-TSS (NM_009622)	-455
chr17	25968441	25968441	NM_019719	ENSMUSG00000039615	Stub1	3' UTR (NM_028101, exon 9 of 9)	1865
chr19	5602219	5602219	NM_026616	ENSMUSG00000024925	Rnaseh2c	TTS (NM_178637)	346
chr5	140267870	140267870	NM_010757	ENSMUSG00000018143	Mafk	intron (NM_010757, intron 1 of 2)	380
chr18	70631754	70631754	NM_172967	ENSMUSG00000044906	4930503L19Rik	promoter-TSS (NM_029019)	380
chr11	119775300	119775300	NM_001085498	ENSMUSG00000025371	Chmp6	intron (NM_001085498, intron 1 of 7)	176
chr4	116806204	116806204	NM_013807	ENSMUSG00000028680	Plk3	intron (NM_013807, intron 1 of 14)	353
chr2	91771030	91771030	NM_001012335	ENSMUSG00000027239	Mdk	exon (NM_010784, exon 4 of 5)	826
chr17	87845881	87845881	NM_007589	ENSMUSG00000036438	Calm2	intron (NM_007589, intron 1 of 5)	394
chr11	78114605	78114605	NM_017407	ENSMUSG00000002055	Spag5	promoter-TSS (NM_017407)	-488
chr11	59953745	59953745	NM_001037764	ENSMUSG00000062115	Rai1	5' UTR (NM_009021, exon 2 of 6)	161
chr6	122659194	122659194	NM_028016	ENSMUSG00000012396	Nanog	intron (NM_028016, intron 1 of 3)	1608
chr10	80748727	80748727	NM_013769	ENSMUSG00000034917	Tjp3	intron (NM_013769, intron 1 of 20)	5285
chr10	75495697	75495697	NM_177475	ENSMUSG00000049764	Zfp280b	intron (NM_177475, intron 1 of 1)	340
chr11	86569854	86569854	NM_001003908	ENSMUSG00000047126	Cltc	intron (NM_001003908, intron 1 of 31)	1140
chr3	96001304	96001304	NM_026975	ENSMUSG00000015943	Bola1	intron (NM_026975, intron 1 of 1)	205
chr12	87860700	87860700	NM_001159500	ENSMUSG00000021255	Esrrb	3' UTR (NM_011934, exon 7 of 7)	98106
chr3	30895091	30895091	NM_008857	ENSMUSG00000037643	Prkci	intron (NM_008857, intron 1 of 17)	398
chr7	97592332	97592332	NM_145151	ENSMUSG00000051451	Crebzf	exon (NM_145151, exon 1 of 1)	1041
chr8	113580934	113580934	NM_028274		Exosc6	TTS (NM_146217)	695
chr15	98861861	98861861	NM_009448	ENSMUSG00000043091	Tuba1c	intron (NM_009448, intron 1 of 3)	1539
chr2	25876723	25876723	NM_133835	ENSMUSG00000036352	Ubac1	intron (NM_133835, intron 1 of 9)	557
chr5	122952922	122952922	NM_001110140	ENSMUSG00000029467	Atp2a2	promoter-TSS (NM_009722)	-688
chr5	74464100	74464100	NM_177561	ENSMUSG00000054814	Usp46	intron (NM_177561, intron 1 of 8)	336
chr1	16093754	16093754	NM_011291	ENSMUSG00000043716	Rpl7	exon (NM_011291, exon 2 of 7)	760
chr10	87609363	87609363	NM_029249	ENSMUSG00000035365	4930547N16Rik	promoter-TSS (NM_027191)	323
chr12	72932833	72932833	NM_026102	ENSMUSG00000034574	Daam1	intron (NM_026102, intron 1 of 25)	768
chr17	35959154	35959154	NM_133662	ENSMUSG00000003541	Ier3	exon (NM_133662, exon 2 of 2)	496
chr14	122278277	122278277	NM_026861	ENSMUSG00000041765	Ubac2	intron (NM_026861, intron 1 of 8)	449
chr7	28798387	28798387	NM_001100456	ENSMUSG00000096916	Gm4636	intron (NM_001254951, intron 1 of 5)	747
chr9	45646835	45646835	NM_001145947	ENSMUSG00000032086	Bace1	5' UTR (NM_011792, exon 1 of 9)	223
chr2	71186273	71186273	NM_172436	ENSMUSG00000027010	Slc25a12	intron (NM_172436, intron 2 of 17)	19338
chr15	57865603	57865603	NM_029418	ENSMUSG00000022362	9130401M01Rik	intron (NM_029418, intron 1 of 5)	246
chr13	112279410	112279410	NM_001122963	ENSMUSG00000032745	Gpbp1	intron (NM_001122963, intron 1 of 11)	839
chrX	103211663	103211663	NM_025379	ENSMUSG00000031231	Cox7b	intron (NM_025379, intron 1 of 2)	624
chr17	85358185	85358185	NM_001159496	ENSMUSG00000061130	Ppm1b	intron (NM_001159496, intron 1 of 5)	844
chr7	117268042	117268042	NM_009516	ENSMUSG00000031016	Wee1	exon (NM_009516, exon 2 of 11)	2469
chr11	101286837	101286837	NM_026865	ENSMUSG00000075528	Ptges3l	promoter-TSS (NM_026865)	-190
chr8	109674785	109674785	NM_025558	ENSMUSG00000031924	Cyb5b	intron (NM_025558, intron 1 of 4)	224
chr13	34967668	34967668	NM_013830	ENSMUSG00000021413	Prpf4b	intron (NM_013830, intron 1 of 14)	305
chr19	57267710	57267710	NM_001103177	ENSMUSG00000025085	Ablim1	intron (NM_178688, intron 1 of 24)	4272
chr4	131630928	131630928	NM_001128606	ENSMUSG00000028906	Epb4.1	intron (NM_001128607, intron 1 of 17)	300
chr5	104476263	104476263	NM_028794	ENSMUSG00000029310	Nudt9	intron (NM_028794, intron 1 of 7)	233
chr11	35647814	35647814	NM_025936	ENSMUSG00000018848	Rars	intron (NM_025936, intron 1 of 14)	216
chr1	67085186	67085186	NM_001190984	ENSMUSG00000026000	Lancl1	5' UTR (NM_001190985, exon 1 of 9)	222
chr15	79376672	79376672	NM_001040187	ENSMUSG00000055065	Ddx17	exon (NM_199079, exon 1 of 11)	317
chr11	102957939	102957939	NM_152813	ENSMUSG00000020937	Plcd3	intron (NM_152813, intron 1 of 14)	5033
chr3	84283658	84283658	NM_001033301	ENSMUSG00000041842	Fhdc1	promoter-TSS (NM_001205355)	-245
chr6	93863330	93863330	NM_001029850	ENSMUSG00000045095	Magi1	5' UTR (NM_001083320, exon 1 of 23)	218
chr11	109224397	109224397	NM_010303	ENSMUSG00000020611	Gna13	exon (NM_010303, exon 1 of 4)	289
chr16	21212070	21212070	NM_010143	ENSMUSG00000005958	Ephb3	intron (NM_010143, intron 1 of 15)	7202
chr7	146038665	146038665	NM_026391	ENSMUSG00000041769	Ppp2r2d	promoter-TSS (NM_027115)	596
chr8	113367435	113367435	NM_133953	ENSMUSG00000033732	Sf3b3	intron (NM_133953, intron 2 of 25)	3268
chr14	35124789	35124789	NM_008133	ENSMUSG00000021794	Glud1	intron (NM_008133, intron 1 of 12)	876
chr18	36920094	36920094	NM_026464	ENSMUSG00000042660	Wdr55	exon (NM_026464, exon 1 of 7)	201
chr7	53085984	53085984	NM_153419	ENSMUSG00000053801	Grwd1	exon (NM_153419, exon 1 of 7)	175
chr2	69735786	69735786	NM_001081548	ENSMUSG00000044308	Ubr3	exon (NM_001081548, exon 1 of 39)	483
chr11	3813424	3813424	NM_153142	ENSMUSG00000048807	Slc35e4	5' UTR (NM_153142, exon 1 of 2)	1243
chr15	76779014	76779014	NM_054099	ENSMUSG00000063236	1110038F14Rik	promoter-TSS (NM_054099)	40
chr3	98143074	98143074	NM_016966	ENSMUSG00000053398	Phgdh	intron (NM_016966, intron 1 of 11)	818
chr10	127928765	127928765	NM_010860	ENSMUSG00000090841	Myl6	intron (NM_010860, intron 5 of 5)	2116
chr7	86041831	86041831	NM_001162939	ENSMUSG00000030609	Aen	intron (NM_001162939, intron 1 of 3)	1018
chr11	97431458	97431458	NM_018873	ENSMUSG00000038453	Srcin1	intron (NM_018873, intron 1 of 19)	4982
chr2	131004782	131004782	NM_007682	ENSMUSG00000068267	Cenpb	exon (NM_007682, exon 1 of 1)	966
chr3	40886563	40886563	NM_027558	ENSMUSG00000049940	Pgrmc2	exon (NM_027558, exon 1 of 3)	405
chr11	118109631	118109631	NM_001112699	ENSMUSG00000017132	Cyth1	intron (NM_001112699, intron 1 of 12)	275
chr12	82046930	82046930	NM_001079694	ENSMUSG00000021134	Srsf5	promoter-TSS (NR_045057)	439
chr18	30432712	30432712	NM_181414	ENSMUSG00000033628	Pik3c3	intron (NM_181414, intron 1 of 24)	162
chr12	31596037	31596037	NM_001110239	ENSMUSG00000044573	Acp1	promoter-TSS (NM_013709)	440
chr15	12047963	12047963	NM_011767	ENSMUSG00000022201	Zfr	intron (NM_011767, intron 1 of 19)	357
chr2	163900253	163900253	NM_021420	ENSMUSG00000018209	Stk4	intron (NM_021420, intron 1 of 10)	339
chr10	19654507	19654507	NM_008580	ENSMUSG00000071369	Map3k5	exon (NM_008580, exon 1 of 30)	175
chr13	54794789	54794789	NM_001146025	ENSMUSG00000034928	Rnf44	intron (NR_027396, intron 1 of 10)	532
chr11	109513002	109513002	NM_021880	ENSMUSG00000020612	Prkar1a	intron (NM_021880, intron 1 of 10)	739
chr11	6375505	6375505	NM_011221	ENSMUSG00000094483	Purb	exon (NM_011221, exon 1 of 1)	574
chr2	172847667	172847667	NM_019547	ENSMUSG00000027510	Rbm38	exon (NM_019547, exon 1 of 4)	264
chr11	120346254	120346254	NM_027204	ENSMUSG00000039640	Mrpl12	TTS (NM_001159328)	271
chr19	6983984	6983984	NM_012021	ENSMUSG00000024953	Prdx5	promoter-TSS (NM_001166370)	151
chr13	55313652	55313652	NM_008739	ENSMUSG00000021488	Nsd1	intron (NM_008739, intron 1 of 22)	2509
chr10	79423124	79423124	NM_175450	ENSMUSG00000035754	Wdr18	intron (NM_175450, intron 1 of 9)	227
chr2	3341684	3341684	NM_001110214	ENSMUSG00000026648	Dclre1c	intron (NM_146114, intron 1 of 13)	281
chr14	76154030	76154030	NM_177381	ENSMUSG00000034893	Cog3	intron (NM_177381, intron 1 of 22)	270
chr1	157006251	157006251	NM_021433	ENSMUSG00000026470	Stx6	intron (NM_021433, intron 1 of 7)	418
chr19	21854185	21854185	NM_001033759	ENSMUSG00000024754	Tmem2	intron (NM_001033759, intron 1 of 23)	1353
chr13	35931063	35931063	NM_145938	ENSMUSG00000021418	Rpp40	intron (NM_009881, intron 5 of 9)	67153
[truncated: 6,904 more rows]

## Sheet: Nsl1 peaks
Chr	Start	End	Nearest Refseq	Nearest Ensembl	Gene Name	Annotation	Distance to TSS
chr4	150775991	150775991	NM_009498	ENSMUSG00000028955	Vamp3	intron (NM_001081557, intron 5 of 23)	-343929
chr3	152975169	152975169	NM_012028	ENSMUSG00000039037	St6galnac5	intron (NM_011372, intron 3 of 4)	-329998
chr5	132061516	132061516	NM_145218	ENSMUSG00000034040	Wbscr17	intron (NM_177047, intron 5 of 18)	-278124
chr13	77578276	77578276	NM_001163419	ENSMUSG00000064138	Fam172a	intron (NM_001145676, intron 19 of 19)	-269675
chr3	152913729	152913729	NM_012028	ENSMUSG00000039037	St6galnac5	intron (NM_011372, intron 3 of 4)	-268558
chr14	22132009	22132009	NM_001205241	ENSMUSG00000021767	Myst4	intron (NM_134079, intron 6 of 10)	-186983
chr8	112968343	112968343	NM_146216	ENSMUSG00000010936	Vac14	intron (NM_172916, intron 19 of 86)	-174195
chr11	113764914	113764914	NM_001163346	ENSMUSG00000041598	Cdc42ep4	intron (NM_172800, intron 2 of 44)	-151785
chr4	146779910	146779910	XM_003946328	ENSMUSG00000065999	Gm13154	intron (NM_001039209, intron 1 of 2)	-147476
chr13	53221195	53221195	NM_017373	ENSMUSG00000056749	Nfil3	intron (NM_013846, intron 4 of 8)	-144787
chr11	113749632	113749632	NM_001163346	ENSMUSG00000041598	Cdc42ep4	intron (NM_172800, intron 4 of 44)	-136503
chr4	139656279	139656279	NM_173427	ENSMUSG00000078234	Klhdc7a	intron (NM_198610, intron 3 of 9)	-132338
chr10	63154667	63154667	NM_001164376	ENSMUSG00000060843	Ctnna3	intron (NM_177612, intron 5 of 17)	-129136
chr11	107901289	107901289	NM_080644	ENSMUSG00000040373	Cacng5	intron (NM_011101, intron 5 of 16)	-124920
chr15	97199760	97199760	NM_001164563	ENSMUSG00000048218	Amigo2	intron (NM_172293, intron 4 of 5)	-122042
chr11	107890106	107890106	NM_080644	ENSMUSG00000040373	Cacng5	intron (NM_011101, intron 5 of 16)	-113737
chr14	6036375	6036375	NM_001205306	ENSMUSG00000096629	Gm3383	intron (NM_001270812, intron 1 of 7)	-102822
chr2	72023484	72023484	NM_001164791	ENSMUSG00000004085	B230120H23Rik	intron (NM_001204165, intron 10 of 30)	-100210
chr12	30525034	30525034	NM_181395	ENSMUSG00000020674	Pxdn	intron (NM_001093776, intron 13 of 24)	-97867
chr11	107138287	107138287	NM_001161329	ENSMUSG00000018433	Nol11	intron (NM_145823, intron 5 of 9)	-87592
chr19	53881254	53881254	NM_001168491	ENSMUSG00000024975	Pdcd4	intron (NM_001170847, intron 1 of 13)	-85467
chr13	110031113	110031113	NR_030644		Mir582	intron (NM_011056, intron 3 of 16)	-83825
chr11	113694022	113694022	NM_001163346	ENSMUSG00000041598	Cdc42ep4	intron (NM_172800, intron 26 of 44)	-80893
chr15	37277370	37277370	NM_029113	ENSMUSG00000022288	4930447A16Rik	intron (NM_026496, intron 13 of 15)	-77939
chr9	42824015	42824015	NM_175481	ENSMUSG00000032017	Grik4	exon (NM_027144, exon 11 of 41)	-71561
chr19	53899590	53899590	NM_001168491	ENSMUSG00000024975	Pdcd4	intron (NM_001170847, intron 5 of 13)	-67131
chr14	64414146	64414146	NM_028228	ENSMUSG00000021958	Pinx1	intron (NM_173393, intron 1 of 2)	-65003
chr4	146872999	146872999	XM_003946328	ENSMUSG00000065999	Gm13154	intron (NM_001039209, intron 1 of 2)	-54387
chr15	84603439	84603439	NR_040347		Gm20556	TTS (NM_001205334)	-52743
chr8	121819555	121819555	NM_024219	ENSMUSG00000031839	Hsbp1	intron (NM_019707, intron 11 of 13)	-48883
chr17	47459289	47459289	NM_001146211	ENSMUSG00000034729	Mrps10	intron (NM_001097623, intron 9 of 19)	-46547
chr11	81430204	81430204	NM_001033765		1700071K01Rik	intron (NM_001034013, intron 1 of 9)	-43163
chr4	107744042	107744042	NM_172874	ENSMUSG00000028600	Podn	intron (NM_011327, intron 11 of 15)	-39347
chr10	75456571	75456571	NM_177475	ENSMUSG00000049764	Zfp280b	exon (NM_198635, exon 9 of 14)	-38786
chr2	145692184	145692184	NM_001141965	ENSMUSG00000002728	Naa20	intron (NM_028724, intron 9 of 12)	-36793
chr16	93795588	93795588	NM_001045529	ENSMUSG00000039456	Morc3	intron (NM_027293, intron 27 of 36)	-36778
chr9	61831261	61831261	NM_024245	ENSMUSG00000032254	Kif23	intron (NM_028748, intron 2 of 7)	-36655
chr12	81269558	81269558	NR_033514		2310015A10Rik	intron (NM_134156, intron 20 of 20)	-35727
chr1	182295507	182295507	NR_003623		Gm5069	intron (NM_001081175, intron 2 of 7)	-34827
chr8	128911602	128911602	NM_174987	ENSMUSG00000051671	1810063B05Rik	intron (NM_175434, intron 4 of 6)	-34799
chr5	114392864	114392864	NM_011779	ENSMUSG00000004530	Coro1c	exon (NM_198109, exon 15 of 15)	-34149
chr14	70641598	70641598	NM_001271407	ENSMUSG00000022091	Sorbs3	intron (NM_008915, intron 6 of 13)	-34120
chr15	83459423	83459423	NM_183017	ENSMUSG00000016757	Ttll12	intron (NM_022723, intron 9 of 21)	-33836
chr12	71027936	71027936	NM_201519	ENSMUSG00000034761	Map4k5	intron (NM_178628, intron 3 of 14)	-33786
chr1	155066787	155066787	NM_008485	ENSMUSG00000026479	Lamc2	3' UTR (NM_010683, exon 28 of 28)	-33210
chr6	112678892	112678892	NM_001167730	ENSMUSG00000030254	Rad18	intron (NM_080448, intron 20 of 21)	-32228
chr18	61976978	61976978	NM_178928	ENSMUSG00000033032	Afap1l1	intron (NM_001164491, intron 14 of 23)	-30662
chr11	87953077	87953077	NM_001172099	ENSMUSG00000018378	Cuedc1	intron (NM_198013, intron 1 of 10)	-29990
chr5	136750490	136750490	NM_018825	ENSMUSG00000005057	Sh2b2	3' UTR (NM_009986, exon 24 of 24)	-29717
chr3	129428029	129428029	NR_040589		6330410L21Rik	intron (NM_010113, intron 6 of 23)	-28647
chr5	118399622	118399622	NM_145564	ENSMUSG00000032898	Fbxo21	intron (NM_008712, intron 25 of 27)	-27157
chr7	127857724	127857724	NM_177697	ENSMUSG00000030889	Vwa3a	intron (NM_001164580, intron 1 of 2)	-25347
chr13	46848477	46848477	NM_175749	ENSMUSG00000021374	Nup153	intron (NM_010617, intron 36 of 37)	-25259
chr13	58400331	58400331	NM_019832	ENSMUSG00000021552	Gkap1	intron (NM_175214, intron 13 of 16)	-24782
chr11	30910534	30910534	NM_026527	ENSMUSG00000020309	Chac2	intron (NM_023906, intron 2 of 9)	-24169
chr11	110136320	110136320	NM_001166556	ENSMUSG00000044749	Abca6	intron (NM_147219, intron 36 of 38)	-23230
chr10	126670391	126670391	NM_054097	ENSMUSG00000025417	Pip4k2c	intron (NM_001039000, intron 23 of 28)	-21713
chr6	124386498	124386498	NM_008995	ENSMUSG00000005069	Pex5	intron (NM_153508, intron 16 of 17)	-21413
chr9	103438618	103438618	NR_040764		4932413F04Rik	intron (NM_178638, intron 3 of 5)	-20802
chr16	35001764	35001764	NM_023587	ENSMUSG00000035376	Ptplb	3' UTR (NM_139300, exon 32 of 32)	-20743
chr18	67523781	67523781	NR_033214		B430212C06Rik	intron (NM_007702, intron 3 of 4)	-20024
chr3	115976422	115976422	NM_022427	ENSMUSG00000068696	Gpr88	3' UTR (NM_001080818, exon 16 of 16)	-20020
chr9	75135629	75135629	NM_010313	ENSMUSG00000032192	Gnb5	intron (NM_001081322, intron 29 of 40)	-18466
chr8	72444395	72444395	NM_023312	ENSMUSG00000036199	Ndufa13	intron (NM_145596, intron 3 of 12)	-17938
chr11	67072800	67072800	NM_177369	ENSMUSG00000055775	Myh8	exon (NM_010855, exon 38 of 39)	-17826
chr12	112981706	112981706	NM_001025360	ENSMUSG00000021288	Klc1	intron (NM_001163388, intron 4 of 5)	-15354
chr14	41904262	41904262	NM_133653	ENSMUSG00000037798	Mat1a	intron (NM_027094, intron 6 of 7)	-14408
chr11	81400731	81400731	NM_001033765		1700071K01Rik	intron (NM_001034013, intron 1 of 9)	-13690
chr13	12567637	12567637	NM_001199043	ENSMUSG00000057554	Lgals8	3' UTR (NM_133643, exon 6 of 6)	-13632
chr7	146420930	146420930	NM_001033206	ENSMUSG00000060260	Pwwp2b	intron (NM_027164, intron 8 of 10)	-13451
chr3	108261538	108261538	NM_001204979	ENSMUSG00000068739	Sars	intron (NM_001033304, intron 20 of 20)	-13361
chr3	145799524	145799524	NM_001005846	ENSMUSG00000011008	Mcoln2	intron (NM_134160, intron 8 of 11)	-13273
chr19	42366654	42366654	NR_037246		Mir3085	intron (NM_145123, intron 11 of 14)	-11994
chr12	70794805	70794805	NM_001135559	ENSMUSG00000034801	Sos2	intron (NM_145443, intron 9 of 9)	-11966
chr11	117181790	117181790	NM_001113486	ENSMUSG00000059248	2009-09-01	intron (NM_001113487, intron 2 of 10)	-11239
chr8	107888251	107888251	NM_001081333	ENSMUSG00000014782	Plekhg4	intron (NM_001081332, intron 14 of 15)	-11030
chr18	67492369	67492369	NM_007702	ENSMUSG00000024526	Cidea	intron (NR_033214, intron 1 of 3)	-10849
chr2	4470471	4470471	NM_001177843	ENSMUSG00000026657	Frmd4a	intron (NM_001177843, intron 11 of 23)	-10329
chr2	167328471	167328471	NM_170756	ENSMUSG00000047030	Spata2	intron (NM_030743, intron 2 of 7)	-10097
chr12	106934265	106934265	NM_030187	ENSMUSG00000041323	Ak7	intron (NM_178613, intron 1 of 2)	-9927
chr11	68849505	68849505	NM_011496	ENSMUSG00000020897	Aurkb	intron (NM_001013256, intron 22 of 22)	-9640
chr17	32813284	32813284	NM_134127	ENSMUSG00000073424	Cyp4f15	exon (NM_001101588, exon 12 of 12)	-9320
chr15	97086669	97086669	NM_001164563	ENSMUSG00000048218	Amigo2	intron (NM_172293, intron 1 of 5)	-8951
chr11	97866409	97866409	NM_207231	ENSMUSG00000038352	Arl5c	exon (NM_001159319, exon 13 of 13)	-8922
chrX	166425691	166425691	NM_001039559		G530011O06Rik	exon (NM_183151, exon 9 of 10)	-8842
chr17	28400325	28400325	NR_045427		1810013A23Rik	intron (NM_011145, intron 2 of 7)	-8328
chr2	154206556	154206556	NM_025876	ENSMUSG00000027487	Cdk5rap1	intron (NM_009228, intron 4 of 7)	-8101
chr13	48974163	48974163	NM_011078	ENSMUSG00000038025	Phf2	TTS (NM_001033268)	-7909
chr11	96883366	96883366	NM_146027	ENSMUSG00000020877	Scrn2	exon (NM_031183, exon 2 of 2)	-7900
chr15	54952917	54952917	NR_045093		Gm9920	intron (NM_145470, intron 1 of 8)	-7780
chr17	33061912	33061912	NM_001204333	ENSMUSG00000024292	Cyp4f14	intron (NM_130882, intron 12 of 12)	-7625
chr1	174299124	174299124	NM_026234	ENSMUSG00000050229	Pigm	exon (NM_001039484, exon 2 of 2)	-7538
chr8	85973837	85973837	NM_001039137	ENSMUSG00000063253	Scoc	intron (NM_001039137, intron 1 of 3)	-7290
chr11	120338867	120338867	NM_027204	ENSMUSG00000039640	Mrpl12	exon (NM_001159328, exon 11 of 22)	-7116
chrX	166423811	166423811	NM_001039559		G530011O06Rik	intron (NM_010797, intron 7 of 9)	-6962
chr3	10342553	10342553	NM_001010834	ENSMUSG00000058921	Slc10a5	intron (NM_025512, intron 6 of 7)	-6897
chr11	117693838	117693838	NM_009387	ENSMUSG00000025574	Tk1	intron (NM_027827, intron 3 of 10)	-6510
chr14	71059147	71059147	NM_181345	ENSMUSG00000047911	Npm2	3' UTR (NM_023045, exon 28 of 28)	-6256
chrX	166422997	166422997	NM_001039559		G530011O06Rik	exon (NM_183151, exon 7 of 10)	-6148
chr11	35654075	35654075	NM_025936	ENSMUSG00000018848	Rars	intron (NM_170779, intron 21 of 22)	-6045
chr18	37815578	37815578	NM_033584		Pcdhga1	intron (NM_001174154, intron 1 of 3)	-6021
chr14	17075823	17075823	NM_021504	ENSMUSG00000021785	Ngly1	intron (NM_027695, intron 1 of 2)	-6005
chr7	52949518	52949518	NM_009800	ENSMUSG00000003273	Car11	exon (NM_001033356, exon 6 of 6)	-5819
chr11	117187283	117187283	NM_001113486	ENSMUSG00000059248	2009-09-01	intron (NM_001113487, intron 2 of 10)	-5746
chr2	147004416	147004416	NR_030769		Nkx2-2as	intron (NM_001077632, intron 2 of 2)	-5403
chr10	81106533	81106533	NM_001142963	ENSMUSG00000096856	Gm10778	exon (NM_027480, exon 17 of 20)	-5281
chr11	82689560	82689560	NM_001007465	ENSMUSG00000020696	Rffl	3' UTR (NM_011235, exon 10 of 10)	-4848
chr2	13197750	13197750	NM_009105	ENSMUSG00000026727	Rsu1	TTS (NM_001081084)	-4845
chr11	87236535	87236535	NM_001199293	ENSMUSG00000010342	Tex14	intron (NM_031386, intron 1 of 30)	-4558
chr6	124695642	124695642	NM_013535	ENSMUSG00000072772	Grcc10	intron (NM_007881, intron 6 of 9)	-4545
chr16	92404591	92404591	NM_001081549	ENSMUSG00000022951	Rcan1	intron (NM_001081549, intron 1 of 3)	-4269
chr11	35652114	35652114	NM_025936	ENSMUSG00000018848	Rars	TTS (NM_170779)	-4084
chr11	51460390	51460390	NM_175289		D930048N14Rik	intron (NM_145974, intron 1 of 4)	-4066
chr11	109220069	109220069	NM_010303	ENSMUSG00000020611	Gna13	intron (NR_038097, intron 1 of 1)	-4039
chr11	100432348	100432348	NM_001146318	ENSMUSG00000006782	Cnp	intron (NM_028918, intron 11 of 11)	-3905
chr8	73909687	73909687	NM_010150	ENSMUSG00000002393	Nr2f6	exon (NM_181418, exon 13 of 13)	-3836
chr18	66382780	66382780	NR_030467		Mir694	intron (NM_178793, intron 2 of 10)	-3793
chr2	120299056	120299056	NM_001109761	ENSMUSG00000079110	Capn3	intron (NM_001177799, intron 1 of 20)	-3589
chrX	166419890	166419890	NM_001039559		G530011O06Rik	exon (NM_183151, exon 5 of 10)	-3041
chr6	124709499	124709499	NM_007881	ENSMUSG00000004263	Atn1	TTS (NM_013509)	-2994
chr17	56095688	56095688	NM_028381	ENSMUSG00000003208	Ccdc94	exon (NM_015766, exon 4 of 5)	-2922
chr8	73293111	73293111	NM_023065	ENSMUSG00000031838	Ifi30	exon (NM_008841, exon 15 of 16)	-2549
chr11	97850232	97850232	NM_001163608	ENSMUSG00000017417	Plxdc1	TTS (NM_207231)	-2472
chr5	24048636	24048636	NM_080444	ENSMUSG00000038204	Asb10	TTS (NR_033188)	-2370
chr10	80655305	80655305	NR_015477		2310050B05Rik	exon (NM_001190474, exon 9 of 9)	-2131
chr7	52823479	52823479	NM_001243052	ENSMUSG00000030826	Bcat2	TTS (NM_025330)	-2044
chr4	135519454	135519454	NM_178389	ENSMUSG00000028671	Gale	TTS (NM_008254)	-1626
chr11	3996899	3996899	NM_026443	ENSMUSG00000004748	Mtfp1	TTS (NM_144520)	-1465
chr7	26541110	26541110	NM_144922	ENSMUSG00000040725	Hnrnpul1	TTS (NM_001190975)	-1371
chr8	108662199	108662199	NM_176838	ENSMUSG00000084128	Esrp2	non-coding (NR_040346, exon 4 of 4)	-1325
chr7	52309557	52309557	NM_175022	ENSMUSG00000046574	Prr12	exon (NM_022999, exon 7 of 7)	-1306
chr4	107039392	107039392	NM_028355	ENSMUSG00000028614	Tmem48	promoter-TSS (NM_028355)	-997
chr16	17618468	17618468	NM_001164609	ENSMUSG00000005899	Smpd4	promoter-TSS (NM_001164609)	-979
chr16	33517441	33517441	NM_001083902	ENSMUSG00000035506	Slc12a8	promoter-TSS (NM_134251)	-974
chr8	73133181	73133181	NM_133772	ENSMUSG00000070003	Ssbp4	promoter-TSS (NM_133772)	-968
chr11	77795375	77795375	NM_174852	ENSMUSG00000037791	Phf12	promoter-TSS (NM_174852)	-943
chr11	74643486	74643486	NM_010813	ENSMUSG00000000282	Mnt	promoter-TSS (NM_010813)	-940
chr17	26057587	26057587	NM_139154	ENSMUSG00000025730	Rab40c	promoter-TSS (NM_139154)	-928
chr11	101285475	101285475	NM_172566	ENSMUSG00000035007	Rundc1	promoter-TSS (NM_172566)	-924
chrX	166417771	166417771	NM_001039559		G530011O06Rik	promoter-TSS (NR_029457)	-922
chr17	15701208	15701208	NM_144809	ENSMUSG00000051977	Prdm9	promoter-TSS (NM_144809)	-921
chr3	94820068	94820068	NM_030074	ENSMUSG00000019338	Zfp687	promoter-TSS (NM_030074)	-908
chr9	121187198	121187198	NM_177589	ENSMUSG00000040936	Ulk4	promoter-TSS (NM_177589)	-908
chr11	95868162	95868162	NM_009951	ENSMUSG00000013415	Igf2bp1	promoter-TSS (NM_009951)	-904
chr11	102269732	102269732	NM_026542	ENSMUSG00000018677	Slc25a39	promoter-TSS (NM_026542)	-901
chr10	79604165	79604165	NM_025313	ENSMUSG00000003072	Atp5d	promoter-TSS (NM_025313)	-895
chr10	39978362	39978362	NM_026113	ENSMUSG00000019837	Gtf3c6	promoter-TSS (NM_026113)	-891
chr11	105945326	105945326	NM_011947	ENSMUSG00000020700	Map3k3	promoter-TSS (NM_011947)	-890
chr18	45718932	45718932	NM_080465	ENSMUSG00000054477	Kcnn2	promoter-TSS (NM_080465)	-876
chr11	102976788	102976788	NM_138753	ENSMUSG00000048878	Hexim1	promoter-TSS (NM_138753)	-851
chr2	26301586	26301586	NM_153125	ENSMUSG00000026924	Sec16a	promoter-TSS (NM_153125)	-850
chr7	3596049	3596049	NM_146176	ENSMUSG00000035632	Cnot3	promoter-TSS (NM_146176)	-822
chr3	30500195	30500195	NM_030557	ENSMUSG00000037730	Mynn	promoter-TSS (NM_030557)	-814
chr11	98458792	98458792	NM_001195544		Gm12	promoter-TSS (NM_001195544)	-813
chr17	30141242	30141242	NM_148926	ENSMUSG00000044477	Zfand3	promoter-TSS (NM_148926)	-790
chr8	129118119	129118119	NM_001164598	ENSMUSG00000051495	Irf2bp2	promoter-TSS (NM_001164598)	-783
chr2	173901778	173901778	NM_001102423	ENSMUSG00000027522	Stx16	promoter-TSS (NM_001102423)	-774
chr5	115372495	115372495	NM_145209	ENSMUSG00000041827	Oasl1	promoter-TSS (NM_145209)	-754
chr1	80337753	80337753	NM_016716	ENSMUSG00000004364	Cul3	promoter-TSS (NM_016716)	-748
chr11	86171773	86171773	NM_001080931	ENSMUSG00000034297	Med13	promoter-TSS (NM_001080931)	-746
chr17	8475937	8475937	NM_018819	ENSMUSG00000023861	Mpc1	promoter-TSS (NM_018819)	-741
chr8	96333999	96333999	NM_001113384	ENSMUSG00000031748	Gnao1	promoter-TSS (NM_010308)	-739
chr11	97049942	97049942	NM_008379	ENSMUSG00000001440	Kpnb1	promoter-TSS (NM_008379)	-736
chr17	57171662	57171662	NM_010613	ENSMUSG00000007670	Khsrp	promoter-TSS (NM_010613)	-732
chr15	102236017	102236017	NM_013672	ENSMUSG00000001280	Sp1	promoter-TSS (NM_013672)	-730
chr9	119232265	119232265	NM_133985	ENSMUSG00000036737	Oxsr1	promoter-TSS (NM_133985)	-720
chr14	73110523	73110523	NM_207636	ENSMUSG00000033487	Fndc3a	promoter-TSS (NM_207636)	-713
chr3	126299179	126299179	NM_001025438	ENSMUSG00000053819	Camk2d	promoter-TSS (NM_023813)	-712
chr11	102158654	102158654	NM_001098836	ENSMUSG00000059995	Atxn7l3	promoter-TSS (NM_001098836)	-711
chr11	121120592	121120592	NM_001080932	ENSMUSG00000039275	Foxk2	promoter-TSS (NM_001080932)	-709
chr10	79578581	79578581	NM_011492	ENSMUSG00000003068	Stk11	promoter-TSS (NM_011492)	-700
chr11	95685118	95685118	NM_153104	ENSMUSG00000050860	Phospho1	promoter-TSS (NM_153104)	-696
chr2	160935482	160935482	NM_173368	ENSMUSG00000057133	Chd6	promoter-TSS (NM_173368)	-690
chr2	168781775	168781775	NM_009564	ENSMUSG00000027551	Zfp64	promoter-TSS (NM_009564)	-688
chr19	12039646	12039646	NM_001033174	ENSMUSG00000024687	Osbp	promoter-TSS (NM_001033174)	-688
chr12	99984496	99984496	NM_001008506	ENSMUSG00000021012	Zc3h14	promoter-TSS (NM_001160107)	-682
chr8	108582837	108582837	NM_010901	ENSMUSG00000031902	Nfatc3	promoter-TSS (NM_010901)	-666
chr11	87240427	87240427	NM_001199293	ENSMUSG00000010342	Tex14	promoter-TSS (NM_001199293)	-666
chr6	71583551	71583551	NM_001038695	ENSMUSG00000053470	Kdm3a	promoter-TSS (NM_173001)	-652
chr8	98332011	98332011	NM_001205226	ENSMUSG00000036550	Cnot1	promoter-TSS (NM_001205226)	-649
chr13	94073803	94073803	NM_011982	ENSMUSG00000007617	Homer1	promoter-TSS (NM_147176)	-647
chr5	110878169	110878169	NM_001142642	ENSMUSG00000043323	Fbrsl1	promoter-TSS (NM_001142642)	-647
chr15	36539373	36539373	NM_008774	ENSMUSG00000022283	Pabpc1	promoter-TSS (NM_008774)	-645
chr19	29881142	29881142	NM_172836	ENSMUSG00000046138	9930021J03Rik	promoter-TSS (NM_172836)	-643
chr11	20100967	20100967	NM_008996	ENSMUSG00000020149	Rab1	promoter-TSS (NM_008996)	-638
chr16	17233051	17233051	NM_178922	ENSMUSG00000050240	Hic2	promoter-TSS (NM_178922)	-629
chr9	44729454	44729454	NM_013795	ENSMUSG00000038717	Atp5l	promoter-TSS (NM_013795)	-629
chr19	11986260	11986260	NM_172635	ENSMUSG00000046139	Patl1	promoter-TSS (NM_172635)	-629
chr10	53471332	53471332	NM_001081428	ENSMUSG00000019856	Fam184a	promoter-TSS (NM_001081428)	-617
chr7	4453899	4453899	NM_029834	ENSMUSG00000019254	Ppp1r12c	promoter-TSS (NM_029834)	-617
chr10	80829178	80829178	NM_001014836	ENSMUSG00000020234	4930404N11Rik	promoter-TSS (NM_001014836)	-613
chr12	16901178	16901178	NM_009072	ENSMUSG00000020580	Rock2	promoter-TSS (NM_009072)	-606
chr19	3576354	3576354	NM_001164159	ENSMUSG00000024908	Ppp6r3	promoter-TSS (NM_028999)	-605
chr17	23862699	23862699	NM_023058	ENSMUSG00000023908	Pkmyt1	promoter-TSS (NM_023058)	-604
chr9	59334782	59334782	NM_019927	ENSMUSG00000025234	Arih1	promoter-TSS (NM_019927)	-601
chr7	17200941	17200941	NM_172739	ENSMUSG00000058230	Grlf1	promoter-TSS (NM_172739)	-599
chr11	98064030	98064030	NM_001109626	ENSMUSG00000003119	Cdk12	promoter-TSS (NM_026952)	-589
chr17	56395628	56395628	NM_010192	ENSMUSG00000043683	Fem1a	promoter-TSS (NM_010192)	-588
chr14	87815803	87815803	NM_001253755	ENSMUSG00000022019	Tdrd3	promoter-TSS (NM_172605)	-587
chr7	50698932	50698932	NM_026695	ENSMUSG00000004610	Etfb	promoter-TSS (NM_026695)	-581
chr7	148629832	148629832	NM_022654	ENSMUSG00000025507	Lrdd	promoter-TSS (NM_022654)	-578
chr11	96112397	96112397	NR_037977		Gm53	promoter-TSS (NR_037977)	-577
chr11	60693114	60693114	NM_001168507	ENSMUSG00000043284	Tmem11	promoter-TSS (NM_173453)	-574
chr1	127457020	127457020	NM_028787	ENSMUSG00000026342	Slc35f5	promoter-TSS (NM_028787)	-573
chr15	78005111	78005111	NM_025931	ENSMUSG00000016637	Ift27	promoter-TSS (NM_025931)	-573
chr11	21271454	21271454	NM_139297	ENSMUSG00000001891	Ugp2	promoter-TSS (NM_139297)	-572
chr11	70468718	70468718	NM_011072	ENSMUSG00000018293	Pfn1	promoter-TSS (NM_011072)	-566
chr5	129525469	129525469	NM_009391	ENSMUSG00000029430	Ran	promoter-TSS (NM_009391)	-562
chr4	116229773	116229773	NM_029868	ENSMUSG00000034042	Gpbp1l1	promoter-TSS (NM_029868)	-559
chr8	11555511	11555511	NM_011919	ENSMUSG00000045969	Ing1	promoter-TSS (NM_011919)	-555
chr7	20301330	20301330	NM_001109748	ENSMUSG00000002984	Tomm40	promoter-TSS (NM_016871)	-552
chr2	119303914	119303914	NM_026574	ENSMUSG00000034154	Ino80	promoter-TSS (NM_026574)	-549
chr4	45025833	45025833	NM_001163283	ENSMUSG00000049657	Zbtb5	promoter-TSS (NM_001163284)	-549
chr7	105851325	105851325	NM_028410	ENSMUSG00000030753	Prkrir	promoter-TSS (NM_028410)	-548
chr7	30569265	30569265	NM_013705	ENSMUSG00000047473	Zfp30	promoter-TSS (NM_013705)	-544
chr11	120434793	120434793	NM_011032	ENSMUSG00000025130	P4hb	promoter-TSS (NM_011032)	-543
chr7	48888359	48888359	NM_023363	ENSMUSG00000074165	Zfp788	promoter-TSS (NM_023363)	-542
chr11	97223328	97223328	NM_138657	ENSMUSG00000038485	Socs7	promoter-TSS (NM_138657)	-537
chr2	73224990	73224990	NM_001080707	ENSMUSG00000041762	Gpr155	promoter-TSS (NM_001190297)	-535
chr9	78023187	78023187	NR_040401		C920006O11Rik	promoter-TSS (NR_040401)	-534
chr2	174298972	174298972	NM_025531	ENSMUSG00000016257	Slmo2	promoter-TSS (NM_025531)	-530
chr11	61497386	61497386	NM_178618	ENSMUSG00000042377	Fam83g	promoter-TSS (NM_178618)	-526
chr7	31374271	31374271	NM_029274	ENSMUSG00000006307	Wbp7	promoter-TSS (NM_029274)	-526
chr3	95623402	95623402	NM_001081293	ENSMUSG00000028106	Rprd2	promoter-TSS (NM_001081293)	-526
chr4	153535319	153535319	NM_026388	ENSMUSG00000029030	Tprgl	promoter-TSS (NM_026388)	-526
chr12	70993567	70993567	NM_178628	ENSMUSG00000021066	Atl1	promoter-TSS (NM_178628)	-525
chr3	157609908	157609908	NM_001013806	ENSMUSG00000039988	Ankrd13c	promoter-TSS (NM_001013806)	-522
chr19	60965130	60965130	NM_018869	ENSMUSG00000003228	Grk5	promoter-TSS (NM_018869)	-522
chr19	4509953	4509953	NM_001162946	ENSMUSG00000024892	Pcx	promoter-TSS (NM_001162946)	-519
chr5	104475512	104475512	NM_028794	ENSMUSG00000029310	Nudt9	promoter-TSS (NM_028794)	-518
chr8	97604583	97604583	NM_028805	ENSMUSG00000031787	Katnb1	promoter-TSS (NM_028805)	-518
chr11	97606536	97606536	NM_054051	ENSMUSG00000018547	Pip4k2b	promoter-TSS (NM_054051)	-518
chr5	147042734	147042734	NM_181570	ENSMUSG00000029635	Cdk8	promoter-TSS (NM_153599)	-517
chr14	120877172	120877172	NM_029519	ENSMUSG00000051615	Rap2a	promoter-TSS (NM_029519)	-511
chr10	57785706	57785706	NM_001193303	ENSMUSG00000019920	Lims1	promoter-TSS (NM_026148)	-508
chr13	17897438	17897438	NM_001081058	ENSMUSG00000041297	Cdk13	promoter-TSS (NM_001081058)	-507
chr11	116975980	116975980	NM_001166506	ENSMUSG00000020823	Sec14l1	promoter-TSS (NM_001166506)	-506
chr3	95686656	95686656	NM_001033302	ENSMUSG00000038550	Gm129	promoter-TSS (NM_001033302)	-505
chr10	80288896	80288896	NM_008753	ENSMUSG00000035242	Oaz1	promoter-TSS (NM_008753)	-505
chr19	36628625	36628625	NM_001163471	ENSMUSG00000041180	Hectd2	promoter-TSS (NM_001163471)	-504
chr11	84953961	84953961	NM_001029934	ENSMUSG00000000804	Usp32	promoter-TSS (NM_001029934)	-504
chr5	46060661	46060661	NM_019438	ENSMUSG00000015880	Ncapg	promoter-TSS (NM_019438)	-503
chr4	44768932	44768932	NM_177027	ENSMUSG00000035649	Zcchc7	promoter-TSS (NM_138590)	-499
chr12	85029017	85029017	NM_008943	ENSMUSG00000019969	Psen1	promoter-TSS (NM_008943)	-496
chr11	85166171	85166171	NM_001166642	ENSMUSG00000059439	Bcas3	promoter-TSS (NM_138681)	-495
chr9	115220033	115220033	NM_024222	ENSMUSG00000032437	Stt3b	promoter-TSS (NM_024222)	-494
chr6	29717953	29717953	NM_001171000	ENSMUSG00000029772	Ahcyl2	promoter-TSS (NM_021414)	-490
chr16	96349821	96349821	NM_008251	ENSMUSG00000040681	Hmgn1	promoter-TSS (NM_008251)	-489
chr7	100023274	100023274	NM_028243	ENSMUSG00000061119	Prcp	promoter-TSS (NM_028243)	-489
chr5	115461047	115461047	NM_029012	ENSMUSG00000029550	Sppl3	promoter-TSS (NM_029012)	-486
chr10	67012188	67012188	NM_001005419	ENSMUSG00000057134	Ado	promoter-TSS (NM_001005419)	-485
chr10	55948979	55948979	NM_001033385	ENSMUSG00000038122	D630037F22Rik	promoter-TSS (NM_001033385)	-484
chr17	34066356	34066356	NM_009059	ENSMUSG00000041354	Rgl2	promoter-TSS (NM_009059)	-483
chr18	73863875	73863875	NM_008540	ENSMUSG00000024515	Smad4	promoter-TSS (NM_008540)	-480
chr8	47085681	47085681	NM_001039562	ENSMUSG00000050914	Ankrd37	promoter-TSS (NM_001039562)	-477
chr3	107136680	107136680	NM_001045807	ENSMUSG00000048109	Rbm15	promoter-TSS (NM_001045807)	-473
chr2	174152942	174152942	NM_001077507	ENSMUSG00000027523	Gnas	promoter-TSS (NR_003258)	-473
chr8	124473961	124473961	NM_001110100	ENSMUSG00000025316	Banp	promoter-TSS (NM_016812)	-472
chr16	4790406	4790406	NM_025670	ENSMUSG00000004071	5730403B10Rik	promoter-TSS (NM_025670)	-471
chr5	32913074	32913074	NM_001205132	ENSMUSG00000014932	Yes1	promoter-TSS (NM_001205133)	-470
chr7	130644432	130644432	NM_001081329	ENSMUSG00000030757	Zkscan2	promoter-TSS (NM_001081329)	-469
chr3	94778188	94778188	NM_175356	ENSMUSG00000038861	Pi4kb	promoter-TSS (NM_175356)	-465
chr9	123438537	123438537	NM_030692	ENSMUSG00000025240	Sacm1l	promoter-TSS (NM_030692)	-463
chr2	112079535	112079535	NM_207206	ENSMUSG00000027134	Lpcat4	promoter-TSS (NM_207206)	-463
chr2	93998526	93998526	NM_019657	ENSMUSG00000027195	Hsd17b12	promoter-TSS (NM_019657)	-460
chr7	148401300	148401300	NM_025886	ENSMUSG00000038618	Rassf7	promoter-TSS (NM_025886)	-459
chr7	52384574	52384574	NM_009438	ENSMUSG00000074129	Rpl13a	promoter-TSS (NM_009438)	-459
chr11	61308162	61308162	NM_011841	ENSMUSG00000001034	Mapk7	promoter-TSS (NM_011841)	-457
chr4	40089842	40089842	NM_007386	ENSMUSG00000028405	Aco1	promoter-TSS (NM_007386)	-456
chr15	93105971	93105971	NM_001033275	ENSMUSG00000036197	Gxylt1	promoter-TSS (NM_001033275)	-456
chr17	28827834	28827834	NM_001168508	ENSMUSG00000053436	Mapk14	promoter-TSS (NM_001168508)	-453
chr8	72425662	72425662	NM_032004	ENSMUSG00000047654	Tssk6	promoter-TSS (NM_032004)	-452
chr10	107599004	107599004	NM_027892	ENSMUSG00000019907	Ppp1r12a	promoter-TSS (NM_027892)	-452
chr11	70375932	70375932	NM_001045959	ENSMUSG00000020827	Mink1	promoter-TSS (NM_176893)	-451
chr17	25098015	25098015	NM_198937	ENSMUSG00000024165	Hn1l	promoter-TSS (NM_198937)	-447
chr9	48793044	48793044	NM_175482	ENSMUSG00000032267	Usp28	promoter-TSS (NM_175482)	-446
chr11	106021900	106021900	NM_172397	ENSMUSG00000040699	Limd2	promoter-TSS (NM_172397)	-444
chr11	6288924	6288924	NM_001005867	ENSMUSG00000041164	Zmiz2	promoter-TSS (NM_028601)	-443
chr9	74918570	74918570	NM_010864	ENSMUSG00000034593	Myo5a	promoter-TSS (NM_010864)	-443
chr10	79126877	79126877	NM_013591	ENSMUSG00000020310	Madcam1	promoter-TSS (NM_013591)	-442
chr11	79806167	79806167	NM_001163018	ENSMUSG00000017548	Suz12	promoter-TSS (NM_001163018)	-441
chr3	87709805	87709805	NM_008231	ENSMUSG00000004897	Hdgf	promoter-TSS (NM_008231)	-438
chr1	162964859	162964859	NR_002840		Gas5	promoter-TSS (NM_173424)	-438
chr14	79880566	79880566	NM_007920	ENSMUSG00000036461	Elf1	promoter-TSS (NM_007920)	-435
chr1	154750210	154750210	NM_001005507	ENSMUSG00000042772	Smg7	promoter-TSS (NM_001160256)	-434
chr6	86476592	86476592	NM_011865	ENSMUSG00000051695	Pcbp1	promoter-TSS (NR_037961)	-433
chr4	126645598	126645598	NM_001114399	ENSMUSG00000042446	Zmym4	promoter-TSS (NM_001114399)	-431
chr1	24107608	24107608	NM_026604	ENSMUSG00000026153	Fam135a	promoter-TSS (NM_026604)	-428
chr11	5345276	5345276	NM_001080924	ENSMUSG00000041961	Znrf3	promoter-TSS (NM_001080924)	-426
chr18	80666831	80666831	NM_026295	ENSMUSG00000033323	Ctdp1	promoter-TSS (NM_026295)	-425
chr8	124103130	124103130	NM_133765	ENSMUSG00000052934	Fbxo31	promoter-TSS (NM_133765)	-424
chr5	124889516	124889516	NM_030241	ENSMUSG00000049327	Setd8	promoter-TSS (NM_030241)	-423
chr15	88581718	88581718	NM_181412	ENSMUSG00000034333	Zbed4	promoter-TSS (NM_181412)	-423
chr11	86571416	86571416	NM_001003908	ENSMUSG00000047126	Cltc	promoter-TSS (NM_001003908)	-422
chr9	15043067	15043067	NM_026955	ENSMUSG00000031937	Vstm5	promoter-TSS (NM_026955)	-422
chr13	23523306	23523306	NR_015492		C230035I16Rik	promoter-TSS (NR_015492)	-420
chr10	94977377	94977377	NM_080560	ENSMUSG00000074781	Ube2n	promoter-TSS (NM_080560)	-419
chr7	134920485	134920485	NM_010940	ENSMUSG00000042308	Setd1a	promoter-TSS (NM_178029)	-418
chr5	28118297	28118297	NM_018878	ENSMUSG00000002221	Paxip1	promoter-TSS (NM_018878)	-418
chr16	8829775	8829775	NM_001081400	ENSMUSG00000022507	1810013L24Rik	promoter-TSS (NM_001081400)	-418
chr2	163820516	163820516	NM_018753	ENSMUSG00000018326	Ywhab	promoter-TSS (NM_018753)	-417
chr17	26012029	26012029	NM_026686	ENSMUSG00000025731	0610011F06Rik	promoter-TSS (NM_026686)	-416
chr7	52125574	52125574	NM_133949	ENSMUSG00000038502	Ptov1	promoter-TSS (NM_133949)	-416
chr7	6929788	6929788	NR_036631		Zim3	promoter-TSS (NR_036631)	-415
chr7	51501678	51501678	NM_025880	ENSMUSG00000045411	2410002F23Rik	promoter-TSS (NM_025880)	-414
chr2	168032975	168032975	NM_009628	ENSMUSG00000051149	Adnp	promoter-TSS (NM_009628)	-413
chr13	58230328	58230328	NM_029872	ENSMUSG00000007836	Hnrnpa0	promoter-TSS (NM_029872)	-411
chr2	34726891	34726891	NM_080554	ENSMUSG00000026869	Psmd5	promoter-TSS (NM_080554)	-409
chr10	79862629	79862629	NM_013595	ENSMUSG00000035478	Mbd3	promoter-TSS (NM_013595)	-405
chr9	100978046	100978046	NM_001100451		Msl2	promoter-TSS (NM_001100451)	-405
chr11	115939680	115939680	NM_001009573	ENSMUSG00000057948	Unc13d	promoter-TSS (NM_001009573)	-405
chr11	51814372	51814372	NM_009458	ENSMUSG00000020390	Ube2b	promoter-TSS (NM_009458)	-404
chr5	144493552	144493552	NM_029749	ENSMUSG00000051306	Usp42	promoter-TSS (NM_029749)	-403
chr14	79987096	79987096	NM_026474	ENSMUSG00000022024	Sugt1	promoter-TSS (NM_026474)	-402
chr17	35302222	35302222	NM_001199044	ENSMUSG00000024393	Prrc2a	promoter-TSS (NM_001199044)	-400
chr2	119062700	119062700	NM_016907	ENSMUSG00000027315	Spint1	promoter-TSS (NM_016907)	-396
chr10	118677505	118677505	NM_027994	ENSMUSG00000020114	Cand1	promoter-TSS (NM_027994)	-394
chr2	30061613	30061613	NM_172404	ENSMUSG00000039648	Ccbl1	promoter-TSS (NM_172404)	-394
chr10	79316956	79316956	NM_001077363	ENSMUSG00000006498	Ptbp1	promoter-TSS (NM_008956)	-394
chr18	61714846	61714846	NM_146087	ENSMUSG00000024576	Csnk1a1	promoter-TSS (NM_146087)	-390
chrX	7418567	7418567	NM_138604	ENSMUSG00000031154	Otud5	promoter-TSS (NM_138604)	-390
chr7	29158069	29158069	NM_001083912	ENSMUSG00000037552	Plekhg2	promoter-TSS (NM_138752)	-388
chr18	12286971	12286971	NM_024182	ENSMUSG00000024404	Riok3	promoter-TSS (NM_024182)	-388
chr11	49838448	49838448	NM_021540	ENSMUSG00000020376	Rnf130	promoter-TSS (NM_021540)	-385
chr1	141318577	141318577	NM_172643	ENSMUSG00000033964	Zbtb41	promoter-TSS (NM_172643)	-383
chr12	60320852	60320852	NM_001033156	ENSMUSG00000035329	Fbxo33	promoter-TSS (NM_001033156)	-382
chr11	120495243	120495243	NM_010756	ENSMUSG00000051510	Mafg	promoter-TSS (NM_010756)	-382
chr6	52142083	52142083	NM_008265	ENSMUSG00000000942	Hoxa4	promoter-TSS (NM_008265)	-381
chr1	43884934	43884934	NM_026430	ENSMUSG00000057363	Uxs1	promoter-TSS (NM_026430)	-381
chr4	132323897	132323897	NM_011284	ENSMUSG00000028884	Rpa2	promoter-TSS (NM_011284)	-378
chr11	70245704	70245704	NM_001271358	ENSMUSG00000060216	Arrb2	promoter-TSS (NM_001271358)	-378
chr10	127963291	127963291	NM_011843	ENSMUSG00000025366	Esyt1	promoter-TSS (NM_011843)	-376
chr11	57822191	57822191	NM_028451	ENSMUSG00000037331	Larp1	promoter-TSS (NM_028451)	-375
chr2	128955063	128955063	NM_025395	ENSMUSG00000037938	Chchd5	promoter-TSS (NM_025395)	-373
chr3	75761126	75761126	NM_175193	ENSMUSG00000034109	Golim4	promoter-TSS (NM_175193)	-373
chr14	63797003	63797003	NM_010191	ENSMUSG00000021273	Fdft1	promoter-TSS (NM_010191)	-373
chr11	87405347	87405347	NM_133215	ENSMUSG00000018401	Mtmr4	promoter-TSS (NM_133215)	-372
chr1	164500588	164500588	NM_016796	ENSMUSG00000026696	Vamp4	promoter-TSS (NM_016796)	-371
chr11	86297788	86297788	NM_029788	ENSMUSG00000020521	Rnft1	promoter-TSS (NM_029788)	-371
chr17	21844338	21844338	NM_001008501	ENSMUSG00000067928	Zfp760	promoter-TSS (NM_001008501)	-370
chr14	22650414	22650414	NM_011695	ENSMUSG00000021771	Vdac2	promoter-TSS (NM_011695)	-369
chr5	135115567	135115567	NM_033561	ENSMUSG00000040731	Eif4h	promoter-TSS (NM_033561)	-369
chr16	17508696	17508696	NM_025808	ENSMUSG00000022761	Lztr1	promoter-TSS (NM_025808)	-368
chr10	41238938	41238938	NM_016898	ENSMUSG00000019818	Cd164	promoter-TSS (NM_016898)	-368
chr4	19636515	19636515	NM_177327	ENSMUSG00000041058	Wwp1	promoter-TSS (NM_177327)	-368
chr16	13256207	13256207	NM_001122667	ENSMUSG00000009569	Mkl2	promoter-TSS (NM_001122667)	-367
chr9	108893580	108893580	NM_001039215	ENSMUSG00000025648	Pfkfb4	promoter-TSS (NM_173019)	-367
chr9	62659821	62659821	NM_010193	ENSMUSG00000032244	Fem1b	promoter-TSS (NM_010193)	-366
chr9	114597584	114597584	NM_146229	ENSMUSG00000032435	Dync1li1	promoter-TSS (NM_146229)	-365
chr14	55082619	55082619	NM_022993	ENSMUSG00000022175	Lrp10	promoter-TSS (NM_022993)	-365
chr8	108862252	108862252	NM_021491	ENSMUSG00000031906	Smpd3	promoter-TSS (NM_021491)	-364
chr2	27370303	27370303	NM_080848	ENSMUSG00000026917	Wdr5	promoter-TSS (NM_080848)	-364
chr1	165334135	165334135	NM_178883	ENSMUSG00000040124	Gorab	promoter-TSS (NM_178883)	-363
chr6	113276607	113276607	NM_010957	ENSMUSG00000030271	Ogg1	promoter-TSS (NM_010957)	-363
chr10	127520000	127520000	NM_016774	ENSMUSG00000025393	Atp5b	promoter-TSS (NM_016774)	-363
chr8	74684738	74684738	NM_023126	ENSMUSG00000003037	Rab8a	promoter-TSS (NM_023126)	-361
chr11	97546905	97546905	NM_001085500	ENSMUSG00000078695	Cisd3	promoter-TSS (NM_001085500)	-361
chr2	29904759	29904759	NM_001008498	ENSMUSG00000039715	Wdr34	promoter-TSS (NM_001008498)	-360
chr5	34512457	34512457	NM_181857	ENSMUSG00000045102	Poln	promoter-TSS (NM_146159)	-360
chr10	79372043	79372043	NM_001163276	ENSMUSG00000013833	Med16	promoter-TSS (NM_198107)	-360
chr7	135110635	135110635	NM_139149	ENSMUSG00000030795	Fus	promoter-TSS (NM_139149)	-358
chr11	69572083	69572083	NM_009089	ENSMUSG00000005198	Polr2a	promoter-TSS (NM_009089)	-358
chr10	7382811	7382811	NR_030698		A630066F11Rik	promoter-TSS (NR_030698)	-358
chr1	183142467	183142467	NM_145514	ENSMUSG00000038733	Wdr26	promoter-TSS (NM_145514)	-358
chr6	56874283	56874283	NM_001252374	ENSMUSG00000029780	Nt5c3	promoter-TSS (NM_026004)	-357
chr4	11631238	11631238	NM_010276	ENSMUSG00000028214	Gem	promoter-TSS (NM_010276)	-356
chr7	26540093	26540093	NM_144922	ENSMUSG00000040725	Hnrnpul1	promoter-TSS (NM_144922)	-354
chr16	11134978	11134978	NM_029582	ENSMUSG00000022498	Txndc11	promoter-TSS (NM_029582)	-353
chr13	18036404	18036404	NM_019491	ENSMUSG00000008859	Rala	promoter-TSS (NM_019491)	-353
chr2	163245558	163245558	NM_025699	ENSMUSG00000035399	3230401D17Rik	promoter-TSS (NM_025699)	-352
chr11	19824093	19824093	NM_033523	ENSMUSG00000045671	Spred2	promoter-TSS (NM_033523)	-352
chr9	103207305	103207305	NM_176979	ENSMUSG00000032555	Topbp1	promoter-TSS (NM_176979)	-352
chr9	21420261	21420261	NM_001174078	ENSMUSG00000032187	Smarca4	promoter-TSS (NM_011417)	-352
chr13	58124912	58124912	NR_030544		Mir874	promoter-TSS (NR_030544)	-351
chr3	89234408	89234408	NM_026869	ENSMUSG00000047824	Pygo2	promoter-TSS (NM_026869)	-351
chr5	116295314	116295314	NM_007708	ENSMUSG00000029516	Cit	promoter-TSS (NM_007708)	-351
chr17	36973735	36973735	NM_030698	ENSMUSG00000024457	Trim26	promoter-TSS (NM_001025599)	-351
chr7	6107921	6107921	NM_001013012	ENSMUSG00000046792	Zfp787	promoter-TSS (NM_001013012)	-348
chr5	21207511	21207511	NM_178728	ENSMUSG00000044968	Napepld	promoter-TSS (NM_178728)	-348
chr7	117204869	117204869	NM_009281	ENSMUSG00000061079	Zfp143	promoter-TSS (NM_009281)	-347
chr6	29297772	29297772	NM_007594	ENSMUSG00000029767	Calu	promoter-TSS (NM_184053)	-347
chr1	141351006	141351006	NM_009791	ENSMUSG00000033952	Aspm	promoter-TSS (NM_009791)	-344
chr7	134984978	134984978	NM_009294	ENSMUSG00000030805	Stx4a	promoter-TSS (NM_009294)	-344
chr2	118872512	118872512	NM_029617	ENSMUSG00000027326	Casc5	promoter-TSS (NM_029617)	-343
chr11	95937351	95937351	NM_001161419	ENSMUSG00000006057	Atp5g1	promoter-TSS (NM_007506)	-343
chr1	169324270	169324270	NM_025569	ENSMUSG00000026688	Mgst3	promoter-TSS (NM_025569)	-342
chr8	121868097	121868097	NM_024219	ENSMUSG00000031839	Hsbp1	promoter-TSS (NM_024219)	-341
chr13	54795662	54795662	NM_001146025	ENSMUSG00000034928	Rnf44	promoter-TSS (NR_027395)	-341
chr11	69804532	69804532	NM_019749	ENSMUSG00000018567	Gabarap	promoter-TSS (NM_019749)	-340
chr8	47637083	47637083	NM_027973	ENSMUSG00000031629	Mlf1ip	promoter-TSS (NM_027973)	-340
chr3	146476249	146476249	NM_001164198	ENSMUSG00000005034	Prkacb	promoter-TSS (NM_011100)	-339
chr13	14046602	14046602	NM_178640	ENSMUSG00000039242	B3galnt2	promoter-TSS (NM_178640)	-339
chr17	66234601	66234601	NM_001198949	ENSMUSG00000024096	Ralbp1	promoter-TSS (NM_001198949)	-338
chr10	20672016	20672016	NM_001177776	ENSMUSG00000019986	Ahi1	promoter-TSS (NM_026203)	-337
chr4	115410341	115410341	NM_172698	ENSMUSG00000034210	4732418C07Rik	promoter-TSS (NM_172698)	-337
chr17	56218743	56218743	NM_008233	ENSMUSG00000002833	Hdgfrp2	promoter-TSS (NM_008233)	-337
chr2	34627274	34627274	NM_001163434	ENSMUSG00000026864	Hspa5	promoter-TSS (NM_022310)	-336
chr2	84555656	84555656	NM_144887	ENSMUSG00000034075	Zdhhc5	promoter-TSS (NM_144887)	-335
chr12	101963573	101963573	NM_153587	ENSMUSG00000021180	Rps6ka5	promoter-TSS (NM_153587)	-335
chr11	106650233	106650233	NM_001166685	ENSMUSG00000018372	Ccdc45	promoter-TSS (NM_007840)	-333
chr2	157392430	157392430	NM_016916	ENSMUSG00000067787	Blcap	promoter-TSS (NM_016916)	-333
chr11	6315541	6315541	NM_008907	ENSMUSG00000071866	Ppia	promoter-TSS (NM_008907)	-332
chr10	79727404	79727404	NM_001122604	ENSMUSG00000069565	Dazap1	promoter-TSS (NM_001122605)	-332
chr8	42324782	42324782	NM_023662	ENSMUSG00000031592	Pcm1	promoter-TSS (NM_023662)	-331
chr5	90795692	90795692	NR_045618		Gm9958	promoter-TSS (NM_198010)	-331
chr8	89147612	89147612	NM_001168591	ENSMUSG00000047866	Lonp2	promoter-TSS (NM_025827)	-330
chr11	49057364	49057364	NM_001110148	ENSMUSG00000020346	Mgat1	promoter-TSS (NM_001110148)	-329
chr2	25117789	25117789	NM_175286	ENSMUSG00000048707	Tprn	promoter-TSS (NM_175286)	-329
chr4	129419876	129419876	NM_011317	ENSMUSG00000028790	Khdrbs1	promoter-TSS (NR_045036)	-329
chr2	144381636	144381636	NM_001252543	ENSMUSG00000027429	Sec23b	promoter-TSS (NM_001252545)	-329
chr14	78275053	78275053	NM_025384	ENSMUSG00000022013	Dnajc15	promoter-TSS (NM_025384)	-329
chr3	137527235	137527235	NM_016750	ENSMUSG00000037894	H2afz	promoter-TSS (NM_016750)	-328
chr7	82600092	82600092	NM_029332	ENSMUSG00000066406	Akap13	promoter-TSS (NM_029332)	-328
chr6	29559934	29559934	NM_177296	ENSMUSG00000012535	Tnpo3	promoter-TSS (NM_177296)	-327
chr17	25152704	25152704	NM_134126	ENSMUSG00000024169	Ift140	promoter-TSS (NM_134126)	-327
chr3	157197035	157197035	NM_017381	ENSMUSG00000028180	Zranb2	promoter-TSS (NM_017381)	-326
chr15	77801579	77801579	NM_018749	ENSMUSG00000016554	Eif3d	promoter-TSS (NM_018749)	-325
chr14	70559634	70559634	NM_001004155	ENSMUSG00000044551	9930012K11Rik	promoter-TSS (NM_001112735)	-325
chr5	33677897	33677897	NM_021500	ENSMUSG00000079562	Maea	promoter-TSS (NM_021500)	-324
chr17	24607094	24607094	NM_025954	ENSMUSG00000043445	Pgp	promoter-TSS (NM_025954)	-324
chr5	34678716	34678716	NM_011278	ENSMUSG00000029110	Rnf4	promoter-TSS (NM_011278)	-323
chr6	38383602	38383602	NM_177185	ENSMUSG00000038538	Ubn2	promoter-TSS (NM_177185)	-323
chr2	113689140	113689140	NM_181416	ENSMUSG00000041219	Arhgap11a	promoter-TSS (NM_181416)	-322
chr16	33062285	33062285	NM_172823	ENSMUSG00000022802	Lmln	promoter-TSS (NM_172823)	-322
chr2	24775432	24775432	NM_001012518	ENSMUSG00000036893	Ehmt1	promoter-TSS (NM_172545)	-322
chrX	148667453	148667453	NM_013668	ENSMUSG00000025332	Kdm5c	promoter-TSS (NM_013668)	-320
chr15	98905084	98905084	NM_001162506	ENSMUSG00000032783	Troap	promoter-TSS (NM_030159)	-320
chr2	118083021	118083021	NM_027759	ENSMUSG00000027344	Fsip1	promoter-TSS (NM_027759)	-319
chr7	133618962	133618962	NM_001081459	ENSMUSG00000030733	Sh2b1	promoter-TSS (NM_011363)	-318
chr14	102052866	102052866	NM_016723	ENSMUSG00000022111	Uchl3	promoter-TSS (NM_016723)	-318
chr7	134489144	134489144	NM_146202	ENSMUSG00000047371	Zfp768	promoter-TSS (NM_146202)	-316
chr18	73975362	73975362	NM_145494	ENSMUSG00000024556	Me2	promoter-TSS (NM_145494)	-316
chr8	113669714	113669714	NR_040363		9430091E24Rik	promoter-TSS (NR_040363)	-316
chr16	93604375	93604375	NM_145482	ENSMUSG00000022948	Setd4	promoter-TSS (NM_145482)	-315
chr12	71088304	71088304	NM_022028	ENSMUSG00000021067	Sav1	promoter-TSS (NM_022028)	-315
chr3	108357634	108357634	NR_028538		Scarna2	promoter-TSS (NR_028538)	-314
chr13	5860421	5860421	NM_011803	ENSMUSG00000000078	Klf6	promoter-TSS (NM_011803)	-314
chr19	9041217	9041217	NM_026007	ENSMUSG00000071644	Eef1g	promoter-TSS (NM_026007)	-314
chr10	80040355	80040355	NM_078477	ENSMUSG00000035397	Klf16	promoter-TSS (NM_078477)	-314
chr6	72312688	72312688	NM_025607	ENSMUSG00000055850	Rnf181	promoter-TSS (NM_025607)	-313
chr2	30219440	30219440	NM_001242407	ENSMUSG00000026858	Fam73b	promoter-TSS (NM_175392)	-313
chr15	44259344	44259344	NM_175009	ENSMUSG00000022338	Eny2	promoter-TSS (NM_175009)	-313
chr11	71855691	71855691	NM_144526	ENSMUSG00000020808	Fam64a	promoter-TSS (NM_144526)	-313
chr16	30587987	30587987	NM_178069	ENSMUSG00000022538	Lsg1	promoter-TSS (NM_178069)	-312
chr14	9005818	9005818	NM_024221	ENSMUSG00000021748	Pdhb	promoter-TSS (NM_024221)	-312
chr11	105897875	105897875	NM_027946	ENSMUSG00000049354	Dcaf7	promoter-TSS (NM_027946)	-311
chr17	35271813	35271813	NM_001252468	ENSMUSG00000024392	Bag6	promoter-TSS (NM_001252468)	-310
chr18	21054889	21054889	NM_029491	ENSMUSG00000033382	Trappc8	promoter-TSS (NM_177038)	-310
chr16	91485152	91485152	NM_010508	ENSMUSG00000022967	Ifnar1	promoter-TSS (NM_010508)	-308
chr5	29895475	29895475	NM_133907	ENSMUSG00000039000	Ube3c	promoter-TSS (NM_133907)	-307
chr6	83115611	83115611	NM_001198866	ENSMUSG00000031865	Dctn1	promoter-TSS (NM_001198867)	-307
chr19	10651892	10651892	NM_028411	ENSMUSG00000024666	Tmem138	promoter-TSS (NM_201351)	-305
chr7	112959906	112959906	NM_025301	ENSMUSG00000030879	Mrpl17	promoter-TSS (NM_025301)	-305
chr9	98742701	98742701	NM_001134660	ENSMUSG00000091080	Prr23a	promoter-TSS (NM_001134660)	-305
chr11	32432962	32432962	NM_009288	ENSMUSG00000020272	Stk10	promoter-TSS (NM_009288)	-304
chr2	69560842	69560842	NM_001081086	ENSMUSG00000042133	Ppig	promoter-TSS (NM_001081086)	-303
chr14	52724006	52724006	NM_001170981	ENSMUSG00000060373	Hnrnpc	promoter-TSS (NM_016884)	-303
chr15	81560650	81560650	NM_001146174	ENSMUSG00000022391	Rangap1	promoter-TSS (NM_001146174)	-301
chr5	115608486	115608486	NM_175403	ENSMUSG00000048578	Mlec	promoter-TSS (NM_175403)	-301
chr15	101114431	101114431	NM_026566	ENSMUSG00000037204	9430023L20Rik	promoter-TSS (NM_026566)	-301
chr14	27457382	27457382	NM_007479	ENSMUSG00000021877	Arf4	promoter-TSS (NM_007479)	-301
chr10	33739723	33739723	NM_025614	ENSMUSG00000019782	Rwdd1	promoter-TSS (NM_025614)	-301
chr5	104085051	104085051	NM_001163550	ENSMUSG00000029320	1700016H13Rik	promoter-TSS (NM_001163550)	-300
chr2	152052276	152052276	NM_007788	ENSMUSG00000074698	Csnk2a1	promoter-TSS (NM_007788)	-300
chr2	121692406	121692406	NM_001205369	ENSMUSG00000060227	Casc4	promoter-TSS (NM_199038)	-300
chr3	138868558	138868558	NM_198659	ENSMUSG00000047940	Stpg2	promoter-TSS (NM_198659)	-299
chr5	65590636	65590636	NM_153391	ENSMUSG00000037890	Wdr19	promoter-TSS (NM_153391)	-299
chr19	5875506	5875506	NM_026169	ENSMUSG00000024816	Frmd8	promoter-TSS (NM_026169)	-298
chr19	10056838	10056838	NM_010239	ENSMUSG00000024661	Fth1	promoter-TSS (NM_010239)	-298
chr14	64225070	64225070	NM_173393	ENSMUSG00000035067	Xkr6	promoter-TSS (NM_173393)	-297
chr8	87493250	87493250	NM_011563	ENSMUSG00000005161	Prdx2	promoter-TSS (NM_011563)	-297
chr4	32050786	32050786	NM_009316	ENSMUSG00000028284	Map3k7	promoter-TSS (NM_172688)	-296
chr4	129784504	129784504	NM_026441	ENSMUSG00000028779	Pef1	promoter-TSS (NM_026441)	-296
chr8	41393109	41393109	NM_030110	ENSMUSG00000039478	Efha2	promoter-TSS (NM_030110)	-296
chr1	58562059	58562059	NM_001025378	ENSMUSG00000026037	Orc2	promoter-TSS (NM_008765)	-296
chr9	103268406	103268406	NM_001134426	ENSMUSG00000032803	Cdv3	promoter-TSS (NM_001134426)	-296
chr11	106134581	106134581	NM_001130187	ENSMUSG00000078619	Smarcd2	promoter-TSS (NM_001130187)	-295
chr10	114799613	114799613	NM_133683	ENSMUSG00000069520	Tmem19	promoter-TSS (NM_133683)	-295
chr8	114046302	114046302	NM_001170742	ENSMUSG00000031959	Wdr59	promoter-TSS (NM_001170742)	-295
chr8	108384239	108384239	NM_026532	ENSMUSG00000008450	Nutf2	promoter-TSS (NM_026532)	-295
chr10	79896692	79896692	NM_001164147	ENSMUSG00000020167	Tcf3	promoter-TSS (NM_001164147)	-294
chr6	125115895	125115895	NM_008084	ENSMUSG00000057666	Gapdh	promoter-TSS (NM_008084)	-294
chr11	106782322	106782322	NM_025481	ENSMUSG00000018363	Smurf2	promoter-TSS (NM_025481)	-293
chr10	62114239	62114239	NM_053183	ENSMUSG00000020076	Ddx50	promoter-TSS (NM_053183)	-293
chr4	118967410	118967410	NM_011732	ENSMUSG00000028639	Ybx1	promoter-TSS (NM_011732)	-292
chr5	31190934	31190934	NM_001048190	ENSMUSG00000029165	Agbl5	promoter-TSS (NM_174849)	-291
chr3	36471209	36471209	NM_009828	ENSMUSG00000027715	Ccna2	promoter-TSS (NM_009828)	-291
chr10	80523189	80523189	NM_024499	ENSMUSG00000004937	Sgta	promoter-TSS (NM_024499)	-290
chr14	55136597	55136597	NM_013768	ENSMUSG00000023110	Prmt5	promoter-TSS (NM_013768)	-290
chr18	3382933	3382933	NM_029402	ENSMUSG00000024231	Cul2	promoter-TSS (NM_029402)	-290
chr1	60466173	60466173	NM_001198570	ENSMUSG00000026782	Abi2	promoter-TSS (NM_001198570)	-290
chr14	56983616	56983616	NM_138652	ENSMUSG00000022229	Atp12a	promoter-TSS (NM_138652)	-289
chr7	31093483	31093483	NM_198027	ENSMUSG00000042831	Alkbh6	promoter-TSS (NM_198027)	-289
chr14	32149621	32149621	NM_009796	ENSMUSG00000021893	Capn7	promoter-TSS (NM_009796)	-289
chr11	70577661	70577661	NM_177565	ENSMUSG00000043602	Zfp3	promoter-TSS (NM_177565)	-288
chr12	70269513	70269513	NM_001081406	ENSMUSG00000034883	Lrr1	promoter-TSS (NM_001081406)	-288
chr3	90279835	90279835	NM_026374	ENSMUSG00000001016	Ilf2	promoter-TSS (NM_026374)	-288
chr3	97572224	97572224	NM_001039376	ENSMUSG00000038170	Pde4dip	promoter-TSS (NM_178080)	-287
chr13	55724080	55724080	NM_007596	ENSMUSG00000021501	Caml	promoter-TSS (NM_007596)	-286
chr12	17551393	17551393	NM_013614	ENSMUSG00000011179	Odc1	promoter-TSS (NM_013614)	-286
chr8	13907520	13907520	NM_025785	ENSMUSG00000038365	Fbxo25	promoter-TSS (NM_025785)	-286
chr7	149088597	149088597	NM_023764	ENSMUSG00000025139	Tollip	promoter-TSS (NM_023764)	-286
chr18	3337873	3337873	NM_001110850	ENSMUSG00000063889	Crem	promoter-TSS (NM_001110859)	-286
chr18	35930927	35930927	NM_019912	ENSMUSG00000091896	Ube2d2a	promoter-TSS (NM_019912)	-286
chr10	128063847	128063847	NM_013765	ENSMUSG00000025362	Rps26	promoter-TSS (NM_013765)	-285
chr6	82603144	82603144	NM_025882	ENSMUSG00000030042	Pole4	promoter-TSS (NM_025882)	-285
chr14	25309618	25309618	NM_011297	ENSMUSG00000025290	Rps24	promoter-TSS (NM_011297)	-285
chr3	152059374	152059374	NM_001080755	ENSMUSG00000039068	Zzz3	promoter-TSS (NM_198416)	-284
chr7	74790406	74790406	NM_027413	ENSMUSG00000030556	Lrrc28	promoter-TSS (NM_175124)	-284
chr7	128851051	128851051	NM_001033173	ENSMUSG00000063317	Usp31	promoter-TSS (NM_001033173)	-284
chr4	153331062	153331062	NM_001163019	ENSMUSG00000047613	A430005L14Rik	promoter-TSS (NM_001163019)	-284
chr3	104442307	104442307	NM_009196	ENSMUSG00000032902	Slc16a1	promoter-TSS (NM_009196)	-284
chr11	74986606	74986606	NR_029794		Mir212	promoter-TSS (NR_029794)	-284
chr6	88469076	88469076	NM_016906	ENSMUSG00000030082	Sec61a1	promoter-TSS (NM_016906)	-282
chr4	35173411	35173411	NM_001081343	ENSMUSG00000028300	3110043O21Rik	promoter-TSS (NM_001081343)	-282
chr11	61318392	61318392	NM_013717	ENSMUSG00000001039	B9d1	promoter-TSS (NM_013717)	-282
chr1	7078719	7078719	NM_183028	ENSMUSG00000051285	Pcmtd1	promoter-TSS (NM_183028)	-282
chr18	84759177	84759177	NM_001033341	ENSMUSG00000048410	Zfp407	promoter-TSS (NM_001033341)	-281
chr11	69749120	69749120	NM_016875	ENSMUSG00000018554	Ybx2	promoter-TSS (NM_016875)	-281
chr11	101177285	101177285	NM_011192	ENSMUSG00000078652	Psme3	promoter-TSS (NM_011192)	-280
chr1	134373664	134373664	NM_172517	ENSMUSG00000026439	Rbbp5	promoter-TSS (NM_172517)	-280
chr12	76770804	76770804	NM_028203	ENSMUSG00000045690	Wdr89	promoter-TSS (NM_028203)	-280
chr2	74417285	74417285	NM_001110209	ENSMUSG00000009207	Lnp	promoter-TSS (NM_001110209)	-280
chr5	122044113	122044113	NM_009656	ENSMUSG00000029455	Aldh2	promoter-TSS (NM_009656)	-280
chr7	117130023	117130023	NM_153525	ENSMUSG00000047554	Tmem41b	promoter-TSS (NM_153525)	-279
chr1	127332583	127332583	NM_001205385	ENSMUSG00000026341	Actr3	promoter-TSS (NM_023735)	-279
chr7	26101904	26101904	NM_001160400	ENSMUSG00000045039	Megf8	promoter-TSS (NM_001160400)	-279
chr12	84938375	84938375	NM_183154	ENSMUSG00000042628	Zfyve1	promoter-TSS (NM_183154)	-278
chr7	109213924	109213924	NM_029211	ENSMUSG00000070426	Rnf121	promoter-TSS (NM_011644)	-278
chr13	65379884	65379884	NM_178364	ENSMUSG00000021514	Zfp369	promoter-TSS (NM_178364)	-278
chr7	109358912	109358912	NM_022979	ENSMUSG00000063550	Nup98	promoter-TSS (NM_022979)	-278
chr15	84753581	84753581	NM_016714	ENSMUSG00000016619	Nup50	promoter-TSS (NM_016714)	-277
chr4	147822415	147822415	NM_020009	ENSMUSG00000028991	Mtor	promoter-TSS (NM_020009)	-276
chr6	66485186	66485186	NM_019499	ENSMUSG00000029910	Mad2l1	promoter-TSS (NM_019499)	-276
chr19	46673321	46673321	NM_001177812	ENSMUSG00000047731	D19Wsu162e	promoter-TSS (NM_001177812)	-275
chr6	34426081	34426081	NM_007563	ENSMUSG00000038871	Bpgm	promoter-TSS (NM_007563)	-275
chr16	56717838	56717838	NM_001252443	ENSMUSG00000022757	Tfg	promoter-TSS (NM_001252443)	-275
chr8	72806623	72806623	NM_001146153	ENSMUSG00000003573	Homer3	promoter-TSS (NM_001146153)	-275
chr11	75444248	75444248	NM_008916	ENSMUSG00000006127	Inpp5k	promoter-TSS (NM_008916)	-274
chr9	22279885	22279885	NM_178415	ENSMUSG00000035919	Bbs9	promoter-TSS (NM_181316)	-274
chr4	151671049	151671049	NM_133788	ENSMUSG00000039662	Icmt	promoter-TSS (NM_133788)	-274
chr8	125091641	125091641	NM_026014	ENSMUSG00000006585	Cdt1	promoter-TSS (NM_026014)	-274
chr11	48685122	48685122	NM_008326	ENSMUSG00000046879	Irgm1	promoter-TSS (NM_008326)	-274
chr4	133743273	133743273	NM_144527	ENSMUSG00000037443	Ccdc21	promoter-TSS (NM_144527)	-273
chr7	99785923	99785923	NM_028665	ENSMUSG00000041343	Ankrd42	promoter-TSS (NM_028665)	-271
chr5	100929929	100929929	NM_001115010	ENSMUSG00000035310	Lin54	promoter-TSS (NM_172714)	-271
chr3	88718143	88718143	NM_144898	ENSMUSG00000068922	Msto1	promoter-TSS (NM_144898)	-271
chr9	61762587	61762587	NM_018853	ENSMUSG00000007892	Rplp1	promoter-TSS (NM_018853)	-270
chr1	20941438	20941438	NM_027974	ENSMUSG00000041809	Efhc1	promoter-TSS (NM_027974)	-269
chr15	57966906	57966906	NM_153199	ENSMUSG00000022360	Atad2	promoter-TSS (NM_027435)	-269
chr7	4818049	4818049	NM_026158	ENSMUSG00000052605	Isoc2b	promoter-TSS (NM_026158)	-268
chr16	30388884	30388884	NM_001128094	ENSMUSG00000022533	Atp13a3	promoter-TSS (NM_001128094)	-268
chr5	143105271	143105271	NM_178398	ENSMUSG00000029578	Wipi2	promoter-TSS (NM_178398)	-267
chr13	73764182	73764182	NM_009354	ENSMUSG00000021611	Tert	promoter-TSS (NM_009354)	-267
chr11	20149694	20149694	NM_172260	ENSMUSG00000044066	Cep68	promoter-TSS (NM_172260)	-267
chr17	31795965	31795965	NM_001163769	ENSMUSG00000061613	U2af1	promoter-TSS (NM_001163769)	-266
chr15	100382644	100382644	NM_033476	ENSMUSG00000009733	Tfcp2	promoter-TSS (NM_033476)	-266
chr1	161162191	161162191	NM_011931	ENSMUSG00000040782	Rfwd2	promoter-TSS (NM_011931)	-266
chr1	87960929	87960929	NM_027357	ENSMUSG00000026229	Psmd1	promoter-TSS (NM_027357)	-265
chr11	3549076	3549076	NR_002321		Tug1	promoter-TSS (NM_001159288)	-265
chr11	68505152	68505152	NM_175260	ENSMUSG00000020900	Myh10	promoter-TSS (NM_175260)	-265
chr6	124958991	124958991	NM_001252083	ENSMUSG00000038346	Zfp384	promoter-TSS (NM_001252083)	-265
chr11	105805726	105805726	NM_007805	ENSMUSG00000019590	Cyb561	promoter-TSS (NM_007805)	-265
chr18	42421990	42421990	NM_134137	ENSMUSG00000024493	Lars	promoter-TSS (NM_134137)	-265
chr11	51397995	51397995	NM_028398	ENSMUSG00000020359	Agxt2l2	promoter-TSS (NM_028398)	-264
chr8	87371093	87371093	NM_007591	ENSMUSG00000003814	Calr	promoter-TSS (NM_007591)	-263
chr11	57614877	57614877	NM_001081168	ENSMUSG00000020519	Sap30l	promoter-TSS (NM_001081168)	-262
chr2	119798173	119798173	NM_011941	ENSMUSG00000033902	Mapkbp1	promoter-TSS (NM_011941)	-262
chr11	79153132	79153132	NM_010897	ENSMUSG00000020716	Nf1	promoter-TSS (NM_010897)	-262
chr3	19063327	19063327	XM_003689346	ENSMUSG00000027599	Armc1	promoter-TSS (NM_028840)	-262
chr11	68912196	68912196	NM_001159367	ENSMUSG00000020893	Per1	promoter-TSS (NM_011065)	-262
chr9	45715220	45715220	NM_178709	ENSMUSG00000042790	Rnf214	promoter-TSS (NM_178709)	-260
chr9	123761279	123761279	NM_001110253	ENSMUSG00000025241	Fyco1	promoter-TSS (NM_001110253)	-259
chr19	60866855	60866855	NM_010123	ENSMUSG00000024991	Eif3a	promoter-TSS (NM_010123)	-259
chr8	18594914	18594914	NM_173189	ENSMUSG00000039842	Mcph1	promoter-TSS (NM_173189)	-259
chr5	117569880	117569880	NM_001081308	ENSMUSG00000061288	Taok3	promoter-TSS (NM_001199685)	-258
chr6	30351651	30351651	NM_029742	ENSMUSG00000029775	Klhdc10	promoter-TSS (NM_029742)	-258
chr4	129012871	129012871	NM_009030	ENSMUSG00000057236	Rbbp4	promoter-TSS (NM_025970)	-257
chr11	79894714	79894714	NM_018776	ENSMUSG00000017561	Crlf3	promoter-TSS (NM_018776)	-257
chr5	100858810	100858810	NR_034038		5430416N02Rik	promoter-TSS (NR_034038)	-256
chr16	17451825	17451825	NM_007764	ENSMUSG00000006134	Crkl	promoter-TSS (NM_007764)	-255
chr11	70053608	70053608	NM_173742	ENSMUSG00000093989	Rnasek	promoter-TSS (NM_173742)	-254
chr7	134716608	134716608	NM_026888	ENSMUSG00000030815	Phkg2	promoter-TSS (NM_026888)	-254
chr18	44988065	44988065	NM_001163013	ENSMUSG00000034653	Ythdc2	promoter-TSS (NM_001163013)	-254
chr11	72420509	72420509	NM_025985	ENSMUSG00000020794	Ube2g1	promoter-TSS (NM_025985)	-254
chr5	86602022	86602022	NM_172712	ENSMUSG00000035898	Uba6	promoter-TSS (NM_172712)	-254
chr12	111934859	111934859	NM_010480	ENSMUSG00000021270	Hsp90aa1	promoter-TSS (NM_010480)	-254
chr6	117867059	117867059	NM_001166427	ENSMUSG00000042079	Hnrnpf	promoter-TSS (NM_001166427)	-253
chr17	30713484	30713484	NM_027060	ENSMUSG00000062202	Btbd9	promoter-TSS (NM_172618)	-252
chr5	34279159	34279159	NM_011914	ENSMUSG00000029111	Whsc2	promoter-TSS (NM_011914)	-252
chr5	122872202	122872202	NM_019805	ENSMUSG00000029466	Anapc7	promoter-TSS (NM_019805)	-251
chr2	160698977	160698977	NM_177263	ENSMUSG00000035877	Zhx3	promoter-TSS (NM_177263)	-251
chr5	65884325	65884325	NM_133697	ENSMUSG00000037822	1110003E01Rik	promoter-TSS (NM_133697)	-251
chr11	50106089	50106089	NM_175334	ENSMUSG00000050567	Maml1	promoter-TSS (NM_175334)	-251
chr11	69727445	69727445	NM_019726	ENSMUSG00000023170	Gps2	promoter-TSS (NM_019726)	-249
chr7	24897090	24897090	NM_021307	ENSMUSG00000052675	Zfp112	promoter-TSS (NM_021307)	-249
chr3	137530390	137530390	NM_001033155	ENSMUSG00000074212	Dnajb14	promoter-TSS (NM_001033155)	-249
chr11	115891387	115891387	NM_172569	ENSMUSG00000020770	Unk	promoter-TSS (NM_172569)	-249
chr11	50024541	50024541	NM_011018	ENSMUSG00000015837	Sqstm1	promoter-TSS (NM_011018)	-249
chr11	77029679	77029679	NM_177710	ENSMUSG00000037926	Ssh2	promoter-TSS (NM_177710)	-248
chr11	4965578	4965578	NM_001190406	ENSMUSG00000034201	Gas2l1	promoter-TSS (NM_001190408)	-248
chr11	98821538	98821538	NM_001176528	ENSMUSG00000037992	Rara	promoter-TSS (NM_001176528)	-247
chr7	116662462	116662462	NM_011975	ENSMUSG00000046364	Rpl27a	promoter-TSS (NM_011975)	-247
chr5	125048512	125048512	NM_026486	ENSMUSG00000029386	Tctn2	promoter-TSS (NM_026486)	-246
chr9	20935964	20935964	NM_001205312	ENSMUSG00000032175	Tyk2	promoter-TSS (NM_018793)	-245
chr8	71317608	71317608	NM_027590	ENSMUSG00000031864	Ints10	promoter-TSS (NM_027590)	-245
chr10	77707632	77707632	NM_001081055	ENSMUSG00000000374	Trappc10	promoter-TSS (NM_001081055)	-245
chr6	113327758	113327758	NM_133932	ENSMUSG00000048930	Tada3	promoter-TSS (NM_026552)	-244
chr4	131429310	131429310	NM_020587	ENSMUSG00000028911	Srsf4	promoter-TSS (NM_020587)	-244
chr7	87948461	87948461	NM_016721	ENSMUSG00000030536	Iqgap1	promoter-TSS (NM_016721)	-244
chr17	56812404	56812404	NM_001252466	ENSMUSG00000002372	Ranbp3	promoter-TSS (NM_001252467)	-244
chr15	102456095	102456095	NM_146065	ENSMUSG00000052414	Atf7	promoter-TSS (NM_146065)	-243
chr9	121614390	121614390	NM_001164562	ENSMUSG00000061536	Sec22c	promoter-TSS (NM_178677)	-243
chr13	47289130	47289130	NM_001170643	ENSMUSG00000038068	Rnf144b	promoter-TSS (NM_001170643)	-242
chr8	42460293	42460293	NM_019734	ENSMUSG00000031591	Asah1	promoter-TSS (NM_019734)	-242
chr9	30234673	30234673	NM_028874	ENSMUSG00000031993	Snx19	promoter-TSS (NM_028874)	-241
chr11	69715139	69715139	NM_001013414	ENSMUSG00000047284	Neurl4	promoter-TSS (NM_027419)	-241
chr3	105762175	105762175	NM_027432	ENSMUSG00000000561	Wdr77	promoter-TSS (NM_027432)	-241
chr11	120094020	120094020	NM_198423	ENSMUSG00000039741	Bahcc1	promoter-TSS (NM_198423)	-241
chr3	131227492	131227492	NM_011863	ENSMUSG00000028032	Papss1	promoter-TSS (NM_011863)	-240
chr6	136776977	136776977	NM_021714	ENSMUSG00000030216	Wbp11	promoter-TSS (NM_021714)	-240
chr1	37922164	37922164	NM_207228	ENSMUSG00000060771	Tsga10	promoter-TSS (NM_207228)	-240
chr11	4749787	4749787	NM_001252250	ENSMUSG00000009073	Nf2	promoter-TSS (NM_001252252)	-240
chr10	66748268	66748268	NM_001036293	ENSMUSG00000075000	Nrbf2	promoter-TSS (NM_001036293)	-239
chr4	108790880	108790880	NM_001134791	ENSMUSG00000028559	Osbpl9	promoter-TSS (NM_173350)	-239
chr13	63916389	63916389	NM_001013608	ENSMUSG00000021470	0610007P08Rik	promoter-TSS (NM_023507)	-239
chr7	134417812	134417812	NM_009266	ENSMUSG00000049091	Sephs2	promoter-TSS (NM_009266)	-239
chr7	118266427	118266427	NR_015573		1700012D14Rik	promoter-TSS (NR_015573)	-238
chr15	102552846	102552846	NM_026192	ENSMUSG00000023055	Calcoco1	promoter-TSS (NM_026192)	-237
chr10	126727612	126727612	NM_007837	ENSMUSG00000025408	Ddit3	promoter-TSS (NM_007837)	-237
chr9	21172211	21172211	NM_001042707	ENSMUSG00000032178	Ilf3	promoter-TSS (NM_010561)	-236
chr11	6446654	6446654	NM_001190343	ENSMUSG00000000378	Ccm2	promoter-TSS (NM_146014)	-236
chr15	98593785	98593785	NM_007478	ENSMUSG00000051853	Arf3	promoter-TSS (NM_007478)	-236
chr13	55672717	55672717	NM_145382	ENSMUSG00000021495	Fam193b	promoter-TSS (NM_145382)	-236
chr4	41222403	41222403	NM_026872	ENSMUSG00000028433	Ubap2	promoter-TSS (NM_026872)	-235
chr1	136391002	136391002	NM_145510	ENSMUSG00000042229	Rabif	promoter-TSS (NM_145510)	-235
chr11	88726135	88726135	NM_001042541	ENSMUSG00000018428	Akap1	promoter-TSS (NM_001042541)	-235
chr1	177556001	177556001	NM_010209	ENSMUSG00000026526	Fh1	promoter-TSS (NM_010209)	-235
chr18	61867524	61867524	NM_172832	ENSMUSG00000024579	Pcyox1l	promoter-TSS (NM_172832)	-235
chr4	59638859	59638859	NM_001015681	ENSMUSG00000045071	E130308A19Rik	promoter-TSS (NM_153158)	-234
chr15	84022429	84022429	NM_178614	ENSMUSG00000022437	Samm50	promoter-TSS (NM_178614)	-234
chr10	75700844	75700844	NM_001077638	ENSMUSG00000020230	Prmt2	promoter-TSS (NM_001077638)	-234
chr9	103965684	103965684	NM_025692	ENSMUSG00000032557	Uba5	promoter-TSS (NM_175324)	-233
chr1	187186741	187186741	NM_029735	ENSMUSG00000026615	Eprs	promoter-TSS (NM_029735)	-233
chr15	102300830	102300830	NM_001103165	ENSMUSG00000056851	Pcbp2	promoter-TSS (NM_001103166)	-233
chr17	35978210	35978210	NM_001010833	ENSMUSG00000061607	Mdc1	promoter-TSS (NM_001010833)	-233
chr11	118151790	118151790	NM_001033528	ENSMUSG00000033909	Usp36	promoter-TSS (NM_001033528)	-232
chr2	130985988	130985988	NM_026091	ENSMUSG00000027327	1700037H04Rik	promoter-TSS (NM_026091)	-232
chr5	28643498	28643498	NM_028234	ENSMUSG00000048271	Rbm33	promoter-TSS (NM_028234)	-231
chr9	96019618	96019618	NM_177352	ENSMUSG00000041440	Gk5	promoter-TSS (NM_177352)	-230
chr14	21213007	21213007	NM_025440	ENSMUSG00000049960	Mrps16	promoter-TSS (NM_025440)	-230
chr8	119681805	119681805	NM_001081151	ENSMUSG00000052557	Gan	promoter-TSS (NM_001081151)	-230
chr4	133952045	133952045	NM_133880	ENSMUSG00000037366	Pafah2	promoter-TSS (NM_133880)	-230
chr4	138936345	138936345	NM_001160319	ENSMUSG00000066036	Ubr4	promoter-TSS (NM_001160319)	-229
chr9	44187344	44187344	NM_021395	ENSMUSG00000032115	Hyou1	promoter-TSS (NM_021395)	-229
chr11	29448269	29448269	NM_001033865	ENSMUSG00000020460	Rps27a	promoter-TSS (NM_024277)	-229
chr19	6363461	6363461	NM_001110791	ENSMUSG00000024949	Sf1	promoter-TSS (NM_011750)	-229
chr3	138105899	138105899	NM_007410	ENSMUSG00000028138	Adh5	promoter-TSS (NM_007410)	-229
chr16	96366798	96366798	NM_207301	ENSMUSG00000023147	Wrb	promoter-TSS (NM_207301)	-228
chr8	122637824	122637824	NM_001163760	ENSMUSG00000031824	6430548M08Rik	promoter-TSS (NM_001163762)	-228
chr2	25562172	25562172	NM_023326	ENSMUSG00000049086	Bmyc	promoter-TSS (NM_023326)	-227
chr15	36213129	36213129	NM_013923	ENSMUSG00000022280	Rnf19a	promoter-TSS (NM_013923)	-227
chr6	47545256	47545256	NM_001146689	ENSMUSG00000029687	Ezh2	promoter-TSS (NM_007971)	-227
chr14	30781340	30781340	NM_019979	ENSMUSG00000042682	Selk	promoter-TSS (NM_019979)	-226
chr14	52817140	52817140	NM_033618	ENSMUSG00000035726	Supt16h	promoter-TSS (NM_033618)	-226
chr11	20641777	20641777	NM_001252503	ENSMUSG00000049659	Aftph	promoter-TSS (NM_181411)	-226
chr11	102417697	102417697	NM_001159492	ENSMUSG00000034621	Gpatch8	promoter-TSS (NM_001159492)	-225
chr11	64792312	64792312	NM_023479	ENSMUSG00000020549	Elac2	promoter-TSS (NM_023479)	-225
chr7	36539698	36539698	NM_178704	ENSMUSG00000043671	Dpy19l3	promoter-TSS (NM_178704)	-225
chr2	51790754	51790754	NM_001141981	ENSMUSG00000036249	Rbm43	promoter-TSS (NM_001141982)	-225
chr17	56018420	56018420	NM_144546	ENSMUSG00000057835	Zfp119a	promoter-TSS (NM_144546)	-225
chr3	58330030	58330030	NM_030685	ENSMUSG00000027808	Serp1	promoter-TSS (NM_030685)	-224
chr3	130433471	130433471	NM_001199350		Rpl34-ps1	promoter-TSS (NM_001199350)	-224
chr17	27076647	27076647	NM_026307	ENSMUSG00000024194	Cuta	promoter-TSS (NM_026948)	-224
chr17	27053813	27053813	NM_016761	ENSMUSG00000024301	Kifc5b	promoter-TSS (NM_053173)	-223
chr11	17059078	17059078	NM_024459	ENSMUSG00000033953	Ppp3r1	promoter-TSS (NM_024459)	-223
chr11	59475774	59475774	NM_012027	ENSMUSG00000005417	Mprip	promoter-TSS (NM_201245)	-223
chr5	34916140	34916140	NM_001024458	ENSMUSG00000029106	Add1	promoter-TSS (NM_013457)	-223
chr13	81772366	81772366	NM_054053	ENSMUSG00000069170	Gpr98	promoter-TSS (NM_054053)	-223
chr9	22193873	22193873	NM_028390	ENSMUSG00000036777	Anln	promoter-TSS (NM_028390)	-223
chr11	103559246	103559246	NM_019650	ENSMUSG00000020946	Gosr2	promoter-TSS (NM_019650)	-222
chr9	122656242	122656242	NM_001199736	ENSMUSG00000094985	Gm9524	promoter-TSS (NM_001199736)	-222
chr9	54798444	54798444	NM_011966	ENSMUSG00000032301	Psma4	promoter-TSS (NM_011966)	-222
chr12	105990384	105990384	NM_148948	ENSMUSG00000041415	Dicer1	promoter-TSS (NM_148948)	-222
chr11	106474466	106474466	NM_198292	ENSMUSG00000040548	Tex2	promoter-TSS (NM_198292)	-222
chr16	35983227	35983227	NM_008465	ENSMUSG00000022905	Kpna1	promoter-TSS (NM_008465)	-222
chr10	85379911	85379911	NM_181650	ENSMUSG00000035529	Prdm4	promoter-TSS (NM_181650)	-221
chr14	99499209	99499209	NM_028315	ENSMUSG00000033166	Dis3	promoter-TSS (NM_028315)	-220
chr11	29926252	29926252	NM_146016	ENSMUSG00000044072	Eml6	promoter-TSS (NM_146016)	-219
chr15	35301082	35301082	NM_177151	ENSMUSG00000037646	Vps13b	promoter-TSS (NM_177151)	-219
chr18	35091876	35091876	NM_144866	ENSMUSG00000024360	Etf1	promoter-TSS (NM_144866)	-219
chr2	25402633	25402633	NM_009422	ENSMUSG00000026942	Traf2	promoter-TSS (NM_009422)	-219
chr19	6141356	6141356	NM_019722	ENSMUSG00000024944	Arl2	promoter-TSS (NM_019722)	-219
chr9	98764967	98764967	NM_028033	ENSMUSG00000090470	2410012M07Rik	promoter-TSS (NM_028033)	-219
chr3	19957593	19957593	NM_009210	ENSMUSG00000002428	Hltf	promoter-TSS (NM_009210)	-218
chr8	122082879	122082879	NM_001167910	ENSMUSG00000031835	Mbtps1	promoter-TSS (NM_019709)	-218
chr4	132399301	132399301	NM_146154	ENSMUSG00000028882	Ppp1r8	promoter-TSS (NM_146154)	-217
chr9	56785090	56785090	NM_133976	ENSMUSG00000032288	Imp3	promoter-TSS (NM_133976)	-217
chr16	59639382	59639382	NM_019665	ENSMUSG00000022722	Arl6	promoter-TSS (NM_019665)	-217
chr11	116715113	116715113	NM_178620	ENSMUSG00000020818	Mfsd11	promoter-TSS (NM_178620)	-216
chr11	69486141	69486141	NM_001159375	ENSMUSG00000059796	Eif4a1	promoter-TSS (NM_144958)	-216
chr17	46465188	46465188	NM_145140	ENSMUSG00000032842	Abcc10	promoter-TSS (NM_170680)	-216
chr2	148558372	148558372	NM_019632	ENSMUSG00000027438	Napb	promoter-TSS (NM_019632)	-216
chr12	72038628	72038628	NM_019785	ENSMUSG00000021076	Actr10	promoter-TSS (NM_019785)	-216
chr15	54903922	54903922	NM_001081288	ENSMUSG00000037343	Taf2	promoter-TSS (NM_001081288)	-215
chr17	88929250	88929250	NM_028658	ENSMUSG00000034709	Klraq1	promoter-TSS (NM_028658)	-214
chr11	97561176	97561176	NM_001163307	ENSMUSG00000018537	Pcgf2	promoter-TSS (NM_001163308)	-214
chr18	31919265	31919265	NM_001242430	ENSMUSG00000041915	Ammecr1l	promoter-TSS (NM_153515)	-213
chr4	11485854	11485854	NM_177285	ENSMUSG00000078773	Rad54b	promoter-TSS (NM_001256145)	-213
chr11	70460879	70460879	NM_027445	ENSMUSG00000040746	Rnf167	promoter-TSS (NM_027445)	-212
chr3	28680021	28680021	NM_177586	ENSMUSG00000050192	Eif5a2	promoter-TSS (NM_177586)	-212
chr8	86794470	86794470	NM_026350	ENSMUSG00000004994	Ccdc130	promoter-TSS (NM_026350)	-211
chr16	20516926	20516926	NM_007889	ENSMUSG00000003233	Dvl3	promoter-TSS (NM_007889)	-211
chr2	149962625	149962625	NM_181267	ENSMUSG00000068134	Zfp120	promoter-TSS (NM_023266)	-211
chr15	80778739	80778739	NM_009634	ENSMUSG00000022407	Adsl	promoter-TSS (NM_009634)	-210
chr4	108673200	108673200	NM_146150	ENSMUSG00000053510	Nrd1	promoter-TSS (NM_146150)	-210
chr10	70810331	70810331	NM_027184	ENSMUSG00000060733	Ipmk	promoter-TSS (NM_027184)	-210
chr15	51823516	51823516	NM_009009	ENSMUSG00000022314	Rad21	promoter-TSS (NM_009009)	-210
chr12	73861989	73861989	NM_008910	ENSMUSG00000021096	Ppm1a	promoter-TSS (NM_008910)	-209
chr8	12915684	12915684	NM_001159485	ENSMUSG00000031442	Mcf2l	promoter-TSS (NM_178076)	-209
chr10	75236327	75236327	NM_010027	ENSMUSG00000001666	Ddt	promoter-TSS (NM_010027)	-208
chr3	79646792	79646792	NM_027495	ENSMUSG00000027956	Tmem144	promoter-TSS (NM_027495)	-208
chr8	71794771	71794771	NM_172491		D130040H23Rik	promoter-TSS (NM_172491)	-208
chr16	35022300	35022300	NM_023587	ENSMUSG00000035376	Ptplb	promoter-TSS (NM_023587)	-207
chr11	104987532	104987532	NM_172567	ENSMUSG00000020691	Mettl2	promoter-TSS (NM_172567)	-207
chr4	135528716	135528716	NM_011942	ENSMUSG00000028670	Lypla2	promoter-TSS (NM_011942)	-207
chr16	20535371	20535371	NM_009679	ENSMUSG00000022841	Ap2m1	promoter-TSS (NM_009679)	-206
chr2	115407246	115407246	NM_001145898	ENSMUSG00000040282	BC052040	promoter-TSS (NM_207264)	-206
chr8	108692569	108692569	NM_178798	ENSMUSG00000031904	Slc7a6	promoter-TSS (NM_178798)	-206
chr3	95118968	95118968	NM_029789	ENSMUSG00000015714	Lass2	promoter-TSS (NM_029789)	-206
chr14	31764470	31764470	NM_011849	ENSMUSG00000021918	Nek4	promoter-TSS (NM_011849)	-204
chr1	74282920	74282920	NM_029711	ENSMUSG00000006304	Arpc2	promoter-TSS (NM_029711)	-204
chr10	23507219	23507219	NM_011295	ENSMUSG00000061983	Rps12	promoter-TSS (NM_011295)	-204
chr7	134234746	134234746	NM_178901	ENSMUSG00000045165	AI467606	promoter-TSS (NM_178901)	-204
chr1	84836083	84836083	NM_133975	ENSMUSG00000026219	Trip12	promoter-TSS (NM_133975)	-204
chr13	93962441	93962441	NM_133905	ENSMUSG00000042167	Papd4	promoter-TSS (NM_133905)	-203
chr17	27109921	27109921	NM_001005916	ENSMUSG00000079605	Zbtb9	promoter-TSS (NM_001005916)	-203
chr11	80593730	80593730	NM_177390	ENSMUSG00000035441	Myo1d	promoter-TSS (NM_177390)	-203
chr8	74474762	74474762	NM_001164581	ENSMUSG00000052446	Zfp961	promoter-TSS (NM_001164581)	-203
chr9	21759994	21759994	NM_025870	ENSMUSG00000051238	2310047B19Rik	promoter-TSS (NM_025870)	-203
chr2	37278625	37278625	NM_001100591	ENSMUSG00000075376	Rc3h2	promoter-TSS (NM_001100591)	-202
chr14	70132579	70132579	NM_134078	ENSMUSG00000034190	Chmp7	promoter-TSS (NM_134078)	-202
chr11	55274842	55274842	NM_009720	ENSMUSG00000018585	Atox1	promoter-TSS (NM_009720)	-202
chr3	82161792	82161792	NM_001081230	ENSMUSG00000033900	Mtap9	promoter-TSS (NM_001081230)	-202
chr13	3610556	3610556	NM_134063		BC016423	promoter-TSS (NM_134063)	-202
chr9	107904777	107904777	NM_013785	ENSMUSG00000032594	Ip6k1	promoter-TSS (NM_013785)	-202
chr2	125977676	125977676	NM_026981	ENSMUSG00000023330	Dtwd1	promoter-TSS (NM_026981)	-201
chr11	59041970	59041970	NM_001130408	ENSMUSG00000048076	Arf1	promoter-TSS (NM_007476)	-201
chr11	93857204	93857204	NM_001025428	ENSMUSG00000020859	Spag9	promoter-TSS (NM_001199203)	-201
chr7	86611360	86611360	NM_017462	ENSMUSG00000039176	Polg	promoter-TSS (NM_017462)	-201
chr9	44113955	44113955	NM_172162	ENSMUSG00000032119	Hinfp	promoter-TSS (NM_172162)	-201
chr11	5778460	5778460	NM_008894	ENSMUSG00000020471	Pold2	promoter-TSS (NM_008894)	-201
chr10	120801945	120801945	NM_029364	ENSMUSG00000034707	Gns	promoter-TSS (NM_029364)	-201
chr17	53618358	53618358	NM_025887	ENSMUSG00000017831	Rab5a	promoter-TSS (NM_025887)	-201
chr16	35364205	35364205	NM_133704	ENSMUSG00000034473	Sec22a	promoter-TSS (NM_133704)	-201
chr8	11550972	11550972	NM_024248	ENSMUSG00000056228	Cars2	promoter-TSS (NM_024248)	-201
chr4	86258126	86258126	NM_173400	ENSMUSG00000038047	Haus6	promoter-TSS (NM_173400)	-200
chr8	27268441	27268441	NM_199042	ENSMUSG00000037214	Thap1	promoter-TSS (NM_199042)	-200
chr11	62603118	62603118	NM_138949	ENSMUSG00000047342	Zfp286	promoter-TSS (NM_138949)	-199
chr11	109301193	109301193	NR_040680		LOC100503496	promoter-TSS (NR_040680)	-199
chr4	53644144	53644144	NM_001195284	ENSMUSG00000054752	Fsd1l	promoter-TSS (NM_001195284)	-199
chr18	60934052	60934052	NM_020600	ENSMUSG00000024608	Rps14	promoter-TSS (NM_020600)	-198
chr13	46823416	46823416	NM_175749	ENSMUSG00000021374	Nup153	promoter-TSS (NM_175749)	-198
chr18	24179470	24179470	NM_021559	ENSMUSG00000051469	Zfp191	promoter-TSS (NM_021559)	-198
chr4	21703219	21703219	NM_152825	ENSMUSG00000040455	Usp45	promoter-TSS (NM_152825)	-198
chr5	128097959	128097959	NM_133895	ENSMUSG00000029416	Slc15a4	promoter-TSS (NM_133895)	-197
chr2	181255013	181255013	NM_016775	ENSMUSG00000000826	Dnajc5	promoter-TSS (NM_016775)	-197
chr11	79068394	79068394	NM_001042565	ENSMUSG00000017677	Wsb1	promoter-TSS (NM_019653)	-197
chr2	14976792	14976792	NM_029466	ENSMUSG00000017418	Arl5b	promoter-TSS (NM_029466)	-197
chr14	49065832	49065832	NM_172600	ENSMUSG00000036339	6720456H20Rik	promoter-TSS (NM_172600)	-195
chr7	134041987	134041987	NM_026827	ENSMUSG00000060538	Tmem219	promoter-TSS (NM_028389)	-195
chr16	96414059	96414059	NM_001001492	ENSMUSG00000045275	Lca5l	promoter-TSS (NM_001001492)	-195
chr2	126532870	126532870	NM_001252580	ENSMUSG00000027363	Usp8	promoter-TSS (NM_001252580)	-194
chr16	32877676	32877676	NM_001159349	ENSMUSG00000022800	Fyttd1	promoter-TSS (NM_027226)	-194
chr16	22266196	22266196	NM_009186	ENSMUSG00000022858	Tra2b	promoter-TSS (NM_009186)	-194
chr2	164659289	164659289	NM_001082974	ENSMUSG00000039873	Neurl2	promoter-TSS (NM_001082974)	-193
chr3	89577338	89577338	NM_027315	ENSMUSG00000042572	Ube2q1	promoter-TSS (NM_027315)	-193
chr9	97011653	97011653	NM_138756	ENSMUSG00000032449	Slc25a36	promoter-TSS (NM_138756)	-193
chr11	121007264	121007264	NM_028602	ENSMUSG00000039329	Tex19.1	promoter-TSS (NM_028602)	-193
chr10	79144747	79144747	NM_177613	ENSMUSG00000020307	Cdc34	promoter-TSS (NM_177613)	-193
chr17	44913927	44913927	NM_178652	ENSMUSG00000038954	Supt3h	promoter-TSS (NM_178652)	-193
chr2	26789396	26789396	NM_198628	ENSMUSG00000049897	Gm711	promoter-TSS (NM_198628)	-193
chr7	71432364	71432364	NM_172742	ENSMUSG00000030522	Mtmr10	promoter-TSS (NM_172742)	-192
chr19	5610286	5610286	NM_001199247	ENSMUSG00000024926	Kat5	promoter-TSS (NM_001199249)	-192
chr7	133647008	133647008	NM_183020	ENSMUSG00000032637	Atxn2l	promoter-TSS (NM_183020)	-192
chr8	90642466	90642466	NM_029074	ENSMUSG00000036810	Tmem188	promoter-TSS (NM_029074)	-192
chr10	126500468	126500468	NM_009870	ENSMUSG00000006728	Cdk4	promoter-TSS (NM_009870)	-191
chr13	104968987	104968987	NM_030731	ENSMUSG00000021712	Trim23	promoter-TSS (NM_030731)	-191
chr9	44689548	44689548	NM_001081049	ENSMUSG00000002028	Mll1	promoter-TSS (NM_001081049)	-191
chr9	65062306	65062306	NM_177460	ENSMUSG00000032392	Parp16	promoter-TSS (NM_177460)	-191
chr1	167390785	167390785	NM_028759	ENSMUSG00000026571	Dcaf6	promoter-TSS (NM_028759)	-191
chr18	33373661	33373661	NM_133774	ENSMUSG00000024378	Stard4	promoter-TSS (NM_133774)	-191
chr18	70727755	70727755	NM_010773	ENSMUSG00000024513	Mbd2	promoter-TSS (NM_010773)	-191
chr8	72963662	72963662	NM_001004062	ENSMUSG00000003575	Crtc1	promoter-TSS (NM_001004062)	-190
chr8	24348330	24348330	NM_024240	ENSMUSG00000031546	Gins4	promoter-TSS (NM_024240)	-190
chr9	113839862	113839862	NM_001083319	ENSMUSG00000009741	Ubp1	promoter-TSS (NM_001083319)	-190
chr19	43763989	43763989	NM_053103	ENSMUSG00000025192	Entpd7	promoter-TSS (NM_053103)	-190
chr9	121628109	121628109	NM_010918	ENSMUSG00000032525	Nktr	promoter-TSS (NM_010918)	-190
chr9	107465397	107465397	NM_019742	ENSMUSG00000010054	Tusc2	promoter-TSS (NM_019742)	-189
chr1	40847691	40847691	NM_172499	ENSMUSG00000041945	Mfsd9	promoter-TSS (NM_172499)	-189
chr19	54018607	54018607	NM_001168505	ENSMUSG00000024976	Shoc2	promoter-TSS (NM_001168505)	-189
chr5	138219957	138219957	NM_027242	ENSMUSG00000029725	Ppp1r35	promoter-TSS (NM_027242)	-189
chr4	137149915	137149915	NM_130879	ENSMUSG00000043411	Usp48	promoter-TSS (NM_130879)	-189
chr6	24615184	24615184	NM_001167745	ENSMUSG00000029684	Wasl	promoter-TSS (NM_001167745)	-189
chr8	26864940	26864940	NM_028102	ENSMUSG00000061313	Ddhd2	promoter-TSS (NM_028102)	-188
chr10	20067437	20067437	NM_027930	ENSMUSG00000019992	Fam54a	promoter-TSS (NM_027930)	-188
chr13	93300953	93300953	NM_173392	ENSMUSG00000021706	Zfyve16	promoter-TSS (NM_173392)	-188
chr9	13631739	13631739	NM_026665	ENSMUSG00000031922	Cep57	promoter-TSS (NR_037622)	-188
chr9	21732167	21732167	NM_001253867	ENSMUSG00000040883	Tmem205	promoter-TSS (NM_178577)	-188
chr11	74538073	74538073	NM_013625	ENSMUSG00000020745	Pafah1b1	promoter-TSS (NR_037610)	-187
chr4	114660020	114660020	NM_025647	ENSMUSG00000028719	Cmpk1	promoter-TSS (NM_025647)	-187
chr9	63247238	63247238	NM_027090	ENSMUSG00000032403	2300009A05Rik	promoter-TSS (NM_027090)	-187
chr11	51912140	51912140	NM_019411	ENSMUSG00000020349	Ppp2ca	promoter-TSS (NM_019411)	-186
chr14	45949313	45949313	NM_025959	ENSMUSG00000021832	Psmc6	promoter-TSS (NM_025959)	-186
chr11	30671589	30671589	NM_134013	ENSMUSG00000040850	Psme4	promoter-TSS (NM_134013)	-186
chr7	63305339	63305339	NM_010418	ENSMUSG00000030451	Herc2	promoter-TSS (NM_010418)	-186
chr13	34129324	34129324	NM_026512	ENSMUSG00000038286	Bphl	promoter-TSS (NM_026512)	-186
chr15	75799430	75799430	NM_001081065	ENSMUSG00000034429	Zfp707	promoter-TSS (NM_001081065)	-185
chr8	108674114	108674114	NM_133792	ENSMUSG00000031903	Pla2g15	promoter-TSS (NM_133792)	-185
chr10	80217766	80217766	NM_199322	ENSMUSG00000061589	Dot1l	promoter-TSS (NM_199322)	-185
chr14	51550708	51550708	NM_001033271	ENSMUSG00000035953	Tmem55b	promoter-TSS (NM_001033271)	-184
chr18	44539970	44539970	NM_027490	ENSMUSG00000024472	Dcp2	promoter-TSS (NM_027490)	-184
chr5	88983325	88983325	NM_023054	ENSMUSG00000070697	Utp3	promoter-TSS (NM_023054)	-183
chr19	36811277	36811277	NM_016854	ENSMUSG00000067279	Ppp1r3c	promoter-TSS (NM_016854)	-183
chr14	103469250	103469250	NM_001033242	ENSMUSG00000022125	Cln5	promoter-TSS (NM_001033242)	-183
chr8	113557684	113557684	NM_146217	ENSMUSG00000031960	Aars	promoter-TSS (NM_146217)	-183
chr4	155186416	155186416	NM_018856	ENSMUSG00000029068	Ccnl2	promoter-TSS (NM_207678)	-182
chr2	127095783	127095783	NM_139308	ENSMUSG00000027367	Stard7	promoter-TSS (NM_139308)	-182
chr11	70034678	70034678	NM_172371	ENSMUSG00000044367	Slc16a13	promoter-TSS (NM_172371)	-182
chr9	85643123	85643123	NM_175371	ENSMUSG00000035941	Ibtk	promoter-TSS (NM_001081282)	-182
chr5	54389580	54389580	NM_054083	ENSMUSG00000039156	Stim2	promoter-TSS (NM_001081103)	-182
chr13	55828547	55828547	NM_028281	ENSMUSG00000021496	Pcbd2	promoter-TSS (NM_028281)	-182
chr5	35925528	35925528	NM_030721	ENSMUSG00000029098	Acox3	promoter-TSS (NM_030721)	-181
chr9	15162413	15162413	NM_176976	ENSMUSG00000046111	5830418K08Rik	promoter-TSS (NM_176976)	-181
chr18	38129566	38129566	NM_175684	ENSMUSG00000038524	Fchsd1	promoter-TSS (NM_175684)	-181
chr7	127820953	127820953	NM_001164580	ENSMUSG00000046096	BC030336	promoter-TSS (NM_001164580)	-181
chr11	78364417	78364417	NM_133706	ENSMUSG00000037278	Tmem97	promoter-TSS (NM_133706)	-180
chr15	78707440	78707440	NM_145929	ENSMUSG00000033128	Gga1	promoter-TSS (NM_145929)	-180
chr5	148672025	148672025	NM_025624	ENSMUSG00000029649	Pomp	promoter-TSS (NM_025624)	-179
chr2	90687133	90687133	NM_019758	ENSMUSG00000027282	Mtch2	promoter-TSS (NM_019758)	-179
chr6	115551778	115551778	NM_023290	ENSMUSG00000000439	Mkrn2	promoter-TSS (NM_023290)	-178
chr12	89599067	89599067	NM_028105	ENSMUSG00000021044	Adck1	promoter-TSS (NM_028105)	-178
chr1	55187911	55187911	NM_025283	ENSMUSG00000025979	Mob4	promoter-TSS (NM_025283)	-178
chr19	6046967	6046967	NM_001164709	ENSMUSG00000024807	Syvn1	promoter-TSS (NM_001164709)	-178
chr8	122136469	122136469	NM_029428	ENSMUSG00000024266	Adad2	promoter-TSS (NM_029428)	-178
chr4	106323497	106323497	NM_001083887	ENSMUSG00000043572	Pars2	promoter-TSS (NM_001083887)	-177
chr1	137210491	137210491	NM_011590	ENSMUSG00000062580	Timm17a	promoter-TSS (NM_011590)	-177
chr5	135644065	135644065	NM_009745	ENSMUSG00000029681	Bcl7b	promoter-TSS (NM_009745)	-177
chr7	119166843	119166843	NM_133758	ENSMUSG00000059263	Usp47	promoter-TSS (NM_133758)	-177
chr7	50927225	50927225	NM_145582	ENSMUSG00000038888	Ctu1	promoter-TSS (NM_145582)	-176
chr12	87582652	87582652	NM_027405	ENSMUSG00000021254	1700020O03Rik	promoter-TSS (NM_027405)	-176
chr3	106524424	106524424	NM_177309	ENSMUSG00000056260	Lrif1	promoter-TSS (NM_028081)	-176
chr8	126545385	126545385	NM_133966	ENSMUSG00000038697	Taf5l	promoter-TSS (NM_133966)	-176
chr19	9974198	9974198	NM_016692	ENSMUSG00000024660	Incenp	promoter-TSS (NM_016692)	-175
chr3	87329325	87329325	NM_001083318	ENSMUSG00000003382	Etv3	promoter-TSS (NM_001083318)	-175
chr18	61336879	61336879	NM_134134	ENSMUSG00000024622	Hmgxb3	promoter-TSS (NM_178277)	-175
chr7	148747904	148747904	NM_007459	ENSMUSG00000002957	Ap2a2	promoter-TSS (NM_007459)	-175
chr6	97129293	97129293	NM_001081111	ENSMUSG00000030059	Tmf1	promoter-TSS (NM_001081111)	-175
chr9	96379188	96379188	NM_011279	ENSMUSG00000051234	Rnf7	promoter-TSS (NM_011279)	-174
chr15	75672512	75672512	NM_172121	ENSMUSG00000075600	Zc3h3	promoter-TSS (NM_172121)	-174
chr9	57316005	57316005	NM_020270	ENSMUSG00000040722	Scamp5	promoter-TSS (NM_020270)	-174
chr17	27957661	27957661	NM_001033279	ENSMUSG00000056692	D17Wsu92e	promoter-TSS (NM_001044719)	-174
chr6	87801274	87801274	NM_001109745	ENSMUSG00000030057	Cnbp	promoter-TSS (NM_013493)	-174
chr1	162143196	162143196	NM_009786	ENSMUSG00000014226	Cacybp	promoter-TSS (NM_009786)	-173
chr15	98398240	98398240	NM_009833	ENSMUSG00000011960	Ccnt1	promoter-TSS (NM_009833)	-173
chr15	75739943	75739943	NM_023240	ENSMUSG00000055762	Eef1d	promoter-TSS (NM_029663)	-173
chr7	25315495	25315495	NM_153134	ENSMUSG00000041037	Irgq	promoter-TSS (NM_153134)	-172
chr2	153566851	153566851	NM_007896	ENSMUSG00000027479	Mapre1	promoter-TSS (NM_007896)	-172
chr19	53465234	53465234	NM_172429	ENSMUSG00000025024	Smndc1	promoter-TSS (NM_172429)	-171
chr17	24806526	24806526	NM_183149	ENSMUSG00000041130	Zfp598	promoter-TSS (NM_183149)	-171
chr4	11412934	11412934	NM_001081183	ENSMUSG00000040720	1110037F02Rik	promoter-TSS (NM_001081183)	-171
chr11	116077145	116077145	NR_004853		Cdk3-ps	promoter-TSS (NR_004853)	-171
chr2	181414844	181414844	NM_009326	ENSMUSG00000059540	Tcea2	promoter-TSS (NM_009326)	-171
chr1	121401530	121401530	NM_022327	ENSMUSG00000004451	Ralb	promoter-TSS (NM_022327)	-171
chr8	3392837	3392837	NM_133962	ENSMUSG00000004568	Arhgef18	promoter-TSS (NM_133962)	-171
chr14	122277658	122277658	NM_026861	ENSMUSG00000041765	Ubac2	promoter-TSS (NM_026861)	-170
chr15	25913951	25913951	NM_144523	ENSMUSG00000052253	Zfp622	promoter-TSS (NM_144523)	-170
chr4	131978531	131978531	NM_001161797	ENSMUSG00000066043	Phactr4	promoter-TSS (NM_001161797)	-170
chr1	93295530	93295530	NM_023343	ENSMUSG00000026309	Ilkap	promoter-TSS (NM_023343)	-170
chr1	58026538	58026538	NM_030211	ENSMUSG00000054770	Kctd18	promoter-TSS (NR_027630)	-170
chr1	34900065	34900065	NM_001160235	ENSMUSG00000037503	Fam168b	promoter-TSS (NM_174997)	-170
chr11	6376248	6376248	NM_011221	ENSMUSG00000094483	Purb	promoter-TSS (NM_011221)	-169
chr7	88490289	88490289	NM_009092	ENSMUSG00000061787	Rps17	promoter-TSS (NM_009092)	-169
chr4	15941193	15941193	NM_145950	ENSMUSG00000041153	Osgin2	promoter-TSS (NM_145950)	-169
chr7	116077761	116077761	NM_025344	ENSMUSG00000031029	Eif3f	promoter-TSS (NM_025344)	-168
chr2	38863491	38863491	NM_028809	ENSMUSG00000026755	Arpc5l	promoter-TSS (NM_028809)	-168
chr15	85709589	85709589	NM_028063	ENSMUSG00000022386	Trmu	promoter-TSS (NM_028063)	-168
chr11	115570079	115570079	NM_008163	ENSMUSG00000059923	Grb2	promoter-TSS (NM_008163)	-168
chr17	33897599	33897599	NM_008997	ENSMUSG00000077450	Rab11b	promoter-TSS (NM_008997)	-168
chr18	64676379	64676379	NM_001142950	ENSMUSG00000024587	Nars	promoter-TSS (NM_001142950)	-168
chr11	97564581	97564581	NM_011971	ENSMUSG00000069744	Psmb3	promoter-TSS (NM_011971)	-167
chr15	75900327	75900327	NM_134089	ENSMUSG00000022568	Scrib	promoter-TSS (NM_134089)	-167
chr8	71612468	71612468	NM_007509	ENSMUSG00000006273	Atp6v1b2	promoter-TSS (NM_007509)	-167
chr10	80085358	80085358	NM_001159591	ENSMUSG00000003345	Csnk1g2	promoter-TSS (NM_134002)	-167
chr2	32549862	32549862	NM_010236	ENSMUSG00000009566	Fpgs	promoter-TSS (NM_010236)	-167
chr2	29980140	29980140	NM_178694	ENSMUSG00000039686	Zer1	promoter-TSS (NM_178694)	-166
chr12	25336070	25336070	NM_178357	ENSMUSG00000020653	Klf11	promoter-TSS (NM_178357)	-166
chr1	74634768	74634768	NM_029888	ENSMUSG00000026135	Zfp142	promoter-TSS (NM_025784)	-166
chr9	70351698	70351698	NM_033604	ENSMUSG00000032217	Rnf111	promoter-TSS (NM_033604)	-166
chr17	26852429	26852429	NM_029870	ENSMUSG00000048249	A930001N09Rik	promoter-TSS (NM_029870)	-166
chr8	96910234	96910234	NM_022331	ENSMUSG00000031770	Herpud1	promoter-TSS (NM_022331)	-166
chr4	59594269	59594269	NM_024255	ENSMUSG00000028383	Hsdl2	promoter-TSS (NM_024255)	-166
chr10	30338337	30338337	NM_025798	ENSMUSG00000019791	Hint3	promoter-TSS (NM_025798)	-165
chr5	145992419	145992419	NM_001083958	ENSMUSG00000007812	Zfp655	promoter-TSS (NM_001083958)	-165
chr5	125956078	125956078	NM_030210	ENSMUSG00000029482	Aacs	promoter-TSS (NM_030210)	-165
chr13	8995422	8995422	NM_027000	ENSMUSG00000021149	Gtpbp4	promoter-TSS (NM_027000)	-164
chr2	151806119	151806119	NM_028666	ENSMUSG00000027459	Fam110a	promoter-TSS (NM_146127)	-164
chr14	52899233	52899233	NM_172601	ENSMUSG00000022159	Rab2b	promoter-TSS (NM_172601)	-163
chr6	134780054	134780054	NM_177687	ENSMUSG00000032652	Crebl2	promoter-TSS (NM_177687)	-163
chr19	44221099	44221099	NM_028607	ENSMUSG00000057506	Bloc1s2a	promoter-TSS (NM_028607)	-163
chr19	44144438	44144438	NM_001164359	ENSMUSG00000025198	Erlin1	promoter-TSS (NM_001164360)	-163
chr16	13819207	13819207	NM_010946	ENSMUSG00000022681	Ntan1	promoter-TSS (NM_010946)	-163
chr2	131088073	131088073	NM_153501	ENSMUSG00000037514	Pank2	promoter-TSS (NM_153501)	-163
chr17	25929391	25929391	NM_145410	ENSMUSG00000057411	Fam173a	promoter-TSS (NM_145410)	-162
chr5	31504838	31504838	NM_001177901	ENSMUSG00000043059	Zfp513	promoter-TSS (NM_001177901)	-162
chr7	19967226	19967226	NM_007949	ENSMUSG00000030400	Ercc2	promoter-TSS (NM_007949)	-162
chr8	73051480	73051480	NM_001111066	ENSMUSG00000019428	Fkbp8	promoter-TSS (NM_010223)	-162
chr18	74375704	74375704	NM_028868	ENSMUSG00000024560	Cxxc1	promoter-TSS (NM_028868)	-162
chr2	154438943	154438943	NM_199304	ENSMUSG00000059842	Zfp341	promoter-TSS (NM_199304)	-161
chr3	107949193	107949193	NM_010306	ENSMUSG00000000001	Gnai3	promoter-TSS (NM_010306)	-161
chr4	147222645	147222645	NM_198619	ENSMUSG00000059423	Zfp933	promoter-TSS (NM_198619)	-161
chr6	83744890	83744890	NM_001164187	ENSMUSG00000034744	Nagk	promoter-TSS (NM_019542)	-161
chr17	32458259	32458259	NM_019774	ENSMUSG00000024045	Akap8	promoter-TSS (NM_019774)	-161
chr1	43990692	43990692	NM_009418	ENSMUSG00000041763	Tpp2	promoter-TSS (NM_009418)	-160
chr10	83111569	83111569	NM_145220	ENSMUSG00000020263	Appl2	promoter-TSS (NM_145220)	-160
chr3	103595358	103595358	NM_010432	ENSMUSG00000008730	Hipk1	promoter-TSS (NM_010432)	-160
chr9	100935454	100935454	NM_025835	ENSMUSG00000032527	Pccb	promoter-TSS (NM_025835)	-160
chr17	34783966	34783966	NM_017406	ENSMUSG00000015461	Atf6b	promoter-TSS (NM_017406)	-159
chr7	52379918	52379918	NM_013725	ENSMUSG00000003429	Rps11	promoter-TSS (NM_013725)	-159
chr11	60692699	60692699	NM_001168507	ENSMUSG00000043284	Tmem11	promoter-TSS (NM_173453)	-159
chr1	162836383	162836383	NM_001024952	ENSMUSG00000040423	Rc3h1	promoter-TSS (NM_001024952)	-159
chr2	90910536	90910536	NM_026721	ENSMUSG00000002105	Slc39a13	promoter-TSS (NM_026721)	-158
chr15	76470517	76470517	NM_183091	ENSMUSG00000059323	Tonsl	promoter-TSS (NM_183091)	-158
chr16	84835211	84835211	NM_008065	ENSMUSG00000008976	Gabpa	promoter-TSS (NM_008065)	-158
chr7	133726907	133726907	NM_001146311	ENSMUSG00000030720	Cln3	promoter-TSS (NM_009907)	-157
chr11	53114138	53114138	NM_008300	ENSMUSG00000020361	Hspa4	promoter-TSS (NM_008300)	-157
chr18	90679389	90679389	NM_198295	ENSMUSG00000024614	Tmx3	promoter-TSS (NM_198295)	-157
chr9	105397620	105397620	NM_001253831	ENSMUSG00000032570	Atp2c1	promoter-TSS (NM_001253836)	-157
chr11	69809116	69809116	NM_030064	ENSMUSG00000018572	Phf23	promoter-TSS (NM_030064)	-157
chr5	108890194	108890194	NM_172716	ENSMUSG00000033623	Pcgf3	promoter-TSS (NM_172716)	-157
chr7	26005035	26005035	NM_026117	ENSMUSG00000054499	Dedd2	promoter-TSS (NM_207677)	-157
chr9	107775306	107775306	NM_011251	ENSMUSG00000032582	Rbm6	promoter-TSS (NM_029169)	-156
chr5	124990644	124990644	NM_019770	ENSMUSG00000029390	Tmed2	promoter-TSS (NM_019770)	-156
chr4	32887078	32887078	NM_175364	ENSMUSG00000045854	Lyrm2	promoter-TSS (NM_175364)	-156
chr9	57368883	57368883	NM_007747	ENSMUSG00000000088	Cox5a	promoter-TSS (NM_007747)	-156
chr4	57314865	57314865	NM_011207	ENSMUSG00000038764	Ptpn3	promoter-TSS (NM_011207)	-156
chr8	74432349	74432349	NM_001166645	ENSMUSG00000089857	Zfp882	promoter-TSS (NM_001166645)	-156
chr6	125142062	125142062	NM_025595	ENSMUSG00000030335	Mrpl51	promoter-TSS (NM_025595)	-156
chr12	112776157	112776157	NM_173363	ENSMUSG00000021282	Eif5	promoter-TSS (NM_178041)	-155
chr13	8870443	8870443	NM_001039388	ENSMUSG00000021147	Wdr37	promoter-TSS (NM_172445)	-155
chr5	130647534	130647534	NM_019983	ENSMUSG00000025340	Rabgef1	promoter-TSS (NM_001199059)	-155
chr11	75546234	75546234	NM_009536	ENSMUSG00000020849	Ywhae	promoter-TSS (NM_009536)	-155
chr2	32286826	32286826	NM_001164357	ENSMUSG00000026819	Slc25a25	promoter-TSS (NM_001164358)	-155
chr9	120401570	120401570	NM_026892	ENSMUSG00000006941	Eif1b	promoter-TSS (NM_026892)	-154
chr8	87560660	87560660	NM_001122843	ENSMUSG00000031691	Tnpo2	promoter-TSS (NM_001122843)	-154
chr15	76199174	76199174	NM_021555	ENSMUSG00000022554	Fam203a	promoter-TSS (NM_021555)	-154
chr16	96212663	96212663	NM_019537	ENSMUSG00000022913	Psmg1	promoter-TSS (NM_019537)	-153
chr7	13563044	13563044	NM_001168561	ENSMUSG00000033961	Zfp446	promoter-TSS (NM_001168562)	-153
chr14	79790628	79790628	NM_025832	ENSMUSG00000022020	Naa16	promoter-TSS (NM_025832)	-153
chr1	39634345	39634345	NM_001033135	ENSMUSG00000048234	Rnf149	promoter-TSS (NM_001033135)	-153
chr15	85689985	85689985	NM_001168672	ENSMUSG00000022385	Gtse1	promoter-TSS (NM_001168672)	-152
chr17	57150863	57150863	NM_133801	ENSMUSG00000002658	Gtf2f1	promoter-TSS (NM_133801)	-152
chr16	3872526	3872526	NM_001033159	ENSMUSG00000039789	Zfp597	promoter-TSS (NM_001033159)	-152
chrX	54306595	54306595	NM_028242	ENSMUSG00000067873	Htatsf1	promoter-TSS (NM_029371)	-152
chr5	144519071	144519071	NR_015486		D130017N08Rik	promoter-TSS (NR_015486)	-152
chr5	89149744	89149744	NM_026735	ENSMUSG00000006262	Mob1b	promoter-TSS (NM_026735)	-152
chr8	125589256	125589256	NM_153176	ENSMUSG00000000738	Spg7	promoter-TSS (NM_153176)	-152
chr8	90722960	90722960	NM_001164497	ENSMUSG00000036779	Papd5	promoter-TSS (NM_001164499)	-152
chr2	154482611	154482611	NM_029362	ENSMUSG00000038467	Chmp4b	promoter-TSS (NM_029362)	-151
chr11	83286459	83286459	NM_027427	ENSMUSG00000020680	Taf15	promoter-TSS (NM_027427)	-151
chr4	109349082	109349082	NM_007983	ENSMUSG00000010517	Faf1	promoter-TSS (NM_007983)	-150
chr16	11322847	11322847	NM_001163498		Snx29	promoter-TSS (NM_028964)	-150
chr16	18089433	18089433	NM_011172	ENSMUSG00000003526	Prodh	promoter-TSS (NM_011172)	-150
chr19	41338643	41338643	NM_133352	ENSMUSG00000025016	Tm9sf3	promoter-TSS (NM_133352)	-149
chr6	120786099	120786099	NM_153516	ENSMUSG00000009112	Bcl2l13	promoter-TSS (NM_153516)	-149
chr17	17200918	17200918	NM_001005358	ENSMUSG00000096696	Zfp960	promoter-TSS (NM_001163919)	-149
chr7	133936133	133936133	NM_019674	ENSMUSG00000030697	Ppp4c	promoter-TSS (NM_019674)	-148
chr7	106632367	106632367	NM_012052	ENSMUSG00000030744	Rps3	promoter-TSS (NR_002172)	-148
chr2	22923573	22923573	NM_001102436	ENSMUSG00000026781	Acbd5	promoter-TSS (NM_028793)	-148
chr1	187027899	187027899	NM_172649	ENSMUSG00000039318	Rab3gap2	promoter-TSS (NM_001163754)	-148
chr2	153117004	153117004	NM_008444	ENSMUSG00000027475	Kif3b	promoter-TSS (NM_008444)	-148
chr7	20250527	20250527	NM_019649	ENSMUSG00000002981	Clptm1	promoter-TSS (NM_019649)	-148
chr5	138721590	138721590	NM_016964	ENSMUSG00000036928	Stag3	promoter-TSS (NM_016964)	-147
chr19	18787579	18787579	NM_177640	ENSMUSG00000047044	D030056L22Rik	promoter-TSS (NM_177640)	-147
chr14	31814432	31814432	NM_001165930	ENSMUSG00000021916	Glt8d1	promoter-TSS (NM_029626)	-147
chr2	75776666	75776666	NM_028235	ENSMUSG00000075273	Ttc30b	promoter-TSS (NM_028235)	-147
chr17	3084329	3084329	NR_003519		Pisd-ps2	promoter-TSS (NR_003519)	-146
chr12	71553995	71553995	NM_028339	ENSMUSG00000021072	Tmx1	promoter-TSS (NM_028339)	-146
chr13	93254132	93254132	NM_001163627	ENSMUSG00000034334	Fam151b	promoter-TSS (NM_001163627)	-146
chr5	137462743	137462743	NM_011962	ENSMUSG00000004846	Plod3	promoter-TSS (NM_011962)	-146
chr17	12962718	12962718	NM_010515	ENSMUSG00000023830	Igf2r	promoter-TSS (NM_010515)	-146
chr5	32761197	32761197	NM_172707	ENSMUSG00000014956	Ppp1cb	promoter-TSS (NM_172707)	-146
chr9	65141956	65141956	NM_001044389	ENSMUSG00000015357	Clpx	promoter-TSS (NM_001044389)	-146
chr5	100947183	100947183	NM_012001	ENSMUSG00000035297	Cops4	promoter-TSS (NM_012001)	-145
chr3	108365529	108365529	NM_026198	ENSMUSG00000068732	Tmem167b	promoter-TSS (NM_026198)	-145
chr3	53267594	53267594	NM_173382	ENSMUSG00000049504	Proser1	promoter-TSS (NM_173382)	-145
chr1	64663887	64663887	NM_025964	ENSMUSG00000025956	Mettl21a	promoter-TSS (NM_025964)	-145
chr19	46073123	46073123	NM_198296	ENSMUSG00000039901	9130011E15Rik	promoter-TSS (NM_198296)	-145
chr11	68884166	68884166	NM_025838	ENSMUSG00000020895	Tmem107	promoter-TSS (NM_025838)	-145
chr7	75894268	75894268	NM_001042592	ENSMUSG00000042659	Arrdc4	promoter-TSS (NM_025549)	-144
chr19	41986217	41986217	NM_023418	ENSMUSG00000011752	Pgam1	promoter-TSS (NM_023418)	-144
chr7	19576450	19576450	NM_145579	ENSMUSG00000048481	Mypop	promoter-TSS (NM_145579)	-144
chr1	55084466	55084466	NM_031179	ENSMUSG00000025982	Sf3b1	promoter-TSS (NM_031179)	-144
chr7	16859185	16859185	NM_001136270	ENSMUSG00000091811	Prr24	promoter-TSS (NM_001136270)	-144
chr7	150255130	150255130	NM_001115085	ENSMUSG00000045752	Tssc4	promoter-TSS (NM_020285)	-143
chr5	135477363	135477363	NR_026907		Wbscr25	promoter-TSS (NR_026907)	-143
chr11	98636699	98636699	NM_145434	ENSMUSG00000020889	Nr1d1	promoter-TSS (NM_145434)	-143
chr7	51809436	51809436	NM_009473	ENSMUSG00000060601	Nr1h2	promoter-TSS (NM_009473)	-143
chr9	18278146	18278146	NM_028935	ENSMUSG00000074500	Zfp558	promoter-TSS (NM_028935)	-143
chr10	68815803	68815803	NM_007659	ENSMUSG00000019942	Cdk1	promoter-TSS (NM_007659)	-143
chr15	76342391	76342391	NM_010046	ENSMUSG00000022555	Dgat1	promoter-TSS (NM_010046)	-143
chr13	96145431	96145431	NM_025630	ENSMUSG00000021681	Aggf1	promoter-TSS (NM_025630)	-142
chr7	16973276	16973276	NM_019748	ENSMUSG00000052833	Sae1	promoter-TSS (NM_019748)	-142
chr16	56075380	56075380	NM_001003971	ENSMUSG00000052917	Senp7	promoter-TSS (NM_025483)	-142
chr2	118605313	118605313	NM_170593	ENSMUSG00000040035	Disp2	promoter-TSS (NM_170593)	-142
chr8	41720288	41720288	NM_019433	ENSMUSG00000039431	Mtmr7	promoter-TSS (NM_001040699)	-142
chr6	83075164	83075164	NM_023547	ENSMUSG00000030034	Ino80b	promoter-TSS (NM_023547)	-141
chr11	32542414	32542414	NM_001271347	ENSMUSG00000020271	Fbxw11	promoter-TSS (NM_001271347)	-141
chr8	27126214	27126214	NM_008033	ENSMUSG00000015994	Fnta	promoter-TSS (NM_008033)	-141
chr13	67370145	67370145	NM_001001152	ENSMUSG00000055480	Zfp458	promoter-TSS (NM_001001152)	-141
chr5	122069088	122069088	NM_178799	ENSMUSG00000042647	Acad12	promoter-TSS (NM_178799)	-141
chr10	17668014	17668014	NM_001033432	ENSMUSG00000039879	Heca	promoter-TSS (NM_001033432)	-141
chr11	78114952	78114952	NM_017407	ENSMUSG00000002055	Spag5	promoter-TSS (NM_017407)	-141
chr13	70776652	70776652	NM_144837	ENSMUSG00000034525	BC018507	promoter-TSS (NM_144837)	-140
chr18	31948673	31948673	NM_027002	ENSMUSG00000024258	Polr2d	promoter-TSS (NM_027101)	-140
chr18	69504006	69504006	NM_001083967	ENSMUSG00000053477	Tcf4	promoter-TSS (NM_013685)	-140
chr8	126507162	126507162	NM_019552	ENSMUSG00000031974	Abcb10	promoter-TSS (NM_019552)	-140
chr2	150730607	150730607	NM_024465	ENSMUSG00000032046	Abhd12	promoter-TSS (NM_024465)	-140
chr3	108248317	108248317	NM_001204979	ENSMUSG00000068739	Sars	promoter-TSS (NM_001204979)	-140
chr10	39619183	39619183	NR_033628		AA474331	promoter-TSS (NR_033628)	-139
chr11	115489748	115489748	NM_001252384	ENSMUSG00000020744	Slc25a19	promoter-TSS (NM_001252394)	-139
chr3	127540549	127540549	NM_145964	ENSMUSG00000074238	Ap1ar	promoter-TSS (NM_145964)	-139
chr2	92274365	92274365	NM_001113333	ENSMUSG00000068742	Cry2	promoter-TSS (NM_001113333)	-139
chr9	55875305	55875305	NR_033529		Gm7444	promoter-TSS (NR_033529)	-138
chr6	6905880	6905880	NM_001077713	ENSMUSG00000042505	Acn9	promoter-TSS (NM_001077713)	-138
chr3	95659814	95659814	NM_027541	ENSMUSG00000015748	Prpf3	promoter-TSS (NM_027541)	-138
chr11	106860977	106860977	NM_010655	ENSMUSG00000018362	Kpna2	promoter-TSS (NM_010655)	-138
chr1	165860057	165860057	NM_028776	ENSMUSG00000026584	Scyl3	promoter-TSS (NM_028776)	-138
chr5	23606270	23606270	NM_001161800	ENSMUSG00000028986	Klhl7	promoter-TSS (NM_026448)	-138
chr17	25922669	25922669	NM_001271433	ENSMUSG00000061046	Haghl	promoter-TSS (NM_001271435)	-138
chr2	156832949	156832949	NM_025853	ENSMUSG00000027635	Dsn1	promoter-TSS (NM_025853)	-138
chr17	29484987	29484987	NM_019880	ENSMUSG00000024012	Mtch1	promoter-TSS (NM_019880)	-138
chr7	13063517	13063517	NM_001039951	ENSMUSG00000030386	Zfp606	promoter-TSS (NM_026112)	-137
chr3	107499603	107499603	NM_145542	ENSMUSG00000027893	Ahcyl1	promoter-TSS (NM_145542)	-137
chr18	6136233	6136233	NM_001039692	ENSMUSG00000041225	Arhgap12	promoter-TSS (NM_029277)	-137
chr9	114310076	114310076	NM_001200002	ENSMUSG00000079260	Tmppe	promoter-TSS (NM_001200002)	-137
chr2	18314594	18314594	NM_001190817	ENSMUSG00000026740	Dnajc1	promoter-TSS (NM_007869)	-137
chr8	40068784	40068784	NM_030254	ENSMUSG00000039530	Tusc3	promoter-TSS (NM_030254)	-137
chr9	55360187	55360187	NM_145615	ENSMUSG00000032314	Etfa	promoter-TSS (NM_145615)	-137
chr5	108741808	108741808	NM_001081234	ENSMUSG00000029263	Pigg	promoter-TSS (NM_001081234)	-136
chr13	46764755	46764755	NM_001033192	ENSMUSG00000069237	C78339	promoter-TSS (NM_001033192)	-136
chr8	75016649	75016649	NM_177766	ENSMUSG00000019731	Slc35e1	promoter-TSS (NM_177766)	-136
chr4	141346695	141346695	NM_172338	ENSMUSG00000040697	Dnajc16	promoter-TSS (NM_172338)	-136
chr6	122824439	122824439	NM_026267	ENSMUSG00000030327	Necap1	promoter-TSS (NM_026267)	-136
chr2	24830753	24830753	NM_001031808	ENSMUSG00000036850	Mrpl41	promoter-TSS (NM_146251)	-135
chr17	33028683	33028683	NM_207245	ENSMUSG00000095325	Zfp870	promoter-TSS (NM_207245)	-135
chr2	128793003	128793003	NM_178404	ENSMUSG00000042851	Zc3h6	promoter-TSS (NM_178404)	-135
chr11	49063919	49063919	NM_001110148	ENSMUSG00000020346	Mgat1	promoter-TSS (NM_001110150)	-135
chr17	35372894	35372894	NM_010909	ENSMUSG00000042419	Nfkbil1	promoter-TSS (NM_023179)	-134
chr14	76154434	76154434	NM_177381	ENSMUSG00000034893	Cog3	promoter-TSS (NM_177381)	-134
chr9	110310848	110310848	NM_001081043	ENSMUSG00000036057	Ptpn23	promoter-TSS (NM_001081043)	-134
chr8	13287879	13287879	NM_172282	ENSMUSG00000038497	Tmco3	promoter-TSS (NM_172282)	-134
chr9	59598590	59598590	NM_001172068	ENSMUSG00000051705	Senp8	promoter-TSS (NM_001172068)	-134
chr5	121641539	121641539	NM_001109992	ENSMUSG00000043733	Ptpn11	promoter-TSS (NM_001109992)	-133
chr12	4234427	4234427	NM_134046	ENSMUSG00000020652	Cenpo	promoter-TSS (NM_134046)	-133
chr12	112616062	112616062	NM_183016	ENSMUSG00000021279	Cdc42bpb	promoter-TSS (NM_183016)	-133
chr9	101154295	101154295	NM_001161362	ENSMUSG00000043154	Ppp2r3a	promoter-TSS (NM_001161362)	-133
chr17	85190258	85190258	NM_028233	ENSMUSG00000024120	Lrpprc	promoter-TSS (NM_028233)	-132
chr7	146399042	146399042	NM_001143755	ENSMUSG00000015980	Lrrc27	promoter-TSS (NM_001143755)	-132
chr4	44025383	44025383	NM_001080384	ENSMUSG00000028478	Clta	promoter-TSS (NM_001080385)	-132
chr15	81958220	81958220	NM_172428	ENSMUSG00000068114	Ccdc134	promoter-TSS (NM_172428)	-132
chr8	124065986	124065986	NM_029597	ENSMUSG00000031809	1700018B08Rik	promoter-TSS (NM_029597)	-132
chr4	3762879	3762879	NM_026147	ENSMUSG00000028234	Rps20	promoter-TSS (NM_026147)	-132
chr9	37465029	37465029	NM_025289	ENSMUSG00000011114	Tbrg1	promoter-TSS (NM_025289)	-132
chr6	83065369	83065369	NM_020619	ENSMUSG00000030036	Mogs	promoter-TSS (NM_020619)	-131
chr7	25101816	25101816	NM_001199321	ENSMUSG00000074282	Zfp94	promoter-TSS (NM_009568)	-131
chr9	58429916	58429916	NM_009145	ENSMUSG00000032336	Nptn	promoter-TSS (NM_009145)	-131
chr11	58136998	58136998	NM_001256516	ENSMUSG00000049755	Zfp672	promoter-TSS (NM_001256518)	-131
chr3	108714753	108714753	NM_025845	ENSMUSG00000027881	Prpf38b	promoter-TSS (NM_025845)	-131
chr1	167124695	167124695	NM_145512	ENSMUSG00000040848	Sft2d2	promoter-TSS (NM_145512)	-131
chr2	101469273	101469273	NM_026592	ENSMUSG00000027165	B230118H07Rik	promoter-TSS (NM_026592)	-130
chr9	69245675	69245675	NM_145618	ENSMUSG00000032235	Narg2	promoter-TSS (NM_145618)	-130
chr6	86683502	86683502	NM_011818	ENSMUSG00000001157	Gmcl1	promoter-TSS (NM_011818)	-130
chr1	16647076	16647076	NM_026456	ENSMUSG00000079658	Tceb1	promoter-TSS (NR_037998)	-130
chr5	31171890	31171890	NM_144525	ENSMUSG00000038828	Tmem214	promoter-TSS (NM_144525)	-130
chr5	107866887	107866887	NM_001255991	ENSMUSG00000070632	Btbd8	promoter-TSS (NM_001255991)	-129
chr13	59924637	59924637	NM_153538	ENSMUSG00000035248	Zcchc6	promoter-TSS (NM_153538)	-129
chr8	98157330	98157330	NM_030198	ENSMUSG00000031669	Gins3	promoter-TSS (NM_030198)	-129
chr16	36041147	36041147	NM_027113	ENSMUSG00000034379	Wdr5b	promoter-TSS (NM_027113)	-129
chr11	69446344	69446344	NM_011814	ENSMUSG00000018765	Fxr2	promoter-TSS (NM_011814)	-129
chr17	56098482	56098482	NM_028381	ENSMUSG00000003208	Ccdc94	promoter-TSS (NM_028381)	-128
chr16	16870856	16870856	NM_011624	ENSMUSG00000022779	Top3b	promoter-TSS (NM_011624)	-128
chr10	57718147	57718147	NM_027375	ENSMUSG00000038039	Gcc2	promoter-TSS (NM_027375)	-127
chr12	75065390	75065390	NM_178392	ENSMUSG00000021113	Snapc1	promoter-TSS (NM_178392)	-127
chr16	44394785	44394785	NM_001033247	ENSMUSG00000071550	Wdr52	promoter-TSS (NM_001033247)	-127
chr5	93696472	93696472	NM_007635	ENSMUSG00000029385	Ccng2	promoter-TSS (NM_007635)	-127
chr13	63533180	63533180	NM_001042673	ENSMUSG00000021461	Fancc	promoter-TSS (NM_007985)	-127
chr13	99087088	99087088	NM_001170540	ENSMUSG00000021660	Btf3	promoter-TSS (NM_001170540)	-127
chr11	6167858	6167858	NM_026538	ENSMUSG00000004393	Ddx56	promoter-TSS (NM_026538)	-126
chr2	91284925	91284925	NM_175123	ENSMUSG00000040591	1110051M20Rik	promoter-TSS (NM_175123)	-126
chr4	41071498	41071498	NM_139237	ENSMUSG00000028430	Nol6	promoter-TSS (NM_139236)	-126
chr4	6118126	6118126	NM_026534	ENSMUSG00000028243	Ubxn2b	promoter-TSS (NM_026534)	-126
chr9	113650465	113650465	NM_001081960	ENSMUSG00000033392	Clasp2	promoter-TSS (NM_001114347)	-126
chr8	124114242	124114242	NM_026160	ENSMUSG00000031812	Map1lc3b	promoter-TSS (NM_026160)	-126
chr8	109674435	109674435	NM_025558	ENSMUSG00000031924	Cyb5b	promoter-TSS (NM_025558)	-126
chr15	38230587	38230587	NM_013692	ENSMUSG00000037465	Klf10	promoter-TSS (NM_013692)	-125
chr3	88981282	88981282	NM_011886	ENSMUSG00000028049	Scamp3	promoter-TSS (NM_011886)	-125
chr18	75165429	75165429	NM_001001181	ENSMUSG00000036299	BC031181	promoter-TSS (NM_001001181)	-125
chr14	27489457	27489457	NM_178668	ENSMUSG00000043702	Pde12	promoter-TSS (NM_178668)	-125
chr9	21875914	21875914	NM_177318	ENSMUSG00000038895	Zfp653	promoter-TSS (NM_177318)	-125
chr4	138419509	138419509	NM_001122954	ENSMUSG00000041193	Pla2g5	promoter-TSS (NM_001122954)	-125
chr13	49516555	49516555	NM_199056	ENSMUSG00000021385	Ippk	promoter-TSS (NM_199056)	-125
chr11	53914301	53914301	NM_001136076	ENSMUSG00000018906	P4ha2	promoter-TSS (NM_001136076)	-125
chr16	56029954	56029954	NM_001024622	ENSMUSG00000071533	Pcnp	promoter-TSS (NM_001024622)	-124
chrX	93152422	93152422	XM_003946363	ENSMUSG00000057421	Las1l	promoter-TSS (NM_152822)	-124
chr11	57917531	57917531	NM_026949	ENSMUSG00000020515	Cnot8	promoter-TSS (NM_026949)	-124
chr6	120866962	120866962	NM_007544	ENSMUSG00000004446	Bid	promoter-TSS (NM_007544)	-124
chr6	115494598	115494598	NM_199033	ENSMUSG00000042389	Tsen2	promoter-TSS (NM_199033)	-124
chr11	82594513	82594513	NM_010716	ENSMUSG00000020697	Lig3	promoter-TSS (NM_010716)	-124
chr1	164478600	164478600	NM_144877	ENSMUSG00000026694	Mettl13	promoter-TSS (NM_144877)	-124
chr11	72028517	72028517	NM_001163728		4930563E22Rik	promoter-TSS (NM_001163728)	-123
chr3	51219815	51219815	NM_053089	ENSMUSG00000063273	Naa15	promoter-TSS (NM_053089)	-123
chr15	79518425	79518425	NM_028792	ENSMUSG00000022426	Josd1	promoter-TSS (NM_028792)	-123
chr17	8503846	8503846	NM_134114	ENSMUSG00000073468	Sft2d1	promoter-TSS (NM_134114)	-122
chr19	4201725	4201725	NM_011237	ENSMUSG00000024824	Rad9	promoter-TSS (NM_011237)	-122
chr16	94748358	94748358	NM_007834	ENSMUSG00000022898	Dscr3	promoter-TSS (NM_007834)	-122
chr16	91044746	91044746	NM_026110	ENSMUSG00000022974	Gcfc1	promoter-TSS (NM_026110)	-122
chr14	55502140	55502140	NM_007537	ENSMUSG00000089682	Bcl2l2	promoter-TSS (NM_007537)	-122
chr2	32251288	32251288	NM_133783	ENSMUSG00000026820	Ptges2	promoter-TSS (NM_133783)	-122
chr18	63852134	63852134	NM_016792	ENSMUSG00000024583	Txnl1	promoter-TSS (NM_016792)	-121
chr10	80645631	80645631	NM_001190473	ENSMUSG00000034974	Dapk3	promoter-TSS (NM_001190474)	-121
chr3	107847898	107847898	NM_001160411	ENSMUSG00000027890	Gstm4	promoter-TSS (NM_026764)	-121
chr3	94910901	94910901	NM_008847	ENSMUSG00000028126	Pip5k1a	promoter-TSS (NM_008847)	-121
chr11	54336226	54336226	NM_001252494	ENSMUSG00000037533	Rapgef6	promoter-TSS (NM_001252494)	-121
chr11	70051537	70051537	NM_001177601	ENSMUSG00000020831	0610010K14Rik	promoter-TSS (NM_026757)	-121
chr18	47081348	47081348	NM_001033446	ENSMUSG00000073568	Arl14epl	promoter-TSS (NM_001033446)	-121
chr9	118059435	118059435	NM_026442	ENSMUSG00000039163	Cmc1	promoter-TSS (NM_026442)	-121
chr9	114549438	114549438	NM_153585	ENSMUSG00000056167	Cnot10	promoter-TSS (NM_153585)	-120
chr4	99495929	99495929	NM_026348	ENSMUSG00000028549	Itgb3bp	promoter-TSS (NM_026348)	-120
chr8	75072329	75072329	NM_027485	ENSMUSG00000045248	Med26	promoter-TSS (NM_027485)	-120
chr19	24552083	24552083	NM_026520	ENSMUSG00000074922	Fam122a	promoter-TSS (NM_026520)	-119
chr5	123271467	123271467	NM_001042491	ENSMUSG00000029472	Anapc5	promoter-TSS (NM_021505)	-119
chr9	72961157	72961157	NM_198609	ENSMUSG00000032215	Rsl24d1	promoter-TSS (NM_198609)	-119
chr13	14131986	14131986	NM_178337	ENSMUSG00000039233	Tbce	promoter-TSS (NM_178337)	-119
chr6	137683484	137683484	NM_011499	ENSMUSG00000030224	Strap	promoter-TSS (NM_011499)	-119
chr19	23761771	23761771	NM_028208	ENSMUSG00000074925	Ptar1	promoter-TSS (NM_028208)	-119
chr1	130140639	130140639	NM_026390	ENSMUSG00000026353	Ubxn4	promoter-TSS (NM_026390)	-119
chr15	73253740	73253740	NM_001130409	ENSMUSG00000022607	Ptk2	promoter-TSS (NM_007982)	-119
chr2	127410531	127410531	NM_001111029	ENSMUSG00000034800	Zfp661	promoter-TSS (NM_028141)	-118
chr16	15863533	15863533	NM_029354	ENSMUSG00000022671	Mzt2	promoter-TSS (NM_029354)	-118
chr9	44580974	44580974	NM_023831	ENSMUSG00000002031	Ift46	promoter-TSS (NM_023831)	-118
chr13	67433614	67433614	NM_177622	ENSMUSG00000057842	Zfp595	promoter-TSS (NM_177622)	-118
chr12	88288175	88288175	NM_173735	ENSMUSG00000034157	2310044G17Rik	promoter-TSS (NM_173735)	-118
chr11	29273657	29273657	NM_176841	ENSMUSG00000032740	Ccdc88a	promoter-TSS (NM_176841)	-118
chr19	8816175	8816175	NM_001167799	ENSMUSG00000010110	Stx5a	promoter-TSS (NM_019829)	-118
chr10	127984917	127984917	NM_134003	ENSMUSG00000039810	Zc3h10	promoter-TSS (NM_134003)	-117
chr4	154460523	154460523	NM_026395	ENSMUSG00000029048	Rer1	promoter-TSS (NM_001081100)	-117
chr16	35491076	35491076	NM_028295	ENSMUSG00000022844	Pdia5	promoter-TSS (NM_028295)	-117
chr13	55794368	55794368	NM_181278	ENSMUSG00000045767	B230219D22Rik	promoter-TSS (NM_181278)	-117
chr6	112996205	112996205	NM_008188	ENSMUSG00000030264	Thumpd3	promoter-TSS (NM_008188)	-116
chr6	54987879	54987879	NM_180678	ENSMUSG00000029777	Gars	promoter-TSS (NM_180678)	-116
chr4	123594560	123594560	NM_017475	ENSMUSG00000028646	Rragc	promoter-TSS (NM_017475)	-116
chr6	49345487	49345487	NM_029916	ENSMUSG00000023403	Stk31	promoter-TSS (NM_029916)	-116
chr10	80568576	80568576	NM_023138	ENSMUSG00000035027	Map2k2	promoter-TSS (NM_023138)	-116
chr8	98239697	98239697	NM_001035123	ENSMUSG00000031671	Setd6	promoter-TSS (NM_001035123)	-116
chr15	99223534	99223534	NM_001171034	ENSMUSG00000023010	Tmbim6	promoter-TSS (NM_001171035)	-116
chr2	91490160	91490160	NM_001145902	ENSMUSG00000027247	Arhgap1	promoter-TSS (NM_001033451)	-115
chr1	55293906	55293906	NM_175439	ENSMUSG00000046994	Mars2	promoter-TSS (NM_175439)	-115
chr7	7252337	7252337	NM_011334	ENSMUSG00000000605	Clcn4-2	promoter-TSS (NM_011334)	-115
chr9	66198142	66198142	NM_145617	ENSMUSG00000038664	Herc1	promoter-TSS (NM_145617)	-115
chr13	120251451	120251451	NM_001113550	ENSMUSG00000062822	4833420G17Rik	promoter-TSS (NM_001113550)	-115
chr2	9970351	9970351	NM_027748	ENSMUSG00000025782	Taf3	promoter-TSS (NM_027748)	-115
chr5	108494578	108494578	NM_001253877	ENSMUSG00000029267	Mtf2	promoter-TSS (NM_013827)	-115
chr1	152239854	152239854	NM_133780	ENSMUSG00000006005	Tpr	promoter-TSS (NM_133780)	-114
chr1	174306548	174306548	NM_026234	ENSMUSG00000050229	Pigm	promoter-TSS (NM_026234)	-114
chr3	95363485	95363485	NM_026489	ENSMUSG00000028109	Hormad1	promoter-TSS (NM_026489)	-114
chr16	36875026	36875026	NM_001113401	ENSMUSG00000022838	Eaf2	promoter-TSS (NM_134111)	-114
chr11	30098371	30098371	NM_009260	ENSMUSG00000020315	Spnb2	promoter-TSS (NM_009260)	-114
chr13	67461622	67461622	NM_001038651	ENSMUSG00000056552	Zfp953	promoter-TSS (NM_001038651)	-114
chr19	44637230	44637230	NM_176958	ENSMUSG00000036450	Hif1an	promoter-TSS (NM_176958)	-114
chr3	129581426	129581426	NM_023196	ENSMUSG00000027999	Pla2g12a	promoter-TSS (NM_023196)	-114
chr7	30875643	30875643	NM_152814	ENSMUSG00000078768	Zfp566	promoter-TSS (NM_152814)	-114
chr1	171461708	171461708	NM_023284	ENSMUSG00000026683	Nuf2	promoter-TSS (NM_023284)	-113
chr16	23107439	23107439	NM_001123037	ENSMUSG00000022884	Eif4a2	promoter-TSS (NM_001123038)	-113
chr11	100870653	100870653	NM_001243049	ENSMUSG00000019302	Atp6v0a1	promoter-TSS (NM_001243050)	-113
chr7	28799247	28799247	NM_001100456	ENSMUSG00000096916	Gm4636	promoter-TSS (NM_001254951)	-113
chr12	92622962	92622962	NM_181815	ENSMUSG00000061533	Cep128	promoter-TSS (NM_181815)	-113
chr16	11254651	11254651	NR_035466		Mir1945	promoter-TSS (NR_035466)	-113
chr10	81704133	81704133	NM_172789	ENSMUSG00000062931	Zfp938	promoter-TSS (NM_001105557)	-113
chr13	74631511	74631511	NM_146231	ENSMUSG00000069208	Zfp825	promoter-TSS (NM_146231)	-113
chr14	20643157	20643157	NM_026528	ENSMUSG00000021807	2700060E02Rik	promoter-TSS (NM_026528)	-112
chr2	29989279	29989279	NM_146252	ENSMUSG00000039678	Tbc1d13	promoter-TSS (NM_146252)	-112
chr1	59176762	59176762	NM_001037812	ENSMUSG00000038079	Tmem237	promoter-TSS (NM_001037812)	-112
chr5	136646638	136646638	NM_178751	ENSMUSG00000039747	Orai2	promoter-TSS (NM_178751)	-112
chr1	165709698	165709698	NM_010629	ENSMUSG00000026585	Kifap3	promoter-TSS (NM_010629)	-112
chr9	122714553	122714553	NM_001013405	ENSMUSG00000046603	D9Ertd402e	promoter-TSS (NM_001013405)	-112
chr13	55701361	55701361	NM_146045	ENSMUSG00000021504	B4galt7	promoter-TSS (NM_146045)	-111
chr7	27981401	27981401	NM_001046637	ENSMUSG00000061479	Snrpa	promoter-TSS (NM_015782)	-111
chr10	83006575	83006575	NM_001033375	ENSMUSG00000034560	A230046K03Rik	promoter-TSS (NM_001033375)	-111
chr17	25074033	25074033	NM_001163447	ENSMUSG00000024163	Mapk8ip3	promoter-TSS (NM_013931)	-111
chr16	35770361	35770361	NM_175111	ENSMUSG00000022849	Hspbap1	promoter-TSS (NM_175111)	-111
chr2	35056751	35056751	NM_026697	ENSMUSG00000026878	Rab14	promoter-TSS (NM_026697)	-111
chr4	136604720	136604720	NM_198248	ENSMUSG00000060862	Zbtb40	promoter-TSS (NM_198248)	-110
chr19	5689018	5689018	NM_144868	ENSMUSG00000054874	Pcnxl3	promoter-TSS (NM_022012)	-110
chr19	4163354	4163354	NM_021485	ENSMUSG00000024830	Rps6kb2	promoter-TSS (NM_021485)	-109
chr14	56341121	56341121	NM_019519	ENSMUSG00000040472	Rabggta	promoter-TSS (NM_019519)	-108
chr7	17509489	17509489	NM_007590	ENSMUSG00000019370	Calm3	promoter-TSS (NM_007590)	-108
chr4	41262042	41262042	NM_026893	ENSMUSG00000028436	Dcaf12	promoter-TSS (NM_026893)	-108
chr2	38921033	38921033	NM_029793	ENSMUSG00000026754	Golga1	promoter-TSS (NM_029793)	-107
chr15	86044782	86044782	NM_145476	ENSMUSG00000051864	Tbc1d22a	promoter-TSS (NM_145476)	-107
chr1	58643336	58643336	NM_025597	ENSMUSG00000026032	Ndufb3	promoter-TSS (NM_025597)	-107
chr2	11524933	11524933	NM_152824	ENSMUSG00000037197	Rbm17	promoter-TSS (NM_152824)	-107
chr12	86337164	86337164	NM_178363	ENSMUSG00000021244	Ylpm1	promoter-TSS (NM_178363)	-107
chr11	65601906	65601906	NM_009157	ENSMUSG00000033352	Map2k4	promoter-TSS (NM_009157)	-107
chr1	4847668	4847668	NM_001159750	ENSMUSG00000033813	Tcea1	promoter-TSS (NM_001159751)	-107
chr2	34655539	34655539	NM_145522	ENSMUSG00000070953	Rabepk	promoter-TSS (NM_145522)	-107
chr5	145529554	145529554	NM_001081362	ENSMUSG00000045482	Trrap	promoter-TSS (NM_001081362)	-107
chr5	125342968	125342968	NM_001081750	ENSMUSG00000079215	Zfp664	promoter-TSS (NM_001081750)	-107
chr11	100981339	100981339	NM_134024	ENSMUSG00000035198	Tubg1	promoter-TSS (NM_026501)	-106
chr8	34842280	34842280	NM_001167921	ENSMUSG00000031585	Gtf2e2	promoter-TSS (NM_001167921)	-106
chr14	103746123	103746123	NM_207215	ENSMUSG00000033004	Mycbp2	promoter-TSS (NM_207215)	-106
chr6	38331419	38331419	NM_153600	ENSMUSG00000056832	Ttc26	promoter-TSS (NM_153600)	-105
chr15	78905548	78905548	NM_145139	ENSMUSG00000033047	Eif3l	promoter-TSS (NM_145139)	-105
chr8	71732840	71732840	NM_001013379	ENSMUSG00000059897	Zfp930	promoter-TSS (NM_001013379)	-105
chr7	133540356	133540356	NM_010900	ENSMUSG00000030722	Nfatc2ip	promoter-TSS (NM_010900)	-105
chr5	123157461	123157461	NM_011026	ENSMUSG00000029470	P2rx4	promoter-TSS (NM_011026)	-105
chr11	106077785	106077785	NM_026009	ENSMUSG00000078622	Ccdc47	promoter-TSS (NM_026009)	-104
chr1	55144880	55144880	NM_010477	ENSMUSG00000025980	Hspd1	promoter-TSS (NM_008303)	-104
chr11	77908071	77908071	NM_145430	ENSMUSG00000037750	BC017647	promoter-TSS (NM_145430)	-104
chr13	64533757	64533757	NM_053180	ENSMUSG00000021483	Cdk20	promoter-TSS (NM_053180)	-104
chr3	116511188	116511188	NM_001081326	ENSMUSG00000033400	Agl	promoter-TSS (NM_001081326)	-104
chr5	135539973	135539973	NM_025362	ENSMUSG00000061118	Dnajc30	promoter-TSS (NM_025362)	-103
chr16	92301445	92301445	NM_138743	ENSMUSG00000051989	Fam165b	promoter-TSS (NM_138743)	-103
chr2	158620453	158620453	NM_145742	ENSMUSG00000027655	Dhx35	promoter-TSS (NM_145742)	-103
chr8	85298128	85298128	NM_145600	ENSMUSG00000031711	Zfp330	promoter-TSS (NM_145600)	-103
chr17	28759502	28759502	NM_016795	ENSMUSG00000004865	Srpk1	promoter-TSS (NM_016795)	-103
chr19	8994780	8994780	NM_024256	ENSMUSG00000071649	B3gat3	promoter-TSS (NM_024256)	-103
chr11	50641336	50641336	NM_013922	ENSMUSG00000044807	Zfp354c	promoter-TSS (NM_013922)	-103
chrX	71618791	71618791	NM_001256104	ENSMUSG00000032806	Slc10a3	promoter-TSS (NM_145406)	-103
chr15	98748632	98748632	NM_029098	ENSMUSG00000022999	Lmbr1l	promoter-TSS (NM_029098)	-103
chr17	84865650	84865650	NM_177826	ENSMUSG00000024251	Thada	promoter-TSS (NM_183021)	-102
chr12	45370039	45370039	NM_026164	ENSMUSG00000036257	Pnpla8	promoter-TSS (NM_026164)	-102
chr10	62706444	62706444	NM_026101	ENSMUSG00000020064	Herc4	promoter-TSS (NM_030114)	-101
chr2	73749452	73749452	NM_175015	ENSMUSG00000018770	Atp5g3	promoter-TSS (NM_175015)	-101
chr2	179906192	179906192	NM_019822	ENSMUSG00000039041	Adrm1	promoter-TSS (NM_019822)	-101
chr5	135825962	135825962	NM_033571	ENSMUSG00000040013	Fkbp6	promoter-TSS (NM_033571)	-101
chr14	55045645	55045645	NM_026851	ENSMUSG00000010406	Mrpl52	promoter-TSS (NM_026851)	-101
chr13	105872101	105872101	NM_025751	ENSMUSG00000021718	4933425L06Rik	promoter-TSS (NM_025751)	-101
chr17	21082317	21082317	NM_016891	ENSMUSG00000007564	Ppp2r1a	promoter-TSS (NM_016891)	-101
chr8	112302440	112302440	NM_009677	ENSMUSG00000031731	Ap1g1	promoter-TSS (NM_009677)	-100
chr1	57463618	57463618	NM_001037742	ENSMUSG00000048495	Tyw5	promoter-TSS (NR_004860)	-100
chr2	158235489	158235489	NM_177658	ENSMUSG00000027652	Ralgapb	promoter-TSS (NM_177658)	-100
chr11	69208948	69208948	NM_001045525	ENSMUSG00000044795	Cyb5d1	promoter-TSS (NM_030083)	-100
chr8	98412365	98412365	NM_010325	ENSMUSG00000031672	Got2	promoter-TSS (NM_010325)	-100
chr12	67385488	67385488	NM_001162933	ENSMUSG00000060499	Rpl10l	promoter-TSS (NM_001162933)	-100
chr14	60883942	60883942	NM_144843	ENSMUSG00000021987	Mtmr6	promoter-TSS (NM_144843)	-100
chr5	144775821	144775821	NM_177682	ENSMUSG00000029617	Ccz1	promoter-TSS (NM_177682)	-99
chr19	55390742	55390742	NM_016862	ENSMUSG00000024983	Vti1a	promoter-TSS (NM_025883)	-99
chr2	83484636	83484636	NM_026934	ENSMUSG00000027091	Zc3h15	promoter-TSS (NM_026934)	-99
chrX	154007016	154007016	NM_001098723	ENSMUSG00000091736	Yy2	promoter-TSS (NM_001098723)	-99
chr8	77517503	77517503	NM_178017	ENSMUSG00000034518	Hmgxb4	promoter-TSS (NM_178017)	-99
chr9	21807380	21807380	NM_008925	ENSMUSG00000003402	Prkcsh	promoter-TSS (NM_008925)	-99
chr8	86223177	86223177	NM_001199593	ENSMUSG00000057672	Pkn1	promoter-TSS (NM_177262)	-99
chr16	32332239	32332239	NM_177633	ENSMUSG00000053774	Ubxn7	promoter-TSS (NM_177633)	-99
chr5	124876022	124876022	NM_001081203	ENSMUSG00000038095	Sbno1	promoter-TSS (NM_001081203)	-99
chr1	120207807	120207807	NM_011650	ENSMUSG00000026374	Tsn	promoter-TSS (NM_011650)	-98
chr11	69814030	69814030	NM_007888	ENSMUSG00000020888	Dvl2	promoter-TSS (NM_007888)	-98
chr12	117519597	117519597	NM_028731	ENSMUSG00000021171	Esyt2	promoter-TSS (NM_028731)	-98
chr13	8884754	8884754	NM_145360	ENSMUSG00000058258	Idi1	promoter-TSS (NM_145360)	-98
chr7	54175398	54175398	NM_021884	ENSMUSG00000014402	Tsg101	promoter-TSS (NM_021884)	-98
chr10	74980690	74980690	NM_026095	ENSMUSG00000020180	Snrpd3	promoter-TSS (NM_026095)	-97
chr10	119645785	119645785	NM_026617	ENSMUSG00000020225	Tmbim4	promoter-TSS (NM_026617)	-97
chr14	60870312	60870312	NM_170591	ENSMUSG00000063895	Nupl1	promoter-TSS (NM_170591)	-97
chr7	28964405	28964405	NM_001037957	ENSMUSG00000002409	Dyrk1b	promoter-TSS (NM_001037957)	-97
chr17	34781731	34781731	NM_019873	ENSMUSG00000033739	Fkbpl	promoter-TSS (NM_019873)	-97
chr2	109730938	109730938	NM_011699	ENSMUSG00000027162	Lin7c	promoter-TSS (NM_011699)	-97
chr5	134659811	134659811	NM_053266	ENSMUSG00000015942	Gtf2ird2	promoter-TSS (NM_053266)	-97
chr8	72498379	72498379	NM_001113345	ENSMUSG00000036180	Gatad2a	promoter-TSS (NM_001113346)	-97
chr10	75931620	75931620	NM_019434	ENSMUSG00000001150	Mcm3ap	promoter-TSS (NM_019434)	-96
chr12	70397572	70397572	NM_027117	ENSMUSG00000020978	Klhdc2	promoter-TSS (NM_027117)	-96
chr19	38298718	38298718	NM_001081075	ENSMUSG00000054237	Fra10ac1	promoter-TSS (NM_001081075)	-96
chr12	103196549	103196549	NM_001167914	ENSMUSG00000021189	Atxn3	promoter-TSS (NM_029705)	-96
chr4	153385816	153385816	NM_201226	ENSMUSG00000029028	Lrrc47	promoter-TSS (NM_201226)	-96
chr16	90727712	90727712	NM_025642	ENSMUSG00000022978	Mis18a	promoter-TSS (NM_025642)	-96
chr4	61947383	61947383	NM_025286	ENSMUSG00000066152	Slc31a2	promoter-TSS (NM_025286)	-96
chr19	37000473	37000473	NM_001080706	ENSMUSG00000040565	Btaf1	promoter-TSS (NM_001080706)	-96
chr7	129245457	129245457	NM_028177	ENSMUSG00000030869	Ndufab1	promoter-TSS (NM_028177)	-95
chr4	53024701	53024701	NM_025623	ENSMUSG00000015247	Nipsnap3b	promoter-TSS (NM_025623)	-95
chr9	60536035	60536035	NM_001146046	ENSMUSG00000047766	Lrrc49	promoter-TSS (NM_001146047)	-94
chr3	87862511	87862511	NM_144897	ENSMUSG00000028070	Apoa1bp	promoter-TSS (NM_144897)	-94
chr2	26771847	26771847	NM_013678	ENSMUSG00000014873	Surf2	promoter-TSS (NM_013678)	-94
chr7	107270104	107270104	NM_133692	ENSMUSG00000030726	Pold3	promoter-TSS (NM_133692)	-94
chr12	33505106	33505106	NM_021524	ENSMUSG00000020572	Nampt	promoter-TSS (NM_021524)	-94
chr7	148633455	148633455	NM_026020	ENSMUSG00000025508	Rplp2	promoter-TSS (NM_026020)	-94
chr6	40421321	40421321	NM_028358	ENSMUSG00000029911	Ssbp1	promoter-TSS (NM_212468)	-93
chr15	81230525	81230525	NM_177310	ENSMUSG00000022401	Xpnpep3	promoter-TSS (NM_177310)	-93
chr18	60685782	60685782	NM_026302	ENSMUSG00000024603	Dctn4	promoter-TSS (NM_026302)	-93
chr5	121902625	121902625	NM_001161626	ENSMUSG00000029452	Tmem116	promoter-TSS (NM_026129)	-93
chr12	8980714	8980714	NM_001159527	ENSMUSG00000066643	Wdr35	promoter-TSS (NM_172470)	-93
chr7	36432594	36432594	NM_019746	ENSMUSG00000030417	Pdcd5	promoter-TSS (NM_019746)	-93
chr9	18096619	18096619	NM_025844	ENSMUSG00000001774	Chordc1	promoter-TSS (NM_025844)	-92
chr7	106977019	106977019	NM_016720	ENSMUSG00000035239	Neu3	promoter-TSS (NM_016720)	-92
chr9	108208374	108208374	NM_133986	ENSMUSG00000039461	Tcta	promoter-TSS (NM_016802)	-92
chr8	87549269	87549269	NM_019652	ENSMUSG00000052456	Asna1	promoter-TSS (NM_019652)	-92
chr19	6077278	6077278	NM_001081041	ENSMUSG00000024797	Vps51	promoter-TSS (NM_001081041)	-91
chr9	15084402	15084402	NM_144933	ENSMUSG00000031935	Med17	promoter-TSS (NM_144933)	-91
chr6	92164896	92164896	NM_030081	ENSMUSG00000014550	Zfyve20	promoter-TSS (NM_030081)	-91
chr10	57252426	57252426	NM_019760	ENSMUSG00000019877	Serinc1	promoter-TSS (NM_019760)	-91
chr14	73909765	73909765	NM_026119	ENSMUSG00000022109	Med4	promoter-TSS (NM_026119)	-91
chr17	56031425	56031425	NM_145490	ENSMUSG00000003198	Zfp959	promoter-TSS (NM_145490)	-91
chr3	62311001	62311001	NM_028136	ENSMUSG00000027770	Dhx36	promoter-TSS (NM_028136)	-91
chr14	21493452	21493452	NM_001168273	ENSMUSG00000039367	Sec24c	promoter-TSS (NM_001168273)	-91
chr15	54922124	54922124	NM_183089	ENSMUSG00000022422	Dscc1	promoter-TSS (NM_183089)	-91
chr4	138687119	138687119	NM_001163006	ENSMUSG00000050608	Minos1	promoter-TSS (NR_033745)	-91
chr7	133709971	133709971	NM_146200	ENSMUSG00000030738	Eif3c	promoter-TSS (NM_146200)	-91
chr3	37623373	37623373	NM_198657	ENSMUSG00000058174	Gm5148	promoter-TSS (NM_198657)	-91
chr19	4793968	4793968	NM_009032	ENSMUSG00000094936	Rbm4	promoter-TSS (NM_009032)	-91
chr6	71781224	71781224	NM_001253681	ENSMUSG00000052337	Immt	promoter-TSS (NM_001253687)	-90
chr16	87496228	87496228	NR_040375		B130034C11Rik	promoter-TSS (NR_040375)	-90
chr13	14705419	14705419	NM_008944	ENSMUSG00000015671	Psma2	promoter-TSS (NM_008944)	-90
chr14	66915772	66915772	NM_029979	ENSMUSG00000022043	Trim35	promoter-TSS (NM_029979)	-90
chr1	120285545	120285545	NM_001081276	ENSMUSG00000064302	Clasp1	promoter-TSS (NM_001081276)	-90
chr7	4610642	4610642	NM_172894	ENSMUSG00000052296	Ppp6r1	promoter-TSS (NM_172894)	-90
chr3	152003461	152003461	NM_001162375	ENSMUSG00000054942	Fam73a	promoter-TSS (NM_174868)	-90
chrX	45866693	45866693	NM_012019	ENSMUSG00000036932	Aifm1	promoter-TSS (NM_012019)	-90
chr15	83002728	83002728	NM_029787	ENSMUSG00000018042	Cyb5r3	promoter-TSS (NM_029787)	-90
chr8	28239193	28239193	NM_025686	ENSMUSG00000031487	Brf2	promoter-TSS (NM_025686)	-89
chr17	25998549	25998549	NM_134124	ENSMUSG00000073434	Wdr90	promoter-TSS (NM_001163766)	-89
chr11	5688397	5688397	NM_001146308	ENSMUSG00000020476	Dbnl	promoter-TSS (NM_001146309)	-89
chr2	157854441	157854441	NM_027434	ENSMUSG00000027651	Rprd1b	promoter-TSS (NM_027434)	-89
chr2	70499477	70499477	NM_027352	ENSMUSG00000014959	Gorasp2	promoter-TSS (NR_027343)	-89
chr17	32925321	32925321	NM_172458	ENSMUSG00000024298	Zfp871	promoter-TSS (NM_172458)	-89
chr11	115626658	115626658	NM_028014	ENSMUSG00000020747	2310067B10Rik	promoter-TSS (NM_028014)	-89
chr10	84085094	84085094	NM_027423	ENSMUSG00000034453	Polr3b	promoter-TSS (NM_027423)	-88
chr6	88415329	88415329	NM_019685	ENSMUSG00000030079	Ruvbl1	promoter-TSS (NM_019685)	-88
chr16	57121739	57121739	NM_138599	ENSMUSG00000022752	Tomm70a	promoter-TSS (NM_138599)	-88
chr7	20147835	20147835	NM_199149	ENSMUSG00000051403	Ppp1r37	promoter-TSS (NM_199149)	-88
chrX	149574413	149574413	NM_001004154	ENSMUSG00000041658	Rragb	promoter-TSS (NM_001004154)	-88
chr12	8680852	8680852	NM_001160219	ENSMUSG00000020594	Pum2	promoter-TSS (NM_001160220)	-88
chr5	124482357	124482357	NM_177876	ENSMUSG00000066278	Vps37b	promoter-TSS (NM_177876)	-88
chr19	11844818	11844818	NM_025606	ENSMUSG00000024683	Mrpl16	promoter-TSS (NM_025606)	-87
chr16	64770852	64770852	NM_026273	ENSMUSG00000059920	4930453N24Rik	promoter-TSS (NM_026273)	-87
chr7	88934426	88934426	NM_026077	ENSMUSG00000025102	3110040N11Rik	promoter-TSS (NM_026077)	-87
chr11	120240147	120240147	NM_027980	ENSMUSG00000025384	2310003H01Rik	promoter-TSS (NM_027980)	-87
chr3	159158310	159158310	NM_001172092	ENSMUSG00000028175	Depdc1a	promoter-TSS (NM_001172093)	-87
chr3	103772326	103772326	NR_030676		A130049A11Rik	promoter-TSS (NR_030676)	-87
chr2	112102039	112102039	NM_025403	ENSMUSG00000027133	Nop10	promoter-TSS (NM_025403)	-87
chr5	22056235	22056235	NM_011959	ENSMUSG00000029012	Orc5	promoter-TSS (NM_011959)	-86
chr19	55776780	55776780	NR_045318		4930552P12Rik	promoter-TSS (NR_045318)	-86
chr14	14953504	14953504	NM_025550	ENSMUSG00000021737	Psmd6	promoter-TSS (NM_025550)	-86
chr12	87165814	87165814	NM_177114	ENSMUSG00000012609	Ttll5	promoter-TSS (NM_021446)	-86
chr10	62065132	62065132	NM_019553	ENSMUSG00000020075	Ddx21	promoter-TSS (NM_019553)	-86
chr4	115511765	115511765	NM_021461	ENSMUSG00000028708	Mknk1	promoter-TSS (NM_021461)	-86
chr16	38346999	38346999	NM_001017429	ENSMUSG00000046516	Cox17	promoter-TSS (NM_001017429)	-86
chr19	5388789	5388789	NM_016882	ENSMUSG00000039148	Sart1	promoter-TSS (NM_016882)	-86
chr3	90017656	90017656	NM_027015	ENSMUSG00000090733	Rps27	promoter-TSS (NR_033727)	-86
chr6	116288056	116288056	NM_027920	ENSMUSG00000025702	March8	promoter-TSS (NM_027920)	-85
chr7	121398279	121398279	NM_033370	ENSMUSG00000030754	Copb1	promoter-TSS (NM_033370)	-85
chr15	76173868	76173868	NM_025567	ENSMUSG00000022551	Cyc1	promoter-TSS (NM_025567)	-85
chr8	4253017	4253017	NM_133968	ENSMUSG00000011837	Snapc2	promoter-TSS (NM_133968)	-85
chr9	66793840	66793840	NM_026467	ENSMUSG00000036781	Rps27l	promoter-TSS (NM_026467)	-85
chr14	64162874	64162874	NM_177594	ENSMUSG00000035078	Mtmr9	promoter-TSS (NM_177594)	-84
chr2	22750958	22750958	NM_019501	ENSMUSG00000026784	Pdss1	promoter-TSS (NM_019501)	-84
chr2	172196419	172196419	NM_024199	ENSMUSG00000027498	Cstf1	promoter-TSS (NM_011497)	-84
chr1	75139276	75139276	NM_170755	ENSMUSG00000049339	Fam134a	promoter-TSS (NM_170755)	-84
chrX	98417986	98417986	NM_001110310	ENSMUSG00000046032	Snx12	promoter-TSS (NM_018875)	-84
chr8	107058621	107058621	NM_144931	ENSMUSG00000031878	Nae1	promoter-TSS (NM_144931)	-84
chr4	117354913	117354913	NM_023178	ENSMUSG00000009640	Dmap1	promoter-TSS (NM_023178)	-83
chr11	60644050	60644050	NM_001172112	ENSMUSG00000042569	Dhrs7b	promoter-TSS (NM_145428)	-83
chr4	147412959	147412959	NM_011929	ENSMUSG00000029016	Clcn6	promoter-TSS (NM_011929)	-83
chr11	94491055	94491055	NM_133807	ENSMUSG00000020869	Lrrc59	promoter-TSS (NM_133807)	-83
chr11	115048718	115048718	NM_001033393	ENSMUSG00000045980	Tmem104	promoter-TSS (NM_025400)	-83
chr18	32399902	32399902	NM_133658	ENSMUSG00000024382	Ercc3	promoter-TSS (NM_133658)	-83
chr18	56732442	56732442	NM_001162989	ENSMUSG00000008301	Phax	promoter-TSS (NM_019996)	-83
chr2	132073607	132073607	NM_001141971	ENSMUSG00000027341	5730494N06Rik	promoter-TSS (NM_001141971)	-83
chr8	73034349	73034349	NM_019883	ENSMUSG00000090137	Uba52	promoter-TSS (NM_019883)	-83
chr1	39592564	39592564	NM_028043	ENSMUSG00000003135	D1Bwg0212e	promoter-TSS (NM_028043)	-83
chr14	57397236	57397236	NM_025682	ENSMUSG00000021938	Pspc1	promoter-TSS (NM_025682)	-83
chr18	74427859	74427859	NM_013594	ENSMUSG00000024561	Mbd1	promoter-TSS (NM_013594)	-83
chr15	44451104	44451104	NM_019480	ENSMUSG00000022339	Ebag9	promoter-TSS (NM_019480)	-83
chr6	115758844	115758844	NM_172086	ENSMUSG00000057841	Rpl32	promoter-TSS (NM_172086)	-83
chr9	123626758	123626758	NM_033322	ENSMUSG00000025245	Lztfl1	promoter-TSS (NM_033322)	-83
chr6	86634567	86634567	NM_025665	ENSMUSG00000001158	Snrnp27	promoter-TSS (NM_025665)	-82
chr4	62131988	62131988	NM_023597	ENSMUSG00000028391	Wdr31	promoter-TSS (NM_023597)	-82
chr8	87595574	87595574	NM_201408	ENSMUSG00000060038	Dhps	promoter-TSS (NM_001039514)	-82
chr8	74945455	74945455	NM_001122832	ENSMUSG00000006276	Eps15l1	promoter-TSS (NM_001122832)	-82
chr5	3543751	3543751	NM_026583		Fam133b	promoter-TSS (NM_001042501)	-82
chr5	130363421	130363421	NM_024166	ENSMUSG00000070493	Chchd2	promoter-TSS (NM_024166)	-81
chr11	70818015	70818015	NM_178367	ENSMUSG00000040620	Dhx33	promoter-TSS (NM_178367)	-81
chr15	76778893	76778893	NM_054099	ENSMUSG00000063236	1110038F14Rik	promoter-TSS (NM_054099)	-81
chr5	135845742	135845742	NM_145414	ENSMUSG00000000916	Nsun5	promoter-TSS (NM_145414)	-81
chr7	5031756	5031756	NM_001252454	ENSMUSG00000035203	Epn1	promoter-TSS (NM_001252454)	-81
chr9	46091014	46091014	NM_146000	ENSMUSG00000032077	Bud13	promoter-TSS (NM_146000)	-81
chr5	140251713	140251713	NM_026748	ENSMUSG00000029547	Ints1	promoter-TSS (NM_026748)	-81
chr11	83105120	83105120	NR_028363		AA465934	promoter-TSS (NR_028363)	-81
chr3	84386628	84386628	NM_001081093	ENSMUSG00000074513	Arfip1	promoter-TSS (NM_001081093)	-81
chrX	102265544	102265544	NR_015467		5530601H04Rik	promoter-TSS (NR_015467)	-81
chr15	97794579	97794579	NM_001252153	ENSMUSG00000052369	Tmem106c	promoter-TSS (NM_201359)	-81
chr3	30691717	30691717	NM_027016	ENSMUSG00000027706	Sec62	promoter-TSS (NM_027016)	-81
chr4	11249358	11249358	NM_001081201	ENSMUSG00000045205	Dpy19l4	promoter-TSS (NM_001081201)	-80
chr18	37803938	37803938	NM_175770	ENSMUSG00000051316	Taf7	promoter-TSS (NM_175770)	-80
chr12	113205268	113205268	NM_027360	ENSMUSG00000021290	2010107E04Rik	promoter-TSS (NM_027360)	-80
chr3	94113974	94113974	NM_029431	ENSMUSG00000028145	Them4	promoter-TSS (NM_029431)	-80
chr18	46440584	46440584	NM_172627	ENSMUSG00000024477	Pggt1b	promoter-TSS (NM_172627)	-80
chr11	83943150	83943150	NM_172562	ENSMUSG00000018651	Tada2a	promoter-TSS (NM_172562)	-80
chr8	86176497	86176497	NM_018771	ENSMUSG00000019433	Gipc1	promoter-TSS (NM_018771)	-80
chr9	108295085	108295085	NM_053216	ENSMUSG00000032611	1700102P08Rik	promoter-TSS (NM_053216)	-80
chr5	101250034	101250034	NM_172405	ENSMUSG00000035234	Fam175a	promoter-TSS (NM_172405)	-80
chr12	88488932	88488932	NM_153415	ENSMUSG00000034126	Pomt2	promoter-TSS (NM_153415)	-80
chr11	60268040	60268040	XM_003945908	ENSMUSG00000020537	Drg2	promoter-TSS (NM_021354)	-79
chr8	108404772	108404772	NM_181594	ENSMUSG00000036270	Edc4	promoter-TSS (NM_181594)	-79
chr7	109054272	109054272	NM_025605	ENSMUSG00000030842	Lamtor1	promoter-TSS (NM_025605)	-79
chr3	142428132	142428132	NM_145546	ENSMUSG00000028271	Gtf2b	promoter-TSS (NM_145546)	-79
chr14	47896611	47896611	NM_172598	ENSMUSG00000037572	Wdhd1	promoter-TSS (NM_080843)	-79
chr16	38550345	38550345	NM_172380	ENSMUSG00000034064	Poglut1	promoter-TSS (NM_172380)	-79
chr7	4744488	4744488	NM_009081	ENSMUSG00000030432	Rpl28	promoter-TSS (NM_009081)	-79
chr3	97414192	97414192	NM_026539	ENSMUSG00000028089	Chd1l	promoter-TSS (NM_026539)	-79
chr7	134530759	134530759	NM_030226	ENSMUSG00000030823	9130019O22Rik	promoter-TSS (NM_030226)	-79
chr3	96361802	96361802	NM_001009935	ENSMUSG00000038393	Txnip	promoter-TSS (NM_023719)	-78
chr1	166205651	166205651	NM_029115	ENSMUSG00000026578	4930455F23Rik	promoter-TSS (NM_029115)	-78
chr5	77739431	77739431	NM_153798	ENSMUSG00000029250	Polr2b	promoter-TSS (NM_019836)	-78
chr5	65726956	65726956	NM_011258	ENSMUSG00000029191	Rfc1	promoter-TSS (NM_011258)	-78
chr6	33979370	33979370	NM_028886	ENSMUSG00000056215	Lrguk	promoter-TSS (NM_028886)	-78
chr9	72122628	72122628	NM_146224	ENSMUSG00000038535	Zfp280d	promoter-TSS (NM_146224)	-78
chr19	36908644	36908644	NM_001163635	ENSMUSG00000024811	Tnks2	promoter-TSS (NM_001163635)	-78
chr5	139936565	139936565	NM_028469	ENSMUSG00000053553	3110082I17Rik	promoter-TSS (NM_028469)	-77
chr17	24861410	24861410	NM_026684	ENSMUSG00000040048	Ndufb10	promoter-TSS (NM_026684)	-77
chr16	20426544	20426544	NM_013790	ENSMUSG00000022822	Abcc5	promoter-TSS (NM_013790)	-77
chr1	60400139	60400139	NM_030013	ENSMUSG00000049439	Cyp20a1	promoter-TSS (NM_030013)	-77
chr15	52543923	52543923	NM_027212	ENSMUSG00000038622	Med30	promoter-TSS (NM_027212)	-77
chr3	9610162	9610162	NM_133218	ENSMUSG00000040209	Zfp704	promoter-TSS (NM_133218)	-77
chr11	100575087	100575087	NM_029307	ENSMUSG00000017832	Hspb9	promoter-TSS (NM_029307)	-77
chr11	120345907	120345907	NM_027204	ENSMUSG00000039640	Mrpl12	promoter-TSS (NM_027204)	-76
chr8	11497430	11497430	NM_001190357	ENSMUSG00000031505	Carkd	promoter-TSS (NM_001190357)	-76
chr19	55174013	55174013	NM_008149	ENSMUSG00000024978	Gpam	promoter-TSS (NM_008149)	-76
chr3	132754841	132754841	NM_027927	ENSMUSG00000028016	Ints12	promoter-TSS (NM_026231)	-76
chr2	165318890	165318890	NM_001007581	ENSMUSG00000039725	2810408M09Rik	promoter-TSS (NM_001007581)	-76
chr2	142888729	142888729	NM_021335	ENSMUSG00000008333	Snrpb2	promoter-TSS (NM_021335)	-76
chr14	58618175	58618175	NM_028643	ENSMUSG00000021973	Efha1	promoter-TSS (NM_028643)	-76
chr3	146184463	146184463	NM_027332	ENSMUSG00000028187	Rpf1	promoter-TSS (NM_027332)	-76
chr2	31544000	31544000	NM_001112703	ENSMUSG00000026842	Abl1	promoter-TSS (NM_001112703)	-76
chr14	76410747	76410747	NM_026816	ENSMUSG00000067995	Gtf2f2	promoter-TSS (NM_026816)	-75
chr2	84877283	84877283	NM_001136081	ENSMUSG00000027067	Ssrp1	promoter-TSS (NM_001136081)	-75
chr9	36575238	36575238	NM_008408	ENSMUSG00000032116	Stt3a	promoter-TSS (NM_008408)	-75
chr7	87406026	87406026	NM_031375	ENSMUSG00000047084	Ngrn	promoter-TSS (NM_031375)	-75
chr6	70742244	70742244	NM_009075	ENSMUSG00000053604	Rpia	promoter-TSS (NM_009075)	-75
chr12	112088414	112088414	NM_001199785	ENSMUSG00000021271	Zfp839	promoter-TSS (NM_028365)	-75
chr5	124357209	124357209	NM_026603	ENSMUSG00000023106	Denr	promoter-TSS (NM_026603)	-75
chr2	80155548	80155548	NM_024181	ENSMUSG00000027006	Dnajc10	promoter-TSS (NM_024181)	-75
chr10	81111739	81111739	NM_001142963	ENSMUSG00000096856	Gm10778	promoter-TSS (NM_001142963).2	-75
chr4	43044330	43044330	NM_023231	ENSMUSG00000028455	Stoml2	promoter-TSS (NM_023231)	-74
chr17	35810701	35810701	NM_010364	ENSMUSG00000001524	Gtf2h4	promoter-TSS (NM_010364)	-74
chr3	157694792	157694792	NM_001093752	ENSMUSG00000055436	Srsf11	promoter-TSS (NM_001093753)	-74
chr11	43561549	43561549	NM_133795	ENSMUSG00000041278	Ttc1	promoter-TSS (NM_133795)	-74
chr15	3253600	3253600	NM_001166063	ENSMUSG00000091119	Ccdc152	promoter-TSS (NM_001166063)	-74
chr11	61743802	61743802	NM_019921	ENSMUSG00000047804	Akap10	promoter-TSS (NM_019921)	-74
chr6	48504724	48504724	NM_001110160	ENSMUSG00000073096	Lrrc61	promoter-TSS (NM_177736)	-74
chr8	74116009	74116009	NM_025396	ENSMUSG00000031807	Pgls	promoter-TSS (NM_025396)	-74
chr6	39675535	39675535	NM_139294	ENSMUSG00000002413	Braf	promoter-TSS (NM_139294)	-73
chr2	180444777	180444777	NM_011805	ENSMUSG00000038914	Dido1	promoter-TSS (NM_177852)	-73
chr5	143874772	143874772	NM_080561	ENSMUSG00000045078	Rnf216	promoter-TSS (NM_207110)	-73
chr3	88100833	88100833	NM_029801	ENSMUSG00000010538	Tsacc	promoter-TSS (NM_029801)	-73
chr1	89652514	89652514	NM_001205391	ENSMUSG00000026289	Atg16l1	promoter-TSS (NM_001205392)	-72
chr11	83116127	83116127	NM_001035854	ENSMUSG00000035152	Ap2b1	promoter-TSS (NM_027915)	-72
chr13	101500969	101500969	NM_009874	ENSMUSG00000069089	Cdk7	promoter-TSS (NM_009874)	-72
chr1	88051283	88051283	NM_027456	ENSMUSG00000062590	Armc9	promoter-TSS (NM_030184)	-72
chr7	13595221	13595221	NM_001024699	ENSMUSG00000049600	Zbtb45	promoter-TSS (NM_001024699)	-72
chr11	98724840	98724840	NM_197940	ENSMUSG00000038013	Wipf2	promoter-TSS (NM_197940)	-72
chr7	16872216	16872216	NM_001136471	ENSMUSG00000041375	Ccdc9	promoter-TSS (NM_001136471)	-72
chr2	163484050	163484050	NM_001039390	ENSMUSG00000035268	Pkig	promoter-TSS (NM_001164055)	-72
chr1	45852274	45852274	NM_028599	ENSMUSG00000025995	Wdr75	promoter-TSS (NM_028599)	-72
chr4	148473993	148473993	NM_019781	ENSMUSG00000028975	Pex14	promoter-TSS (NM_019781)	-72
chr17	36034395	36034395	NM_001033630	ENSMUSG00000050705	2310061I04Rik	promoter-TSS (NM_001033630)	-72
chr9	48288788	48288788	NM_024233	ENSMUSG00000032026	Rexo2	promoter-TSS (NM_024233)	-72
chr5	116474508	116474508	NM_031869	ENSMUSG00000029513	Prkab1	promoter-TSS (NM_031869)	-71
chr5	115223572	115223572	NM_001077359	ENSMUSG00000041890	Git2	promoter-TSS (NM_019834)	-71
chr2	127413091	127413091	NM_029963	ENSMUSG00000027374	Mrps5	promoter-TSS (NM_029963)	-71
chr15	89026976	89026976	NM_027081	ENSMUSG00000015377	Fam116b	promoter-TSS (NM_027081)	-71
chr6	117813024	117813024	NM_001001792	ENSMUSG00000042097	Zfp239	promoter-TSS (NM_008616)	-71
chr4	58956429	58956429	NM_001099323	ENSMUSG00000038630	Zkscan16	promoter-TSS (NM_001099323)	-71
chr9	65756746	65756746	NM_173185	ENSMUSG00000032384	Csnk1g1	promoter-TSS (NM_019797)	-71
chr9	110235726	110235726	NM_001001144	ENSMUSG00000032485	Scap	promoter-TSS (NM_001103162)	-71
chr5	135870486	135870486	NM_148932	ENSMUSG00000053293	Pom121	promoter-TSS (NM_148932)	-70
chr7	3655573	3655573	NM_029767	ENSMUSG00000006333	Rps9	promoter-TSS (NM_029767)	-70
chr16	32868522	32868522	NM_001200038	ENSMUSG00000035629	1700021K19Rik	promoter-TSS (NM_172615)	-70
chr4	115796365	115796365	NM_001122958	ENSMUSG00000028702	Rad54l	promoter-TSS (NM_001122959)	-70
chr16	38452839	38452839	NM_007414	ENSMUSG00000002844	Adprh	promoter-TSS (NM_007414)	-70
chr15	76161654	76161654	NM_010331	ENSMUSG00000022561	Gpaa1	promoter-TSS (NM_010331)	-70
chr7	28338201	28338201	NM_011116	ENSMUSG00000003363	Pld3	promoter-TSS (NM_175107)	-70
chr2	119034601	119034601	NM_139139	ENSMUSG00000034278	Dnajc17	promoter-TSS (NM_139139)	-70
chr8	74066759	74066759	NM_028617	ENSMUSG00000031813	Fam125a	promoter-TSS (NM_028617)	-70
chr7	13551143	13551143	NM_178732	ENSMUSG00000004500	Zfp324	promoter-TSS (NM_178732)	-70
chr8	36028814	36028814	NM_175091	ENSMUSG00000031529	Tnks	promoter-TSS (NM_175091)	-70
chr4	155317871	155317871	NM_001039157	ENSMUSG00000023286	Ube2j2	promoter-TSS (NM_021402)	-69
chr15	76541101	76541101	NM_145471	ENSMUSG00000033728	Lrrc14	promoter-TSS (NM_058214)	-69
chr11	68666702	68666702	NM_023668	ENSMUSG00000018736	Ndel1	promoter-TSS (NM_023668)	-69
chr14	59819996	59819996	NM_027764	ENSMUSG00000035469	Rcbtb1	promoter-TSS (NM_027764)	-69
chr13	113717657	113717657	NM_028151	ENSMUSG00000016018	Skiv2l2	promoter-TSS (NM_028151)	-69
chr11	100599513	100599513	NM_024456	ENSMUSG00000019173	Rab5c	promoter-TSS (NM_024456)	-69
chr8	18846210	18846210	NM_026792	ENSMUSG00000031467	Agpat5	promoter-TSS (NM_026792)	-69
chr7	49948157	49948157	NM_001008427	ENSMUSG00000069727	Gm5595	promoter-TSS (NM_001008427)	-69
chr3	40603804	40603804	NM_011495	ENSMUSG00000025758	Plk4	promoter-TSS (NM_011495)	-69
chr7	31348290	31348290	NM_170760	ENSMUSG00000078765	U2af1l4	promoter-TSS (NM_170760)	-69
chr14	65568753	65568753	NM_177338	ENSMUSG00000021972	Hmbox1	promoter-TSS (NM_177338)	-69
chr5	140302865	140302865	NM_025604	ENSMUSG00000029551	Psmg3	promoter-TSS (NM_025604)	-68
chr2	157193262	157193262	NM_026968	ENSMUSG00000063019	Manbal	promoter-TSS (NM_026968)	-68
chr16	32430939	32430939	NM_001163159	ENSMUSG00000005615	Pcyt1a	promoter-TSS (NM_001163160)	-68
chr11	106117431	106117431	NM_008950	ENSMUSG00000020708	Psmc5	promoter-TSS (NM_008950)	-68
chr1	165924980	165924980	NM_201364	ENSMUSG00000041406	BC055324	promoter-TSS (NM_027279)	-68
chrX	132277163	132277163	NM_001004359	ENSMUSG00000043384	Gprasp1	promoter-TSS (NM_026081)	-68
chr8	114378278	114378278	NM_011801	ENSMUSG00000031954	Cfdp1	promoter-TSS (NM_011801)	-68
chr11	120479272	120479272	NM_024229	ENSMUSG00000025137	Pcyt2	promoter-TSS (NM_024229)	-68
chr1	6204675	6204675	NM_009826	ENSMUSG00000025907	Rb1cc1	promoter-TSS (NM_009826)	-68
chr8	125299338	125299338	NM_144932	ENSMUSG00000015016	Acsf3	promoter-TSS (NM_144932)	-67
chr2	119488601	119488601	NM_027175	ENSMUSG00000027305	Ndufaf1	promoter-TSS (NM_027175)	-67
chr4	124392038	124392038	NM_029157	ENSMUSG00000028902	Sf3a3	promoter-TSS (NM_029157)	-67
chr4	43038695	43038695	NM_020035	ENSMUSG00000028454	Pigo	promoter-TSS (NM_020035)	-67
chr13	17787180	17787180	NM_025479	ENSMUSG00000012429	2810021B07Rik	promoter-TSS (NM_138654)	-67
chr11	59021796	59021796	NM_024210	ENSMUSG00000020441	2310033P09Rik	promoter-TSS (NM_024210)	-67
chr7	135888317	135888317	NM_001029982	ENSMUSG00000055319	Sec23ip	promoter-TSS (NM_001029982)	-67
chr18	38456392	38456392	NM_001164621	ENSMUSG00000060450	Rnf14	promoter-TSS (NM_001164621)	-67
chr6	148780056	148780056	NM_001081113	ENSMUSG00000040029	Ipo8	promoter-TSS (NM_001081113)	-67
chr3	88383526	88383526	NM_025448	ENSMUSG00000041355	Ssr2	promoter-TSS (NM_025448)	-67
chr10	120416453	120416453	NM_001081193	ENSMUSG00000048661	Lemd3	promoter-TSS (NM_001081193)	-67
chr9	120480567	120480567	NM_025974	ENSMUSG00000025794	Rpl14	promoter-TSS (NM_025974)	-67
chr1	163061676	163061676	NM_144876	ENSMUSG00000026705	Klhl20	promoter-TSS (NM_001039482)	-66
chr1	37947332	37947332	NM_027098	ENSMUSG00000026087	Mrpl30	promoter-TSS (NM_027098)	-66
chr15	80094802	80094802	NM_175109	ENSMUSG00000051518	Rps19bp1	promoter-TSS (NM_175109)	-66
chr2	126702063	126702063	NM_001164325	ENSMUSG00000027365	Trpm7	promoter-TSS (NM_021450)	-66
chr6	39761001	39761001	NM_001010930	ENSMUSG00000029918	Mrps33	promoter-TSS (NM_010270)	-66
chr11	54601271	54601271	NM_178626	ENSMUSG00000052298	Cdc42se2	promoter-TSS (NM_178626)	-66
chr1	188791229	188791229	NM_033077	ENSMUSG00000039224	D1Pas1	promoter-TSS (NM_033077)	-66
chr11	101163647	101163647	NM_019584	ENSMUSG00000035086	Becn1	promoter-TSS (NM_019584)	-66
chr4	34830263	34830263	NM_013889	ENSMUSG00000039967	Zfp292	promoter-TSS (NM_013889)	-66
chr2	179805232	179805232	NM_001083328	ENSMUSG00000039069	Gtpbp5	promoter-TSS (NM_028422)	-66
chr9	110379264	110379264	NM_177771	ENSMUSG00000054792	Klhl18	promoter-TSS (NM_010628)	-66
chr8	36438729	36438729	NM_177741	ENSMUSG00000046794	Ppp1r3b	promoter-TSS (NM_177741)	-66
chr9	59201381	59201381	NM_175325	ENSMUSG00000025235	Bbs4	promoter-TSS (NM_175325)	-66
chr9	106331804	106331804	NM_009082	ENSMUSG00000048758	Rpl29	promoter-TSS (NM_009082)	-66
chr6	134837943	134837943	NM_001167693	ENSMUSG00000032641	Gpr19	promoter-TSS (NM_001167699)	-66
chr9	39999835	39999835	NM_030713	ENSMUSG00000025602	Zfp202	promoter-TSS (NM_030713)	-66
chr5	31916258	31916258	NM_025796	ENSMUSG00000029142	Mrpl33	promoter-TSS (NM_025796)	-66
chr11	53380815	53380815	NM_008443	ENSMUSG00000018395	Kif3a	promoter-TSS (NM_008443)	-66
chr13	67601524	67601524	NM_001007575	ENSMUSG00000071291	Zfp58	promoter-TSS (NM_001007575)	-66
chr5	137383954	137383954	NM_026073	ENSMUSG00000007987	Rabl5	promoter-TSS (NM_026073)	-66
chr16	50732952	50732952	NR_028300		5330426P16Rik	promoter-TSS (NR_028300)	-66
chr2	151368170	151368170	NM_008019	ENSMUSG00000032966	Fkbp1a	promoter-TSS (NM_008019)	-65
chr6	39542517	39542517	NM_026612	ENSMUSG00000002416	Ndufb2	promoter-TSS (NM_026612)	-65
chr8	127421721	127421721	NM_001111141	ENSMUSG00000031986	Sprtn	promoter-TSS (NM_198103)	-65
chr11	48613797	48613797	NM_008143	ENSMUSG00000020372	Gnb2l1	promoter-TSS (NM_008143)	-65
chr8	14888471	14888471	NM_012000	ENSMUSG00000026317	Cln8	promoter-TSS (NM_012000)	-65
chr8	32279261	32279261	NM_026453	ENSMUSG00000031578	Mak16	promoter-TSS (NM_026453)	-65
chr5	151468252	151468252	NM_201369	ENSMUSG00000029655	N4bp2l2	promoter-TSS (NM_201369)	-65
chr9	42072448	42072448	NM_172769	ENSMUSG00000032018	Sc5d	promoter-TSS (NM_172769)	-65
chr7	125999224	125999224	NM_001081446	ENSMUSG00000073856	Iqck	promoter-TSS (NM_001081446)	-65
chr11	83777865	83777865	NM_001115009	ENSMUSG00000034940	Synrg	promoter-TSS (NM_001115009)	-65
chr7	151739699	151739699	NM_001033319	ENSMUSG00000037519	Ppfia1	promoter-TSS (NM_001195086)	-65
chr13	95746234	95746234	NM_172590	ENSMUSG00000042015	Wdr41	promoter-TSS (NM_172590)	-65
chr7	134005421	134005421	NM_172746	ENSMUSG00000042606	Hirip3	promoter-TSS (NM_172746)	-65
chr2	93850951	93850951	NM_026944	ENSMUSG00000040174	Alkbh3	promoter-TSS (NM_026944)	-64
chr2	151567093	151567093	NM_144889	ENSMUSG00000032869	Psmf1	promoter-TSS (NM_212446)	-64
chr7	135020401	135020401	NM_146259	ENSMUSG00000049728	Zfp668	promoter-TSS (NM_146259)	-64
chr1	136258640	136258640	NM_001042485	ENSMUSG00000042305	Tmem183a	promoter-TSS (NM_020588)	-64
chr13	101421078	101421078	NM_001044371	ENSMUSG00000021635	Rad17	promoter-TSS (NM_011233)	-64
chr3	129534378	129534378	NM_026578	ENSMUSG00000028010	Gar1	promoter-TSS (NM_026578)	-64
chr11	76577121	76577121	NM_016810	ENSMUSG00000010392	Gosr1	promoter-TSS (NM_016810)	-64
chr10	30320619	30320619	NM_028604	ENSMUSG00000019792	Trmt11	promoter-TSS (NM_028604)	-64
chr3	95161188	95161188	NM_001163641	ENSMUSG00000015697	Setdb1	promoter-TSS (NM_001163641)	-64
chr4	48486358	48486358	NM_172304	ENSMUSG00000028345	Tex10	promoter-TSS (NM_172304)	-64
chr4	140703773	140703773	NM_172518	ENSMUSG00000028920	Fbxo42	promoter-TSS (NM_172518)	-64
chr8	125967095	125967095	NM_001253783	ENSMUSG00000001482	Def8	promoter-TSS (NR_045593)	-64
chr18	24280384	24280384	NM_172625	ENSMUSG00000047989	Ino80c	promoter-TSS (NM_172625)	-64
chr6	71493784	71493784	NM_025783	ENSMUSG00000053119	Chmp3	promoter-TSS (NM_025783)	-64
chr18	32227324	32227324	NM_173441	ENSMUSG00000024384	Iws1	promoter-TSS (NM_173441)	-64
chr8	72663548	72663548	NM_001145552	ENSMUSG00000002345	2310045N01Rik	promoter-TSS (NM_001145552)	-64
chr7	30067060	30067060	NM_001082548	ENSMUSG00000074227	Spint2	promoter-TSS (NM_011464)	-64
chr16	4077873	4077873	NM_026508	ENSMUSG00000005981	Trap1	promoter-TSS (NM_026508)	-63
chr1	95202510	95202510	NM_178051	ENSMUSG00000026273	Mterfd2	promoter-TSS (NM_178051)	-63
chr5	101227715	101227715	NM_026826	ENSMUSG00000016833	Mrps18c	promoter-TSS (NM_026826)	-63
chr7	39056430	39056430	NM_025390	ENSMUSG00000030423	Pop4	promoter-TSS (NM_025390)	-63
chr1	5073191	5073191	NM_133826	ENSMUSG00000033793	Atp6v1h	promoter-TSS (NM_133826)	-63
chr4	40917913	40917913	NM_023739	ENSMUSG00000028423	Nfx1	promoter-TSS (NM_023739)	-63
chr2	125684891	125684891	NM_175154	ENSMUSG00000027207	Galk2	promoter-TSS (NM_175154)	-63
chr11	86497387	86497387	NM_029478	ENSMUSG00000018171	Vmp1	promoter-TSS (NM_029478)	-63
chr2	32092140	32092140	NM_145145	ENSMUSG00000039254	Pomt1	promoter-TSS (NM_145145)	-63
chr8	74763968	74763968	NM_007456	ENSMUSG00000003033	Ap1m1	promoter-TSS (NM_007456)	-63
chr11	53164206	53164206	NM_033565	ENSMUSG00000049470	Aff4	promoter-TSS (NM_033565)	-63
chr2	169896341	169896341	NR_033632		A630075F10Rik	promoter-TSS (NR_033634)	-63
chr5	114222758	114222758	NM_025526	ENSMUSG00000025825	Iscu	promoter-TSS (NM_025526)	-63
chr18	61371313	61371313	NM_007885	ENSMUSG00000034320	Slc26a2	promoter-TSS (NM_007885)	-63
chr12	99972917	99972917	NM_001146199	ENSMUSG00000021009	Ptpn21	promoter-TSS (NM_011877)	-62
chr11	51449460	51449460	NM_025346	ENSMUSG00000001054	Rmnd5b	promoter-TSS (NM_025346)	-62
chr4	45354911	45354911	NM_153167	ENSMUSG00000035572	Dcaf10	promoter-TSS (NM_153167)	-62
chr18	13130699	13130699	NM_008378	ENSMUSG00000024423	Impact	promoter-TSS (NM_008378)	-62
chr1	75518042	75518042	NM_027886	ENSMUSG00000026213	Stk11ip	promoter-TSS (NM_027886)	-62
chr4	73897721	73897721	NM_001172095	ENSMUSG00000028397	Kdm4c	promoter-TSS (NM_144787)	-62
chr7	28013678	28013678	NM_181593	ENSMUSG00000003752	Itpkc	promoter-TSS (NM_181593)	-62
chr11	58752470	58752470	NM_022423	ENSMUSG00000020496	Rnf187	promoter-TSS (NM_022423)	-62
chr2	150865177	150865177	NM_026086	ENSMUSG00000053916	Nanp	promoter-TSS (NM_026086)	-62
chr14	41827126	41827126	NM_027464	ENSMUSG00000021792	5730469M10Rik	promoter-TSS (NM_027464)	-62
chr9	83728234	83728234	NM_001110265	ENSMUSG00000038379	Ttk	promoter-TSS (NM_009445)	-62
chr3	157588089	157588089	NM_145953	ENSMUSG00000028179	Cth	promoter-TSS (NM_145953)	-62
chr12	56181421	56181421	NM_011899	ENSMUSG00000073079	Srp54a	promoter-TSS (NR_030764)	-62
chr10	61949408	61949408	NM_001113355	ENSMUSG00000020078	Vps26a	promoter-TSS (NM_001113355)	-62
chr7	126864340	126864340	NM_145585	ENSMUSG00000030942	Thumpd1	promoter-TSS (NM_145585)	-61
chr12	13256041	13256041	NM_134040	ENSMUSG00000037149	Ddx1	promoter-TSS (NM_134040)	-61
chr1	108693363	108693363	NM_009190	ENSMUSG00000009907	Vps4b	promoter-TSS (NM_009190)	-61
chr7	52317738	52317738	NM_001163684	ENSMUSG00000003421	Nosip	promoter-TSS (NM_022999)	-61
chr11	31571923	31571923	NM_001024919	ENSMUSG00000044502	Bod1	promoter-TSS (NM_001024919)	-61
chr6	91827986	91827986	NM_172730	ENSMUSG00000034083	Ccdc174	promoter-TSS (NM_172730)	-61
chr11	100948543	100948543	NM_001159384	ENSMUSG00000017801	Mlx	promoter-TSS (NM_001159384)	-61
chr9	7177107	7177107	NM_029851	ENSMUSG00000047193	Dync2h1	promoter-TSS (NM_029851)	-61
chr7	34953609	34953609	NM_016682	ENSMUSG00000052997	Uba2	promoter-TSS (NM_016682)	-61
chr8	109960237	109960237	NM_025830	ENSMUSG00000031930	Wwp2	promoter-TSS (NM_025830)	-61
chr16	87440898	87440898	NM_016924	ENSMUSG00000041079	Rwdd2b	promoter-TSS (NM_016924)	-61
chr10	127930942	127930942	NM_010860	ENSMUSG00000090841	Myl6	promoter-TSS (NM_010860)	-61
chr1	183074348	183074348	NM_026171	ENSMUSG00000026516	Nvl	promoter-TSS (NM_026171)	-60
chr16	37011812	37011812	NM_001159369	ENSMUSG00000034206	Polq	promoter-TSS (NM_001159369)	-60
chr11	78349878	78349878	NM_018854	ENSMUSG00000001105	Ift20	promoter-TSS (NM_009395)	-60
chr4	116667040	116667040	NM_009478	ENSMUSG00000028684	Urod	promoter-TSS (NM_175244)	-60
chr6	113257131	113257131	NM_030178	ENSMUSG00000001632	Brpf1	promoter-TSS (NM_030178)	-60
chr2	132672342	132672342	NM_001024384	ENSMUSG00000027357	Crls1	promoter-TSS (NM_001024385)	-60
chr12	60162508	60162508	NM_030057	ENSMUSG00000020993	Trappc6b	promoter-TSS (NM_030057)	-60
chr17	21145845	21145845	NM_145483	ENSMUSG00000067942	Zfp160	promoter-TSS (NM_145483)	-60
chr11	51076613	51076613	NM_007714	ENSMUSG00000020385	Clk4	promoter-TSS (NM_007714)	-60
chr19	6084950	6084950	NM_024231	ENSMUSG00000024792	Zfpl1	promoter-TSS (NM_026410)	-59
chr3	132347049	132347049	NM_001163455	ENSMUSG00000028030	Tbck	promoter-TSS (NM_001163455)	-59
chr12	17355240	17355240	NM_001008421	ENSMUSG00000061458	Nol10	promoter-TSS (NM_001008421)	-59
chr11	97643812	97643812	NM_022891	ENSMUSG00000071415	Rpl23	promoter-TSS (NM_022891)	-59
chr13	105607260	105607260	NM_026075	ENSMUSG00000021716	Srek1ip1	promoter-TSS (NM_026072)	-59
chr9	20703093	20703093	NM_016876	ENSMUSG00000070319	Eif3g	promoter-TSS (NM_016876)	-59
chr5	69983583	69983583	NM_001038015	ENSMUSG00000029209	Gnpda2	promoter-TSS (NM_001038015)	-59
chr10	80065566	80065566	NM_001100606	ENSMUSG00000035370	Adat3	promoter-TSS (NM_019575)	-59
chr7	30638726	30638726	NM_173738	ENSMUSG00000050855	Zfp940	promoter-TSS (NM_173738)	-59
chr7	147973812	147973812	NM_001143765	ENSMUSG00000025480	Syce1	promoter-TSS (NM_001143765)	-59
chr8	69384057	69384057	NM_001163564	ENSMUSG00000014907	Naf1	promoter-TSS (NM_001163564)	-59
chr10	7387243	7387243	NM_145706	ENSMUSG00000040034	Nup43	promoter-TSS (NM_145706)	-59
chr11	94410580	94410580	NM_001013381	ENSMUSG00000039096	Rsad1	promoter-TSS (NM_001013381)	-59
chr8	23969952	23969952	NM_001081149	ENSMUSG00000031540	Myst3	promoter-TSS (NM_001081149)	-59
chr10	61143010	61143010	NM_009120	ENSMUSG00000020088	Sar1a	promoter-TSS (NM_009120)	-59
chr12	66176534	66176534	NM_178912	ENSMUSG00000055884	Fancm	promoter-TSS (NM_178912)	-59
chr7	48648808	48648808	NM_001199330	ENSMUSG00000056383	AI987944	promoter-TSS (NM_183167)	-59
chr19	5041346	5041346	NM_134155	ENSMUSG00000080268	Brms1	promoter-TSS (NM_134155)	-58
chr4	155177669	155177669	NM_025570	ENSMUSG00000029066	Mrpl20	promoter-TSS (NM_025570)	-58
chr9	108976696	108976696	NM_172774	ENSMUSG00000025646	Atrip	promoter-TSS (NM_172774)	-58
chr13	55736330	55736330	NM_145975	ENSMUSG00000021500	Ddx46	promoter-TSS (NM_145975)	-58
chr6	83299420	83299420	NM_175277	ENSMUSG00000045160	Bola3	promoter-TSS (NM_175277)	-58
chr11	72861311	72861311	NM_025818	ENSMUSG00000020783	1200014J11Rik	promoter-TSS (NM_025818)	-58
chr8	108375966	108375966	NM_177150	ENSMUSG00000036672	Cenpt	promoter-TSS (NM_177150)	-58
chr3	89074550	89074550	NM_009057	ENSMUSG00000027953	Slc50a1	promoter-TSS (NM_009057)	-58
chr19	21727339	21727339	NM_025423	ENSMUSG00000035171	1110059E24Rik	promoter-TSS (NM_146096)	-58
chrX	71516097	71516097	NM_052835	ENSMUSG00000008682	Rpl10	promoter-TSS (NM_052835)	-58
chr1	137327126	137327126	NM_153774	ENSMUSG00000041879	Ipo9	promoter-TSS (NM_153774)	-58
chr2	25052391	25052391	NM_146115	ENSMUSG00000059555	A830007P12Rik	promoter-TSS (NM_146115)	-58
chr15	57972933	57972933	NM_029734	ENSMUSG00000022359	Wdyhv1	promoter-TSS (NM_029734)	-58
chr11	120657766	120657766	NM_026824	ENSMUSG00000025155	Dus1l	promoter-TSS (NM_026824)	-57
chr3	67386633	67386633	NM_025813	ENSMUSG00000027775	Mfsd1	promoter-TSS (NM_025813)	-57
chr3	57455663	57455663	NM_175095	ENSMUSG00000036513	Commd2	promoter-TSS (NM_175095)	-57
chr17	28044726	28044726	NM_026836	ENSMUSG00000024218	Taf11	promoter-TSS (NM_026836)	-57
chr12	32036359	32036359	NM_007861	ENSMUSG00000020664	Dld	promoter-TSS (NM_007861)	-57
chr11	102291579	102291579	NM_008175	ENSMUSG00000034708	Grn	promoter-TSS (NM_008175)	-57
chr8	3500462	3500462	NM_053177	ENSMUSG00000004567	Mcoln1	promoter-TSS (NM_053177)	-57
chr4	53726997	53726997	NM_139309	ENSMUSG00000028414	Fktn	promoter-TSS (NM_139309)	-57
chr7	129125264	129125264	NM_001033318	ENSMUSG00000034951	Cog7	promoter-TSS (NM_001033318)	-57
chr8	129469878	129469878	NM_024214	ENSMUSG00000093904	Tomm20	promoter-TSS (NM_024214)	-57
chr13	49748662	49748662	NM_001081350	ENSMUSG00000021392	Nol8	promoter-TSS (NM_001081350)	-57
chr11	100334153	100334153	NM_172565	ENSMUSG00000048732	Klhl11	promoter-TSS (NM_172565)	-57
chr7	135055974	135055974	NM_026370	ENSMUSG00000030801	Kat8	promoter-TSS (NM_026370)	-57
chr3	41367616	41367616	NM_001130184	ENSMUSG00000025764	Phf17	promoter-TSS (NM_001130185)	-57
chr2	84510922	84510922	NM_001033166	ENSMUSG00000076437	2700094K13Rik	promoter-TSS (NM_001037279)	-57
chr2	155418499	155418499	NM_008180	ENSMUSG00000027610	Gss	promoter-TSS (NM_008180)	-57
chr7	112892909	112892909	NM_020024	ENSMUSG00000043866	Taf10	promoter-TSS (NM_020024)	-57
chr11	90252288	90252288	NM_172563	ENSMUSG00000003949	Hlf	promoter-TSS (NM_172563)	-57
chr17	34973908	34973908	NM_001163770	ENSMUSG00000040482	Dom3z	promoter-TSS (NM_019442)	-56
chr7	13404265	13404265	NM_026046	ENSMUSG00000057894	Zfp329	promoter-TSS (NM_026046)	-56
chr16	20302491	20302491	NM_001005767	ENSMUSG00000033918	Parl	promoter-TSS (NM_001005767)	-56
chr7	97605774	97605774	NM_025460	ENSMUSG00000030615	Tmem126a	promoter-TSS (NM_025460)	-56
chr7	97591235	97591235	NM_145151	ENSMUSG00000051451	Crebzf	promoter-TSS (NM_145151)	-56
chr1	173177299	173177299	NM_153064	ENSMUSG00000013593	Ndufs2	promoter-TSS (NM_153064)	-56
chr6	122258972	122258972	NM_010749	ENSMUSG00000007458	M6pr	promoter-TSS (NM_010749)	-56
chr6	52590350	52590350	NM_145567	ENSMUSG00000029776	Hibadh	promoter-TSS (NM_145567)	-56
chr7	25022673	25022673	NM_020262	ENSMUSG00000074283	Zfp109	promoter-TSS (NM_020262)	-56
chr4	125880010	125880010	NM_146153	ENSMUSG00000043962	Thrap3	promoter-TSS (NM_146153)	-56
chr7	105805135	105805135	NM_172280	ENSMUSG00000035401	2210018M11Rik	promoter-TSS (NM_172280)	-56
chr2	120393351	120393351	NM_001177792	ENSMUSG00000027287	Snap23	promoter-TSS (NM_009222)	-56
chr11	105927366	105927366	NM_027346	ENSMUSG00000001983	Taco1	promoter-TSS (NM_027346)	-55
chr11	115794861	115794861	NM_130454	ENSMUSG00000020752	Recql5	promoter-TSS (NM_020483)	-55
chr8	126473220	126473220	NM_172288	ENSMUSG00000039509	Nup133	promoter-TSS (NM_172288)	-55
chr18	60720385	60720385	NM_025776	ENSMUSG00000024604	Rbm22	promoter-TSS (NM_025776)	-55
chr15	81878083	81878083	NM_011482	ENSMUSG00000063480	Nhp2l1	promoter-TSS (NM_011482)	-55
chr7	134160921	134160921	NM_030240	ENSMUSG00000030680	2900092E17Rik	promoter-TSS (NM_030240)	-55
chr11	120794240	120794240	NM_027745	ENSMUSG00000048445	Ccdc57	promoter-TSS (NM_027745)	-54
chr13	73741396	73741396	NM_146047	ENSMUSG00000021610	Clptm1l	promoter-TSS (NM_146047)	-54
chr5	114550288	114550288	NM_001033202	ENSMUSG00000029592	Usp30	promoter-TSS (NM_001033202)	-54
chr5	25211669	25211669	NM_020570	ENSMUSG00000028933	Xrcc2	promoter-TSS (NM_020570)	-54
chr1	182126205	182126205	NM_001163290	ENSMUSG00000026489	Adck3	promoter-TSS (NM_023341)	-54
chr11	49988299	49988299	NM_026543	ENSMUSG00000020381	3010026O09Rik	promoter-TSS (NM_026543)	-54
chr19	6057834	6057834	NM_001160239	ENSMUSG00000038274	Fau	promoter-TSS (NM_026246)	-54
chr18	31769610	31769610	NM_026165	ENSMUSG00000024259	Slc25a46	promoter-TSS (NM_026165)	-54
chr19	10680061	10680061	NM_015735	ENSMUSG00000024740	Ddb1	promoter-TSS (NM_015735)	-54
chr8	87364594	87364594	NM_009010	ENSMUSG00000003813	Rad23a	promoter-TSS (NM_009010)	-54
chr19	47142184	47142184	NM_177342	ENSMUSG00000025049	Taf5	promoter-TSS (NM_177342)	-54
chr6	124691151	124691151	NM_013535	ENSMUSG00000072772	Grcc10	promoter-TSS (NM_013535)	-54
chr2	167318428	167318428	NM_170756	ENSMUSG00000047030	Spata2	promoter-TSS (NM_170756)	-54
chr4	138469916	138469916	NM_028453	ENSMUSG00000041161	Otud3	promoter-TSS (NM_028453)	-54
chr18	53904255	53904255	NM_178686	ENSMUSG00000048799	Cep120	promoter-TSS (NM_178686)	-54
chr19	40969141	40969141	NM_028319	ENSMUSG00000049164	Zfp518a	promoter-TSS (NM_028319)	-54
chr2	118938499	118938499	NM_011234	ENSMUSG00000027323	Rad51	promoter-TSS (NM_011234)	-54
chr2	126959744	126959744	NM_144818	ENSMUSG00000034906	Ncaph	promoter-TSS (NM_144818)	-54
chr12	82695998	82695998	NM_027213	ENSMUSG00000002679	Med6	promoter-TSS (NM_027213)	-53
chr4	56815148	56815148	NM_001081420	ENSMUSG00000038827	BC026590	promoter-TSS (NM_026079)	-53
chr11	100406893	100406893	NM_028918	ENSMUSG00000006784	Ttc25	promoter-TSS (NM_028918)	-53
chr8	98377444	98377444	NM_172758	ENSMUSG00000036534	Slc38a7	promoter-TSS (NM_172758)	-53
chr5	5559554	5559554	NM_153116	ENSMUSG00000040464	Gtpbp10	promoter-TSS (NM_153116)	-53
chr4	116270288	116270288	NR_029450		C530005A16Rik	promoter-TSS (NR_029450)	-53
chr18	67934477	67934477	NM_001039088	ENSMUSG00000079614	Seh1l	promoter-TSS (NM_028112)	-53
chr12	99866341	99866341	NM_178914	ENSMUSG00000021007	Spata7	promoter-TSS (NM_178914)	-53
chr13	68721072	68721072	NM_027123	ENSMUSG00000021532	Fastkd3	promoter-TSS (NM_172480)	-53
chr10	74674765	74674765	NM_001145826	ENSMUSG00000033444	Specc1l	promoter-TSS (NM_153406)	-53
chr5	31829316	31829316	NM_009206	ENSMUSG00000029141	Slc4a1ap	promoter-TSS (NM_028150)	-52
chr10	24589740	24589740	NM_001166416	ENSMUSG00000019984	Med23	promoter-TSS (NM_027347)	-52
chr9	56978532	56978532	NM_028636	ENSMUSG00000032295	Man2c1	promoter-TSS (NM_028636)	-52
chr16	17911493	17911493	NM_001081633	ENSMUSG00000003527	Dgcr14	promoter-TSS (NM_001081633)	-52
chr13	115178354	115178354	NM_010887	ENSMUSG00000021764	Ndufs4	promoter-TSS (NM_010887)	-52
chr5	145844686	145844686	NM_019767	ENSMUSG00000029621	Arpc1a	promoter-TSS (NM_019767)	-52
chr2	4573184	4573184	NM_026045	ENSMUSG00000039449	Prpf18	promoter-TSS (NM_026045)	-52
chr18	24629321	24629321	NM_026529	ENSMUSG00000024273	2700062C07Rik	promoter-TSS (NM_026529)	-51
chr2	181231907	181231907	NM_025482	ENSMUSG00000000827	Tpd52l2	promoter-TSS (NM_025482)	-51
chr2	144353430	144353430	NM_029763	ENSMUSG00000027427	Polr3f	promoter-TSS (NM_029763)	-51
chr19	8945998	8945998	NM_146093	ENSMUSG00000071655	Ubxn1	promoter-TSS (NM_146093)	-51
chr3	79395260	79395260	NM_026352	ENSMUSG00000027804	Ppid	promoter-TSS (NM_026352)	-51
chr1	157883115	157883115	NM_001160180	ENSMUSG00000050565	Tor1aip2	promoter-TSS (NM_001160182)	-51
chr4	116324330	116324330	NM_021473	ENSMUSG00000028692	Akr1a1	promoter-TSS (NM_021473)	-51
chr11	102050962	102050962	NM_175935	ENSMUSG00000034793	G6pc3	promoter-TSS (NM_175935)	-51
chr1	192752333	192752333	NM_001199020	ENSMUSG00000026634	Angel2	promoter-TSS (NR_037578)	-51
chr2	106814605	106814605	NM_001025102	ENSMUSG00000027122	Arl14ep	promoter-TSS (NM_001025102)	-51
chr7	140044381	140044381	NM_028095	ENSMUSG00000030960	Mettl10	promoter-TSS (NM_028095)	-51
chr13	18085236	18085236	NM_025904	ENSMUSG00000075054	1600012F09Rik	promoter-TSS (NM_025904)	-51
chr11	106362254	106362254	NR_030703		Snord104	promoter-TSS (NR_030703)	-51
chr10	39966896	39966896	NM_001042556	ENSMUSG00000038510	Rpf2	promoter-TSS (NM_023323)	-51
chr11	86900329	86900329	NM_024262	ENSMUSG00000020495	Smg8	promoter-TSS (NM_024262)	-50
chr18	34490749	34490749	NM_025527	ENSMUSG00000014504	Srp19	promoter-TSS (NM_025527)	-50
chr11	4795296	4795296	NM_172438	ENSMUSG00000034274	Thoc5	promoter-TSS (NM_172438)	-50
chr11	95896181	95896181	NM_033568	ENSMUSG00000006058	Snf8	promoter-TSS (NM_033568)	-50
chr9	109735258	109735258	NM_018757	ENSMUSG00000032478	Nme6	promoter-TSS (NM_018757)	-50
chr19	29887514	29887514	NM_177721	ENSMUSG00000074909	Ranbp6	promoter-TSS (NM_177721)	-50
chr2	84667128	84667128	NM_013899	ENSMUSG00000027076	Timm10	promoter-TSS (NM_013899)	-50
chr4	32744044	32744044	NM_001081392	ENSMUSG00000058006	Mdn1	promoter-TSS (NM_001081392)	-50
chr6	142294167	142294167	NM_183165	ENSMUSG00000041671	Pyroxd1	promoter-TSS (NM_183165)	-50
chr17	15635290	15635290	NM_011185	ENSMUSG00000014769	Psmb1	promoter-TSS (NM_011185)	-50
chr11	77997136	77997136	NM_207523	ENSMUSG00000058546	Rpl23a	promoter-TSS (NR_037683)	-50
chr17	32171503	32171503	NM_028902	ENSMUSG00000002076	Hsf2bp	promoter-TSS (NM_028902)	-50
chr2	29202307	29202307	NM_026896	ENSMUSG00000026799	Med27	promoter-TSS (NM_026896)	-49
chr15	79501249	79501249	NM_172609	ENSMUSG00000022427	Tomm22	promoter-TSS (NM_172609)	-49
chr17	29797497	29797497	NM_028791	ENSMUSG00000024019	Ftsjd2	promoter-TSS (NM_028791)	-49
chr5	152453832	152453832	NM_027009	ENSMUSG00000033970	Rfc3	promoter-TSS (NM_027009)	-49
chr8	72240434	72240434	NM_001039965	ENSMUSG00000054648	Zfp869	promoter-TSS (NM_181274)	-49
chr5	77380652	77380652	NM_172146	ENSMUSG00000029246	Ppat	promoter-TSS (NM_172146)	-49
chrX	45610062	45610062	NM_028276	ENSMUSG00000063785	Utp14a	promoter-TSS (NM_028276)	-49
chr8	13757642	13757642	NM_027276	ENSMUSG00000038416	Cdc16	promoter-TSS (NM_027276)	-48
chr3	95558948	95558948	NM_001163617	ENSMUSG00000028107	Tars2	promoter-TSS (NM_001163619)	-48
chr10	79712149	79712149	NM_029272	ENSMUSG00000020153	Ndufs7	promoter-TSS (NM_029272)	-48
chr10	5914141	5914141	NM_025343	ENSMUSG00000019763	Rmnd1	promoter-TSS (NM_024261)	-48
chr7	69565073	69565073	NM_011746	ENSMUSG00000070527	Mkrn3	promoter-TSS (NM_011746)	-48
chr11	5662105	5662105	NR_015577		2210015D19Rik	promoter-TSS (NR_015577)	-48
chr7	16705177	16705177	NM_133727	ENSMUSG00000006021	Kptn	promoter-TSS (NM_133727)	-48
chr6	64992613	64992613	NM_001253392	ENSMUSG00000029920	Smarcad1	promoter-TSS (NM_007958)	-48
chr7	63049470	63049470	NM_146190	ENSMUSG00000033790	Tubgcp5	promoter-TSS (NM_146190)	-48
chr7	117987943	117987943	NM_025999	ENSMUSG00000030788	Rnf141	promoter-TSS (NM_025999)	-48
chr5	90653069	90653069	NM_001033310	ENSMUSG00000035505	Cox18	promoter-TSS (NM_001163456)	-48
chr17	15377795	15377795	NR_046164		Gm5091	promoter-TSS (NR_046164)	-48
chr4	21806774	21806774	NM_172687	ENSMUSG00000028247	Coq3	promoter-TSS (NM_172687)	-48
chr9	7184518	7184518	NM_029775	ENSMUSG00000032002	Dcun1d5	promoter-TSS (NM_029775)	-48
chr15	102501526	102501526	NM_026468	ENSMUSG00000062683	Atp5g2	promoter-TSS (NM_026468)	-48
chr2	136716906	136716906	NM_028201	ENSMUSG00000027281	2210009G21Rik	promoter-TSS (NM_028201)	-48
chr9	56798683	56798683	NM_178374	ENSMUSG00000055334	Snupn	promoter-TSS (NM_178374)	-48
chr14	78936715	78936715	NM_001164503	ENSMUSG00000022016	Akap11	promoter-TSS (NM_001164503)	-48
chr11	101017150	101017150	NM_134028	ENSMUSG00000045007	Tubg2	promoter-TSS (NM_134028)	-48
chr11	62270882	62270882	NM_001252313	ENSMUSG00000018501	Ncor1	promoter-TSS (NM_177229)	-48
chr11	79902854	79902854	NM_001029856	ENSMUSG00000017550	Atad5	promoter-TSS (NM_001029856)	-48
chr11	4999128	4999128	NM_007968	ENSMUSG00000009079	Ewsr1	promoter-TSS (NM_007968)	-48
chr14	55305816	55305816	NM_001085472	ENSMUSG00000022185	Acin1	promoter-TSS (NM_023190)	-48
chr6	29222578	29222578	NM_001190461	ENSMUSG00000043421	Hilpda	promoter-TSS (NM_001190461)	-48
chr5	54200819	54200819	NM_144517	ENSMUSG00000039178	Tbc1d19	promoter-TSS (NM_144517)	-47
chr16	20651678	20651678	NM_134101	ENSMUSG00000006998	Psmd2	promoter-TSS (NM_134101)	-47
chr16	23127850	23127850	NM_145480	ENSMUSG00000022881	Rfc4	promoter-TSS (NM_145480)	-47
chr10	62383334	62383334	NM_175194	ENSMUSG00000071253	Slc25a16	promoter-TSS (NM_175194)	-47
chr10	80261433	80261433	NM_013651	ENSMUSG00000020211	Sf3a2	promoter-TSS (NM_013651)	-47
chr5	145965381	145965381	NM_001167944	ENSMUSG00000055991	Zkscan5	promoter-TSS (NM_001167944)	-47
chr2	121282777	121282777	NM_026318	ENSMUSG00000027245	2310003F16Rik	promoter-TSS (NM_026318)	-47
chr1	54495861	54495861	NM_001033194	ENSMUSG00000041303	Gtf3c3	promoter-TSS (NM_001033194)	-46
chr3	94914918	94914918	NM_009336	ENSMUSG00000008958	Vps72	promoter-TSS (NM_009336)	-46
chr2	114027214	114027214	NM_175466	ENSMUSG00000040321	Zfp770	promoter-TSS (NM_175466)	-46
chr2	34681801	34681801	NM_001164768	ENSMUSG00000035949	Fbxw2	promoter-TSS (NM_001164770)	-46
chr13	51747037	51747037	NM_029279	ENSMUSG00000035139	Secisbp2	promoter-TSS (NM_029279)	-46
chr9	35018556	35018556	NM_172291	ENSMUSG00000039048	Foxred1	promoter-TSS (NM_026130)	-46
chr15	5066567	5066567	NM_026069	ENSMUSG00000041841	Rpl37	promoter-TSS (NM_026069)	-46
chr3	33699071	33699071	NM_025978	ENSMUSG00000027677	Ttc14	promoter-TSS (NM_025978)	-46
chr12	60114334	60114334	NM_025656	ENSMUSG00000060121	Sip1	promoter-TSS (NM_025656)	-46
chr2	167247175	167247175	NM_148929	ENSMUSG00000039463	Slc9a8	promoter-TSS (NM_148929)	-46
chr7	123236709	123236709	NR_029433		1700003G18Rik	promoter-TSS (NR_029433)	-46
chr14	65881346	65881346	NM_021458	ENSMUSG00000007989	Fzd3	promoter-TSS (NM_021458)	-46
chr5	21151756	21151756	NM_026034	ENSMUSG00000038525	Armc10	promoter-TSS (NM_177076)	-46
chr11	82684292	82684292	NM_001007465	ENSMUSG00000020696	Rffl	promoter-TSS (NM_001164570)	-46
chr7	26083020	26083020	NM_008776	ENSMUSG00000005447	Pafah1b3	promoter-TSS (NM_008776)	-46
chr11	87218521	87218521	NM_001199293	ENSMUSG00000010342	Tex14	promoter-TSS (NM_053269)	-46
chr15	81416598	81416598	NM_177821	ENSMUSG00000055024	Ep300	promoter-TSS (NM_177821)	-46
chr7	3581531	3581531	NM_023524	ENSMUSG00000006335	Tfpt	promoter-TSS (NM_027328)	-45
chr1	89110444	89110444	NM_001039169	ENSMUSG00000026254	Eif4e2	promoter-TSS (NM_023314)	-45
chr5	110659978	110659978	NM_001253814	ENSMUSG00000029501	Ankle2	promoter-TSS (NM_001253814)	-45
chr2	152158206	152158206	NM_001083921	ENSMUSG00000027466	Rbck1	promoter-TSS (NM_001083921)	-45
chr2	103601452	103601452	NM_153126	ENSMUSG00000027185	Nat10	promoter-TSS (NM_153126)	-45
chr17	71948146	71948146	NR_015549		Trmt61b	promoter-TSS (NR_015549)	-45
chr19	47165211	47165211	NM_011053	ENSMUSG00000025047	Pdcd11	promoter-TSS (NM_023211)	-45
chr15	99803166	99803166	NM_001024526	ENSMUSG00000023025	Larp4	promoter-TSS (NM_001024526)	-45
chr1	16655227	16655227	NM_026392	ENSMUSG00000025940	Tmem70	promoter-TSS (NM_027415)	-45
chr11	101278792	101278792	NM_144829	ENSMUSG00000075528	Aarsd1	promoter-TSS (NM_144829)	-45
chr5	31495632	31495632	NM_153680	ENSMUSG00000029146	Snx17	promoter-TSS (NM_153680)	-45
chr13	100785639	100785639	NM_030026	ENSMUSG00000021646	Mccc2	promoter-TSS (NM_030026)	-45
chr13	73465975	73465975	NM_010888	ENSMUSG00000021606	Ndufs6	promoter-TSS (NM_010888)	-45
chr11	77845770	77845770	NM_183286	ENSMUSG00000020834	Dhrs13	promoter-TSS (NM_183286)	-45
chr14	79851597	79851597	NM_001034882	ENSMUSG00000075502	Gm5465	promoter-TSS (NM_001034882)	-45
chr13	73468412	73468412	NM_053163	ENSMUSG00000021607	Mrpl36	promoter-TSS (NM_053163)	-45
chr2	180655686	180655686	NM_173761	ENSMUSG00000038848	Ythdf1	promoter-TSS (NM_173761)	-45
chr1	190831764	190831764	NM_172650	ENSMUSG00000026608	Kctd3	promoter-TSS (NM_172650)	-45
chr18	6765158	6765158	NM_181070	ENSMUSG00000073639	Rab18	promoter-TSS (NM_181070)	-45
chr5	92566919	92566919	NM_019490	ENSMUSG00000029407	Uso1	promoter-TSS (NM_019490)	-45
chr1	164670732	164670732	NM_001081290	ENSMUSG00000040225	Prrc2c	promoter-TSS (NM_001081290)	-45
chr11	102977594	102977594	NM_138753	ENSMUSG00000048878	Hexim1	promoter-TSS (NM_138753)	-45
chr6	34127099	34127099	NM_021435	ENSMUSG00000018999	Slc35b4	promoter-TSS (NM_021435)	-45
chr11	101115013	101115013	NM_026776	ENSMUSG00000078656	Vps25	promoter-TSS (NM_026776)	-44
chr10	14425339	14425339	NM_025418	ENSMUSG00000019868	Vta1	promoter-TSS (NR_045824)	-44
chr14	123312431	123312431	NM_145466	ENSMUSG00000041625	A2ld1	promoter-TSS (NM_145466)	-44
chr7	52651061	52651061	NM_009224	ENSMUSG00000063511	Snrnp70	promoter-TSS (NM_009224)	-44
chr2	26236217	26236217	NM_172339	ENSMUSG00000036281	Snapc4	promoter-TSS (NR_033572)	-44
chr9	111020571	111020571	NM_001164838	ENSMUSG00000032497	Lrrfip2	promoter-TSS (NM_001164838)	-44
chr9	64880221	64880221	NM_028906	ENSMUSG00000032393	Dpp8	promoter-TSS (NM_028906)	-44
chr12	70260217	70260217	NM_009093	ENSMUSG00000034892	Rps29	promoter-TSS (NM_009093)	-44
chr6	72295213	72295213	NM_138592	ENSMUSG00000056305	Usp39	promoter-TSS (NM_138592)	-44
chr11	93817046	93817046	NM_001077529	ENSMUSG00000020857	Nme2	promoter-TSS (NM_001077529)	-44
chr17	21625908	21625908	NM_013843	ENSMUSG00000057409	Zfp53	promoter-TSS (NM_013843)	-44
chr14	70553641	70553641	NM_146055	ENSMUSG00000033712	2610301G19Rik	promoter-TSS (NM_146055)	-43
chr7	129276512	129276512	NM_021608	ENSMUSG00000030868	Dctn5	promoter-TSS (NM_021608)	-43
chr10	61912484	61912484	NM_181423	ENSMUSG00000020079	Supv3l1	promoter-TSS (NM_181423)	-43
chr13	31065959	31065959	NM_025588	ENSMUSG00000021357	Exoc2	promoter-TSS (NM_025588)	-43
chr19	8967434	8967434	NM_176843	ENSMUSG00000071652	Ints5	promoter-TSS (NM_176843)	-43
chr2	164286428	164286428	NM_025575	ENSMUSG00000045503	Sys1	promoter-TSS (NM_025575)	-43
chr3	85946633	85946633	NM_016959	ENSMUSG00000028081	Rps3a	promoter-TSS (NM_016959)	-43
chr10	76978601	76978601	NM_133998	ENSMUSG00000032977	1810008A18Rik	promoter-TSS (NM_133998)	-43
chr7	88046198	88046198	NM_028026	ENSMUSG00000025722	Wdr73	promoter-TSS (NM_028026)	-43
chr6	118512317	118512317	NM_001081112	ENSMUSG00000007827	Ankrd26	promoter-TSS (NM_001081112)	-43
chr8	4779577	4779577	NM_011369	ENSMUSG00000022322	Shcbp1	promoter-TSS (NM_011369)	-43
chr11	6192518	6192518	NM_001252282	ENSMUSG00000020456	Ogdh	promoter-TSS (NM_001252288)	-43
chr1	182834362	182834362	NM_133705	ENSMUSG00000026520	Pycr2	promoter-TSS (NM_133705)	-43
chr8	125135483	125135483	NM_021502	ENSMUSG00000015013	Trappc2l	promoter-TSS (NM_021502)	-43
chr2	146838753	146838753	NM_011917	ENSMUSG00000027433	Xrn2	promoter-TSS (NM_011917)	-43
chr7	25669690	25669690	NM_023133	ENSMUSG00000040952	Rps19	promoter-TSS (NM_023133)	-43
chr7	117161896	117161896	NM_181517	ENSMUSG00000066232	Ipo7	promoter-TSS (NM_181517)	-43
chr2	157030313	157030313	NM_001139516	ENSMUSG00000027641	Rbl1	promoter-TSS (NM_011249)	-43
chr4	148859293	148859293	NM_133435	ENSMUSG00000028992	Nmnat1	promoter-TSS (NM_026963)	-42
chr4	132833747	132833747	NM_025667	ENSMUSG00000028857	Tmem222	promoter-TSS (NM_025667)	-42
chr13	29947499	29947499	NM_144536	ENSMUSG00000006191	Cdkal1	promoter-TSS (NM_144536)	-42
chr1	43155509	43155509	NM_001013025	ENSMUSG00000070939	Tgfbrap1	promoter-TSS (NM_133818)	-42
chr4	98860796	98860796	NM_001145967	ENSMUSG00000028550	Atg4c	promoter-TSS (NM_001145967)	-42
chr9	53056259	53056259	NM_029936	ENSMUSG00000053289	Ddx10	promoter-TSS (NM_029936)	-42
chr13	100874067	100874067	NM_001081061	ENSMUSG00000049658	Bdp1	promoter-TSS (NM_001081061)	-42
chr3	116297884	116297884	NM_028349	ENSMUSG00000027959	Sass6	promoter-TSS (NM_028349)	-42
chr1	137180703	137180703	NM_001159624	ENSMUSG00000041926	Rnpep	promoter-TSS (NM_145417)	-42
chr3	40512751	40512751	NM_178386	ENSMUSG00000069041	Slc25a31	promoter-TSS (NM_178386)	-42
chr14	32978936	32978936	NM_001033988	ENSMUSG00000056234	Ncoa4	promoter-TSS (NM_019744)	-42
chr9	107240722	107240722	NM_133984	ENSMUSG00000032579	Hemk1	promoter-TSS (NM_133984)	-41
chr8	69010447	69010447	NM_025465	ENSMUSG00000025591	Tma16	promoter-TSS (NM_025465)	-41
chr17	25960531	25960531	NM_173741	ENSMUSG00000025737	Wdr24	promoter-TSS (NM_173741)	-41
chr8	125748700	125748700	NM_194444	ENSMUSG00000033862	Cdk10	promoter-TSS (NM_194446)	-41
chr17	9862610	9862610	NM_026226	ENSMUSG00000046173	Pabpc6	promoter-TSS (NM_001163836)	-41
chr9	95855138	95855138	NM_011916	ENSMUSG00000032410	Xrn1	promoter-TSS (NM_011916)	-41
chr2	69723702	69723702	NM_029280	ENSMUSG00000051730	Mettl5	promoter-TSS (NM_029280)	-41
chr10	29920387	29920387	NM_001109747	ENSMUSG00000075266	Cenpw	promoter-TSS (NM_001109747)	-41
chr4	14753775	14753775	NM_152812	ENSMUSG00000040550	Otud6b	promoter-TSS (NM_152812)	-41
chr1	136352091	136352091	NM_153128	ENSMUSG00000026455	Klhl12	promoter-TSS (NM_153128)	-41
chr11	32167655	32167655	NM_181569	ENSMUSG00000020289	Nprl3	promoter-TSS (NM_181569)	-41
chr18	30432509	30432509	NM_181414	ENSMUSG00000033628	Pik3c3	promoter-TSS (NM_181414)	-41
chr11	51502177	51502177	NM_025319	ENSMUSG00000007777	0610009B22Rik	promoter-TSS (NM_025319)	-41
chr7	152101058	152101058	NM_028184	ENSMUSG00000031072	Oraov1	promoter-TSS (NM_028184)	-41
chr8	108734874	108734874	NM_001007567	ENSMUSG00000033106	Slc7a6os	promoter-TSS (NM_145404)	-41
chr15	98493361	98493361	NM_001080981	ENSMUSG00000003360	Ddx23	promoter-TSS (NM_001080981)	-41
chr19	45081007	45081007	NM_153796	ENSMUSG00000025209	Peo1	promoter-TSS (NM_053164)	-41
chr9	59465050	59465050	NM_001205239	ENSMUSG00000025237	Parp6	promoter-TSS (NM_001205239)	-41
chr4	132194920	132194920	NM_211356	ENSMUSG00000028886	Eya3	promoter-TSS (NM_210071)	-41
chr17	29751735	29751735	NM_021419	ENSMUSG00000090083	Rnf8	promoter-TSS (NM_021419)	-41
chr8	109555185	109555185	NM_126165	ENSMUSG00000031913	Vps4a	promoter-TSS (NM_126165)	-41
chr12	29320858	29320858	NM_011300	ENSMUSG00000061477	Rps7	promoter-TSS (NM_011300)	-40
chr2	132641830	132641830	NM_175113	ENSMUSG00000037376	Trmt6	promoter-TSS (NM_025676)	-40
chr11	35648070	35648070	NM_025936	ENSMUSG00000018848	Rars	promoter-TSS (NM_025936)	-40
chr8	73891076	73891076	NM_029768	ENSMUSG00000002395	Use1	promoter-TSS (NM_025917)	-40
chr18	35114045	35114045	NM_010481	ENSMUSG00000024359	Hspa9	promoter-TSS (NM_010481)	-40
chr7	114901586	114901586	NM_001205227	ENSMUSG00000048065	Cyb5r2	promoter-TSS (NM_177216)	-40
chr5	125029105	125029105	NM_145371	ENSMUSG00000029388	Eif2b1	promoter-TSS (NM_145371)	-39
chr15	97924039	97924039	NM_144851	ENSMUSG00000033075	Senp1	promoter-TSS (NM_144851)	-39
chr7	71537161	71537161	NM_026483	ENSMUSG00000030521	Mphosph10	promoter-TSS (NM_026483)	-39
chr2	91570256	91570256	NM_001080754	ENSMUSG00000040506	Ambra1	promoter-TSS (NM_172669)	-39
chr15	68090457	68090457	NM_001145888	ENSMUSG00000022335	Zfat	promoter-TSS (NM_198644)	-39
chr2	69627755	69627755	NM_028521	ENSMUSG00000027088	Phospho2	promoter-TSS (NM_028521)	-39
chr12	86451744	86451744	NM_030225	ENSMUSG00000004789	Dlst	promoter-TSS (NM_030225)	-39
chr5	138882665	138882665	NM_028130	ENSMUSG00000036898	Zfp157	promoter-TSS (NM_028130)	-39
chr6	34334208	34334208	NM_172398	ENSMUSG00000061758	Akr1b10	promoter-TSS (NM_172398)	-39
chr2	93662764	93662764	NM_010163	ENSMUSG00000027198	Ext2	promoter-TSS (NM_010163)	-39
chr1	157405212	157405212	NM_001145781	ENSMUSG00000033701	Acbd6	promoter-TSS (NM_028250)	-38
chr9	21397313	21397313	NM_001205157	ENSMUSG00000032182	Yipf2	promoter-TSS (NM_138303)	-38
chr17	34092789	34092789	XM_003689309	ENSMUSG00000024319	Vps52	promoter-TSS (NM_011296)	-38
chr3	67233999	67233999	NM_138591	ENSMUSG00000027774	Gfm1	promoter-TSS (NM_138591)	-38
chr5	130007068	130007068	NM_001035259	ENSMUSG00000029439	Sfswap	promoter-TSS (NM_172276)	-38
chr14	21208170	21208170	NM_134081	ENSMUSG00000021811	Dnajc9	promoter-TSS (NM_134081)	-38
chr2	179149603	179149603	NM_026596	ENSMUSG00000039138	4930591A17Rik	promoter-TSS (NM_026596)	-38
chr4	135577602	135577602	NM_013736	ENSMUSG00000028668	Tceb3	promoter-TSS (NM_013736)	-38
chr12	103151419	103151419	NM_028446	ENSMUSG00000021188	Trip11	promoter-TSS (NM_028446)	-38
chr11	120442972	120442972	NM_133796	ENSMUSG00000025132	Arhgdia	promoter-TSS (NM_133796)	-38
chr8	36558625	36558625	NM_026067	ENSMUSG00000031527	Eri1	promoter-TSS (NM_026067)	-38
chr16	21423153	21423153	NM_001081366	ENSMUSG00000033653	Vps8	promoter-TSS (NM_001081366)	-38
chr6	18798597	18798597	NM_133939	ENSMUSG00000044155	Naa38	promoter-TSS (NM_133939)	-38
chr13	38296770	38296770	NM_026382	ENSMUSG00000021431	Snrnp48	promoter-TSS (NM_026382)	-38
chr9	70526770	70526770	NM_007399	ENSMUSG00000054693	Adam10	promoter-TSS (NM_007399)	-38
chr2	156373275	156373275	NM_001164818	ENSMUSG00000027628	Aar2	promoter-TSS (NM_001164818)	-37
chr13	100894773	100894773	NM_001252629	ENSMUSG00000021645	Smn1	promoter-TSS (NM_011420)	-37
chr2	152512847	152512847	NM_025543	ENSMUSG00000042814	Mcts2	promoter-TSS (NM_025543)	-37
chr8	24367589	24367589	NM_001042484	ENSMUSG00000015341	Golga7	promoter-TSS (NM_020585)	-37
chr5	137974494	137974494	NM_010312	ENSMUSG00000029713	Gnb2	promoter-TSS (NM_010312)	-37
chr15	83386178	83386178	NM_001030014	ENSMUSG00000048755	Mcat	promoter-TSS (NM_001030014)	-37
chr15	55388926	55388926	NM_001168250	ENSMUSG00000022369	Mtbp	promoter-TSS (NM_026759)	-37
chr17	36053351	36053351	NM_025878	ENSMUSG00000024436	Mrps18b	promoter-TSS (NM_025878)	-37
chr18	34784241	34784241	NM_001166406	ENSMUSG00000003779	Kif20a	promoter-TSS (NM_001166407)	-37
chr5	137943694	137943694	NM_028753	ENSMUSG00000029715	Pop7	promoter-TSS (NM_028753)	-37
chr2	37298678	37298678	NM_199025	ENSMUSG00000050714	Zbtb26	promoter-TSS (NM_146121)	-37
chr7	120512890	120512890	NM_133700	ENSMUSG00000038187	Btbd10	promoter-TSS (NM_133700)	-37
chr8	47296400	47296400	NM_007450	ENSMUSG00000031633	Slc25a4	promoter-TSS (NM_007450)	-37
chr3	28704396	28704396	NM_026517	ENSMUSG00000039221	Rpl22l1	promoter-TSS (NM_026517)	-37
chr7	28714486	28714486	NM_028538	ENSMUSG00000070709	1700049G17Rik	promoter-TSS (NM_028538)	-37
chr8	26896026	26896026	NM_026032	ENSMUSG00000037296	Lsm1	promoter-TSS (NM_026121)	-37
chr2	127034052	127034052	NM_198630	ENSMUSG00000044145	1810024B03Rik	promoter-TSS (NM_177214)	-36
chr6	118369471	118369471	NM_194339	ENSMUSG00000030138	Bms1	promoter-TSS (NM_194339)	-36
chr11	120299050	120299050	NM_001195023	ENSMUSG00000039703	Nploc4	promoter-TSS (NM_199469)	-36
chr5	121995937	121995937	NM_010765	ENSMUSG00000029454	Mapkapk5	promoter-TSS (NM_010765)	-36
chr1	82721457	82721457	NM_029409	ENSMUSG00000026150	Mff	promoter-TSS (NM_029409)	-36
chr2	130110223	130110223	NM_130884	ENSMUSG00000027406	Idh3b	promoter-TSS (NM_130884)	-36
chr5	48763595	48763595	NM_025755	ENSMUSG00000029089	Pacrgl	promoter-TSS (NM_025755)	-36
chr6	119852680	119852680	NM_001166381	ENSMUSG00000030166	Rad52	promoter-TSS (NM_011236)	-36
chr10	79635653	79635653	NM_027207	ENSMUSG00000035595	1600002K03Rik	promoter-TSS (NM_027207)	-36
chr5	42235590	42235590	NM_001081422	ENSMUSG00000061755	Bod1l	promoter-TSS (NM_001081422)	-36
chr10	79502440	79502440	NM_025554	ENSMUSG00000004667	Polr2e	promoter-TSS (NM_025554)	-36
chr9	20449247	20449247	NM_001002846	ENSMUSG00000066892	Fbxl12	promoter-TSS (NM_001002846)	-36
chr5	67855101	67855101	NR_015582		C330024D21Rik	promoter-TSS (NR_015582)	-36
chr4	45310004	45310004	NM_027266	ENSMUSG00000035601	Trmt10b	promoter-TSS (NM_027266)	-36
chr16	17201621	17201621	NM_009456	ENSMUSG00000038965	Ube2l3	promoter-TSS (NM_009456)	-36
chr8	107749052	107749052	NM_145604	ENSMUSG00000031889	D230025D16Rik	promoter-TSS (NM_145604)	-36
chr8	96738465	96738465	NM_172410	ENSMUSG00000032939	Nup93	promoter-TSS (NM_172410)	-36
chr12	106923487	106923487	NM_029654	ENSMUSG00000041341	Atg2b	promoter-TSS (NM_178613)	-36
chr11	78510963	78510963	NM_008702	ENSMUSG00000017376	Nlk	promoter-TSS (NM_008702)	-36
chr8	113551705	113551705	NM_001190786	ENSMUSG00000033658	Ddx19b	promoter-TSS (NM_001190800)	-35
chr8	127536862	127536862	NM_016909	ENSMUSG00000056820	Tsnax	promoter-TSS (NM_016909)	-35
chr11	88017885	88017885	NM_024174	ENSMUSG00000023723	Mrps23	promoter-TSS (NM_024174)	-35
chr2	164571480	164571480	NM_133763	ENSMUSG00000017299	Dnttip1	promoter-TSS (NM_133763)	-35
chr13	67738725	67738725	NM_183146	ENSMUSG00000021510	A530054K11Rik	promoter-TSS (NM_183146)	-35
chr2	166631046	166631046	NM_001085495	ENSMUSG00000074582	Arfgef2	promoter-TSS (NM_001085495)	-35
chr9	82723378	82723378	NM_001168240	ENSMUSG00000032251	Irak1bp1	promoter-TSS (NM_001168240)	-35
chr11	116938062	116938062	NR_027059		2810008D09Rik	promoter-TSS (NR_027059)	-35
chr8	73197095	73197095	NM_015816	ENSMUSG00000031848	Lsm4	promoter-TSS (NM_015816)	-35
chr2	131036141	131036141	NM_027129	ENSMUSG00000068264	2310035K24Rik	promoter-TSS (NM_027129)	-35
chr11	74711547	74711547	NM_177325	ENSMUSG00000038335	Tsr1	promoter-TSS (NM_177325)	-35
chr17	95149405	95149405	NR_024720		2700099C18Rik	promoter-TSS (NR_024720)	-35
chr7	87414506	87414506	NM_178070	ENSMUSG00000030534	Vps33b	promoter-TSS (NM_178070)	-35
chr11	115336956	115336956	NM_177778	ENSMUSG00000057219	Armc7	promoter-TSS (NM_177778)	-35
chr15	94420290	94420290	NM_008971	ENSMUSG00000022451	Twf1	promoter-TSS (NM_008971)	-35
chr12	86715702	86715702	NM_026775	ENSMUSG00000021248	Tmed10	promoter-TSS (NM_026775)	-35
chr17	23810540	23810540	NM_181821	ENSMUSG00000023904	Hcfc1r1	promoter-TSS (NM_181821)	-35
chr19	60656961	60656961	NM_001172096	ENSMUSG00000033417	Cacul1	promoter-TSS (NM_030197)	-35
chr10	7512658	7512658	NM_026141	ENSMUSG00000015757	Ppil4	promoter-TSS (NM_026141)	-34
chr6	113690709	113690709	NM_024206	ENSMUSG00000030298	Sec13	promoter-TSS (NM_024206)	-34
chr11	94189281	94189281	NM_027799	ENSMUSG00000020864	Ankrd40	promoter-TSS (NM_146024)	-34
chr13	31039664	31039664	NM_153072	ENSMUSG00000076430	Hus1b	promoter-TSS (NM_153072)	-34
chr14	60216830	60216830	NM_001168535	ENSMUSG00000021982	Cdadc1	promoter-TSS (NM_001168538)	-34
chr2	112295148	112295148	NM_133749	ENSMUSG00000055943	Emc7	promoter-TSS (NM_133749)	-34
chr2	154198489	154198489	NM_025876	ENSMUSG00000027487	Cdk5rap1	promoter-TSS (NM_025876)	-34
chr11	109287500	109287500	NM_001252193	ENSMUSG00000020610	Amz2	promoter-TSS (NM_001252193)	-34
chr9	108419384	108419384	NM_001114119	ENSMUSG00000006673	Qrich1	promoter-TSS (NM_001114119)	-34
chr3	145587308	145587308	NM_009740	ENSMUSG00000028191	Bcl10	promoter-TSS (NM_009740)	-34
chr5	123678165	123678165	NM_026000	ENSMUSG00000029440	Psmd9	promoter-TSS (NM_026000)	-34
chr5	145962785	145962785	NM_023322	ENSMUSG00000029627	Zkscan14	promoter-TSS (NM_023322)	-34
chr3	142545002	142545002	NM_178654	ENSMUSG00000004591	Pkn2	promoter-TSS (NM_178654)	-34
chr10	81510838	81510838	NM_001024626		Zfp873	promoter-TSS (NM_001024626)	-34
chr2	30271302	30271302	NM_007760	ENSMUSG00000026853	Crat	promoter-TSS (NM_138748)	-34
chr7	144602473	144602473	NM_029886	ENSMUSG00000040139	9430038I01Rik	promoter-TSS (NM_029886)	-34
chr6	43616208	43616208	NM_013861	ENSMUSG00000029735	Tpk1	promoter-TSS (NM_013861)	-34
chr7	46773102	46773102	NM_001004139	ENSMUSG00000068959	Zfp619	promoter-TSS (NM_001004139)	-34
chr2	121239604	121239604	NM_007952	ENSMUSG00000027248	Pdia3	promoter-TSS (NM_153075)	-34
chr4	107552385	107552385	NM_010760	ENSMUSG00000028609	Magoh	promoter-TSS (NM_010760)	-33
chr8	80073263	80073263	NM_178903	ENSMUSG00000037134	Prmt10	promoter-TSS (NM_001081240)	-33
chr9	20877991	20877991	NM_001039824	ENSMUSG00000079677	Fdx1l	promoter-TSS (NM_001039824)	-33
chr2	151320011	151320011	NM_198326	ENSMUSG00000027455	Nsfl1c	promoter-TSS (NM_198326)	-33
chr5	37139951	37139951	NM_133724	ENSMUSG00000060708	Bloc1s4	promoter-TSS (NM_133724)	-33
[truncated: 3,167 more rows]

## Sheet: Msl1 positive genes
ENSMUSG00000035885
ENSMUSG00000020849
ENSMUSG00000071172
ENSMUSG00000059796
ENSMUSG00000024335
ENSMUSG00000020372
ENSMUSG00000071866
ENSMUSG00000023944
ENSMUSG00000042851
ENSMUSG00000022858
ENSMUSG00000032637
ENSMUSG00000035530
ENSMUSG00000024576
ENSMUSG00000020848
ENSMUSG00000026238
ENSMUSG00000006932
ENSMUSG00000022283
ENSMUSG00000025967
ENSMUSG00000029730
ENSMUSG00000038393
ENSMUSG00000036199
ENSMUSG00000018572
ENSMUSG00000029635
ENSMUSG00000057322
ENSMUSG00000001017
ENSMUSG00000040365
ENSMUSG00000018481
ENSMUSG00000031812
ENSMUSG00000027397
ENSMUSG00000038095
ENSMUSG00000042699
ENSMUSG00000034621
ENSMUSG00000016559
ENSMUSG00000057666
ENSMUSG00000062825
ENSMUSG00000044894
ENSMUSG00000007850
ENSMUSG00000020361
ENSMUSG00000023175
ENSMUSG00000018931
ENSMUSG00000051615
ENSMUSG00000025393
ENSMUSG00000078812
ENSMUSG00000018293
ENSMUSG00000015837
ENSMUSG00000053560
ENSMUSG00000029363
ENSMUSG00000059995
ENSMUSG00000022884
ENSMUSG00000060126
ENSMUSG00000003153
ENSMUSG00000029388
ENSMUSG00000039329
ENSMUSG00000006333
ENSMUSG00000021270
ENSMUSG00000006676
ENSMUSG00000060733
ENSMUSG00000020720
ENSMUSG00000024949
ENSMUSG00000017421
ENSMUSG00000020358
ENSMUSG00000025428
ENSMUSG00000003119
ENSMUSG00000054387
ENSMUSG00000048076
ENSMUSG00000070527
ENSMUSG00000024661
ENSMUSG00000040325
ENSMUSG00000031672
ENSMUSG00000031796
ENSMUSG00000050708
ENSMUSG00000043439
ENSMUSG00000045969
ENSMUSG00000038909
ENSMUSG00000001056
ENSMUSG00000049354
ENSMUSG00000017404
ENSMUSG00000063316
ENSMUSG00000052997
ENSMUSG00000040731
ENSMUSG00000038268
ENSMUSG00000017548
ENSMUSG00000025138
ENSMUSG00000026234
ENSMUSG00000060601
ENSMUSG00000003814
ENSMUSG00000037857
ENSMUSG00000020766
ENSMUSG00000019432
ENSMUSG00000006134
ENSMUSG00000049728
ENSMUSG00000075043
ENSMUSG00000028820
ENSMUSG00000061650
ENSMUSG00000032515
ENSMUSG00000061028
ENSMUSG00000005204
ENSMUSG00000020149
ENSMUSG00000024841
ENSMUSG00000020171
ENSMUSG00000028234
ENSMUSG00000032905
ENSMUSG00000030795
ENSMUSG00000020869
ENSMUSG00000075706
ENSMUSG00000018425
ENSMUSG00000052102
ENSMUSG00000017221
ENSMUSG00000017861
ENSMUSG00000021385
ENSMUSG00000045248
ENSMUSG00000022422
ENSMUSG00000057113
ENSMUSG00000027620
ENSMUSG00000007836
ENSMUSG00000024908
ENSMUSG00000035011
ENSMUSG00000001909
ENSMUSG00000051695
ENSMUSG00000037331
ENSMUSG00000006728
ENSMUSG00000060216
ENSMUSG00000029725
ENSMUSG00000049932
ENSMUSG00000022551
ENSMUSG00000025362
ENSMUSG00000030879
ENSMUSG00000025571
ENSMUSG00000020794
ENSMUSG00000042625
ENSMUSG00000032518
ENSMUSG00000028884
ENSMUSG00000029416
ENSMUSG00000002129
ENSMUSG00000036391
ENSMUSG00000025132
ENSMUSG00000002957
ENSMUSG00000044068
ENSMUSG00000042650
ENSMUSG00000075419
ENSMUSG00000006715
ENSMUSG00000029249
ENSMUSG00000030733
ENSMUSG00000071415
ENSMUSG00000027634
ENSMUSG00000001175
ENSMUSG00000046062
ENSMUSG00000029701
ENSMUSG00000017291
ENSMUSG00000025508
ENSMUSG00000018401
ENSMUSG00000043284
ENSMUSG00000020359
ENSMUSG00000022552
ENSMUSG00000047731
ENSMUSG00000003402
ENSMUSG00000045671
ENSMUSG00000001403
ENSMUSG00000009090
ENSMUSG00000007610
ENSMUSG00000009079
ENSMUSG00000048732
ENSMUSG00000020280
ENSMUSG00000074129
ENSMUSG00000064138
ENSMUSG00000045438
ENSMUSG00000037791
ENSMUSG00000007892
ENSMUSG00000043411
ENSMUSG00000041164
ENSMUSG00000018442
ENSMUSG00000022999
ENSMUSG00000000282
ENSMUSG00000024608
ENSMUSG00000061983
ENSMUSG00000031078
ENSMUSG00000059263
ENSMUSG00000042380
ENSMUSG00000018765
ENSMUSG00000079677
ENSMUSG00000005198
ENSMUSG00000025982
ENSMUSG00000020224
ENSMUSG00000044066
ENSMUSG00000027018
ENSMUSG00000027282
ENSMUSG00000039850
ENSMUSG00000025130
ENSMUSG00000022019
ENSMUSG00000024740
ENSMUSG00000022507
ENSMUSG00000027671
ENSMUSG00000027519
ENSMUSG00000024045
ENSMUSG00000063457
ENSMUSG00000029385
ENSMUSG00000017715
ENSMUSG00000038485
ENSMUSG00000045176
ENSMUSG00000040506
ENSMUSG00000012848
ENSMUSG00000029614
ENSMUSG00000030082
ENSMUSG00000040620
ENSMUSG00000029464
ENSMUSG00000020211
ENSMUSG00000030452
ENSMUSG00000039275
ENSMUSG00000048878
ENSMUSG00000028790
ENSMUSG00000049086
ENSMUSG00000030432
ENSMUSG00000026849
ENSMUSG00000035203
ENSMUSG00000018379
ENSMUSG00000045333
ENSMUSG00000002052
ENSMUSG00000020914
ENSMUSG00000060279
ENSMUSG00000028639
ENSMUSG00000022841
ENSMUSG00000028138
ENSMUSG00000063480
ENSMUSG00000058267
ENSMUSG00000005718
ENSMUSG00000000441
ENSMUSG00000014195
ENSMUSG00000074211
ENSMUSG00000061306
ENSMUSG00000018042
ENSMUSG00000024404
ENSMUSG00000019505
ENSMUSG00000075528
ENSMUSG00000002763
ENSMUSG00000027523
ENSMUSG00000053838
ENSMUSG00000022369
ENSMUSG00000029455
ENSMUSG00000029439
ENSMUSG00000047654
ENSMUSG00000043445
ENSMUSG00000042772
ENSMUSG00000041958
ENSMUSG00000006585
ENSMUSG00000040463
ENSMUSG00000034868
ENSMUSG00000038914
ENSMUSG00000047260
ENSMUSG00000029076
ENSMUSG00000027715
ENSMUSG00000015087
ENSMUSG00000040025
ENSMUSG00000018666
ENSMUSG00000038848
ENSMUSG00000018428
ENSMUSG00000020859
ENSMUSG00000004667
ENSMUSG00000093904
ENSMUSG00000020925
ENSMUSG00000039988
ENSMUSG00000052298
ENSMUSG00000018921
ENSMUSG00000042079
ENSMUSG00000031729
ENSMUSG00000041354
ENSMUSG00000030738
ENSMUSG00000032336
ENSMUSG00000006435
ENSMUSG00000031565
ENSMUSG00000020386
ENSMUSG00000078713
ENSMUSG00000026842
ENSMUSG00000017677
ENSMUSG00000031591
ENSMUSG00000030016
ENSMUSG00000020390
ENSMUSG00000059208
ENSMUSG00000025156
ENSMUSG00000002393
ENSMUSG00000022247
ENSMUSG00000051510
ENSMUSG00000032468
ENSMUSG00000020366
ENSMUSG00000030816
ENSMUSG00000006057
ENSMUSG00000020718
ENSMUSG00000038374
ENSMUSG00000028821
ENSMUSG00000025316
ENSMUSG00000039771
ENSMUSG00000041879
ENSMUSG00000038615
ENSMUSG00000002058
ENSMUSG00000041629
ENSMUSG00000020918
ENSMUSG00000020680
ENSMUSG00000074698
ENSMUSG00000031971
ENSMUSG00000018565
ENSMUSG00000025234
ENSMUSG00000059552
ENSMUSG00000014859
ENSMUSG00000041598
ENSMUSG00000001847
ENSMUSG00000002055
ENSMUSG00000040548
ENSMUSG00000001054
ENSMUSG00000005410
ENSMUSG00000023170
ENSMUSG00000028923
ENSMUSG00000051730
ENSMUSG00000037443
ENSMUSG00000043683
ENSMUSG00000018411
ENSMUSG00000032407
ENSMUSG00000028478
ENSMUSG00000003068
ENSMUSG00000001151
ENSMUSG00000025764
ENSMUSG00000029250
ENSMUSG00000024528
ENSMUSG00000013415
ENSMUSG00000021629
ENSMUSG00000038975
ENSMUSG00000038965
ENSMUSG00000049470
ENSMUSG00000024327
ENSMUSG00000024969
ENSMUSG00000056201
ENSMUSG00000020380
ENSMUSG00000038250
ENSMUSG00000024732
ENSMUSG00000032740
ENSMUSG00000034042
ENSMUSG00000052456
ENSMUSG00000063358
ENSMUSG00000041915
ENSMUSG00000007739
ENSMUSG00000073702
ENSMUSG00000028879
ENSMUSG00000056076
ENSMUSG00000020515
ENSMUSG00000041777
ENSMUSG00000027272
ENSMUSG00000040423
ENSMUSG00000028798
ENSMUSG00000029390
ENSMUSG00000067995
ENSMUSG00000031714
ENSMUSG00000022477
ENSMUSG00000020477
ENSMUSG00000020530
ENSMUSG00000074405
ENSMUSG00000047583
ENSMUSG00000078765
ENSMUSG00000030417
ENSMUSG00000025410
ENSMUSG00000057236
ENSMUSG00000020349
ENSMUSG00000010755
ENSMUSG00000040952
ENSMUSG00000012535
ENSMUSG00000027367
ENSMUSG00000071645
ENSMUSG00000010406
ENSMUSG00000069565
ENSMUSG00000010608
ENSMUSG00000027131
ENSMUSG00000020496
ENSMUSG00000018770
ENSMUSG00000035632
ENSMUSG00000064030
ENSMUSG00000039967
ENSMUSG00000030512
ENSMUSG00000061313
ENSMUSG00000061315
ENSMUSG00000036550
ENSMUSG00000045098
ENSMUSG00000024483
ENSMUSG00000037992
ENSMUSG00000018363
ENSMUSG00000025505
ENSMUSG00000055024
ENSMUSG00000020877
ENSMUSG00000006262
ENSMUSG00000046994
ENSMUSG00000020691
ENSMUSG00000025794
ENSMUSG00000048707
ENSMUSG00000024660
ENSMUSG00000017716
ENSMUSG00000000378
ENSMUSG00000044934
ENSMUSG00000019782
ENSMUSG00000020741
ENSMUSG00000075000
ENSMUSG00000042737
ENSMUSG00000058835
ENSMUSG00000054079
ENSMUSG00000020260
ENSMUSG00000018677
ENSMUSG00000032939
ENSMUSG00000039367
ENSMUSG00000079523
ENSMUSG00000041712
ENSMUSG00000039515
ENSMUSG00000035234
ENSMUSG00000041264
ENSMUSG00000014550
ENSMUSG00000005615
ENSMUSG00000000561
ENSMUSG00000004897
ENSMUSG00000078695
ENSMUSG00000025730
ENSMUSG00000037072
ENSMUSG00000018160
ENSMUSG00000036752
ENSMUSG00000061787
ENSMUSG00000002718
ENSMUSG00000018362
ENSMUSG00000001157
ENSMUSG00000037894
ENSMUSG00000032782
ENSMUSG00000051149
ENSMUSG00000025724
ENSMUSG00000021279
ENSMUSG00000030706
ENSMUSG00000037364
ENSMUSG00000020775
ENSMUSG00000031029
ENSMUSG00000009566
ENSMUSG00000003575
ENSMUSG00000034206
ENSMUSG00000028975
ENSMUSG00000029554
ENSMUSG00000020888
ENSMUSG00000018583
ENSMUSG00000004945
ENSMUSG00000022529
ENSMUSG00000052337
ENSMUSG00000029028
ENSMUSG00000021133
ENSMUSG00000005779
ENSMUSG00000002741
ENSMUSG00000058655
ENSMUSG00000037787
ENSMUSG00000022802
ENSMUSG00000036309
ENSMUSG00000003346
ENSMUSG00000055850
ENSMUSG00000024298
ENSMUSG00000018661
ENSMUSG00000043153
ENSMUSG00000029175
ENSMUSG00000003779
ENSMUSG00000029389
ENSMUSG00000038383
ENSMUSG00000069744
ENSMUSG00000036817
ENSMUSG00000026864
ENSMUSG00000018899
ENSMUSG00000037465
ENSMUSG00000007458
ENSMUSG00000029863
ENSMUSG00000070972
ENSMUSG00000047866
ENSMUSG00000018678
ENSMUSG00000025135
ENSMUSG00000026037
ENSMUSG00000070319
ENSMUSG00000028960
ENSMUSG00000040722
ENSMUSG00000020326
ENSMUSG00000025173
ENSMUSG00000025153
ENSMUSG00000029430
ENSMUSG00000046567
ENSMUSG00000025226
ENSMUSG00000020397
ENSMUSG00000030105
ENSMUSG00000020092
ENSMUSG00000026709
ENSMUSG00000000275
ENSMUSG00000005470
ENSMUSG00000019715
ENSMUSG00000006378
ENSMUSG00000020453
ENSMUSG00000027324
ENSMUSG00000039449
ENSMUSG00000048445
ENSMUSG00000034285
ENSMUSG00000026240
ENSMUSG00000019942
ENSMUSG00000009216
ENSMUSG00000003037
ENSMUSG00000057967
ENSMUSG00000038762
ENSMUSG00000029627
ENSMUSG00000038722
ENSMUSG00000020069
ENSMUSG00000031633
ENSMUSG00000024055
ENSMUSG00000037266
ENSMUSG00000025340
ENSMUSG00000020897
ENSMUSG00000025816
ENSMUSG00000046330
ENSMUSG00000026021
ENSMUSG00000020745
ENSMUSG00000000346
ENSMUSG00000050608
ENSMUSG00000059824
ENSMUSG00000055319
ENSMUSG00000020402
ENSMUSG00000011179
ENSMUSG00000078572
ENSMUSG00000020561
ENSMUSG00000037750
ENSMUSG00000017119
ENSMUSG00000050846
ENSMUSG00000036057
ENSMUSG00000027613
ENSMUSG00000022312
ENSMUSG00000013663
ENSMUSG00000038335
ENSMUSG00000026020
ENSMUSG00000032320
ENSMUSG00000019370
ENSMUSG00000016940
ENSMUSG00000007812
ENSMUSG00000034928
ENSMUSG00000024999
ENSMUSG00000057181
ENSMUSG00000024436
ENSMUSG00000025872
ENSMUSG00000022175
ENSMUSG00000009575
ENSMUSG00000001440
ENSMUSG00000020900
ENSMUSG00000030057
ENSMUSG00000031783
ENSMUSG00000026520
ENSMUSG00000090137
ENSMUSG00000041297
ENSMUSG00000024360
ENSMUSG00000036036
ENSMUSG00000026812
ENSMUSG00000024359
ENSMUSG00000051354
ENSMUSG00000020268
ENSMUSG00000017756
ENSMUSG00000020783
ENSMUSG00000021134
ENSMUSG00000003438
ENSMUSG00000040174
ENSMUSG00000034826
ENSMUSG00000046010
ENSMUSG00000078652
ENSMUSG00000094483
ENSMUSG00000007777
ENSMUSG00000040725
ENSMUSG00000067787
ENSMUSG00000041697
ENSMUSG00000030870
ENSMUSG00000025812
ENSMUSG00000020526
ENSMUSG00000039671
ENSMUSG00000032030
ENSMUSG00000025583
ENSMUSG00000078919
ENSMUSG00000025290
ENSMUSG00000030177
ENSMUSG00000033931
ENSMUSG00000042406
ENSMUSG00000054843
ENSMUSG00000016757
ENSMUSG00000026032
ENSMUSG00000020255
ENSMUSG00000069631
ENSMUSG00000000826
ENSMUSG00000042502
ENSMUSG00000041303
ENSMUSG00000026917
ENSMUSG00000028271
ENSMUSG00000046364
ENSMUSG00000001445
ENSMUSG00000006127
ENSMUSG00000038510
ENSMUSG00000040746
ENSMUSG00000055884
ENSMUSG00000027651
ENSMUSG00000028318
ENSMUSG00000034247
ENSMUSG00000026219
ENSMUSG00000010277
ENSMUSG00000033596
ENSMUSG00000070934
ENSMUSG00000030224
ENSMUSG00000018239
ENSMUSG00000030726
ENSMUSG00000019818
ENSMUSG00000033392
ENSMUSG00000024889
ENSMUSG00000011256
ENSMUSG00000024587
ENSMUSG00000011752
ENSMUSG00000037278
ENSMUSG00000029048
ENSMUSG00000056234
ENSMUSG00000061479
ENSMUSG00000009907
ENSMUSG00000066232
ENSMUSG00000041453
ENSMUSG00000020219
ENSMUSG00000004568
ENSMUSG00000038069
ENSMUSG00000020368
ENSMUSG00000020687
ENSMUSG00000041341
ENSMUSG00000002524
ENSMUSG00000032295
ENSMUSG00000030741
ENSMUSG00000033379
ENSMUSG00000024393
ENSMUSG00000022255
ENSMUSG00000026317
ENSMUSG00000004100
ENSMUSG00000071649
ENSMUSG00000030304
ENSMUSG00000033434
ENSMUSG00000020476
ENSMUSG00000066148
ENSMUSG00000021938
ENSMUSG00000030243
ENSMUSG00000000827
ENSMUSG00000020456
ENSMUSG00000025137
ENSMUSG00000048546
ENSMUSG00000034192
ENSMUSG00000045071
ENSMUSG00000024422
ENSMUSG00000047514
ENSMUSG00000036180
ENSMUSG00000025374
ENSMUSG00000018537
ENSMUSG00000050567
ENSMUSG00000050132
ENSMUSG00000020109
ENSMUSG00000031816
ENSMUSG00000048578
ENSMUSG00000033467
ENSMUSG00000025155
ENSMUSG00000031987
ENSMUSG00000068749
ENSMUSG00000034163
ENSMUSG00000020439
ENSMUSG00000060227
ENSMUSG00000045983
ENSMUSG00000062997
ENSMUSG00000024991
ENSMUSG00000029146
ENSMUSG00000033857
ENSMUSG00000027291
ENSMUSG00000019179
ENSMUSG00000003299
ENSMUSG00000021149
ENSMUSG00000051495
ENSMUSG00000061979
ENSMUSG00000005354
ENSMUSG00000028423
ENSMUSG00000039703
ENSMUSG00000020389
ENSMUSG00000062683
ENSMUSG00000026511
ENSMUSG00000034300
ENSMUSG00000020780
ENSMUSG00000037089
ENSMUSG00000027823
ENSMUSG00000000804
ENSMUSG00000028690
ENSMUSG00000060373
ENSMUSG00000059923
ENSMUSG00000037533
ENSMUSG00000031586
ENSMUSG00000019080
ENSMUSG00000038766
ENSMUSG00000034022
ENSMUSG00000046671
ENSMUSG00000028670
ENSMUSG00000032199
ENSMUSG00000021958
ENSMUSG00000020074
ENSMUSG00000020585
ENSMUSG00000003234
ENSMUSG00000028920
ENSMUSG00000024120
ENSMUSG00000070697
ENSMUSG00000022855
ENSMUSG00000006304
ENSMUSG00000006782
ENSMUSG00000026516
ENSMUSG00000050088
ENSMUSG00000035401
ENSMUSG00000018433
ENSMUSG00000032178
ENSMUSG00000006941
ENSMUSG00000030805
ENSMUSG00000054405
ENSMUSG00000022109
ENSMUSG00000024807
ENSMUSG00000034653
ENSMUSG00000049323
ENSMUSG00000020287
ENSMUSG00000010048
ENSMUSG00000020027
ENSMUSG00000003235
ENSMUSG00000037486
ENSMUSG00000071644
ENSMUSG00000034889
ENSMUSG00000021258
ENSMUSG00000020770
ENSMUSG00000020464
ENSMUSG00000059248
ENSMUSG00000038178
ENSMUSG00000062421
ENSMUSG00000020492
ENSMUSG00000028140
ENSMUSG00000021494
ENSMUSG00000020328
ENSMUSG00000028837
ENSMUSG00000006058
ENSMUSG00000028955
ENSMUSG00000029501
ENSMUSG00000000326
ENSMUSG00000040661
ENSMUSG00000031758
ENSMUSG00000041355
ENSMUSG00000026289
ENSMUSG00000002372
ENSMUSG00000018412
ENSMUSG00000046876
ENSMUSG00000022391
ENSMUSG00000019173
ENSMUSG00000049091
ENSMUSG00000051864
ENSMUSG00000051378
ENSMUSG00000054874
ENSMUSG00000026966
ENSMUSG00000020549
ENSMUSG00000032463
ENSMUSG00000027361
ENSMUSG00000061666
ENSMUSG00000031657
ENSMUSG00000028898
ENSMUSG00000056832
ENSMUSG00000045252
ENSMUSG00000020827
ENSMUSG00000015461
ENSMUSG00000060450
ENSMUSG00000018736
ENSMUSG00000032435
ENSMUSG00000047417
ENSMUSG00000024764
ENSMUSG00000019826
ENSMUSG00000025793
ENSMUSG00000026767
ENSMUSG00000043456
ENSMUSG00000039990
ENSMUSG00000020412
ENSMUSG00000068921
ENSMUSG00000028419
ENSMUSG00000028759
ENSMUSG00000038274
ENSMUSG00000025580
ENSMUSG00000002409
ENSMUSG00000021048
ENSMUSG00000033964
ENSMUSG00000005899
ENSMUSG00000020184
ENSMUSG00000078656
ENSMUSG00000026341
ENSMUSG00000089676
ENSMUSG00000074227
ENSMUSG00000027522
ENSMUSG00000053293
ENSMUSG00000026276
ENSMUSG00000058569
ENSMUSG00000028436
ENSMUSG00000069539
ENSMUSG00000038500
ENSMUSG00000053289
ENSMUSG00000022844
ENSMUSG00000040225
ENSMUSG00000014856
ENSMUSG00000004788
ENSMUSG00000021113
ENSMUSG00000005625
ENSMUSG00000020079
ENSMUSG00000018547
ENSMUSG00000026926
ENSMUSG00000000743
ENSMUSG00000004937
ENSMUSG00000039842
ENSMUSG00000079111
ENSMUSG00000021771
ENSMUSG00000010554
ENSMUSG00000030327
ENSMUSG00000023089
ENSMUSG00000021276
ENSMUSG00000024613
ENSMUSG00000039615
ENSMUSG00000025371
ENSMUSG00000062115
ENSMUSG00000049764
ENSMUSG00000047126
ENSMUSG00000015943
ENSMUSG00000051451
ENSMUSG00000036352
ENSMUSG00000041765
ENSMUSG00000096916
ENSMUSG00000022362
ENSMUSG00000031924
ENSMUSG00000021413
ENSMUSG00000029310
ENSMUSG00000018848
ENSMUSG00000026000
ENSMUSG00000045095
ENSMUSG00000020611
ENSMUSG00000042660
ENSMUSG00000053801
ENSMUSG00000063236
ENSMUSG00000090841
ENSMUSG00000033628
ENSMUSG00000044573
ENSMUSG00000018209
ENSMUSG00000039640
ENSMUSG00000035754
ENSMUSG00000026648
ENSMUSG00000034893
ENSMUSG00000025579
ENSMUSG00000028757
ENSMUSG00000038368
ENSMUSG00000024561
ENSMUSG00000034297
ENSMUSG00000039483
ENSMUSG00000049517
ENSMUSG00000022797
ENSMUSG00000024767
ENSMUSG00000002059
ENSMUSG00000045752
ENSMUSG00000024811
ENSMUSG00000026174
ENSMUSG00000094936
ENSMUSG00000025366
ENSMUSG00000038323
ENSMUSG00000058230
ENSMUSG00000029505
ENSMUSG00000026526
ENSMUSG00000025139
ENSMUSG00000029036
ENSMUSG00000020514
ENSMUSG00000025651
ENSMUSG00000026273
ENSMUSG00000024169
ENSMUSG00000031711
ENSMUSG00000028911
ENSMUSG00000039176
ENSMUSG00000030062
ENSMUSG00000038806
ENSMUSG00000026245
ENSMUSG00000025512
ENSMUSG00000044763
ENSMUSG00000033430
ENSMUSG00000039354
ENSMUSG00000004393
ENSMUSG00000046311
ENSMUSG00000045538
ENSMUSG00000024012
ENSMUSG00000016257
ENSMUSG00000026750
ENSMUSG00000039117
ENSMUSG00000004789
ENSMUSG00000040697
ENSMUSG00000029267
ENSMUSG00000052833
ENSMUSG00000018446
ENSMUSG00000007721
ENSMUSG00000033294
ENSMUSG00000027551
ENSMUSG00000023286
ENSMUSG00000027893
ENSMUSG00000035024
ENSMUSG00000053565
ENSMUSG00000052752
ENSMUSG00000032002
ENSMUSG00000021282
ENSMUSG00000020519
ENSMUSG00000037119
ENSMUSG00000029190
ENSMUSG00000026558
ENSMUSG00000029684
ENSMUSG00000001844
ENSMUSG00000058301
ENSMUSG00000028743
ENSMUSG00000004446
ENSMUSG00000067722
ENSMUSG00000028343
ENSMUSG00000018697
ENSMUSG00000078440
ENSMUSG00000045411
ENSMUSG00000038406
ENSMUSG00000026187
ENSMUSG00000033382
ENSMUSG00000040850
ENSMUSG00000038047
ENSMUSG00000032560
ENSMUSG00000035469
ENSMUSG00000025823
ENSMUSG00000031819
ENSMUSG00000035478
ENSMUSG00000029500
ENSMUSG00000063049
ENSMUSG00000063047
ENSMUSG00000041560
ENSMUSG00000031897
ENSMUSG00000001105
ENSMUSG00000020876
ENSMUSG00000062328
ENSMUSG00000029648
ENSMUSG00000041837
ENSMUSG00000042363
ENSMUSG00000022951
ENSMUSG00000032017
ENSMUSG00000022601
ENSMUSG00000038611
ENSMUSG00000017428
ENSMUSG00000039242
ENSMUSG00000031918
ENSMUSG00000028953
ENSMUSG00000026634
ENSMUSG00000032187
ENSMUSG00000029550
ENSMUSG00000038467
ENSMUSG00000028345
ENSMUSG00000030269
ENSMUSG00000066042
ENSMUSG00000027475
ENSMUSG00000027959
ENSMUSG00000035640
ENSMUSG00000029263
ENSMUSG00000004096
ENSMUSG00000001305
ENSMUSG00000031902
ENSMUSG00000001751
ENSMUSG00000034748
ENSMUSG00000075703
ENSMUSG00000034801
ENSMUSG00000001383
ENSMUSG00000019362
ENSMUSG00000010914
ENSMUSG00000040565
ENSMUSG00000023908
ENSMUSG00000072501
ENSMUSG00000025487
ENSMUSG00000025940
ENSMUSG00000054770
ENSMUSG00000009863
ENSMUSG00000036073
ENSMUSG00000027248
ENSMUSG00000027881
ENSMUSG00000031862
ENSMUSG00000030216
ENSMUSG00000021687
ENSMUSG00000025825
ENSMUSG00000024560
ENSMUSG00000042606
ENSMUSG00000028081
ENSMUSG00000035545
ENSMUSG00000020803
ENSMUSG00000077450
ENSMUSG00000020752
ENSMUSG00000042032
ENSMUSG00000036275
ENSMUSG00000036819
ENSMUSG00000030697
ENSMUSG00000004698
ENSMUSG00000042569
ENSMUSG00000035772
ENSMUSG00000049807
ENSMUSG00000031960
ENSMUSG00000028882
ENSMUSG00000004530
ENSMUSG00000031906
ENSMUSG00000020491
ENSMUSG00000033106
ENSMUSG00000021222
ENSMUSG00000022426
ENSMUSG00000002477
ENSMUSG00000034201
ENSMUSG00000074627
ENSMUSG00000037926
ENSMUSG00000020790
ENSMUSG00000029144
ENSMUSG00000026843
ENSMUSG00000021244
ENSMUSG00000020844
ENSMUSG00000031483
ENSMUSG00000018567
ENSMUSG00000029191
ENSMUSG00000007891
ENSMUSG00000009073
ENSMUSG00000025162
ENSMUSG00000014767
ENSMUSG00000020962
ENSMUSG00000028848
ENSMUSG00000038957
ENSMUSG00000028563
ENSMUSG00000063334
ENSMUSG00000059119
ENSMUSG00000020307
ENSMUSG00000026615
ENSMUSG00000033952
ENSMUSG00000021606
ENSMUSG00000068856
ENSMUSG00000074582
ENSMUSG00000020167
ENSMUSG00000020982
ENSMUSG00000052934
ENSMUSG00000055633
ENSMUSG00000006736
ENSMUSG00000037221
ENSMUSG00000048109
ENSMUSG00000021286
ENSMUSG00000014956
ENSMUSG00000063281
ENSMUSG00000049755
ENSMUSG00000033970
ENSMUSG00000027746
ENSMUSG00000041130
ENSMUSG00000032869
ENSMUSG00000032977
ENSMUSG00000020225
ENSMUSG00000019947
ENSMUSG00000021552
ENSMUSG00000044968
ENSMUSG00000027951
ENSMUSG00000024537
ENSMUSG00000025354
ENSMUSG00000057130
ENSMUSG00000041278
ENSMUSG00000034708
ENSMUSG00000027472
ENSMUSG00000022811
ENSMUSG00000007670
ENSMUSG00000037935
ENSMUSG00000015880
ENSMUSG00000022550
ENSMUSG00000031730
ENSMUSG00000031511
ENSMUSG00000035953
ENSMUSG00000024941
ENSMUSG00000032557
ENSMUSG00000032366
ENSMUSG00000018858
ENSMUSG00000020152
ENSMUSG00000069910
ENSMUSG00000039067
ENSMUSG00000035161
ENSMUSG00000042305
ENSMUSG00000021953
ENSMUSG00000057134
ENSMUSG00000021767
ENSMUSG00000021901
ENSMUSG00000034175
ENSMUSG00000028224
ENSMUSG00000039828
ENSMUSG00000061032
ENSMUSG00000022808
ENSMUSG00000021500
ENSMUSG00000025024
ENSMUSG00000020087
ENSMUSG00000060862
ENSMUSG00000005447
ENSMUSG00000020180
ENSMUSG00000025439
ENSMUSG00000001632
ENSMUSG00000046865
ENSMUSG00000053841
ENSMUSG00000024457
ENSMUSG00000001755
ENSMUSG00000057522
ENSMUSG00000041763
ENSMUSG00000062963
ENSMUSG00000028189
ENSMUSG00000046138
ENSMUSG00000005483
ENSMUSG00000036737
ENSMUSG00000032586
ENSMUSG00000032235
ENSMUSG00000028409
ENSMUSG00000020330
ENSMUSG00000037366
ENSMUSG00000021671
ENSMUSG00000029729
ENSMUSG00000029815
ENSMUSG00000029246
ENSMUSG00000021993
ENSMUSG00000039834
ENSMUSG00000039810
ENSMUSG00000026922
ENSMUSG00000040699
ENSMUSG00000020189
ENSMUSG00000030965
ENSMUSG00000035086
ENSMUSG00000031731
ENSMUSG00000022792
ENSMUSG00000078789
ENSMUSG00000016181
ENSMUSG00000049396
ENSMUSG00000042010
ENSMUSG00000021374
ENSMUSG00000007050
ENSMUSG00000038497
ENSMUSG00000022407
ENSMUSG00000020413
ENSMUSG00000041961
ENSMUSG00000049971
ENSMUSG00000025507
ENSMUSG00000026439
ENSMUSG00000039145
ENSMUSG00000028708
ENSMUSG00000053774
ENSMUSG00000063800
ENSMUSG00000019659
ENSMUSG00000045039
ENSMUSG00000079215
ENSMUSG00000019986
ENSMUSG00000033917
ENSMUSG00000028470
ENSMUSG00000090266
ENSMUSG00000038046
ENSMUSG00000020485
ENSMUSG00000051768
ENSMUSG00000093674
ENSMUSG00000051403
ENSMUSG00000021712
ENSMUSG00000021076
ENSMUSG00000019433
ENSMUSG00000054455
ENSMUSG00000038187
ENSMUSG00000042659
ENSMUSG00000035877
ENSMUSG00000038020
ENSMUSG00000039183
ENSMUSG00000033953
ENSMUSG00000069769
ENSMUSG00000021764
ENSMUSG00000051329
ENSMUSG00000030528
ENSMUSG00000020272
ENSMUSG00000062580
ENSMUSG00000038462
ENSMUSG00000031691
ENSMUSG00000033701
ENSMUSG00000003573
ENSMUSG00000039187
ENSMUSG00000001569
ENSMUSG00000063887
ENSMUSG00000019470
ENSMUSG00000026696
ENSMUSG00000030788
ENSMUSG00000030680
ENSMUSG00000021361
ENSMUSG00000039230
ENSMUSG00000068206
ENSMUSG00000048833
ENSMUSG00000000088
ENSMUSG00000032570
ENSMUSG00000056749
ENSMUSG00000063511
ENSMUSG00000028899
ENSMUSG00000022750
ENSMUSG00000048921
ENSMUSG00000025200
ENSMUSG00000003923
ENSMUSG00000018068
ENSMUSG00000020817
ENSMUSG00000033128
ENSMUSG00000051705
ENSMUSG00000026608
ENSMUSG00000069844
ENSMUSG00000020430
ENSMUSG00000032855
ENSMUSG00000032902
ENSMUSG00000020455
ENSMUSG00000021254
ENSMUSG00000021832
ENSMUSG00000029454
ENSMUSG00000015023
ENSMUSG00000022404
ENSMUSG00000049482
ENSMUSG00000042111
ENSMUSG00000024007
ENSMUSG00000075700
ENSMUSG00000027466
ENSMUSG00000078619
ENSMUSG00000028426
ENSMUSG00000028367
ENSMUSG00000038764
ENSMUSG00000024165
ENSMUSG00000030615
ENSMUSG00000020441
ENSMUSG00000085793
ENSMUSG00000035455
ENSMUSG00000020781
[truncated: 4,629 more rows]

## Sheet: Nsl1 positive genes
ENSMUSG00000035885
[truncated: 4,754 more rows]

[truncated: 3 more sheets: Msl1 and Nsl1 positive genes, only Msl1 positive genes, only Nsl1 positive genes]
