# Supplementary material for: Mof-associated complexes have overlapping and unique roles in regulating pluripotency in embryonic stem cells and during differentiation
Source: eLife. 2014 Jun 4;3:e02104. doi: 10.7554/eLife.02104 (PMC4059888; doi:10.7554/eLife.02104)
Supplement: Figure 7—source data 1. — DOI: http://dx.doi.org/10.7554/eLife.02104.018 [file elife02104s004.xls]

## Sheet: shMsl1_Downregulated genes
Probe Set ID	Rep1_shcontrol MoGene2 Signal	Rep2_shcontrol MoGene2 Signal	Rep3_shcontrol MoGene2 Signal	Rep1_shMsl1 MoGene2 Signal	Rep2_shMsl1 MoGene2 Signal	Rep3_shMsl1 MoGene2 Signal	Gene Accession	Gene Symbol	Gene Description	Cytoband	mRNA Accession	mRNA Source	mRna - Description	Chromosome	Strand	Start	Stop	GO Biological Process ID	GO Biological Process Term	FC	FC-sign	f-Value
17256162	8.56039	8.62277	9.18122	6.89622	6.76737	7.6441	NM_028722	Msl1	male-specific lethal 1 homolog (Drosophila)	11 D|11	NM_028722	RefSeq	Mus musculus male-specific lethal 1 homolog (Drosophila) (Msl1), mRNA.	chr11	+	98795516	98807859	GO:0016568	chromatin modification	0.316577	-3.15879	0.00128046
17318232	9.53189	9.27693	9.11546	8.03795	8.09866	8.24084	NM_031201	Tsta3	tissue specific transplantation antigen P35B	15 D3|15 47.4 cM	NM_031201	RefSeq	Mus musculus tissue specific transplantation antigen P35B (Tsta3), mRNA.	chr15	-	75924683	75929730	GO:0008152 // GO:0019673 // GO:0019835 // GO:0042351 // GO:0044237 // GO:0055114	metabolic process // GDP-mannose metabolic process // cytolysis // 'de novo' GDP-L-fucose biosynthetic process // cellular metabolic process // oxidation-reduction process	0.438296	-2.28156	0.00152178
17493756	10.0509	9.7064	10.0821	8.52474	8.95167	9.60245	NM_028292	Ppme1	protein phosphatase methylesterase 1	7|7 F1	NM_028292	RefSeq	Mus musculus protein phosphatase methylesterase 1 (Ppme1), mRNA.	chr7	-	100326737	100371896	GO:0006482	protein demethylation	0.550575	-1.81628	0.00223167
17361988	9.59119	9.65407	8.9576	8.55388	8.71276	8.17264	ENSMUST00000025893	Arl2	ADP-ribosylation factor-like 2	19 A|19	ENSMUST00000025893	ENSEMBL	cdna:known chromosome:NCBIM37:19:6134383:6141406:-1 gene:ENSMUSG00000024944 gene_biotype:protein_coding transcript_biotype:protein_coding	chr19	-	6134383	6141406	GO:0006184 // GO:0007049 // GO:0007264 // GO:0015870 // GO:0031113 // GO:0031116 // GO:0034260 // GO:0051297 // GO:0051457	GTP catabolic process // cell cycle // small GTPase mediated signal transduction // acetylcholine transport // regulation of microtubule polymerization // positive regulation of microtubule polymerization // negative regulation of GTPase activity // centrosome organization // maintenance of protein location in nucleus	0.52258	-1.91358	0.00224925
17225179	10.6343	10.6919	10.607	9.74834	10.0956	9.99912	ENSMUST00000027444	Pde6d	phosphodiesterase 6D, cGMP-specific, rod, delta	1 D|1	ENSMUST00000027444	ENSEMBL	cdna:known chromosome:NCBIM37:1:88439569:88479122:-1 gene:ENSMUSG00000026239 gene_biotype:protein_coding transcript_biotype:protein_coding	chr1	-	86542994	86582547	GO:0007601 // GO:0007602 // GO:0008152 // GO:0033124 // GO:0043086 // GO:0050896	visual perception // phototransduction // metabolic process // regulation of GTP catabolic process // negative regulation of catalytic activity // response to stimulus	0.619931	-1.61308	0.00237712
17299465	8.56252	8.51615	8.52515	7.95678	7.80928	7.99046	NM_001081430	Naa30	N(alpha)-acetyltransferase 30, NatC catalytic subunit	14 C1|14	NM_001081430	RefSeq	Mus musculus N(alpha)-acetyltransferase 30, NatC catalytic subunit (Naa30), mRNA.	chr14	+	49172226	49191031	GO:0008150	biological_process	0.65348	-1.53027	0.0029536
17534899	5.84352	5.79758	5.69965	5.02534	5.35213	5.25931	NR_028086	Ncrna00086	non-protein coding RNA 86	X A5|X	NR_028086	RefSeq	Mus musculus non-protein coding RNA 86 (Ncrna00086), non-coding RNA.	chrX	+	56374586	56378470	GO:0008150	biological_process	0.676993	-1.47712	0.00334924
17397575	4.42193	4.96591	5.36479	4.01251	4.09353	4.66158	NM_015784	Postn	periostin, osteoblast specific factor	3 C|3	NM_015784	RefSeq	Mus musculus periostin, osteoblast specific factor (Postn), transcript variant 1, mRNA.	chr3	+	54361107	54391041	GO:0007155 // GO:0007155 // GO:0008593 // GO:0009888 // GO:0030198	cell adhesion // cell adhesion // regulation of Notch signaling pathway // tissue development // extracellular matrix organization	0.623253	-1.60448	0.00355385
17505426	10.6104	10.4476	10.5649	9.78134	9.85517	10.1297	NM_009677	Ap1g1	adaptor protein complex AP-1, gamma 1 subunit	8 D3|8 53.0 cM	NM_009677	RefSeq	Mus musculus adaptor protein complex AP-1, gamma 1 subunit (Ap1g1), mRNA.	chr8	+	109778554	109864208	GO:0000226 // GO:0006810 // GO:0006886 // GO:0006897 // GO:0015031 // GO:0016192	microtubule cytoskeleton organization // transport // intracellular protein transport // endocytosis // protein transport // vesicle-mediated transport	0.654032	-1.52898	0.00355453
17471222	8.2017	8.12652	8.32273	7.17398	7.49925	7.90351	NM_009829	Ccnd2	cyclin D2	6 F3|6 61.1 cM	NM_009829	RefSeq	Mus musculus cyclin D2 (Ccnd2), mRNA.	chr6	-	127125167	127151048	GO:0000079 // GO:0000082 // GO:0001934 // GO:0007049 // GO:0008284 // GO:0045737 // GO:0050679 // GO:0051301 // GO:0051726	regulation of cyclin-dependent protein kinase activity // G1/S transition of mitotic cell cycle // positive regulation of protein phosphorylation // cell cycle // positive regulation of cell proliferation // positive regulation of cyclin-dependent protein kinase activity // positive regulation of epithelial cell proliferation // cell division // regulation of cell cycle	0.631693	-1.58305	0.00358173
17260775	10.3818	10.4822	10.1078	9.7607	9.74492	9.78884	NM_025443	Pno1	partner of NOB1 homolog (S. cerevisiae)	11 A2|11	NM_025443	RefSeq	Mus musculus partner of NOB1 homolog (S. cerevisiae) (Pno1), mRNA.	chr11	-	17203198	17211589	GO:0008150	biological_process	0.674792	-1.48194	0.00368384
17511887	11.4159	11.081	11.3315	10.3608	10.5314	11.0379	NM_134141	Ciapin1	cytokine induced apoptosis inhibitor 1	8 C5|8	NM_134141	RefSeq	Mus musculus cytokine induced apoptosis inhibitor 1 (Ciapin1), mRNA.	chr8	-	94819818	94838358	GO:0006915 // GO:0006916 // GO:0030097	apoptotic process // anti-apoptosis // hemopoiesis	0.655141	-1.52639	0.0039218
17411323	10.7208	10.8564	10.5465	10.189	10.1451	10.2204	ENSMUST00000072697	Acadm	acyl-Coenzyme A dehydrogenase, medium chain	3 H3|3 73.6 cM	ENSMUST00000072697	ENSEMBL	cdna:known chromosome:NCBIM37:3:153585321:153607596:-1 gene:ENSMUSG00000062908 gene_biotype:protein_coding transcript_biotype:protein_coding	chr3	-	153922357	153944632	GO:0001889 // GO:0005978 // GO:0006082 // GO:0006111 // GO:0006629 // GO:0006631 // GO:0006635 // GO:0007507 // GO:0008152 // GO:0009409 // GO:0009437 // GO:0009791 // GO:0019254 // GO:0019254 // GO:0033539 // GO:0033539 // GO:0042594 // GO:0045329 // GO:0051289 // GO:0051791 // GO:0051791 // GO:0051793 // GO:0055007 // GO:0055114 // GO:0055114	liver development // glycogen biosynthetic process // organic acid metabolic process // regulation of gluconeogenesis // lipid metabolic process // fatty acid metabolic process // fatty acid beta-oxidation // heart development // metabolic process // response to cold // carnitine metabolic process // post-embryonic development // carnitine metabolic process, CoA-linked // carnitine metabolic proc…	0.693394	-1.44218	0.00398638
17447218	6.9392	6.64222	7.16463	6.27455	5.98653	6.64917	ENSMUST00000042701	Mxd4	Max dimerization protein 4	5 B2|5 20.0 cM	ENSMUST00000042701	ENSEMBL	cdna:known chromosome:NCBIM37:5:34516536:34530359:-1 gene:ENSMUSG00000037235 gene_biotype:protein_coding transcript_biotype:protein_coding	chr5	-	34173887	34187720	GO:0045892	negative regulation of transcription, DNA-dependent	0.658851	-1.51779	0.00401553
17501041	8.35683	8.14917	7.99007	7.51147	7.60596	7.72289	NM_009810	Casp3	caspase 3	8 B1.1|8 26.0 cM	NM_009810	RefSeq	Mus musculus caspase 3 (Casp3), mRNA.	chr8	+	46617449	46638717	GO:0001782 // GO:0001836 // GO:0006309 // GO:0006508 // GO:0006508 // GO:0006915 // GO:0006915 // GO:0006915 // GO:0006915 // GO:0006917 // GO:0006917 // GO:0006917 // GO:0006917 // GO:0006974 // GO:0007507 // GO:0007605 // GO:0007611 // GO:0008625 // GO:0008631 // GO:0009411 // GO:0009411 // GO:0009611 // GO:0009749 // GO:0016485 // GO:0030216 // GO:0030264 // GO:0030889 // GO:0035556 // GO:0042…	B cell homeostasis // release of cytochrome c from mitochondria // apoptotic DNA fragmentation // proteolysis // proteolysis // apoptotic process // apoptotic process // apoptotic process // apoptotic process // induction of apoptosis // induction of apoptosis // induction of apoptosis // induction of apoptosis // response to DNA damage stimulus // heart development // sensory perception of sound…	0.679635	-1.47138	0.00422547
17431101	9.64549	9.5132	9.21974	8.7997	9.08306	8.94785	NM_009097	Rps6ka1	ribosomal protein S6 kinase polypeptide 1	4 D3|4	NM_009097	RefSeq	Mus musculus ribosomal protein S6 kinase polypeptide 1 (Rps6ka1), mRNA.	chr4	-	133847290	133887799	GO:0006468 // GO:0006468 // GO:0007243 // GO:0016310 // GO:0043066 // GO:0043154 // GO:0045893 // GO:0045944 // GO:2000491	protein phosphorylation // protein phosphorylation // intracellular protein kinase cascade // phosphorylation // negative regulation of apoptotic process // negative regulation of cysteine-type endopeptidase activity involved in apoptotic process // positive regulation of transcription, DNA-dependent // positive regulation of transcription from RNA polymerase II promoter // positive regulation of…	0.696372	-1.43601	0.00427675
17504958	10.4289	10.4026	10.0691	9.4007	9.61696	9.95754	NM_026532	Nutf2	nuclear transport factor 2	8 D3|8 52.0 cM	NM_026532	RefSeq	Mus musculus nuclear transport factor 2 (Nutf2), mRNA.	chr8	+	105860634	105880402	GO:0006606 // GO:0006611	protein import into nucleus // protein export from nucleus	0.645085	-1.55018	0.00436158
17260815	6.07472	6.34605	6.58239	5.53751	5.59182	6.13344	NM_001193271	Meis1	Meis homeobox 1	11 A3.1|11 11.0 cM	NM_001193271	RefSeq	Mus musculus Meis homeobox 1 (Meis1), transcript variant B, mRNA.	chr11	-	18880428	19018969	GO:0001525 // GO:0002089 // GO:0006351 // GO:0006355 // GO:0006355 // GO:0006357 // GO:0007275 // GO:0030097 // GO:0045665 // GO:0048514 // GO:0060216	angiogenesis // lens morphogenesis in camera-type eye // transcription, DNA-dependent // regulation of transcription, DNA-dependent // regulation of transcription, DNA-dependent // regulation of transcription from RNA polymerase II promoter // multicellular organismal development // hemopoiesis // negative regulation of neuron differentiation // blood vessel morphogenesis // definitive hemopoiesis	0.674127	-1.4834	0.00442414
17322637	5.92416	5.82387	5.64731	5.43085	5.08229	5.36662	NR_045595	Gm5480	predicted gene 5480	16 A1|16	NR_045595	RefSeq	Mus musculus predicted gene 5480 (Gm5480), transcript variant 5, non-coding RNA.	chr16	+	5007288	5008587	---	---	0.706165	-1.4161	0.00452657
17548012	10.5933	10.4062	10.3646	9.90226	9.84543	10.042	BC084680 // BC084680 // BC084680 // BC084680 // BC084680 // BC084680	Hmgn2 // Hmgn2 // Hmgn2 // Hmgn2 // Hmgn2 // Hmgn2	high mobility group nucleosomal binding domain 2 // high mobility group nucleosomal binding domain 2 // high mobility group nucleosomal binding domain 2 // high mobility group nucleosomal binding domain 2 // high mobility group nucleosomal binding domain 2 // high mobility group nucleosomal binding domain 2	4 D3|4 62.2 cM // 4 D3|4 62.2 cM // 4 D3|4 62.2 cM // 4 D3|4 62.2 cM // 4 D3|4 62.2 cM // 4 D3|4 62.2 cM	BC084680 // BC084680	GenBank // GenBank	Mus musculus high mobility group nucleosomal binding domain 2, mRNA (cDNA clone MGC:102472 IMAGE:6477991), complete cds. // Mus musculus high mobility group nucleosomal binding domain 2, mRNA (cDNA clone MGC:102472 IMAGE:6477991), complete cds.	chr17	+	82539258	82539545	GO:0040034 // GO:0040034 // GO:0040034 // GO:0040034 // GO:0040034 // GO:0040034	regulation of development, heterochronic // regulation of development, heterochronic // regulation of development, heterochronic // regulation of development, heterochronic // regulation of development, heterochronic // regulation of development, heterochronic	0.694528	-1.43983	0.00456539
17435053	6.34828	6.4204	6.44928	5.68777	5.9671	6.02694	NR_030699	A630072M18Rik	RIKEN cDNA A630072M18 gene	5|5	NR_030699	RefSeq	Mus musculus RIKEN cDNA A630072M18 gene (A630072M18Rik), non-coding RNA.	chr5	+	20950989	20956398	---	---	0.704529	-1.41939	0.00492111
17246352	7.16898	6.84621	7.31454	6.56058	6.40435	6.77599	ENSMUST00000026408	Gdf11	growth differentiation factor 11	10 D3|10	ENSMUST00000026408	ENSEMBL	cdna:known chromosome:NCBIM37:10:128319351:128328774:-1 gene:ENSMUSG00000025352 gene_biotype:protein_coding transcript_biotype:protein_coding	chr10	-	128882295	128891718	GO:0001656 // GO:0001657 // GO:0008285 // GO:0009887 // GO:0009952 // GO:0021512 // GO:0031016 // GO:0040007 // GO:0045596 // GO:0045665 // GO:0048469 // GO:0048593	metanephros development // ureteric bud development // negative regulation of cell proliferation // organ morphogenesis // anterior/posterior pattern specification // spinal cord anterior/posterior patterning // pancreas development // growth // negative regulation of cell differentiation // negative regulation of neuron differentiation // cell maturation // camera-type eye morphogenesis	0.690396	-1.44844	0.00498168
17539768	5.65142	5.6472	5.53552	5.10509	5.32029	5.07214	NM_001031664	Nudt10	nudix (nucleoside diphosphate linked moiety X)-type motif 10	X A1.1|X	NM_001031664	RefSeq	Mus musculus nudix (nucleoside diphosphate linked moiety X)-type motif 10 (Nudt10), mRNA.	chrX	-	6168696	6173015	GO:0008152	metabolic process	0.735978	-1.35874	0.00504077
17224211	6.88206	6.802	6.73168	6.21519	6.58779	6.07003	NM_027884	Tns1	tensin 1	1 C3|1 44.5 cM	NM_027884	RefSeq	Mus musculus tensin 1 (Tns1), mRNA.	chr1	-	73910231	74124447	GO:0007044 // GO:0010761	cell-substrate junction assembly // fibroblast migration	0.707731	-1.41297	0.00505149
17544691	6.25969	6.01446	5.95038	5.40835	5.30049	5.77279	NM_009749	Bex2	brain expressed X-linked 2	X F1|X 57.5 cM	NM_009749	RefSeq	Mus musculus brain expressed X-linked 2 (Bex2), mRNA.	chrX	-	136066564	136068236	GO:0006915 // GO:0007049 // GO:0042981 // GO:0051726	apoptotic process // cell cycle // regulation of apoptotic process // regulation of cell cycle	0.672337	-1.48735	0.00543604
17248288	7.73634	7.65342	7.78712	6.99079	7.25969	7.38577	NM_177364	Sh3pxd2b	SH3 and PX domains 2B	11 A4|11	NM_177364	RefSeq	Mus musculus SH3 and PX domains 2B (Sh3pxd2b), mRNA.	chr11	+	32347811	32428183	GO:0001501 // GO:0001501 // GO:0001654 // GO:0001654 // GO:0006801 // GO:0007154 // GO:0007507 // GO:0007507 // GO:0022617 // GO:0030154 // GO:0045600 // GO:0060348 // GO:0060348 // GO:0060612 // GO:0071800 // GO:0072657	skeletal system development // skeletal system development // eye development // eye development // superoxide metabolic process // cell communication // heart development // heart development // extracellular matrix disassembly // cell differentiation // positive regulation of fat cell differentiation // bone development // bone development // adipose tissue development // podosome assembly // p…	0.70449	-1.41947	0.00544652
17500301	8.19151	7.96694	9.03141	7.5948	7.8381	7.76955	NM_054044	Gpr124	G protein-coupled receptor 124	8|8 A3	NM_054044	RefSeq	Mus musculus G protein-coupled receptor 124 (Gpr124), mRNA.	chr8	+	27085841	27123436	GO:0001525 // GO:0002040 // GO:0007165 // GO:0007166 // GO:0007186 // GO:0007218 // GO:0007417 // GO:0043542 // GO:0045765 // GO:0050920	angiogenesis // sprouting angiogenesis // signal transduction // cell surface receptor signaling pathway // G-protein coupled receptor signaling pathway // neuropeptide signaling pathway // central nervous system development // endothelial cell migration // regulation of angiogenesis // regulation of chemotaxis	0.600806	-1.66443	0.00563603
17260036	9.60034	9.31948	9.18787	8.71735	8.77103	9.00452	NM_001252250	Nf2	neurofibromatosis 2	11 A1|11 0.25 cM	NM_001252250	RefSeq	Mus musculus neurofibromatosis 2 (Nf2), transcript variant 1, mRNA.	chr11	-	4765845	4849544	GO:0001707 // GO:0006469 // GO:0006469 // GO:0007398 // GO:0008156 // GO:0008285 // GO:0008285 // GO:0014010 // GO:0022408 // GO:0030036 // GO:0030308 // GO:0035330 // GO:0042127 // GO:0042475 // GO:0042518 // GO:0042524 // GO:0043409 // GO:0045216 // GO:0046426 // GO:0051496 // GO:0070306	mesoderm formation // negative regulation of protein kinase activity // negative regulation of protein kinase activity // ectoderm development // negative regulation of DNA replication // negative regulation of cell proliferation // negative regulation of cell proliferation // Schwann cell proliferation // negative regulation of cell-cell adhesion // actin cytoskeleton organization // negative re…	0.686251	-1.45719	0.00573726
17391247	10.0631	9.84101	9.91387	9.40884	9.30352	9.63396	NM_025296	Ciao1	cytosolic iron-sulfur protein assembly 1	2 F3|2 62.3 cM	NM_025296	RefSeq	Mus musculus cytosolic iron-sulfur protein assembly 1 (Ciao1), mRNA.	chr2	-	127240938	127247816	GO:0006357 // GO:0007059 // GO:0016226	regulation of transcription from RNA polymerase II promoter // chromosome segregation // iron-sulfur cluster assembly	0.713573	-1.4014	0.00584673
17330443	7.49031	7.75272	7.99968	7.18281	7.3846	7.11105	ENSMUST00000102817	Gap43	growth associated protein 43	16 B4|16 29.5 cM	ENSMUST00000102817	ENSEMBL	cdna:known chromosome:NCBIM37:16:42248555:42340764:-1 gene:ENSMUSG00000047261 gene_biotype:protein_coding transcript_biotype:protein_coding	chr16	-	42248442	42340651	GO:0007275 // GO:0007399 // GO:0007411 // GO:0010001 // GO:0016198 // GO:0030154 // GO:0040008 // GO:0045165 // GO:0051489	multicellular organismal development // nervous system development // axon guidance // glial cell differentiation // axon choice point recognition // cell differentiation // regulation of growth // cell fate commitment // regulation of filopodium assembly	0.691769	-1.44557	0.00590462
17254633	9.35259	9.53634	9.47653	8.87796	8.84722	9.23222	NM_029788	Rnft1	ring finger protein, transmembrane 1	11 C|11	NM_029788	RefSeq	Mus musculus ring finger protein, transmembrane 1 (Rnft1), mRNA.	chr11	+	86484657	86499025	GO:0008150	biological_process	0.726726	-1.37603	0.00630186
17543840	8.26858	8.26216	7.63752	7.79284	7.43954	7.49051	DQ975303	C77370	expressed sequence C77370	X D|X	DQ975303	GenBank	Mus musculus KIAA2022 short isoform mRNA, complete cds, alternatively spliced.	chrX	-	104077434	104201185	GO:0000084 // GO:0006287 // GO:0006297 // GO:0007346 // GO:0043137 // GO:0045004	S phase of mitotic cell cycle // base-excision repair, gap-filling // nucleotide-excision repair, DNA gap filling // regulation of mitotic cell cycle // DNA replication, removal of RNA primer // DNA replication proofreading	0.706157	-1.41611	0.00630971
17503031	10.0253	9.73105	9.55225	9.12825	9.6037	9.11698	NM_008854	Prkaca	protein kinase, cAMP dependent, catalytic, alpha	8|8 C3	NM_008854	RefSeq	Mus musculus protein kinase, cAMP dependent, catalytic, alpha (Prkaca), mRNA.	chr8	+	83972978	83996445	GO:0001707 // GO:0006468 // GO:0006468 // GO:0006468 // GO:0016310 // GO:0018105 // GO:0043457 // GO:0045667 // GO:0046777 // GO:0046827 // GO:0048240 // GO:0050804 // GO:0051447 // GO:0051966 // GO:0061136 // GO:0071158 // GO:0071333 // GO:0071374 // GO:2000810	mesoderm formation // protein phosphorylation // protein phosphorylation // protein phosphorylation // phosphorylation // peptidyl-serine phosphorylation // regulation of cellular respiration // regulation of osteoblast differentiation // protein autophosphorylation // positive regulation of protein export from nucleus // sperm capacitation // regulation of synaptic transmission // negative regul…	0.716248	-1.39616	0.00647836
17339554	6.67219	6.7428	6.88407	6.08616	6.44989	6.34501	NM_029999	Lbh	limb-bud and heart	17 E2|17	NM_029999	RefSeq	Mus musculus limb-bud and heart (Lbh), mRNA.	chr17	+	72918305	72941946	GO:0006351 // GO:0006355 // GO:0007275 // GO:0045893	transcription, DNA-dependent // regulation of transcription, DNA-dependent // multicellular organismal development // positive regulation of transcription, DNA-dependent	0.723256	-1.38264	0.00674357
17324803	7.82122	7.90541	7.62954	7.30026	7.43018	7.41472	NM_001163159	Pcyt1a	phosphate cytidylyltransferase 1, choline, alpha isoform	16 B3|16 22.85 cM	NM_001163159	RefSeq	Mus musculus phosphate cytidylyltransferase 1, choline, alpha isoform (Pcyt1a), transcript variant 1, mRNA.	chr16	+	32430921	32475070	GO:0006656 // GO:0006656 // GO:0006657 // GO:0008654 // GO:0009058 // GO:0009628	phosphatidylcholine biosynthetic process // phosphatidylcholine biosynthetic process // CDP-choline pathway // phospholipid biosynthetic process // biosynthetic process // response to abiotic stimulus	0.75415	-1.326	0.00685537
17373262	9.74543	9.73846	9.75556	9.14598	9.25837	9.46629	NM_001166024	Arfgap2	ADP-ribosylation factor GTPase activating protein 2	2 E1|2	NM_001166024	RefSeq	Mus musculus ADP-ribosylation factor GTPase activating protein 2 (Arfgap2), transcript variant 1, mRNA.	chr2	+	91264974	91277371	GO:0006810 // GO:0015031 // GO:0016192 // GO:0032312	transport // protein transport // vesicle-mediated transport // regulation of ARF GTPase activity	0.731977	-1.36616	0.0069786
17354995	8.58154	8.70818	8.32011	8.03912	8.37348	8.00856	NM_007998	Fech	ferrochelatase	18 E1|18 39.0 cM	NM_007998	RefSeq	Mus musculus ferrochelatase (Fech), nuclear gene encoding mitochondrial protein, mRNA.	chr18	-	64456550	64489066	GO:0006779 // GO:0006783 // GO:0006783 // GO:0006783 // GO:0006783 // GO:0008203 // GO:0009416 // GO:0009589 // GO:0010999 // GO:0010999 // GO:0030218 // GO:0034379 // GO:0046501 // GO:0046501 // GO:0046984 // GO:0055072	porphyrin-containing compound biosynthetic process // heme biosynthetic process // heme biosynthetic process // heme biosynthetic process // heme biosynthetic process // cholesterol metabolic process // response to light stimulus // detection of UV // regulation of eIF2 alpha phosphorylation by heme // regulation of eIF2 alpha phosphorylation by heme // erythrocyte differentiation // very-low-den…	0.760267	-1.31533	0.00731909
17229233	7.86754	7.9504	8.16849	7.45078	7.28582	7.81344	NM_028759	Dcaf6	DDB1 and CUL4 associated factor 6	1|1 H2	NM_028759	RefSeq	Mus musculus DDB1 and CUL4 associated factor 6 (Dcaf6), mRNA.	chr1	-	165329500	165460465	GO:0045944	positive regulation of transcription from RNA polymerase II promoter	0.723313	-1.38253	0.00739572
17518628	7.2246	6.8705	7.0002	6.3121	6.49908	6.83512	NM_010952	Oaz2	ornithine decarboxylase antizyme 2	9 C|9	NM_010952	RefSeq	Mus musculus ornithine decarboxylase antizyme 2 (Oaz2), mRNA.	chr9	+	65676548	65690300	GO:0006595	polyamine metabolic process	0.719946	-1.38899	0.00747565
17523555	9.02115	9.10244	8.54467	8.69438	8.38911	8.35959	NM_001081188	Exosc7	exosome component 7	9 F4|9	NM_001081188	RefSeq	Mus musculus exosome component 7 (Exosc7), mRNA.	chr9	+	123113215	123136129	---	---	0.747213	-1.33831	0.00750565
17278751	6.4491	6.71055	6.73665	6.04941	6.16997	6.41557	NR_035419	Mir1188	microRNA 1188	---	NR_035419	RefSeq	Mus musculus microRNA 1188 (Mir1188), microRNA.	chr12	+	109611822	109611941	---	---	0.748448	-1.3361	0.00757608
17278882	6.80874	6.48731	6.72105	6.09246	6.29214	6.26828	NR_029878	Mir377	microRNA 377	12|12	NR_029878	RefSeq	Mus musculus microRNA 377 (Mir377), microRNA.	chr12	+	109740510	109740577	---	---	0.727839	-1.37393	0.0077053
17408163	8.83042	8.74234	8.94645	8.26568	8.46943	8.4998	ENSMUST00000046521	Bcl9	B cell CLL/lymphoma 9	3 F2|3	ENSMUST00000046521	ENSEMBL	cdna:known chromosome:NCBIM37:3:97007585:97031287:-1 gene:ENSMUSG00000038256 gene_biotype:protein_coding transcript_biotype:protein_coding	chr3	-	97203662	97228846	GO:0014908 // GO:0016055 // GO:0035019 // GO:0035914 // GO:0045944 // GO:0060070	myotube differentiation involved in skeletal muscle regeneration // Wnt receptor signaling pathway // somatic stem cell maintenance // skeletal muscle cell differentiation // positive regulation of transcription from RNA polymerase II promoter // canonical Wnt receptor signaling pathway	0.743884	-1.3443	0.00775807
17478864	8.63032	8.51052	9.26951	7.62085	7.67813	8.70602	NM_172742	Mtmr10	myotubularin related protein 10	7 C|7	NM_172742	RefSeq	Mus musculus myotubularin related protein 10 (Mtmr10), mRNA.	chr7	+	64287670	64340806	GO:0016311	dephosphorylation	0.594477	-1.68215	0.0077666
17414296	5.67246	5.9891	6.67438	5.38703	5.25755	5.92799	XR_107594	Gm19609	predicted gene, 19609	---	XR_107594	RefSeq	PREDICTED: Mus musculus predicted gene, 19609 (Gm19609), miscRNA.	chr4	+	54984386	54985443	---	---	0.650724	-1.53675	0.00788501
17474052	8.19169	8.21409	7.91592	7.45058	7.83787	7.77318	NM_133727	Kptn	kaptin	7 A2|7 15.16 cM	NM_133727	RefSeq	Mus musculus kaptin (Kptn), mRNA.	chr7	+	16119876	16127516	GO:0008150	biological_process	0.749206	-1.33475	0.0079384
17526717	5.53774	5.55433	5.33905	4.93042	5.17553	5.15484	NM_013561	Htr3a	5-hydroxytryptamine (serotonin) receptor 3A	9 A5.3|9	NM_013561	RefSeq	Mus musculus 5-hydroxytryptamine (serotonin) receptor 3A (Htr3a), transcript variant 1, mRNA.	chr9	-	48899213	48911099	GO:0006810 // GO:0006811 // GO:0007210	transport // ion transport // serotonin receptor signaling pathway	0.763564	-1.30965	0.00804892
17521603	7.16679	6.97324	6.81662	6.65172	6.39353	6.65178	ENSMUST00000112295	Gmppb	GDP-mannose pyrophosphorylase B	9 F2|9	ENSMUST00000112295	ENSEMBL	cdna:known chromosome:NCBIM37:9:107951620:107955132:1 gene:ENSMUSG00000070284 gene_biotype:protein_coding transcript_biotype:protein_coding	chr9	+	108049269	108058592	GO:0009058	biosynthetic process	0.746403	-1.33976	0.00819178
17311199	9.50018	9.66328	9.69004	9.2682	8.99464	9.32335	NM_198606	Dcaf13	DDB1 and CUL4 associated factor 13	15 B3.1|15	NM_198606	RefSeq	Mus musculus DDB1 and CUL4 associated factor 13 (Dcaf13), mRNA.	chr15	+	39112874	39146856	GO:0006364 // GO:0008150 // GO:0042254	rRNA processing // biological_process // ribosome biogenesis	0.748542	-1.33593	0.00823564
17278822	6.58086	6.70144	7.04774	6.1973	5.89395	6.64907	NR_030445	Mir679	microRNA 679	12|12	NR_030445	RefSeq	Mus musculus microRNA 679 (Mir679), microRNA.	chr12	+	109715577	109715650	---	---	0.702203	-1.42409	0.00843388
17374468	7.66914	7.79512	8.04616	7.1063	7.21971	7.71909	NR_030440	Mir674	microRNA 674	2|2	NR_030440	RefSeq	Mus musculus microRNA 674 (Mir674), microRNA.	chr2	+	117185127	117185226	GO:0071230	cellular response to amino acid stimulus	0.72112	-1.38673	0.00853773
17276139	7.15337	7.29522	7.22939	6.70284	6.86509	6.9235	NM_001190466	Dact1	dapper homolog 1, antagonist of beta-catenin (xenopus)	12 C3|12	NM_001190466	RefSeq	Mus musculus dapper homolog 1, antagonist of beta-catenin (xenopus) (Dact1), transcript variant 1, mRNA.	chr12	+	71309884	71320107	GO:0001702 // GO:0007275 // GO:0016055 // GO:0030178 // GO:0045600 // GO:0045732 // GO:0048598 // GO:0048813 // GO:0048813 // GO:0050808 // GO:0090090 // GO:2000095	gastrulation with mouth forming second // multicellular organismal development // Wnt receptor signaling pathway // negative regulation of Wnt receptor signaling pathway // positive regulation of fat cell differentiation // positive regulation of protein catabolic process // embryonic morphogenesis // dendrite morphogenesis // dendrite morphogenesis // synapse organization // negative regulation …	0.761177	-1.31376	0.00862448
17237208	10.2034	10.2446	10.0432	9.79174	9.97555	9.672	NM_007792	Csrp2	cysteine and glycine-rich protein 2	10 D1|10	NM_007792	RefSeq	Mus musculus cysteine and glycine-rich protein 2 (Csrp2), mRNA.	chr10	+	110920176	110939622	GO:0007275 // GO:0030154	multicellular organismal development // cell differentiation	0.785802	-1.27258	0.00873138
17371019	9.08903	8.97637	8.77834	8.66087	8.62773	8.47857	NM_198294	Tanc1	tetratricopeptide repeat, ankyrin repeat and coiled-coil containing 1	2 C1.1|2	NM_198294	RefSeq	Mus musculus tetratricopeptide repeat, ankyrin repeat and coiled-coil containing 1 (Tanc1), mRNA.	chr2	+	59612042	59846149	GO:0008542 // GO:0097062	visual learning // dendritic spine maintenance	0.777891	-1.28553	0.00874183
17255372	8.05659	7.98369	7.8564	7.49089	7.7743	7.56011	NM_172543	Fam117a	family with sequence similarity 117, member A	11 D|11	NM_172543	RefSeq	Mus musculus family with sequence similarity 117, member A (Fam117a), mRNA.	chr11	+	95337018	95381872	GO:0008150	biological_process	0.78221	-1.27843	0.00902061
17383284	7.97058	7.82298	7.89409	7.51967	7.48863	7.54714	ENSMUST00000056176	Vav2	vav 2 oncogene	2 A3|2 15.3 cM	ENSMUST00000056176	ENSEMBL	cdna:known chromosome:NCBIM37:2:27117624:27282553:-1 gene:ENSMUSG00000009621 gene_biotype:protein_coding transcript_biotype:protein_coding	chr2	-	27262104	27427033	GO:0001525 // GO:0007264 // GO:0016477 // GO:0030031 // GO:0030032 // GO:0035023 // GO:0035556 // GO:0043552 // GO:0050790	angiogenesis // small GTPase mediated signal transduction // cell migration // cell projection assembly // lamellipodium assembly // regulation of Rho protein signal transduction // intracellular signal transduction // positive regulation of phosphatidylinositol 3-kinase activity // regulation of catalytic activity	0.769258	-1.29995	0.00904727
17361494	8.37645	8.26688	8.0279	7.84321	8.03553	7.73639	NM_153129	Pacs1	phosphofurin acidic cluster sorting protein 1	19 A|19	NM_153129	RefSeq	Mus musculus phosphofurin acidic cluster sorting protein 1 (Pacs1), mRNA.	chr19	-	5133685	5273119	GO:0000042 // GO:0032092 // GO:0034613 // GO:0072661	protein targeting to Golgi // positive regulation of protein binding // cellular protein localization // protein targeting to plasma membrane	0.782463	-1.27802	0.00912973
17403866	5.2045	5.35923	5.1654	4.88631	5.00719	4.75718	NM_011196	Ptger3	prostaglandin E receptor 3 (subtype EP3)	3 H4|3 82.0 cM	NM_011196	RefSeq	Mus musculus prostaglandin E receptor 3 (subtype EP3) (Ptger3), mRNA.	chr3	+	157566892	157644758	GO:0001660 // GO:0001660 // GO:0007186 // GO:0007188 // GO:0007200 // GO:0007204 // GO:0015701 // GO:0032496 // GO:0035810	fever generation // fever generation // G-protein coupled receptor signaling pathway // adenylate cyclase-modulating G-protein coupled receptor signaling pathway // phospholipase C-activating G-protein coupled receptor signaling pathway // elevation of cytosolic calcium ion concentration // bicarbonate transport // response to lipopolysaccharide // positive regulation of urine volume	0.780066	-1.28194	0.00916186
17264906	11.1508	10.9578	11.1519	10.4815	10.46	10.9822	NM_009089	Polr2a	polymerase (RNA) II (DNA directed) polypeptide A	11 B1-C|11 37.0 cM	NM_009089	RefSeq	Mus musculus polymerase (RNA) II (DNA directed) polypeptide A (Polr2a), mRNA.	chr11	-	69733997	69758637	GO:0006351 // GO:0006366 // GO:0006468	transcription, DNA-dependent // transcription from RNA polymerase II promoter // protein phosphorylation	0.743494	-1.345	0.00923164
17431910	5.83933	5.76799	5.61772	5.58849	5.20655	5.29253	ENSMUST00000030508	Pax7	paired box gene 7	4 E1|4 69.0 cM	ENSMUST00000030508	ENSEMBL	cdna:known chromosome:NCBIM37:4:139292977:139389445:-1 gene:ENSMUSG00000028736 gene_biotype:protein_coding transcript_biotype:protein_coding	chr4	-	139737062	139833530	GO:0006351 // GO:0006355 // GO:0007275 // GO:0007519 // GO:0009887 // GO:0014813 // GO:0021527 // GO:0021904 // GO:0043403 // GO:0048663 // GO:0048706 // GO:0051216 // GO:0060415	transcription, DNA-dependent // regulation of transcription, DNA-dependent // multicellular organismal development // skeletal muscle tissue development // organ morphogenesis // satellite cell commitment // spinal cord association neuron differentiation // dorsal/ventral neural tube patterning // skeletal muscle tissue regeneration // neuron fate commitment // embryonic skeletal system developme…	0.772375	-1.29471	0.00928927
17243034	10.0998	10.1062	10.0636	9.53852	9.85194	9.75902	ENSMUST00000072616	Mknk2	MAP kinase-interacting serine/threonine kinase 2	10 C1|10	ENSMUST00000072616	ENSEMBL	cdna:known chromosome:NCBIM37:10:80128532:80139038:-1 gene:ENSMUSG00000020190 gene_biotype:protein_coding transcript_biotype:protein_coding	chr10	-	80665327	80676293	GO:0006417 // GO:0006468 // GO:0006468 // GO:0006468 // GO:0006915 // GO:0007243 // GO:0007243 // GO:0016310 // GO:0030097 // GO:0071243	regulation of translation // protein phosphorylation // protein phosphorylation // protein phosphorylation // apoptotic process // intracellular protein kinase cascade // intracellular protein kinase cascade // phosphorylation // hemopoiesis // cellular response to arsenic-containing substance	0.775064	-1.29022	0.00935778
17243247	10.3269	10.3306	9.92918	9.64606	9.80589	9.85257	NM_025317	Mrpl54	mitochondrial ribosomal protein L54	10 C1|10 43.0 cM	NM_025317	RefSeq	Mus musculus mitochondrial ribosomal protein L54 (Mrpl54), nuclear gene encoding mitochondrial protein, mRNA.	chr10	-	81264713	81266934	GO:0008150	biological_process	0.73887	-1.35342	0.00936043
17260968	7.34594	7.60319	7.79016	7.04463	6.83647	7.50875	NM_001252515	Ehbp1	EH domain binding protein 1	11 A3.2|11 11.0 cM	NM_001252515	RefSeq	Mus musculus EH domain binding protein 1 (Ehbp1), transcript variant 1, mRNA.	chr11	-	22005825	22342292	GO:0008150	biological_process	0.740612	-1.35024	0.00972177
17459014	8.69537	8.6423	8.50208	8.37993	8.29771	8.15348	NM_011920	Abcg2	ATP-binding cassette, sub-family G (WHITE), member 2	6 B3|6 28.5 cM	NM_011920	RefSeq	Mus musculus ATP-binding cassette, sub-family G (WHITE), member 2 (Abcg2), mRNA.	chr6	+	58584523	58692511	GO:0006810 // GO:0006855 // GO:0015893 // GO:0046415 // GO:0046618 // GO:0060136	transport // drug transmembrane transport // drug transport // urate metabolic process // drug export // embryonic process involved in female pregnancy	0.792521	-1.2618	0.00973435
17288194	8.71232	8.73331	8.64239	8.21244	8.06146	8.49263	ENSMUST00000126879	Zfp369	zinc finger protein 369	13 B3|13	ENSMUST00000126879	ENSEMBL	cdna:known chromosome:NCBIM37:13:65380122:65399103:1 gene:ENSMUSG00000021514 gene_biotype:protein_coding transcript_biotype:protein_coding	chr13	+	65278814	65304221	GO:0006351 // GO:0006355 // GO:0006915 // GO:0016032 // GO:0051726	transcription, DNA-dependent // regulation of transcription, DNA-dependent // apoptotic process // viral reproduction // regulation of cell cycle	0.742356	-1.34706	0.00984545
17517448	8.15887	8.1394	7.9865	7.61842	7.79512	7.80281	NM_177351	Agphd1	aminoglycoside phosphotransferase domain containing 1	9 B|9	NM_177351	RefSeq	Mus musculus aminoglycoside phosphotransferase domain containing 1 (Agphd1), mRNA.	chr9	+	54917283	54949924	GO:0008150 // GO:0016310	biological_process // phosphorylation	0.781493	-1.2796	0.00987257
17514936	8.29602	8.10954	7.94331	7.90122	7.78733	7.56562	NM_172918	Zfp317	zinc finger protein 317	9 A2-A3|9 5.0 cM	NM_172918	RefSeq	Mus musculus zinc finger protein 317 (Zfp317), mRNA.	chr9	+	19622091	19649731	GO:0008150	biological_process	0.776222	-1.28829	0.00998225
17527606	8.721	8.62401	8.89092	8.31292	8.21042	8.55483	ENSMUST00000171444	Arid3b	AT rich interactive domain 3B (BRIGHT-like)	9|9 C	ENSMUST00000171444	ENSEMBL	cdna:known chromosome:NCBIM37:9:57638163:57684515:-1 gene:ENSMUSG00000004661 gene_biotype:protein_coding transcript_biotype:protein_coding	chr9	-	57790353	57836793	GO:0006351 // GO:0006355 // GO:0007275	transcription, DNA-dependent // regulation of transcription, DNA-dependent // multicellular organismal development	0.766924	-1.30391	0.0101837
17508523	8.20134	8.16185	8.38019	7.79513	7.89423	7.89637	NM_001080813	Rab11fip1	RAB11 family interacting protein 1 (class I)	8|8 A3	NM_001080813	RefSeq	Mus musculus RAB11 family interacting protein 1 (class I) (Rab11fip1), transcript variant 1, mRNA.	chr8	-	27138773	27174648	GO:0006810 // GO:0008150 // GO:0015031	transport // biological_process // protein transport	0.764039	-1.30883	0.0102111
17544088	7.20552	7.11996	7.22557	6.81712	6.55262	6.9725	NM_025921	2610002M06Rik	RIKEN cDNA 2610002M06 gene	X D|X	NM_025921	RefSeq	Mus musculus RIKEN cDNA 2610002M06 gene (2610002M06Rik), mRNA.	chrX	-	107782751	107816334	GO:0006810 // GO:0007049 // GO:0008150 // GO:0015031 // GO:0051301	transport // cell cycle // biological_process // protein transport // cell division	0.761339	-1.31347	0.0102168
17393764	5.23297	4.8837	5.35472	4.50244	4.30194	5.17129	NM_010923 // NM_010923	Nnat // Nnat	neuronatin // neuronatin	2 H1|2 88.0 cM // 2 H1|2 88.0 cM	NM_010923 // NM_010923	RefSeq // RefSeq	Mus musculus neuronatin (Nnat), transcript variant 1, mRNA. // Mus musculus neuronatin (Nnat), transcript variant 1, mRNA.	chr2	-	157562361	157562447	GO:0007275 // GO:0007420 // GO:0009749 // GO:0032024 // GO:0032880 // GO:0007275 // GO:0007420 // GO:0009749 // GO:0032024 // GO:0032880	multicellular organismal development // brain development // response to glucose stimulus // positive regulation of insulin secretion // regulation of protein localization // multicellular organismal development // brain development // response to glucose stimulus // positive regulation of insulin secretion // regulation of protein localization	0.725824	-1.37774	0.0104526
17415943	7.82419	7.86024	7.4905	7.49642	7.47119	7.05483	NM_001164585	Dnajc6	DnaJ (Hsp40) homolog, subfamily C, member 6	4 C6|4	NM_001164585	RefSeq	Mus musculus DnaJ (Hsp40) homolog, subfamily C, member 6 (Dnajc6), transcript variant 3, mRNA.	chr4	+	101496648	101642799	---	---	0.768552	-1.30115	0.0104637
17241534	9.41782	9.29903	9.31151	8.35027	8.1503	9.28083	NM_027425 // NM_027425	Rufy2 // Rufy2	RUN and FYVE domain-containing 2 // RUN and FYVE domain-containing 2	10 B4|10 32.0 cM // 10 B4|10 32.0 cM	NM_027425 // NM_027425	RefSeq // RefSeq	Mus musculus RUN and FYVE domain-containing 2 (Rufy2), mRNA. // Mus musculus RUN and FYVE domain-containing 2 (Rufy2), mRNA.	chr10	-	63014664	63023894	---	---	0.632269	-1.58161	0.0104882
17450180	9.19188	9.07721	8.74114	8.58411	8.49025	8.70647	ENSMUST00000055245	Fam175a	family with sequence similarity 175, member A	5 E4|5	ENSMUST00000055245	ENSEMBL	cdna:known chromosome:NCBIM37:5:101234211:101249984:-1 gene:ENSMUSG00000035234 gene_biotype:protein_coding transcript_biotype:protein_coding	chr5	-	100804802	100820965	GO:0006281 // GO:0006302 // GO:0006974 // GO:0010212 // GO:0016568 // GO:0031572 // GO:0045739	DNA repair // double-strand break repair // response to DNA damage stimulus // response to ionizing radiation // chromatin modification // G2/M transition DNA damage checkpoint // positive regulation of DNA repair	0.747717	-1.33741	0.0106209
17295907	8.51171	8.47118	8.48813	8.16731	8.18976	8.11242	NM_029447	Nln	neurolysin (metallopeptidase M3 family)	13 D1|13	NM_029447	RefSeq	Mus musculus neurolysin (metallopeptidase M3 family) (Nln), nuclear gene encoding mitochondrial protein, mRNA.	chr13	-	104023408	104109614	GO:0006508 // GO:0008150	proteolysis // biological_process	0.793568	-1.26013	0.0107635
17314929	8.57141	8.5979	8.51021	8.22354	8.31191	8.19831	NM_001159361	Dip2b	DIP2 disco-interacting protein 2 homolog B (Drosophila)	15 F1|15	NM_001159361	RefSeq	Mus musculus DIP2 disco-interacting protein 2 homolog B (Drosophila) (Dip2b), transcript variant 1, mRNA.	chr15	+	100038664	100219473	GO:0008150 // GO:0008152	biological_process // metabolic process	0.803913	-1.24392	0.0108179
17269717	10.4773	10.4214	10.2909	10.0072	10.1927	10.0282	ENSMUST00000127638	Stat3	signal transducer and activator of transcription 3	11 D|11 60.5 cM	ENSMUST00000127638	ENSEMBL	cdna:known chromosome:NCBIM37:11:100748124:100800854:-1 gene:ENSMUSG00000004040 gene_biotype:protein_coding transcript_biotype:protein_coding	chr11	-	100885098	100939540	GO:0001659 // GO:0001754 // GO:0006351 // GO:0006355 // GO:0006355 // GO:0006355 // GO:0006366 // GO:0006606 // GO:0006953 // GO:0007165 // GO:0007259 // GO:0008283 // GO:0019221 // GO:0019827 // GO:0019953 // GO:0030522 // GO:0032355 // GO:0032870 // GO:0034097 // GO:0040014 // GO:0042593 // GO:0042755 // GO:0045747 // GO:0045893 // GO:0045944 // GO:0045944 // GO:0045944 // GO:0048708 // GO:0055…	temperature homeostasis // eye photoreceptor cell differentiation // transcription, DNA-dependent // regulation of transcription, DNA-dependent // regulation of transcription, DNA-dependent // regulation of transcription, DNA-dependent // transcription from RNA polymerase II promoter // protein import into nucleus // acute-phase response // signal transduction // JAK-STAT cascade // cell prolifer…	0.800932	-1.24855	0.010854
17386135	7.4954	7.46446	6.86908	6.88952	7.045	6.6693	ENSMUST00000102715	Stk39	serine/threonine kinase 39	2|2 C3	ENSMUST00000102715	ENSEMBL	cdna:known chromosome:NCBIM37:2:68048502:68310325:-1 gene:ENSMUSG00000027030 gene_biotype:protein_coding transcript_biotype:protein_coding	chr2	-	68210445	68472268	GO:0006468 // GO:0006468 // GO:0016310 // GO:0043268	protein phosphorylation // protein phosphorylation // phosphorylation // positive regulation of potassium ion transport	0.743532	-1.34493	0.0108775
17545785	7.37774	7.50052	7.77664	7.01686	6.89733	7.45485	NM_001024624	Cdkl5	cyclin-dependent kinase-like 5	X F4|X 70.0 cM	NM_001024624	RefSeq	Mus musculus cyclin-dependent kinase-like 5 (Cdkl5), mRNA.	chrX	-	160784308	160994702	GO:0006468 // GO:0016310 // GO:0046777	protein phosphorylation // phosphorylation // protein autophosphorylation	0.748494	-1.33602	0.0110224
17338796	8.63603	8.5077	8.39496	8.04743	7.90977	8.31671	NM_001163300	Safb	scaffold attachment factor B	17 D|17	NM_001163300	RefSeq	Mus musculus scaffold attachment factor B (Safb), mRNA.	chr17	+	56584982	56606294	GO:0006351 // GO:0006355 // GO:0006357 // GO:0030520 // GO:0040007 // GO:0042445 // GO:0045944 // GO:0050684	transcription, DNA-dependent // regulation of transcription, DNA-dependent // regulation of transcription from RNA polymerase II promoter // intracellular estrogen receptor signaling pathway // growth // hormone metabolic process // positive regulation of transcription from RNA polymerase II promoter // regulation of mRNA processing	0.750054	-1.33324	0.0110401
17439064	9.97212	9.86357	9.84782	9.47572	9.45665	9.66018	NM_019490	Uso1	USO1 homolog, vesicle docking protein (yeast)	5|5 E3	NM_019490	RefSeq	Mus musculus USO1 homolog, vesicle docking protein (yeast) (Uso1), mRNA.	chr5	+	92137938	92202795	GO:0006810 // GO:0006886 // GO:0006944 // GO:0015031 // GO:0016192 // GO:0045056 // GO:0048193 // GO:0048280	transport // intracellular protein transport // cellular membrane fusion // protein transport // vesicle-mediated transport // transcytosis // Golgi vesicle transport // vesicle fusion with Golgi apparatus	0.778216	-1.28499	0.0113092
17393207	5.88854	5.79039	5.57477	5.28715	5.70088	5.04748	NM_016661	Ahcy	S-adenosylhomocysteine hydrolase	2 H1|2 89.0 cM	NM_016661	RefSeq	Mus musculus S-adenosylhomocysteine hydrolase (Ahcy), mRNA.	chr2	-	155059310	155074497	GO:0002439 // GO:0007584 // GO:0019510 // GO:0019510 // GO:0042745	chronic inflammatory response to antigenic stimulus // response to nutrient // S-adenosylhomocysteine catabolic process // S-adenosylhomocysteine catabolic process // circadian sleep/wake cycle	0.765081	-1.30705	0.0113279
17425978	5.23031	5.331	4.83385	4.91561	4.85429	4.49805	NM_001199995	Mup12	major urinary protein 12	4 B3|4	NM_001199995	RefSeq	Mus musculus major urinary protein 12 (Mup12), mRNA.	chr4	-	60737381	60741326	GO:0006468 // GO:0008286	protein phosphorylation // insulin receptor signaling pathway	0.768552	-1.30115	0.0113717
17250365	10.4565	10.5223	9.98067	9.84591	9.85998	10.0134	NM_025757	4933439F18Rik	RIKEN cDNA 4933439F18 gene	11 B2|11	NM_025757	RefSeq	Mus musculus RIKEN cDNA 4933439F18 gene (4933439F18Rik), mRNA.	chr11	+	60417145	60445277	GO:0008150	biological_process	0.74189	-1.34791	0.0115091
17542021	7.85552	8.64677	9.25141	7.59778	7.30344	8.75029	NR_030499	Mir505	microRNA 505	X|X	NR_030499	RefSeq	Mus musculus microRNA 505 (Mir505), microRNA.	chrX	-	60394403	60394492	---	---	0.629933	-1.58747	0.0115923
17281099	7.15271	6.93094	6.72098	6.87022	6.36706	6.31207	NM_134054	1110002B05Rik	RIKEN cDNA 1110002B05 gene	12 C1|12	NM_134054	RefSeq	Mus musculus RIKEN cDNA 1110002B05 gene (1110002B05Rik), mRNA.	chr12	-	54645374	54656572	GO:0008150	biological_process	0.754424	-1.32551	0.0117287
17492431	8.39222	8.38167	7.88344	7.87882	8.10995	7.54774	ENSMUST00000107392	Anpep	alanyl (membrane) aminopeptidase	7 D3|7	ENSMUST00000107392	ENSEMBL	cdna:known chromosome:NCBIM37:7:86966689:86993096:-1 gene:ENSMUSG00000039062 gene_biotype:protein_coding transcript_biotype:protein_coding	chr7	-	79821803	79848210	GO:0001525 // GO:0006508 // GO:0006725 // GO:0007275 // GO:0008152 // GO:0030154 // GO:0035814	angiogenesis // proteolysis // cellular aromatic compound metabolic process // multicellular organismal development // metabolic process // cell differentiation // negative regulation of renal sodium excretion	0.771564	-1.29607	0.0117364
17354367	6.27662	6.18307	6.38075	5.1674	5.2779	6.27662	ENSMUST00000171470	Lox	lysyl oxidase	18 D1|18 29.0 cM	ENSMUST00000171470	ENSEMBL	cdna:known chromosome:NCBIM37:18:52675723:52689521:-1 gene:ENSMUSG00000024529 gene_biotype:protein_coding transcript_biotype:protein_coding	chr18	-	52516069	52529867	GO:0001568 // GO:0009725 // GO:0030199 // GO:0030199 // GO:0030324 // GO:0042060 // GO:0048251 // GO:0048251 // GO:0048545 // GO:0055114 // GO:0055114	blood vessel development // response to hormone stimulus // collagen fibril organization // collagen fibril organization // lung development // wound healing // elastic fiber assembly // elastic fiber assembly // response to steroid hormone stimulus // oxidation-reduction process // oxidation-reduction process	0.652042	-1.53364	0.0117809
17407561	9.85438	9.59978	9.43212	9.1523	9.46863	9.2112	NM_029721	Snx27	sorting nexin family member 27	3|3 F2	NM_029721	RefSeq	Mus musculus sorting nexin family member 27 (Snx27), transcript variant 2, mRNA.	chr3	-	94497544	94582716	GO:0006810 // GO:0007154 // GO:0007165 // GO:0008150 // GO:0015031	transport // cell communication // signal transduction // biological_process // protein transport	0.781733	-1.27921	0.0118451
17278852	7.05942	6.91906	7.21395	6.66247	6.69546	6.72953	NR_029883	Mir382	microRNA 382	12|12	NR_029883	RefSeq	Mus musculus microRNA 382 (Mir382), microRNA.	chr12	+	109733769	109733848	GO:0071230	cellular response to amino acid stimulus	0.772124	-1.29513	0.0118464
17275392	4.96686	5.13798	4.92381	4.62449	4.68194	4.72171	NM_021710	Ap4s1	adaptor-related protein complex AP-4, sigma 1	12 C1|12	NM_021710	RefSeq	Mus musculus adaptor-related protein complex AP-4, sigma 1 (Ap4s1), mRNA.	chr12	+	51690966	51738939	GO:0006810 // GO:0006886 // GO:0015031 // GO:0016192	transport // intracellular protein transport // protein transport // vesicle-mediated transport	0.792261	-1.26221	0.0119121
17318750	9.72178	9.51627	9.79115	9.23441	9.28134	9.46635	NM_053104	Rbfox2	RNA binding protein, fox-1 homolog (C. elegans) 2	15|15 E1	NM_053104	RefSeq	Mus musculus RNA binding protein, fox-1 homolog (C. elegans) 2 (Rbfox2), transcript variant 1, mRNA.	chr15	-	77078990	77307053	GO:0000381 // GO:0006397 // GO:0008380 // GO:0010724 // GO:0030520 // GO:0043484 // GO:0045892	regulation of alternative nuclear mRNA splicing, via spliceosome // mRNA processing // RNA splicing // regulation of definitive erythrocyte differentiation // intracellular estrogen receptor signaling pathway // regulation of RNA splicing // negative regulation of transcription, DNA-dependent	0.784494	-1.27471	0.0119284
17355607	7.38508	7.28577	8.37136	6.94963	6.64938	7.49524	NM_053099	Setbp1	SET binding protein 1	18 E3|18	NM_053099	RefSeq	Mus musculus SET binding protein 1 (Setbp1), mRNA.	chr18	-	78750378	79109391	GO:0008150	biological_process	0.618037	-1.61803	0.0119709
17520315	8.30501	8.14351	8.91775	7.73106	7.88789	8.29403	NM_011636	Plscr1	phospholipid scramblase 1	9 E3.3|9	NM_011636	RefSeq	Mus musculus phospholipid scramblase 1 (Plscr1), mRNA.	chr9	+	92250057	92272561	GO:0006659 // GO:0006915 // GO:0006915 // GO:0006955 // GO:0009615 // GO:0010225 // GO:0010628 // GO:0017121 // GO:0017121 // GO:0030099 // GO:0032091 // GO:0033003 // GO:0035455 // GO:0035456 // GO:0043065 // GO:0045071 // GO:0045071 // GO:0045089 // GO:0045089 // GO:0045944 // GO:0051607 // GO:0051607 // GO:0060368 // GO:0097193 // GO:2000373	phosphatidylserine biosynthetic process // apoptotic process // apoptotic process // immune response // response to virus // response to UV-C // positive regulation of gene expression // phospholipid scrambling // phospholipid scrambling // myeloid cell differentiation // negative regulation of protein binding // regulation of mast cell activation // response to interferon-alpha // response to in…	0.704917	-1.41861	0.0120162
17385719	7.90917	8.1011	7.33839	7.64536	7.39964	7.05301	NM_010074	Dpp4	dipeptidylpeptidase 4	2 C2-D|2 35.0 cM	NM_010074	RefSeq	Mus musculus dipeptidylpeptidase 4 (Dpp4), transcript variant 1, mRNA.	chr2	-	62330073	62412231	GO:0001666 // GO:0002709 // GO:0006508 // GO:0007155 // GO:0008152 // GO:0008284 // GO:0010716 // GO:0031295 // GO:0033632 // GO:0042110 // GO:0043542 // GO:0051234	response to hypoxia // regulation of T cell mediated immunity // proteolysis // cell adhesion // metabolic process // positive regulation of cell proliferation // negative regulation of extracellular matrix disassembly // T cell costimulation // regulation of cell-cell adhesion mediated by integrin // T cell activation // endothelial cell migration // establishment of localization	0.741512	-1.3486	0.0120274
17286595	9.26578	9.07786	9.26839	8.55601	8.7504	9.10698	NR_033218	Rreb1	ras responsive element binding protein 1	13 A3.3|13	NR_033218	RefSeq	Mus musculus ras responsive element binding protein 1 (Rreb1), transcript variant 1, non-coding RNA.	chr13	+	37778400	37952005	GO:0006351 // GO:0006355 // GO:0045892	transcription, DNA-dependent // regulation of transcription, DNA-dependent // negative regulation of transcription, DNA-dependent	0.766334	-1.30491	0.0120327
17241660	10.5817	10.3558	10.083	9.94801	9.94042	9.98276	NM_023598	Arid5b	AT rich interactive domain 5B (MRF1-like)	10|10 B5.1	NM_023598	RefSeq	Mus musculus AT rich interactive domain 5B (MRF1-like) (Arid5b), mRNA.	chr10	-	68095593	68278726	GO:0001822 // GO:0006351 // GO:0006355 // GO:0006807 // GO:0008584 // GO:0008585 // GO:0009791 // GO:0010761 // GO:0030325 // GO:0035264 // GO:0045444 // GO:0048008 // GO:0048468 // GO:0048644 // GO:0048705 // GO:0051091 // GO:0051091 // GO:0060021 // GO:0060325 // GO:0060612 // GO:0060613	kidney development // transcription, DNA-dependent // regulation of transcription, DNA-dependent // nitrogen compound metabolic process // male gonad development // female gonad development // post-embryonic development // fibroblast migration // adrenal gland development // multicellular organism growth // fat cell differentiation // platelet-derived growth factor receptor signaling pathway // c…	0.759293	-1.31701	0.0120762
17355794	6.53533	6.7767	6.89614	6.12022	6.23061	6.677	NM_001033341	Zfp407	zinc finger protein 407	18 E4|18	NM_001033341	RefSeq	Mus musculus zinc finger protein 407 (Zfp407), mRNA.	chr18	-	84128027	84589725	GO:0008150	biological_process	0.768187	-1.30177	0.0122068
17535535	8.37832	8.3131	8.59081	7.93967	8.0996	8.1479	NM_031494	Zfp275	zinc finger protein 275	X A7.3|X 29.21 cM	NM_031494	RefSeq	Mus musculus zinc finger protein 275 (Zfp275), transcript variant 1, mRNA.	chrX	+	73342620	73359080	---	---	0.77526	-1.28989	0.0123313
17340332	8.23655	8.38778	8.33833	7.86411	8.06412	8.00465	NM_028658	Klraq1	KLRAQ motif containing 1	17 E4|17	NM_028658	RefSeq	Mus musculus KLRAQ motif containing 1 (Klraq1), mRNA.	chr17	+	88530124	88588835	GO:0008150	biological_process	0.788834	-1.26769	0.0123603
17240164	10.1862	10.2145	10.002	9.89074	9.84731	9.78127	NM_025614	Rwdd1	RWD domain containing 1	10 B1|10	NM_025614	RefSeq	Mus musculus RWD domain containing 1 (Rwdd1), mRNA.	chr10	-	33996555	34019624	GO:0008150	biological_process	0.814051	-1.22842	0.012396
17280054	7.39671	7.35531	6.79329	6.81023	7.04963	6.5723	NM_144551	Trib2	tribbles homolog 2 (Drosophila)	12 A1.1|12	NM_144551	RefSeq	Mus musculus tribbles homolog 2 (Drosophila) (Trib2), mRNA.	chr12	-	15791727	15816877	GO:0006468 // GO:0032436 // GO:0043086 // GO:0043433 // GO:0045081 // GO:0045599 // GO:0051443	protein phosphorylation // positive regulation of proteasomal ubiquitin-dependent protein catabolic process // negative regulation of catalytic activity // negative regulation of sequence-specific DNA binding transcription factor activity // negative regulation of interleukin-10 biosynthetic process // negative regulation of fat cell differentiation // positive regulation of ubiquitin-protein lig…	0.766892	-1.30396	0.0125154
17253235	7.96903	7.99553	7.90691	7.5719	7.76298	7.61695	NM_177710	Ssh2	slingshot homolog 2 (Drosophila)	11 B5|11	NM_177710	RefSeq	Mus musculus slingshot homolog 2 (Drosophila) (Ssh2), mRNA.	chr11	+	77216287	77460220	GO:0006470 // GO:0008064 // GO:0010591 // GO:0016311 // GO:0030036 // GO:0050770	protein dephosphorylation // regulation of actin polymerization or depolymerization // regulation of lamellipodium assembly // dephosphorylation // actin cytoskeleton organization // regulation of axonogenesis	0.809613	-1.23516	0.0125481
17213338	9.45168	9.53828	9.22391	9.18157	9.16266	8.89972	NM_001037725	Fam117b	family with sequence similarity 117, member B	1 C2|1	NM_001037725	RefSeq	Mus musculus family with sequence similarity 117, member B (Fam117b), transcript variant 1, mRNA.	chr1	+	59913006	59985346	GO:0008150	biological_process	0.799023	-1.25153	0.0125584
17538206	7.75023	7.97042	8.19432	7.52561	7.35684	7.87327	NM_174875	Atg4a	autophagy related 4A, cysteine peptidase	X F1|X	NM_174875	RefSeq	Mus musculus autophagy related 4A, cysteine peptidase (Atg4a), mRNA.	chrX	+	140956907	141164270	GO:0006508 // GO:0006810 // GO:0006914 // GO:0015031	proteolysis // transport // autophagy // protein transport	0.767636	-1.3027	0.0125761
17489508	4.12163	4.61536	4.19719	4.03604	3.80701	3.89533	ENSMUST00000075737	Gm5329	predicted gene 5329	7 B1|7	ENSMUST00000075737	ENSEMBL	cdna:known chromosome:NCBIM37:7:32757121:32757588:-1 gene:ENSMUSG00000078381 gene_biotype:protein_coding transcript_biotype:protein_coding	chr7	-	31972102	31972569	GO:0008150	biological_process	0.751414	-1.33082	0.012677
17545582	4.13112	3.98711	4.13135	3.74211	3.82439	3.65318	NM_020015	Magea1	melanoma antigen, family A, 1	X F3|X 66.1 cM	NM_020015	RefSeq	Mus musculus melanoma antigen, family A, 1 (Magea1), mRNA.	chrX	-	155088519	155093666	---	---	0.788298	-1.26856	0.0126846
17542419	6.23663	5.99848	6.7385	5.79103	5.57551	6.2102	NM_008478	L1cam	L1 cell adhesion molecule	X A6-B|X 29.51 cM	NM_008478	RefSeq	Mus musculus L1 cell adhesion molecule (L1cam), mRNA.	chrX	-	73853778	73880834	GO:0007156 // GO:0007157 // GO:0007159 // GO:0007166 // GO:0007411 // GO:0007411 // GO:0007411 // GO:0022409 // GO:0031175 // GO:0031175 // GO:0033631 // GO:0034109 // GO:0050850	homophilic cell adhesion // heterophilic cell-cell adhesion // leukocyte cell-cell adhesion // cell surface receptor signaling pathway // axon guidance // axon guidance // axon guidance // positive regulation of cell-cell adhesion // neuron projection development // neuron projection development // cell-cell adhesion mediated by integrin // homotypic cell-cell adhesion // positive regulation of c…	0.719547	-1.38976	0.0126949
17536501	6.51769	6.45351	6.27283	5.71692	6.08287	6.21262	NM_001177943	Eda	ectodysplasin-A	X C3|X 37.0 cM	NM_001177943	RefSeq	Mus musculus ectodysplasin-A (Eda), transcript variant 8, mRNA.	chrX	+	99975606	100400762	GO:0001942 // GO:0001942 // GO:0006955 // GO:0007160 // GO:0007275 // GO:0010467 // GO:0030154 // GO:0042346 // GO:0042475 // GO:0043123 // GO:0043473 // GO:0043588 // GO:0051092 // GO:0060662 // GO:0060789 // GO:0061153 // GO:0090263	hair follicle development // hair follicle development // immune response // cell-matrix adhesion // multicellular organismal development // gene expression // cell differentiation // positive regulation of NF-kappaB import into nucleus // odontogenesis of dentin-containing tooth // positive regulation of I-kappaB kinase/NF-kappaB cascade // pigmentation // skin development // positive regulation…	0.758192	-1.31893	0.0127018
17464271	7.1282	6.89214	7.66702	6.42126	6.54581	7.20262	ENSMUST00000111704	Rassf8	Ras association (RalGDS/AF-6) domain family (N-terminal) member 8	6 G3|6	ENSMUST00000111704	ENSEMBL	cdna:known chromosome:NCBIM37:6:145695268:145769599:1 gene:ENSMUSG00000030259 gene_biotype:protein_coding transcript_biotype:protein_coding	chr6	+	145746748	145821079	GO:0007165	signal transduction	0.7067	-1.41503	0.0127336
17514732	8.28988	8.48486	8.39453	8.04387	8.13707	7.96673	NM_030261	Sesn3	sestrin 3	9|9 A3	NM_030261	RefSeq	Mus musculus sestrin 3 (Sesn3), mRNA.	chr9	+	14276301	14326138	GO:0007050 // GO:0008150	cell cycle arrest // biological_process	0.789471	-1.26667	0.012746
17355189	8.59839	8.40281	7.92362	8.01936	8.07013	7.51415	NM_194355	Spire1	spire homolog 1 (Drosophila)	18 E1|18	NM_194355	RefSeq	Mus musculus spire homolog 1 (Drosophila) (Spire1), transcript variant 1, mRNA.	chr18	-	67488209	67610789	GO:0006810 // GO:0048193	transport // Golgi vesicle transport	0.73388	-1.36262	0.0127737
17497044	7.76605	7.69947	7.70278	7.24069	7.26406	7.55895	ENSMUST00000046306	Ikzf5	IKAROS family zinc finger 5	7 F3|7	ENSMUST00000046306	ENSEMBL	cdna:known chromosome:NCBIM37:7:138532166:138554035:-1 gene:ENSMUSG00000040167 gene_biotype:protein_coding transcript_biotype:protein_coding	chr7	-	131388649	131410521	GO:0006351 // GO:0006355 // GO:0008150	transcription, DNA-dependent // regulation of transcription, DNA-dependent // biological_process	0.778571	-1.2844	0.0127779
17476036	8.14775	8.248	8.21873	7.72598	7.91141	7.95056	NM_008279	Map4k1	mitogen-activated protein kinase kinase kinase kinase 1	7 B1|7	NM_008279	RefSeq	Mus musculus mitogen-activated protein kinase kinase kinase kinase 1 (Map4k1), mRNA.	chr7	+	28982054	29003279	GO:0000165 // GO:0000185 // GO:0006468 // GO:0006468 // GO:0006468 // GO:0006950 // GO:0006950 // GO:0007243 // GO:0007243 // GO:0016310 // GO:0018105	MAPK cascade // activation of MAPKKK activity // protein phosphorylation // protein phosphorylation // protein phosphorylation // response to stress // response to stress // intracellular protein kinase cascade // intracellular protein kinase cascade // phosphorylation // peptidyl-serine phosphorylation	0.790308	-1.26533	0.012869
17548763	5.25396	5.46537	5.80392	4.92281	4.87976	5.46488	AK089540	Gm19279	predicted gene, 19279	---	AK089540	GenBank HTC	Mus musculus B6-derived CD11 +ve dendritic cells cDNA, RIKEN full-length enriched library, clone:F730049H03 product:hypothetical protein, full insert sequence.	chr9	-	66885918	66886948	---	---	0.75206	-1.32968	0.0129838
17521070	9.69661	9.67266	9.63842	8.81679	9.07946	9.56823	NM_053159	Mrpl3	mitochondrial ribosomal protein L3	9 F1|9	NM_053159	RefSeq	Mus musculus mitochondrial ribosomal protein L3 (Mrpl3), nuclear gene encoding mitochondrial protein, mRNA.	chr9	+	105053239	105077476	GO:0006412	translation	0.716797	-1.39509	0.0130882
17306950	8.37342	7.70232	7.77289	7.34733	7.54018	7.58032	NR_002889 // NR_002889 // NR_002889 // NR_002889 // NR_002889 // NR_002889 // NR_002889 // NR_002889 // NR_002889 // NR_002889 // NR_002889 // NR_002889 // NR_002889 // NR_002889 // NR_002889 // NR_002889 // NR_002889 // NR_002889 // NR_002889 // NR_002889 // NR_002889	Gm5801 // Gm5801 // Gm5801 // Gm5801 // Gm5801 // Gm5801 // Gm5801 // Gm5801 // Gm5801 // Gm5801 // Gm5801 // Gm5801 // Gm5801 // Gm5801 // Gm5801 // Gm5801 // Gm5801 // Gm5801 // Gm5801 // Gm5801 // Gm5801	ubiquitin-conjugating enzyme E2, J2 homolog pseudogene // ubiquitin-conjugating enzyme E2, J2 homolog pseudogene // ubiquitin-conjugating enzyme E2, J2 homolog pseudogene // ubiquitin-conjugating enzyme E2, J2 homolog pseudogene // ubiquitin-conjugating enzyme E2, J2 homolog pseudogene // ubiquitin-conjugating enzyme E2, J2 homolog pseudogene // ubiquitin-conjugating enzyme E2, J2 homolog pseudog…	14 C3|14 // 14 C3|14 // 14 C3|14 // 14 C3|14 // 14 C3|14 // 14 C3|14 // 14 C3|14 // 14 C3|14 // 14 C3|14 // 14 C3|14 // 14 C3|14 // 14 C3|14 // 14 C3|14 // 14 C3|14 // 14 C3|14 // 14 C3|14 // 14 C3|14 // 14 C3|14 // 14 C3|14 // 14 C3|14 // 14 C3|14	NR_002889	RefSeq	Mus musculus predicted pseudogene 5801 (Gm5801), non-coding RNA.	chr14	-	56010292	56011480	---	---	0.712299	-1.40391	0.0131364
17367295	4.64556	4.84799	4.59767	4.25261	4.38581	4.43612	NM_007552	Bmi1	Bmi1 polycomb ring finger oncogene	2 A3|2 9.0 cM	NM_007552	RefSeq	Mus musculus Bmi1 polycomb ring finger oncogene (Bmi1), mRNA.	chr2	+	18677018	18686629	GO:0000122 // GO:0000122 // GO:0000122 // GO:0001501 // GO:0001701 // GO:0006351 // GO:0006355 // GO:0006959 // GO:0007420 // GO:0009987 // GO:0010468 // GO:0016568 // GO:0016573 // GO:0016574 // GO:0021903 // GO:0030890 // GO:0033092 // GO:0043066 // GO:0048103 // GO:0048146 // GO:0048704 // GO:0048706 // GO:0051443	negative regulation of transcription from RNA polymerase II promoter // negative regulation of transcription from RNA polymerase II promoter // negative regulation of transcription from RNA polymerase II promoter // skeletal system development // in utero embryonic development // transcription, DNA-dependent // regulation of transcription, DNA-dependent // humoral immune response // brain develop…	0.789509	-1.26661	0.0131499
17535558	9.40882	9.28953	10.551	8.28719	8.40551	9.95682	NM_007542	Bgn	biglycan	X B|X 29.3 cM	NM_007542	RefSeq	Mus musculus biglycan (Bgn), mRNA.	chrX	+	73483602	73496397	GO:0019800	peptide cross-linking via chondroitin 4-sulfate glycosaminoglycan	0.586385	-1.70536	0.0131898
17547939	11.1714	11.0713	10.9465	10.572	10.5417	10.9058	NM_027244 // NM_027244	Ndufa11 // Ndufa11	NADH dehydrogenase (ubiquinone) 1 alpha subcomplex 11 // NADH dehydrogenase (ubiquinone) 1 alpha subcomplex 11	17|17 D // 17|17 D	NM_027244 // NM_027244	RefSeq // RefSeq	Mus musculus NADH dehydrogenase (ubiquinone) 1 alpha subcomplex 11 (Ndufa11), nuclear gene encoding mitochondrial protein, mRNA. // Mus musculus NADH dehydrogenase (ubiquinone) 1 alpha subcomplex 11 (Ndufa11), nuclear gene encoding mitochondrial protein, mRNA.	chr16	+	22053504	22053935	GO:0008150 // GO:0008150	biological_process // biological_process	0.766759	-1.30419	0.0131962
17322289	9.53323	9.48242	9.57267	9.03394	9.196	9.32758	NM_026192	Calcoco1	calcium binding and coiled coil domain 1	15 F3|15	NM_026192	RefSeq	Mus musculus calcium binding and coiled coil domain 1 (Calcoco1), mRNA.	chr15	-	102706777	102722178	GO:0006351 // GO:0007165 // GO:0016055 // GO:0030518 // GO:0045893 // GO:0045944	transcription, DNA-dependent // signal transduction // Wnt receptor signaling pathway // intracellular steroid hormone receptor signaling pathway // positive regulation of transcription, DNA-dependent // positive regulation of transcription from RNA polymerase II promoter	0.790535	-1.26497	0.0132062
17512780	9.0283	8.85618	8.52882	8.35171	8.61328	8.42485	NM_178380	Dhx38	DEAH (Asp-Glu-Ala-His) box polypeptide 38	8 D3|8	NM_178380	RefSeq	Mus musculus DEAH (Asp-Glu-Ala-His) box polypeptide 38 (Dhx38), mRNA.	chr8	-	109548017	109565601	GO:0000398	nuclear mRNA splicing, via spliceosome	0.783779	-1.27587	0.0133438
17368920	9.32917	9.28044	9.03817	8.40373	8.83763	9.08799	ENSMUST00000091142	Urm1	ubiquitin related modifier 1 homolog (S. cerevisiae)	2 B|2	ENSMUST00000091142	ENSEMBL	cdna:known chromosome:NCBIM37:2:29682862:29700522:1 gene:ENSMUSG00000069020 gene_biotype:protein_coding transcript_biotype:protein_coding	chr2	+	29820075	29845002	GO:0002098 // GO:0008033 // GO:0034227	tRNA wobble uridine modification // tRNA processing // tRNA thio-modification	0.748471	-1.33606	0.0133531
17418540	9.62511	9.45835	9.56385	8.89308	9.14015	9.43488	NM_001145827	Stk40	serine/threonine kinase 40	4 D2.2|4	NM_001145827	RefSeq	Mus musculus serine/threonine kinase 40 (Stk40), transcript variant 1, mRNA.	chr4	+	126103957	126141029	GO:0006468 // GO:0016310	protein phosphorylation // phosphorylation	0.769687	-1.29923	0.0133899
17506732	8.85289	8.5654	8.90657	8.31165	8.29563	8.67248	NM_139272	Galnt2	UDP-N-acetyl-alpha-D-galactosamine:polypeptide N-acetylgalactosaminyltransferase 2	8 E2|8	NM_139272	RefSeq	Mus musculus UDP-N-acetyl-alpha-D-galactosamine:polypeptide N-acetylgalactosaminyltransferase 2 (Galnt2), mRNA.	chr8	+	124231391	124345724	GO:0002378 // GO:0006493 // GO:0018242 // GO:0018243	immunoglobulin biosynthetic process // protein O-linked glycosylation // protein O-linked glycosylation via serine // protein O-linked glycosylation via threonine	0.787202	-1.27032	0.0134413
17508063	8.40884	8.40122	8.46165	7.89525	7.81214	8.3208	NM_011130	Polb	polymerase (DNA directed), beta	8 A2|8 8.0 cM	NM_011130	RefSeq	Mus musculus polymerase (DNA directed), beta (Polb), mRNA.	chr8	-	22628119	22653437	GO:0006260 // GO:0006281 // GO:0006284 // GO:0006284 // GO:0006287 // GO:0006287 // GO:0006290 // GO:0006916 // GO:0006974 // GO:0008219	DNA replication // DNA repair // base-excision repair // base-excision repair // base-excision repair, gap-filling // base-excision repair, gap-filling // pyrimidine dimer repair // anti-apoptosis // response to DNA damage stimulus // cell death	0.759411	-1.31681	0.0135059
17229931	5.36337	5.323	5.35705	5.03861	5.12633	4.91815	NM_029084	Slamf8	SLAM family member 8	1|1 H2	NM_029084	RefSeq	Mus musculus SLAM family member 8 (Slamf8), mRNA.	chr1	-	172581377	172590568	GO:0008150	biological_process	0.802345	-1.24635	0.0135634
17511069	6.032	6.45224	6.35862	6.0804	5.83438	5.8414	NM_194059	Nanos3	nanos homolog 3 (Drosophila)	8 C3|8	NM_194059	RefSeq	Mus musculus nanos homolog 3 (Drosophila) (Nanos3), mRNA.	chr8	-	84173733	84176552	GO:0006417 // GO:0006916 // GO:0007275 // GO:0007281 // GO:0007283 // GO:0007283 // GO:0030154 // GO:0048477 // GO:0051726	regulation of translation // anti-apoptosis // multicellular organismal development // germ cell development // spermatogenesis // spermatogenesis // cell differentiation // oogenesis // regulation of cell cycle	0.774548	-1.29108	0.0135875
17331284	7.911	7.84206	7.85625	7.33268	7.44744	7.72006	NM_174848	Crybg3	beta-gamma crystallin domain containing 3	16 C1.3|16	NM_174848	RefSeq	Mus musculus beta-gamma crystallin domain containing 3 (Crybg3), mRNA.	chr16	-	59490775	59555752	GO:0008150	biological_process	0.778772	-1.28407	0.0135897
17301634	8.00702	7.64534	9.25929	6.98232	7.19541	8.38811	NM_033325 // NM_033325	Loxl2 // Loxl2	lysyl oxidase-like 2 // lysyl oxidase-like 2	14 D2|14 // 14 D2|14	NM_033325 // NM_033325	RefSeq // RefSeq	Mus musculus lysyl oxidase-like 2 (Loxl2), mRNA. // Mus musculus lysyl oxidase-like 2 (Loxl2), mRNA.	chr14	+	69390793	69471996	GO:0001666 // GO:0001837 // GO:0001935 // GO:0002040 // GO:0006351 // GO:0006355 // GO:0016568 // GO:0016570 // GO:0018277 // GO:0030199 // GO:0032332 // GO:0043542 // GO:0045892 // GO:0055114 // GO:0001666 // GO:0001837 // GO:0001935 // GO:0002040 // GO:0006351 // GO:0006355 // GO:0016568 // GO:0016570 // GO:0018277 // GO:0030199 // GO:0032332 // GO:0043542 // GO:0045892 // GO:0055114	response to hypoxia // epithelial to mesenchymal transition // endothelial cell proliferation // sprouting angiogenesis // transcription, DNA-dependent // regulation of transcription, DNA-dependent // chromatin modification // histone modification // protein deamination // collagen fibril organization // positive regulation of chondrocyte differentiation // endothelial cell migration // negative …	0.56811	-1.76022	0.0136498
17497104	5.53778	5.16221	7.20772	4.83256	4.9929	5.58447	ENSMUST00000054562	Nkx1-2	NK1 transcription factor related, locus 2 (Drosophila)	7 F3|7	ENSMUST00000054562	ENSEMBL	cdna:known chromosome:NCBIM37:7:139786560:139791320:-1 gene:ENSMUSG00000048528 gene_biotype:protein_coding transcript_biotype:protein_coding	chr7	-	132594877	132599637	GO:0006355 // GO:0007275	regulation of transcription, DNA-dependent // multicellular organismal development	0.470782	-2.12413	0.0138247
17467316	9.07839	9.21892	9.06012	8.72526	8.70048	8.91587	NM_007836	Gadd45a	growth arrest and DNA-damage-inducible 45 alpha	6 C1|6	NM_007836	RefSeq	Mus musculus growth arrest and DNA-damage-inducible 45 alpha (Gadd45a), mRNA.	chr6	-	67035096	67037407	GO:0006469 // GO:0006950 // GO:0006974 // GO:0007049 // GO:0007050 // GO:0007098 // GO:0042770 // GO:0051726 // GO:0071479 // GO:2000379	negative regulation of protein kinase activity // response to stress // response to DNA damage stimulus // cell cycle // cell cycle arrest // centrosome cycle // signal transduction in response to DNA damage // regulation of cell cycle // cellular response to ionizing radiation // positive regulation of reactive oxygen species metabolic process	0.791623	-1.26323	0.0138373
17226798	9.09279	9.30067	9.18775	8.78669	8.77238	9.02812	NM_001081011	Srgap2	SLIT-ROBO Rho GTPase activating protein 2	1 E4|1	NM_001081011	RefSeq	Mus musculus SLIT-ROBO Rho GTPase activating protein 2 (Srgap2), mRNA.	chr1	-	131285251	131527361	GO:0007165 // GO:0016477 // GO:0021816 // GO:0032855 // GO:0032855 // GO:0034446 // GO:0046847 // GO:0046847 // GO:0048812 // GO:0051014 // GO:0060996 // GO:2001223	signal transduction // cell migration // extension of a leading process involved in cell motility in cerebral cortex radial glia guided migration // positive regulation of Rac GTPase activity // positive regulation of Rac GTPase activity // substrate adhesion-dependent cell spreading // filopodium assembly // filopodium assembly // neuron projection morphogenesis // actin filament severing // den…	0.796093	-1.25613	0.0138641
17510494	7.35498	7.41132	7.18346	6.97427	6.62822	7.15211	NM_016957	Hmgn2	high mobility group nucleosomal binding domain 2	4 D3|4 62.2 cM	NM_016957	RefSeq	Mus musculus high mobility group nucleosomal binding domain 2 (Hmgn2), mRNA.	chr8	-	72304110	72305260	GO:0040034	regulation of development, heterochronic	0.765487	-1.30636	0.0139761
17460994	6.96359	7.12926	6.67802	6.56604	6.69646	6.55276	ENSMUST00000089334	Fgd5	FYVE, RhoGEF and PH domain containing 5	6 D1|6	ENSMUST00000089334	ENSEMBL	cdna:novel chromosome:NCBIM37:6:91928872:92025998:1 gene:ENSMUSG00000034037 gene_biotype:protein_coding transcript_biotype:protein_coding	chr6	+	91978878	92076005	GO:0008150 // GO:0035023	biological_process // regulation of Rho protein signal transduction	0.796131	-1.25607	0.0139896
17515906	8.41731	8.38193	8.01024	8.13201	7.95641	7.80284	NM_028040	Rpusd4	RNA pseudouridylate synthase domain containing 4	9|9 A5.3	NM_028040	RefSeq	Mus musculus RNA pseudouridylate synthase domain containing 4 (Rpusd4), mRNA.	chr9	+	35267865	35275965	GO:0001522 // GO:0009451	pseudouridine synthesis // RNA modification	0.805981	-1.24072	0.0140715
17406383	7.86987	7.86294	7.98334	7.62343	7.24544	7.68515	NM_001081093	Arfip1	ADP-ribosylation factor interacting protein 1	3 F1|3	NM_001081093	RefSeq	Mus musculus ADP-ribosylation factor interacting protein 1 (Arfip1), mRNA.	chr3	-	84496063	84582625	GO:0006886 // GO:0050708	intracellular protein transport // regulation of protein secretion	0.770699	-1.29752	0.0140873
17369507	10.3154	10.2827	9.96225	9.90723	9.89846	9.82689	NM_001033389	Fubp3	far upstream element (FUSE) binding protein 3	2 B|2	NM_001033389	RefSeq	Mus musculus far upstream element (FUSE) binding protein 3 (Fubp3), mRNA.	chr2	+	31572651	31617526	GO:0006351 // GO:0010628 // GO:0045893 // GO:0045944	transcription, DNA-dependent // positive regulation of gene expression // positive regulation of transcription, DNA-dependent // positive regulation of transcription from RNA polymerase II promoter	0.802529	-1.24606	0.0141024
17450718	7.48428	7.62754	7.58431	6.99426	7.28988	7.35379	NM_026062	Fam69a	family with sequence similarity 69, member A	5 E5|5	NM_026062	RefSeq	Mus musculus family with sequence similarity 69, member A (Fam69a), mRNA.	chr5	-	107908042	107987085	GO:0008150	biological_process	0.786939	-1.27075	0.0141569
17250205	9.06391	9.14555	8.61556	8.48711	8.51335	8.7112	NM_024210	2310033P09Rik	RIKEN cDNA 2310033P09 gene	11|11 B2	NM_024210	RefSeq	Mus musculus RIKEN cDNA 2310033P09 gene (2310033P09Rik), mRNA.	chr11	+	59208321	59210738	GO:0008150	biological_process	0.765403	-1.3065	0.0141955
17332166	8.20547	8.09661	8.29063	7.69474	7.7681	8.08743	NM_021720	Donson	downstream neighbor of SON	16 C3.3|16	NM_021720	RefSeq	Mus musculus downstream neighbor of SON (Donson), mRNA.	chr16	-	91677268	91688765	GO:0007275 // GO:0008150	multicellular organismal development // biological_process	0.790391	-1.2652	0.0142701
17301582	8.53966	8.39419	8.5016	7.84243	8.18454	8.30713	ENSMUST00000022639	Nefl	neurofilament, light polypeptide	14|14 D3	ENSMUST00000022639	ENSEMBL	cdna:known chromosome:NCBIM37:14:68701920:68707152:1 gene:ENSMUSG00000022055 gene_biotype:protein_coding transcript_biotype:protein_coding	chr14	+	68083863	68089095	GO:0000226 // GO:0008089 // GO:0008090 // GO:0014012 // GO:0019896 // GO:0031133 // GO:0033693 // GO:0040011 // GO:0043524 // GO:0045109 // GO:0045109 // GO:0045110 // GO:0048812 // GO:0050772 // GO:0050885 // GO:0051258 // GO:0060052 // GO:0060052	microtubule cytoskeleton organization // anterograde axon cargo transport // retrograde axon cargo transport // peripheral nervous system axon regeneration // axon transport of mitochondrion // regulation of axon diameter // neurofilament bundle assembly // locomotion // negative regulation of neuron apoptotic process // intermediate filament organization // intermediate filament organization // …	0.781676	-1.2793	0.0144542
17428850	8.3663	8.32309	8.02707	7.95824	8.01272	7.86023	NM_025739	Rnf220	ring finger protein 220	4|4 D1	NM_025739	RefSeq	Mus musculus ring finger protein 220 (Rnf220), mRNA.	chr4	-	117271462	117497052	GO:0016567 // GO:0051865	protein ubiquitination // protein autoubiquitination	0.811463	-1.23234	0.0145036
17484494	8.27207	7.9636	7.83272	7.48498	7.54868	7.83614	NM_199301	Mtg1	mitochondrial GTPase 1 homolog (S. cerevisiae)	7 F4|7	NM_199301	RefSeq	Mus musculus mitochondrial GTPase 1 homolog (S. cerevisiae) (Mtg1), nuclear gene encoding mitochondrial protein, mRNA.	chr7	+	140137564	140150786	GO:0006184 // GO:0042254	GTP catabolic process // ribosome biogenesis	0.756158	-1.32247	0.0145051
17424094	9.52684	9.48986	9.20507	9.07991	9.13961	9.08682	NM_009736	Bag1	BCL2-associated athanogene 1	4|4 B1	NM_009736	RefSeq	Mus musculus BCL2-associated athanogene 1 (Bag1), transcript variant 1, mRNA.	chr4	-	40936398	40948294	GO:0006915 // GO:0006916 // GO:0030182 // GO:0042981 // GO:0043066 // GO:0043525 // GO:0045944 // GO:0070389	apoptotic process // anti-apoptosis // neuron differentiation // regulation of apoptotic process // negative regulation of apoptotic process // positive regulation of neuron apoptotic process // positive regulation of transcription from RNA polymerase II promoter // chaperone cofactor-dependent protein refolding	0.805587	-1.24133	0.0145951
17230842	8.69511	8.49258	8.23237	8.0912	8.03086	8.21321	ENSMUST00000001339	Rrp15	ribosomal RNA processing 15 homolog (S. cerevisiae)	1 H5|1	ENSMUST00000001339	ENSEMBL	cdna:known chromosome:NCBIM37:1:188544857:188573237:-1 gene:ENSMUSG00000001305 gene_biotype:protein_coding transcript_biotype:protein_coding	chr1	-	186720978	186749358	GO:0008150	biological_process	0.772756	-1.29407	0.0146512
17323909	9.89657	9.90869	10.3262	9.27337	9.49401	9.97667	NM_007889	Dvl3	dishevelled 3, dsh homolog (Drosophila)	16 A3|16 13.7 cM	NM_007889	RefSeq	Mus musculus dishevelled 3, dsh homolog (Drosophila) (Dvl3), mRNA.	chr16	+	20516982	20532520	GO:0001934 // GO:0003007 // GO:0003148 // GO:0016055 // GO:0023051 // GO:0035567 // GO:0043507 // GO:0045893 // GO:0060026 // GO:0060070 // GO:0060071 // GO:0060071 // GO:0090103 // GO:0090179	positive regulation of protein phosphorylation // heart morphogenesis // outflow tract septum morphogenesis // Wnt receptor signaling pathway // regulation of signaling // non-canonical Wnt receptor signaling pathway // positive regulation of JUN kinase activity // positive regulation of transcription, DNA-dependent // convergent extension // canonical Wnt receptor signaling pathway // Wnt recept…	0.734019	-1.36236	0.0147718
17348879	6.2338	6.58205	7.07064	5.97485	5.81672	6.66871	NM_001167777	Asxl3	additional sex combs like 3 (Drosophila)	18 A2|18	NM_001167777	RefSeq	Mus musculus additional sex combs like 3 (Drosophila) (Asxl3), mRNA.	chr18	+	22345089	22530227	GO:0006351 // GO:0006355 // GO:0008150	transcription, DNA-dependent // regulation of transcription, DNA-dependent // biological_process	0.723417	-1.38233	0.0149138
17497007	5.20675	5.23671	5.21404	4.83494	4.87598	5.00933	AK138132	Gm5602	predicted gene 5602	7 F3|7	AK138132	GenBank HTC	Mus musculus adult male hypothalamus cDNA, RIKEN full-length enriched library, clone:A230003J01 product:unclassifiable, full insert sequence.	chr7	-	130861285	130866330	GO:0008150	biological_process	0.806342	-1.24017	0.0149932
17284356	6.95594	6.67839	6.76183	6.64433	6.34075	6.39619	BC019569	Igh-VJ558	immunoglobulin heavy chain (J558 family)	12 F2|12 59.0 cM	BC019569	GenBank	Mus musculus immunoglobulin heavy chain (J558 family), mRNA (cDNA clone MGC:28422 IMAGE:4037595), complete cds.	chr12	-	113429085	113429132	---	---	0.791746	-1.26303	0.0150139
17504399	5.33019	5.10645	5.37988	4.92006	4.86305	5.06157	NM_009868	Cdh5	cadherin 5	8 D3|8 51.0 cM	NM_009868	RefSeq	Mus musculus cadherin 5 (Cdh5), mRNA.	chr8	+	104101625	104144504	GO:0001955 // GO:0007155 // GO:0007156 // GO:0008285 // GO:0016337 // GO:0016337 // GO:2000114 // GO:2000114	blood vessel maturation // cell adhesion // homophilic cell adhesion // negative regulation of cell proliferation // cell-cell adhesion // cell-cell adhesion // regulation of establishment of cell polarity // regulation of establishment of cell polarity	0.797564	-1.25382	0.0151338
17480729	4.49668	4.30752	4.50387	4.20257	4.08765	4.03455	NM_009464	Ucp3	uncoupling protein 3 (mitochondrial, proton carrier)	7 E3|7 50.0 cM	NM_009464	RefSeq	Mus musculus uncoupling protein 3 (mitochondrial, proton carrier) (Ucp3), nuclear gene encoding mitochondrial protein, mRNA.	chr7	+	100472991	100486432	GO:0000303 // GO:0000303 // GO:0001666 // GO:0006631 // GO:0006810 // GO:0006839 // GO:0015992 // GO:0055085	response to superoxide // response to superoxide // response to hypoxia // fatty acid metabolic process // transport // mitochondrial transport // proton transport // transmembrane transport	0.796159	-1.25603	0.0151442
17473177	10.4858	10.2178	10.0099	9.76992	9.91528	9.94177	NM_027328	Prpf31	PRP31 pre-mRNA processing factor 31 homolog (yeast)	7 A1|7	NM_027328	RefSeq	Mus musculus PRP31 pre-mRNA processing factor 31 homolog (yeast) (Prpf31), transcript variant 1, mRNA.	chr7	+	3629985	3642486	GO:0000244 // GO:0000398 // GO:0006397 // GO:0008380	assembly of spliceosomal tri-snRNP // nuclear mRNA splicing, via spliceosome // mRNA processing // RNA splicing	0.77194	-1.29544	0.0152659
17331869	3.9679	3.97955	3.92616	3.69829	3.65013	3.67569	NM_130857	Krtap16-5	keratin associated protein 16-5	16 C3.3|16	NM_130857	RefSeq	Mus musculus keratin associated protein 16-5 (Krtap16-5), mRNA.	chr16	-	88877513	88878038	GO:0008150	biological_process	0.821758	-1.2169	0.0152901
17426365	7.26679	7.17895	9.44361	6.08005	6.48416	8.27346	NM_011607	Tnc	tenascin C	4 C1|4 32.2 cM	NM_011607	RefSeq	Mus musculus tenascin C (Tnc), mRNA.	chr4	-	63959785	64047015	GO:0007155 // GO:0007165 // GO:0007528 // GO:0008284 // GO:0010628 // GO:0014012 // GO:0060739 // GO:0060740	cell adhesion // signal transduction // neuromuscular junction development // positive regulation of cell proliferation // positive regulation of gene expression // peripheral nervous system axon regeneration // mesenchymal-epithelial cell signaling involved in prostate gland development // prostate gland epithelium morphogenesis	0.468839	-2.13293	0.015329
17430503	9.53368	9.46599	9.45967	9.05795	9.0638	9.32911	NM_008468	Kpna6	karyopherin (importin) alpha 6	4|4 D2.3	NM_008468	RefSeq	Mus musculus karyopherin (importin) alpha 6 (Kpna6), mRNA.	chr4	-	129643979	129672767	GO:0006606 // GO:0006810 // GO:0015031	protein import into nucleus // transport // protein transport	0.795038	-1.2578	0.015381
17453819	8.9413	8.65288	10.4513	7.51366	7.54927	9.99117	NM_008871	Serpine1	serine (or cysteine) peptidase inhibitor, clade E, member 1	5 G2|5	NM_008871	RefSeq	Mus musculus serine (or cysteine) peptidase inhibitor, clade E, member 1 (Serpine1), mRNA.	chr5	-	137061504	137072272	GO:0010469 // GO:0010757 // GO:0010951 // GO:0010951 // GO:0014912 // GO:0030194 // GO:0030336 // GO:0032757 // GO:0033629 // GO:0035491 // GO:0042060 // GO:0042127 // GO:0043066 // GO:0045765 // GO:0045766 // GO:0048260 // GO:0050729 // GO:0050820 // GO:0050829 // GO:0051918 // GO:0061044 // GO:0070887 // GO:0071222 // GO:0090026 // GO:2000098	regulation of receptor activity // negative regulation of plasminogen activation // negative regulation of endopeptidase activity // negative regulation of endopeptidase activity // negative regulation of smooth muscle cell migration // positive regulation of blood coagulation // negative regulation of cell migration // positive regulation of interleukin-8 production // negative regulation of cel…	0.604925	-1.6531	0.0154176
17340197	8.35808	8.47939	7.03445	7.65168	7.52086	6.68	NM_010137	Epas1	endothelial PAS domain protein 1	17 E4|17	NM_010137	RefSeq	Mus musculus endothelial PAS domain protein 1 (Epas1), mRNA.	chr17	+	86753864	86833410	GO:0001525 // GO:0001666 // GO:0001666 // GO:0001892 // GO:0001974 // GO:0002027 // GO:0006351 // GO:0006355 // GO:0006979 // GO:0006979 // GO:0007005 // GO:0007165 // GO:0007275 // GO:0007601 // GO:0030097 // GO:0030154 // GO:0030218 // GO:0030324 // GO:0042415 // GO:0043129 // GO:0043619 // GO:0043619 // GO:0043619 // GO:0045944 // GO:0045944 // GO:0045944 // GO:0045944 // GO:0048469 // GO:0048…	angiogenesis // response to hypoxia // response to hypoxia // embryonic placenta development // blood vessel remodeling // regulation of heart rate // transcription, DNA-dependent // regulation of transcription, DNA-dependent // response to oxidative stress // response to oxidative stress // mitochondrion organization // signal transduction // multicellular organismal development // visual percep…	0.59707	-1.67485	0.0154454
17328335	9.38203	9.44419	9.91115	9.00131	8.89735	9.53523	NM_001081154	Marf1	meiosis arrest female 1	16 A1|16	NM_001081154	RefSeq	Mus musculus meiosis arrest female 1 (Marf1), mRNA.	chr16	-	14109166	14159274	GO:0007126 // GO:0007143 // GO:0010468 // GO:0010923 // GO:0030154 // GO:0048477	meiosis // female meiosis // regulation of gene expression // negative regulation of phosphatase activity // cell differentiation // oogenesis	0.744102	-1.3439	0.0154863
17417988	9.10951	9.22661	8.68583	8.71292	8.92206	8.33131	NM_013883	Scmh1	sex comb on midleg homolog 1	4 D1-D2|4 56.5 cM	NM_013883	RefSeq	Mus musculus sex comb on midleg homolog 1 (Scmh1), transcript variant 1, mRNA.	chr4	+	120405281	120530199	GO:0006338 // GO:0006351 // GO:0006355 // GO:0007275 // GO:0007283 // GO:0007283 // GO:0009952 // GO:0045892 // GO:0045892	chromatin remodeling // transcription, DNA-dependent // regulation of transcription, DNA-dependent // multicellular organismal development // spermatogenesis // spermatogenesis // anterior/posterior pattern specification // negative regulation of transcription, DNA-dependent // negative regulation of transcription, DNA-dependent	0.784752	-1.27429	0.0155387
17536969	6.11337	6.18621	5.71565	5.6791	5.58725	5.68572	NM_009440	Tsx	testis specific X-linked gene	X D|X 42.1 cM	NM_009440	RefSeq	Mus musculus testis specific X-linked gene (Tsx), mRNA.	chrX	+	103414467	103424583	GO:0008150	biological_process	0.774843	-1.29058	0.0155535
17257511	9.17165	8.98247	9.23144	8.46637	8.75276	9.05389	ENSMUST00000002044	Map3k3	mitogen-activated protein kinase kinase kinase 3	11 E1|11	ENSMUST00000002044	ENSEMBL	cdna:known chromosome:NCBIM37:11:105945927:106016760:1 gene:ENSMUSG00000020700 gene_biotype:protein_coding transcript_biotype:protein_coding	chr11	+	106084613	106155446	GO:0006468 // GO:0007243 // GO:0016310 // GO:0046777	protein phosphorylation // intracellular protein kinase cascade // phosphorylation // protein autophosphorylation	0.781985	-1.2788	0.0155691
17233489	7.55268	7.82212	7.85959	7.4378	7.21307	7.56682	NM_001162956	Ccdc138	coiled-coil domain containing 138	10 B4|10	NM_001162956	RefSeq	Mus musculus coiled-coil domain containing 138 (Ccdc138), mRNA.	chr10	+	58497937	58576244	GO:0008150	biological_process	0.791183	-1.26393	0.0156135
17482884	9.11693	9.20961	8.74874	8.72821	8.87586	8.56608	NM_025304	Lcmt1	leucine carboxyl methyltransferase 1	7 F3|7	NM_025304	RefSeq	Mus musculus leucine carboxyl methyltransferase 1 (Lcmt1), mRNA.	chr7	+	123377982	123430358	GO:0006481 // GO:0032259	C-terminal protein methylation // methylation	0.806919	-1.23928	0.0158207
17222777	7.38791	7.29827	7.37423	6.78215	7.02042	7.21766	NM_016917	Slc40a1	solute carrier family 40 (iron-regulated transporter), member 1	1|1 B	NM_016917	RefSeq	Mus musculus solute carrier family 40 (iron-regulated transporter), member 1 (Slc40a1), mRNA.	chr1	-	45908070	45925594	GO:0002260 // GO:0003158 // GO:0006810 // GO:0006811 // GO:0006826 // GO:0006879 // GO:0006915 // GO:0034755 // GO:0034755 // GO:0048536 // GO:0055072 // GO:0060345 // GO:0060586	lymphocyte homeostasis // endothelium development // transport // ion transport // iron ion transport // cellular iron ion homeostasis // apoptotic process // iron ion transmembrane transport // iron ion transmembrane transport // spleen development // iron ion homeostasis // spleen trabecula formation // multicellular organismal iron ion homeostasis	0.792044	-1.26256	0.0159839
17375308	9.35874	9.22025	8.99868	8.94772	8.94112	8.81268	NM_030234	Wdr76	WD repeat domain 76	2|2 F1	NM_030234	RefSeq	Mus musculus WD repeat domain 76 (Wdr76), mRNA.	chr2	+	121506723	121544860	GO:0008150	biological_process	0.813231	-1.22966	0.0159923
17394349	8.73837	8.63792	8.64641	8.03179	8.28466	8.55483	ENSMUST00000040381	Ncoa5	nuclear receptor coactivator 5	2 H3|2	ENSMUST00000040381	ENSEMBL	cdna:known chromosome:NCBIM37:2:164825857:164860367:-1 gene:ENSMUSG00000039804 gene_biotype:protein_coding transcript_biotype:protein_coding	chr2	-	165000357	165034867	GO:0006351 // GO:0006355 // GO:0008150	transcription, DNA-dependent // regulation of transcription, DNA-dependent // biological_process	0.774464	-1.29121	0.0160201
17354219	6.06741	5.65157	5.49671	5.14998	5.28679	5.54226	NM_178872	Trim36	tripartite motif-containing 36	18 C|18 22.0 cM	NM_178872	RefSeq	Mus musculus tripartite motif-containing 36 (Trim36), transcript variant 1, mRNA.	chr18	-	46165300	46212607	GO:0007340	acrosome reaction	0.745583	-1.34123	0.0160226
17477486	8.07991	8.18045	8.05187	7.80603	7.95898	7.62474	NM_001205070	Josd2	Josephin domain containing 2	7|7 B2	NM_001205070	RefSeq	Mus musculus Josephin domain containing 2 (Josd2), transcript variant 1, mRNA.	chr7	+	44467980	44471658	GO:0006508 // GO:0016579	proteolysis // protein deubiquitination	0.811063	-1.23295	0.0160522
17525561	6.43137	6.57976	6.38702	6.18355	6.30712	5.99961	NM_148950	Pknox2	Pbx/knotted 1 homeobox 2	9 A4|9	NM_148950	RefSeq	Mus musculus Pbx/knotted 1 homeobox 2 (Pknox2), transcript variant 1, mRNA.	chr9	-	36890982	37147314	GO:0006355 // GO:0006357	regulation of transcription, DNA-dependent // regulation of transcription from RNA polymerase II promoter	0.812526	-1.23073	0.0160952
17240840	6.58854	6.77831	6.69496	6.03982	6.38506	6.55133	ENSMUST00000075540	Mcm9	minichromosome maintenance complex component 9	10 B3|10	ENSMUST00000075540	ENSEMBL	cdna:known chromosome:NCBIM37:10:53256135:53350245:-1 gene:ENSMUSG00000058298 gene_biotype:protein_coding transcript_biotype:protein_coding	chr10	-	53536329	53630439	GO:0006260 // GO:0008150	DNA replication // biological_process	0.785364	-1.2733	0.0161054
17411647	9.44982	9.34852	8.87063	9.11124	8.94633	8.55278	ENSMUST00000051558	Chd7	chromodomain helicase DNA binding protein 7	4 A1|4 1.0 cM	ENSMUST00000051558	ENSEMBL	cdna:known chromosome:NCBIM37:4:8618512:8794806:1 gene:ENSMUSG00000041235 gene_biotype:protein_coding transcript_biotype:protein_coding	chr4	+	8690470	8867659	GO:0001501 // GO:0001568 // GO:0001701 // GO:0001701 // GO:0003007 // GO:0003007 // GO:0006351 // GO:0006355 // GO:0007417 // GO:0007512 // GO:0007605 // GO:0007626 // GO:0007628 // GO:0008015 // GO:0016568 // GO:0021545 // GO:0030217 // GO:0030540 // GO:0035116 // GO:0040018 // GO:0042471 // GO:0042472 // GO:0042472 // GO:0043010 // GO:0043584 // GO:0043584 // GO:0048752 // GO:0048806 // GO:0048…	skeletal system development // blood vessel development // in utero embryonic development // in utero embryonic development // heart morphogenesis // heart morphogenesis // transcription, DNA-dependent // regulation of transcription, DNA-dependent // central nervous system development // adult heart development // sensory perception of sound // locomotory behavior // adult walking behavior // blo…	0.781541	-1.27952	0.016169
17459989	8.77138	8.59582	8.85078	8.18168	8.46285	8.55432	NM_007835	Dctn1	dynactin 1	6 C3|6 34.9 cM	NM_007835	RefSeq	Mus musculus dynactin 1 (Dctn1), transcript variant 1, mRNA.	chr6	+	83165920	83200118	GO:0006810	transport	0.792745	-1.26144	0.0162157
17522284	10.6392	10.6185	10.4857	10.2634	10.3137	10.3248	NM_009211	Smarcc1	SWI/SNF related, matrix associated, actin dependent regulator of chromatin, subfamily c, member 1	9 F2|9	NM_009211	RefSeq	Mus musculus SWI/SNF related, matrix associated, actin dependent regulator of chromatin, subfamily c, member 1 (Smarcc1), mRNA.	chr9	+	110132024	110240178	GO:0006323 // GO:0006337 // GO:0006338 // GO:0006351 // GO:0006355 // GO:0007399 // GO:0008286 // GO:0009887 // GO:0016568 // GO:0045893 // GO:0045944	DNA packaging // nucleosome disassembly // chromatin remodeling // transcription, DNA-dependent // regulation of transcription, DNA-dependent // nervous system development // insulin receptor signaling pathway // organ morphogenesis // chromatin modification // positive regulation of transcription, DNA-dependent // positive regulation of transcription from RNA polymerase II promoter	0.822514	-1.21579	0.0162276
17282498	6.76962	6.69567	6.8241	6.31929	6.4963	6.53235	NM_001026214	Entpd5	ectonucleoside triphosphate diphosphohydrolase 5	12 E|12 39.0 cM	NM_001026214	RefSeq	Mus musculus ectonucleoside triphosphate diphosphohydrolase 5 (Entpd5), transcript variant 2, mRNA.	chr12	-	84373857	84409029	GO:0006096 // GO:0006487 // GO:0008152 // GO:0008283 // GO:0014066 // GO:0016049 // GO:0046034 // GO:0051084	glycolysis // protein N-linked glycosylation // metabolic process // cell proliferation // regulation of phosphatidylinositol 3-kinase cascade // cell growth // ATP metabolic process // 'de novo' posttranslational protein folding	0.805633	-1.24126	0.0162899
17325069	7.93454	7.85496	9.04637	7.27393	7.37245	8.39968	ENSMUST00000152782	Heg1	HEG homolog 1 (zebrafish)	16 B3|16	ENSMUST00000152782	ENSEMBL	cdna:novel chromosome:NCBIM37:16:33684552:33771662:1 gene:ENSMUSG00000075254 gene_biotype:protein_coding transcript_biotype:protein_coding	chr16	+	33684466	33771576	GO:0001570 // GO:0001701 // GO:0001701 // GO:0001885 // GO:0001886 // GO:0001944 // GO:0001945 // GO:0003017 // GO:0003209 // GO:0003281 // GO:0007275 // GO:0007507 // GO:0007507 // GO:0009791 // GO:0030324 // GO:0035264 // GO:0045216 // GO:0048845 // GO:0050878 // GO:0060039 // GO:0060039	vasculogenesis // in utero embryonic development // in utero embryonic development // endothelial cell development // endothelial cell morphogenesis // vasculature development // lymph vessel development // lymph circulation // cardiac atrium morphogenesis // ventricular septum development // multicellular organismal development // heart development // heart development // post-embryonic developm…	0.654987	-1.52675	0.016313
17548679	5.51972	5.92132	6.36731	5.34179	5.1186	5.96804	AK162599	Gm10033	predicted gene 10033	8 B3.3|8	AK162599	GenBank HTC	Mus musculus 16 days neonate cerebellum cDNA, RIKEN full-length enriched library, clone:9630047I07 product:unclassifiable, full insert sequence.	chr8	-	69380329	69382399	---	---	0.729456	-1.37088	0.0163199
17277592	8.932	8.89481	8.61041	8.39534	8.58032	8.53665	NM_001252555	Gstz1	glutathione transferase zeta 1 (maleylacetoacetate isomerase)	12|12 E	NM_001252555	RefSeq	Mus musculus glutathione transferase zeta 1 (maleylacetoacetate isomerase) (Gstz1), transcript variant 2, mRNA.	chr12	+	87147165	87164723	GO:0006559 // GO:0006572 // GO:0006749 // GO:0008152 // GO:0009072	L-phenylalanine catabolic process // tyrosine catabolic process // glutathione metabolic process // metabolic process // aromatic amino acid family metabolic process	0.804884	-1.24241	0.0164056
17489223	10.4477	10.2508	10.2501	9.91186	9.91893	10.132	NM_025628	Cox6b1	cytochrome c oxidase, subunit VIb polypeptide 1	7 B1|7 10.0 cM	NM_025628	RefSeq	Mus musculus cytochrome c oxidase, subunit VIb polypeptide 1 (Cox6b1), nuclear gene encoding mitochondrial protein, mRNA.	chr7	-	30616974	30626151	GO:0055114	oxidation-reduction process	0.796656	-1.25525	0.0164478
17274889	7.55649	7.65873	7.88909	7.38549	6.97457	7.55759	BC052902	Gdap10	ganglioside-induced differentiation-associated-protein 10	12 A3|12	BC052902	GenBank	Mus musculus ganglioside-induced differentiation-associated-protein 10, mRNA (cDNA clone MGC:60602 IMAGE:30067675), complete cds.	chr12	+	32821872	32826919	---	---	0.767261	-1.30334	0.0164685
17229096	5.95143	5.98792	6.00972	5.50783	5.81092	5.68168	ENSMUST00000174397	Prrx1	paired related homeobox 1	1 H2.1|1 85.4 cM	ENSMUST00000174397	ENSEMBL	cdna:putative chromosome:NCBIM37:1:165182997:165243799:-1 gene:ENSMUSG00000026586 gene_biotype:protein_coding transcript_biotype:protein_coding	chr1	-	163245116	163313710	GO:0000122 // GO:0002053 // GO:0006355 // GO:0007275 // GO:0030326 // GO:0042472 // GO:0042474 // GO:0042474 // GO:0045880 // GO:0048701 // GO:0048701 // GO:0048704 // GO:0048704 // GO:0048844 // GO:0048844 // GO:0051216 // GO:0051216 // GO:0060021	negative regulation of transcription from RNA polymerase II promoter // positive regulation of mesenchymal cell proliferation // regulation of transcription, DNA-dependent // multicellular organismal development // embryonic limb morphogenesis // inner ear morphogenesis // middle ear morphogenesis // middle ear morphogenesis // positive regulation of smoothened signaling pathway // embryonic cran…	0.806028	-1.24065	0.0166096
17250948	8.47223	8.46629	8.16395	7.95272	8.29964	7.9853	NM_001040026	Sco1	SCO cytochrome oxidase deficient homolog 1 (yeast)	11 B3|11 33.0 cM	NM_001040026	RefSeq	Mus musculus SCO cytochrome oxidase deficient homolog 1 (yeast) (Sco1), nuclear gene encoding mitochondrial protein, mRNA.	chr11	+	67052670	67067440	GO:0006825 // GO:0006878 // GO:0008150 // GO:0008535	copper ion transport // cellular copper ion homeostasis // biological_process // respiratory chain complex IV assembly	0.819833	-1.21976	0.0166279
17423340	7.98499	8.16555	8.56976	7.68028	7.75811	8.15062	ENSMUST00000108293	Tmem67	transmembrane protein 67	4 A1|4	ENSMUST00000108293	ENSEMBL	cdna:known chromosome:NCBIM37:4:11966792:12017167:-1 gene:ENSMUSG00000049488 gene_biotype:protein_coding transcript_biotype:protein_coding	chr4	-	12039355	12090020	GO:0010826 // GO:0010826 // GO:0030030 // GO:0030433 // GO:0042384 // GO:0042384 // GO:0048754 // GO:0060271	negative regulation of centrosome duplication // negative regulation of centrosome duplication // cell projection organization // ER-associated protein catabolic process // cilium assembly // cilium assembly // branching morphogenesis of a tube // cilium morphogenesis	0.766762	-1.30419	0.0167447
17389315	5.32374	5.14348	4.99188	4.78662	4.93295	4.85099	ENSMUST00000043970	BC125332	cDNA sequence BC125332	2 E3|2	ENSMUST00000043970	ENSEMBL	cdna:known chromosome:NCBIM37:2:112088105:112099448:-1 gene:ENSMUSG00000041358 gene_biotype:protein_coding transcript_biotype:protein_coding	chr2	-	112247948	112259291	GO:0008150	biological_process	0.811503	-1.23228	0.0167623
17346311	8.75784	8.74758	8.19314	8.42771	8.33048	7.84775	ENSMUST00000052832	2410015M20Rik	RIKEN cDNA 2410015M20 gene	17 D|17	ENSMUST00000052832	ENSEMBL	cdna:known chromosome:NCBIM37:17:56746875:56749194:-1 gene:ENSMUSG00000049760 gene_biotype:protein_coding transcript_biotype:protein_coding	chr17	-	56607452	56609771	GO:0008150	biological_process	0.776034	-1.2886	0.0168764
17238878	4.89529	4.9953	5.10081	4.60037	4.65731	4.83265	ENSMUST00000056571	Syne1	synaptic nuclear envelope 1	10 A1|10	ENSMUST00000056571	ENSEMBL	cdna:known chromosome:NCBIM37:10:4804527:5326338:1 gene:ENSMUSG00000019769 gene_biotype:protein_coding transcript_biotype:protein_coding	chr10	-	5259239	5259392	GO:0007030 // GO:0040023 // GO:0042692 // GO:0048260 // GO:0048814 // GO:0090286 // GO:0090292	Golgi organization // establishment of nucleus localization // muscle cell differentiation // positive regulation of receptor-mediated endocytosis // regulation of dendrite morphogenesis // cytoskeletal anchoring at nuclear membrane // nuclear matrix anchoring at nuclear membrane	0.812605	-1.23061	0.0169408
17476690	6.51459	6.52283	6.21562	6.08944	6.23484	6.09868	BC060233	4931406P16Rik	RIKEN cDNA 4931406P16 gene	7 B1|7	BC060233	GenBank	Mus musculus RIKEN cDNA 4931406P16 gene, mRNA (cDNA clone MGC:77982 IMAGE:6852905), complete cds.	chr7	+	34234377	34240216	GO:0008150	biological_process	0.822422	-1.21592	0.0169718
17323057	4.10766	4.19771	3.71619	3.45794	3.90705	3.66286	NR_040574 // NR_040574	1810007I06Rik // 1810007I06Rik	RIKEN cDNA 1810007I06 gene // RIKEN cDNA 1810007I06 gene	16|16 // 16|16	NR_040574 // NR_040574	RefSeq // RefSeq	Mus musculus RIKEN cDNA 1810007I06 gene (1810007I06Rik), non-coding RNA. // Mus musculus RIKEN cDNA 1810007I06 gene (1810007I06Rik), non-coding RNA.	chr16	+	13729836	13739471	---	---	0.793229	-1.26067	0.0170196
17317652	7.93959	8.24377	8.48647	7.65009	7.85497	8.08258	NM_008681	Ndrg1	N-myc downstream regulated gene 1	15 D2|15	NM_008681	RefSeq	Mus musculus N-myc downstream regulated gene 1 (Ndrg1), mRNA.	chr15	-	66929318	66969641	GO:0032287 // GO:0045576 // GO:0090232	peripheral nervous system myelin maintenance // mast cell activation // positive regulation of spindle checkpoint	0.775351	-1.28974	0.017146
17537878	7.37055	7.1709	6.90274	6.88368	6.96824	6.67217	NM_212457	Bex4	brain expressed gene 4	XE3|X	NM_212457	RefSeq	Mus musculus brain expressed gene 4 (Bex4), mRNA.	chrX	+	136138996	136140443	GO:0008150	biological_process	0.804403	-1.24316	0.0172086
17271091	10.7715	10.6942	10.3601	10.3336	10.3331	10.2537	NM_133702	Nol11	nucleolar protein 11	11 E1|11	NM_133702	RefSeq	Mus musculus nucleolar protein 11 (Nol11), transcript variant 1, mRNA.	chr11	-	107166629	107189381	GO:0008150	biological_process	0.805488	-1.24148	0.0172185
17385030	9.25112	9.31433	9.17131	8.99113	9.08951	8.80873	NM_133839	Mmadhc	methylmalonic aciduria (cobalamin deficiency) cblD type, with homocystinuria	2 C1.1|2	NM_133839	RefSeq	Mus musculus methylmalonic aciduria (cobalamin deficiency) cblD type, with homocystinuria (Mmadhc), nuclear gene encoding mitochondrial protein, mRNA.	chr2	-	50279881	50296801	GO:0008150 // GO:0009235	biological_process // cobalamin metabolic process	0.824157	-1.21336	0.017231
17333375	5.17258	5.07017	5.20514	4.73569	4.77001	5.02511	NM_013741	Smok2a	sperm motility kinase 2A	17 A1|17	NM_013741	RefSeq	Mus musculus sperm motility kinase 2A (Smok2a), mRNA.	chr17	+	13221188	13227658	---	---	0.811722	-1.23195	0.0172382
17307991	9.29951	9.2074	9.66021	8.71516	8.70418	9.4292	NM_177780	Dock5	dedicator of cytokinesis 5	14 D1|14	NM_177780	RefSeq	Mus musculus dedicator of cytokinesis 5 (Dock5), mRNA.	chr14	-	67751928	67933572	---	---	0.751939	-1.3299	0.0173065
17344990	8.19759	8.79162	8.49502	8.4843	7.8045	8.02922	ENSMUST00000087114	Cenpq	centromere protein Q	17 B2|17	ENSMUST00000087114	ENSEMBL	cdna:known chromosome:NCBIM37:17:41060000:41071996:-1 gene:ENSMUSG00000023919 gene_biotype:protein_coding transcript_biotype:protein_coding	chr17	-	40923051	40935047	---	---	0.768026	-1.30204	0.0173524
17548516	4.55296	4.54539	4.64657	4.27679	4.2762	4.29255	AK086752	Gm19692	predicted gene, 19692	---	AK086752	GenBank HTC	Mus musculus 15 days embryo head cDNA, RIKEN full-length enriched library, clone:D930049G22 product:hypothetical protein, full insert sequence.	chr6	+	100791829	100793912	---	---	0.811966	-1.23158	0.0173795
17424203	11.0219	10.9166	10.8745	10.4895	10.6658	10.726	NM_026893	Dcaf12	DDB1 and CUL4 associated factor 12	4|4 B1	NM_026893	RefSeq	Mus musculus DDB1 and CUL4 associated factor 12 (Dcaf12), mRNA.	chr4	-	41291300	41314901	GO:0008150	biological_process	0.807502	-1.23839	0.0174537
17384565	4.76141	4.52421	4.44106	4.20732	4.35287	4.2707	NM_146941	Olfr353	olfactory receptor 353	2 C1|2	NM_146941	RefSeq	Mus musculus olfactory receptor 353 (Olfr353), mRNA.	chr2	-	36889911	36890846	GO:0007165 // GO:0007186 // GO:0007186 // GO:0007608	signal transduction // G-protein coupled receptor signaling pathway // G-protein coupled receptor signaling pathway // sensory perception of smell	0.810091	-1.23443	0.0174682
17276302	8.14566	8.2014	6.89263	7.3326	7.63706	6.56867	ENSMUST00000021527	Prkch	protein kinase C, eta	12|12 C3-D1	ENSMUST00000021527	ENSEMBL	cdna:known chromosome:NCBIM37:12:74685784:74879172:1 gene:ENSMUSG00000021108 gene_biotype:protein_coding transcript_biotype:protein_coding	chr12	+	73584796	73778185	GO:0006468 // GO:0006468 // GO:0010744 // GO:0016310 // GO:0030154 // GO:0034351 // GO:0035556 // GO:0045618 // GO:0050861 // GO:0051092 // GO:0060252 // GO:0070528 // GO:2000810	protein phosphorylation // protein phosphorylation // positive regulation of macrophage derived foam cell differentiation // phosphorylation // cell differentiation // negative regulation of glial cell apoptotic process // intracellular signal transduction // positive regulation of keratinocyte differentiation // positive regulation of B cell receptor signaling pathway // positive regulation of N…	0.653631	-1.52991	0.0174745
17305856	8.62029	9.03449	9.1318	8.59093	8.32219	8.76594	NM_207214	Exoc5	exocyst complex component 5	14 C1|14	NM_207214	RefSeq	Mus musculus exocyst complex component 5 (Exoc5), mRNA.	chr14	-	49012144	49066667	GO:0006810 // GO:0006887 // GO:0008150 // GO:0015031 // GO:0048278	transport // exocytosis // biological_process // protein transport // vesicle docking	0.771506	-1.29617	0.0175191
17504093	8.35064	8.3843	8.44057	8.0517	8.0978	8.16026	NM_026274	Rspry1	ring finger and SPRY domain containing 1	8 C5|8	NM_026274	RefSeq	Mus musculus ring finger and SPRY domain containing 1 (Rspry1), mRNA.	chr8	+	94601941	94660276	GO:0008150	biological_process	0.818826	-1.22126	0.0175792
17423674	8.56803	8.86448	8.62262	8.4353	8.24549	8.40707	NM_026194	1810074P20Rik	RIKEN cDNA 1810074P20 gene	4 A3|4	NM_026194	RefSeq	Mus musculus RIKEN cDNA 1810074P20 gene (1810074P20Rik), mRNA.	chr4	-	25248586	25281821	GO:0031397 // GO:0032088 // GO:0071569	negative regulation of protein ubiquitination // negative regulation of NF-kappaB transcription factor activity // protein ufmylation	0.797811	-1.25343	0.0177569
17312835	8.10957	7.96834	7.85989	7.69349	7.78488	7.64518	ENSMUST00000138880	Nol12	nucleolar protein 12	15 E1|15	ENSMUST00000138880	ENSEMBL	cdna:known chromosome:NCBIM37:15:78765363:78774064:1 gene:ENSMUSG00000033099 gene_biotype:protein_coding transcript_biotype:protein_coding	chr15	+	78934933	78943634	GO:0008150	biological_process	0.82709	-1.20906	0.0178084
17411081	9.13793	9.18496	9.21811	8.83156	8.8097	9.02316	NM_011100	Prkacb	protein kinase, cAMP dependent, catalytic, beta	3|3 H3	NM_011100	RefSeq	Mus musculus protein kinase, cAMP dependent, catalytic, beta (Prkacb), transcript variant 1, mRNA.	chr3	-	146729574	146812960	GO:0006468 // GO:0006468 // GO:0006468 // GO:0007188 // GO:0016310 // GO:0051447	protein phosphorylation // protein phosphorylation // protein phosphorylation // adenylate cyclase-modulating G-protein coupled receptor signaling pathway // phosphorylation // negative regulation of meiotic cell cycle	0.818278	-1.22208	0.0178112
17533040	6.87519	6.97032	7.21538	6.62801	6.58862	6.88511	ENSMUST00000115660	Slc35a2	solute carrier family 35 (UDP-galactose transporter), member A2	X A2|X 2.0 cM	ENSMUST00000115660	ENSEMBL	cdna:known chromosome:NCBIM37:X:7461167:7471618:1 gene:ENSMUSG00000031156 gene_biotype:protein_coding transcript_biotype:protein_coding	chrX	+	7884041	7894492	GO:0006810 // GO:0008643 // GO:0015780	transport // carbohydrate transport // nucleotide-sugar transport	0.800606	-1.24905	0.017814
17504431	7.2793	7.51019	8.29118	6.91997	6.88423	7.79451	AK042831	A730028G07Rik	RIKEN cDNA A730028G07 gene	8|8	AK042831	GenBank HTC	Mus musculus 7 days neonate cerebellum cDNA, RIKEN full-length enriched library, clone:A730028G07 product:unclassifiable, full insert sequence.	chr8	+	104258235	104261286	---	---	0.708619	-1.41119	0.0178555
17312054	9.43984	9.22251	9.21216	8.8275	9.00455	9.06649	NM_010158	Khdrbs3	KH domain containing, RNA binding, signal transduction associated 3	15 D3|15 37.5 cM	NM_010158	RefSeq	Mus musculus KH domain containing, RNA binding, signal transduction associated 3 (Khdrbs3), mRNA.	chr15	+	68928420	69093519	GO:0006351 // GO:0006355 // GO:0006397 // GO:0033120	transcription, DNA-dependent // regulation of transcription, DNA-dependent // mRNA processing // positive regulation of RNA splicing	0.797915	-1.25327	0.0178777
17231574	8.87822	9.13245	9.16701	8.75609	8.42305	8.9533	ENSMUST00000015901	Ppil4	peptidylprolyl isomerase (cyclophilin)-like 4	10 A1|10	ENSMUST00000015901	ENSEMBL	cdna:known chromosome:NCBIM37:10:7512689:7542933:1 gene:ENSMUSG00000015757 gene_biotype:protein_coding transcript_biotype:protein_coding	chr10	+	7792891	7823135	GO:0006457 // GO:0008150	protein folding // biological_process	0.791279	-1.26378	0.0179268
17374455	9.96391	9.73552	9.73963	9.63687	9.38641	9.46799	ENSMUST00000028829	Spred1	sprouty protein with EVH-1 domain 1, related sequence	2 E5|2	ENSMUST00000028829	ENSEMBL	cdna:known chromosome:NCBIM37:2:116947110:117008015:1 gene:ENSMUSG00000027351 gene_biotype:protein_coding transcript_biotype:protein_coding	chr2	+	117121374	117182279	GO:0000188 // GO:0007275 // GO:0009966 // GO:0010801 // GO:0010801 // GO:0010923 // GO:0043517 // GO:0071901 // GO:0090311	inactivation of MAPK activity // multicellular organismal development // regulation of signal transduction // negative regulation of peptidyl-threonine phosphorylation // negative regulation of peptidyl-threonine phosphorylation // negative regulation of phosphatase activity // positive regulation of DNA damage response, signal transduction by p53 class mediator // negative regulation of protein …	0.803217	-1.24499	0.0179658
17387956	3.73219	3.93828	3.71183	3.30382	3.56595	3.56051	NM_146969	Olfr1243	olfactory receptor 1243	2 E1|2	NM_146969	RefSeq	Mus musculus olfactory receptor 1243 (Olfr1243), mRNA.	chr2	-	89527491	89531095	GO:0007165 // GO:0007186 // GO:0007186 // GO:0007608	signal transduction // G-protein coupled receptor signaling pathway // G-protein coupled receptor signaling pathway // sensory perception of smell	0.803324	-1.24483	0.018057
17470150	9.94451	9.8398	9.52003	9.43136	9.58998	9.42013	NM_194339	Bms1	BMS1 homolog, ribosome assembly protein (yeast)	6 F1|6	NM_194339	RefSeq	Mus musculus BMS1 homolog, ribosome assembly protein (yeast) (Bms1), mRNA.	chr6	-	118383381	118419417	GO:0008150	biological_process	0.814205	-1.22819	0.018072
17542180	7.66451	7.58462	8.67077	6.95296	7.17565	8.15288	NM_001199349	Cd99l2	CD99 antigen-like 2	X A6-B|X	NM_001199349	RefSeq	Mus musculus CD99 antigen-like 2 (Cd99l2), transcript variant 1, mRNA.	chrX	-	71420060	71492849	GO:0007155	cell adhesion	0.689312	-1.45072	0.0180897
17245231	4.31191	3.84085	4.13676	3.68962	3.6946	3.88344	NM_013590	Lyz1	lysozyme 1	10 D2|10	NM_013590	RefSeq	Mus musculus lysozyme 1 (Lyz1), mRNA.	chr10	-	117287795	117292868	GO:0008152 // GO:0016998 // GO:0019835 // GO:0042742 // GO:0050829 // GO:0050830	metabolic process // cell wall macromolecule catabolic process // cytolysis // defense response to bacterium // defense response to Gram-negative bacterium // defense response to Gram-positive bacterium	0.784231	-1.27513	0.0181028
17339187	9.48192	9.29859	9.09104	8.87401	9.13154	8.97772	NM_001003919	Ddx11	DEAD/H (Asp-Glu-Ala-Asp/His) box polypeptide 11 (CHL1-like helicase homolog, S. cerevisiae)	17 E1.1|17	NM_001003919	RefSeq	Mus musculus DEAD/H (Asp-Glu-Ala-Asp/His) box polypeptide 11 (CHL1-like helicase homolog, S. cerevisiae) (Ddx11), mRNA.	chr17	+	66123520	66152168	GO:0006139 // GO:0007049 // GO:0007062	nucleobase-containing compound metabolic process // cell cycle // sister chromatid cohesion	0.811695	-1.23199	0.0181215
17255318	7.77679	7.54439	7.67958	7.30806	7.27181	7.51931	ENSMUST00000038696	Ppp1r9b	protein phosphatase 1, regulatory subunit 9B	11 D|11	ENSMUST00000038696	ENSEMBL	cdna:known chromosome:NCBIM37:11:94852349:94868213:1 gene:ENSMUSG00000038976 gene_biotype:protein_coding transcript_biotype:protein_coding	chr11	+	94991035	95006899	GO:0001932 // GO:0007015 // GO:0007275 // GO:0007399 // GO:0016358 // GO:0016477 // GO:0019722 // GO:0030036 // GO:0030154 // GO:0030308 // GO:0046847 // GO:0071315 // GO:2000474	regulation of protein phosphorylation // actin filament organization // multicellular organismal development // nervous system development // dendrite development // cell migration // calcium-mediated signaling // actin cytoskeleton organization // cell differentiation // negative regulation of cell growth // filopodium assembly // cellular response to morphine // regulation of opioid receptor si…	0.81255	-1.23069	0.0182728
17381357	6.66538	6.99018	6.48754	6.55694	6.29623	6.34801	NM_177343	Camk1d	calcium/calmodulin-dependent protein kinase ID	2 A1|2	NM_177343	RefSeq	Mus musculus calcium/calmodulin-dependent protein kinase ID (Camk1d), mRNA.	chr2	-	5293457	5714664	GO:0006468 // GO:0006954 // GO:0007399 // GO:0008152 // GO:0010976 // GO:0016310 // GO:0032793 // GO:0042981 // GO:0050766 // GO:0050773 // GO:0060267 // GO:0071622 // GO:0090023	protein phosphorylation // inflammatory response // nervous system development // metabolic process // positive regulation of neuron projection development // phosphorylation // positive regulation of CREB transcription factor activity // regulation of apoptotic process // positive regulation of phagocytosis // regulation of dendrite development // positive regulation of respiratory burst // regu…	0.798453	-1.25242	0.018302
17351862	9.64618	9.49111	10.2021	9.18055	9.1757	9.75132	NM_001042660	Smad7	SMAD family member 7	18 E2|18	NM_001042660	RefSeq	Mus musculus SMAD family member 7 (Smad7), mRNA.	chr18	+	75367365	75395935	GO:0000122 // GO:0006351 // GO:0006355 // GO:0007179 // GO:0010801 // GO:0010944 // GO:0017015 // GO:0017015 // GO:0022409 // GO:0030512 // GO:0030514 // GO:0030514 // GO:0031397 // GO:0031398 // GO:0032436 // GO:0032925 // GO:0033137 // GO:0034333 // GO:0034629 // GO:0035556 // GO:0043433 // GO:0048844 // GO:0050821 // GO:0051444 // GO:0055010 // GO:0055117 // GO:0060373 // GO:0060389 // GO:0060…	negative regulation of transcription from RNA polymerase II promoter // transcription, DNA-dependent // regulation of transcription, DNA-dependent // transforming growth factor beta receptor signaling pathway // negative regulation of peptidyl-threonine phosphorylation // negative regulation of transcription by competitive promoter binding // regulation of transforming growth factor beta receptor…	0.748602	-1.33582	0.0183606
17296436	6.67654	6.6657	7.60696	6.25255	6.12134	7.05424	NM_001081009	Parp8	poly (ADP-ribose) polymerase family, member 8	13 D2.3|13 71.0 cM	NM_001081009	RefSeq	Mus musculus poly (ADP-ribose) polymerase family, member 8 (Parp8), mRNA.	chr13	-	116854824	117025516	GO:0008150	biological_process	0.699062	-1.43049	0.0183634
17310530	5.77329	5.85316	5.98555	5.73457	5.24158	5.54499	ENSMUST00000166873	Cdh10	cadherin 10	15 A2|15 9.1 cM	ENSMUST00000166873	ENSEMBL	cdna:known chromosome:NCBIM37:15:18748702:18943991:1 gene:ENSMUSG00000022321 gene_biotype:protein_coding transcript_biotype:protein_coding	chr15	+	18818947	19014235	GO:0007155 // GO:0007156	cell adhesion // homophilic cell adhesion	0.783377	-1.27652	0.0184013
17354189	8.2008	8.14981	9.21057	7.64463	7.54244	8.7986	NM_001085374	Mcc	mutated in colorectal cancers	18 B3|18 21.0 cM	NM_001085374	RefSeq	Mus musculus mutated in colorectal cancers (Mcc), transcript variant 2, mRNA.	chr18	-	44425060	44812182	GO:0010633 // GO:0050680 // GO:0090090	negative regulation of epithelial cell migration // negative regulation of epithelial cell proliferation // negative regulation of canonical Wnt receptor signaling pathway	0.710532	-1.4074	0.018407
17463454	3.99333	4.19936	4.09262	3.76666	3.85196	3.78282	NM_020257	Clec2i	C-type lectin domain family 2, member i	6 F3|6	NM_020257	RefSeq	Mus musculus C-type lectin domain family 2, member i (Clec2i), mRNA.	chr6	+	128887588	128898167	GO:0001765 // GO:0007165 // GO:0030833 // GO:0042129 // GO:0043113 // GO:0045076 // GO:0045671 // GO:0050852 // GO:2000522	membrane raft assembly // signal transduction // regulation of actin filament polymerization // regulation of T cell proliferation // receptor clustering // regulation of interleukin-2 biosynthetic process // negative regulation of osteoclast differentiation // T cell receptor signaling pathway // positive regulation of immunological synapse formation	0.814168	-1.22825	0.018407
17509642	7.85587	7.66619	7.80941	7.41198	7.38856	7.64317	NM_178633	Klhl2	kelch-like 2, Mayven (Drosophila)	8 B3.1|8	NM_178633	RefSeq	Mus musculus kelch-like 2, Mayven (Drosophila) (Klhl2), mRNA.	chr8	-	64739862	64849818	GO:0008150	biological_process	0.815921	-1.22561	0.0184317
17512379	5.3977	5.69666	5.17308	5.36278	5.0534	4.84766	NR_029761	Mir328	microRNA 328	8|8	NR_029761	RefSeq	Mus musculus microRNA 328 (Mir328), microRNA.	chr8	-	105308364	105308460	---	---	0.792843	-1.26128	0.0184564
17213548	8.9389	8.83064	10.4159	8.18598	8.26673	9.92186	NM_001077406	Nrp2	neuropilin 2	1 C2|1	NM_001077406	RefSeq	Mus musculus neuropilin 2 (Nrp2), transcript variant 5, mRNA.	chr1	+	62703285	62818695	GO:0001755 // GO:0007155 // GO:0007275 // GO:0007399 // GO:0007411 // GO:0007507 // GO:0030154 // GO:0050919 // GO:0050919	neural crest cell migration // cell adhesion // multicellular organismal development // nervous system development // axon guidance // heart development // cell differentiation // negative chemotaxis // negative chemotaxis	0.678669	-1.47347	0.0184964
17450157	8.03517	8.16139	8.12375	7.80953	7.7006	7.94146	NM_001081107	Helq	helicase, POLQ-like	5|5 E	NM_001081107	RefSeq	Mus musculus helicase, POLQ-like (Helq), mRNA.	chr5	-	100762145	100798600	GO:0006200 // GO:0006259	ATP catabolic process // DNA metabolic process	0.819506	-1.22025	0.0185565
17337895	8.74844	8.68539	8.45191	8.15458	8.30775	8.4696	NM_198608	Aars2	alanyl-tRNA synthetase 2, mitochondrial (putative)	17 B3|17	NM_198608	RefSeq	Mus musculus alanyl-tRNA synthetase 2, mitochondrial (putative) (Aars2), nuclear gene encoding mitochondrial protein, mRNA.	chr17	+	45506841	45520843	GO:0006412 // GO:0006419 // GO:0033108 // GO:0043039 // GO:0070143	translation // alanyl-tRNA aminoacylation // mitochondrial respiratory chain complex assembly // tRNA aminoacylation // mitochondrial alanyl-tRNA aminoacylation	0.802326	-1.24638	0.0185612
17232407	6.74861	6.91632	6.39299	6.72279	6.25677	5.91258	NM_026138	6330407J23Rik	RIKEN cDNA 6330407J23 gene	10 A4|10	NM_026138	RefSeq	Mus musculus RIKEN cDNA 6330407J23 gene (6330407J23Rik), mRNA.	chr10	+	29143996	29199630	GO:0008150	biological_process	0.775804	-1.28899	0.0186608
17476247	10.7106	10.5395	10.6321	10.2363	10.1802	10.5213	NM_001167872	Zfp568	zinc finger protein 568	7 B1|7	NM_001167872	RefSeq	Mus musculus zinc finger protein 568 (Zfp568), transcript variant 1, mRNA.	chr7	+	29983955	30028282	GO:0000122 // GO:0010646 // GO:0022007 // GO:0060028 // GO:0060669	negative regulation of transcription from RNA polymerase II promoter // regulation of cell communication // convergent extension involved in neural plate elongation // convergent extension involved in axis elongation // embryonic placenta morphogenesis	0.807406	-1.23853	0.0186675
17516194	8.23202	8.11108	9.3219	7.72404	7.46787	8.82027	NM_172767 // NM_172767	Vwa5a // Vwa5a	von Willebrand factor A domain containing 5A // von Willebrand factor A domain containing 5A	9 B|9 // 9 B|9	NM_172767 // NM_172767	RefSeq // RefSeq	Mus musculus von Willebrand factor A domain containing 5A (Vwa5a), mRNA. // Mus musculus von Willebrand factor A domain containing 5A (Vwa5a), mRNA.	chr9	+	38718268	38743337	GO:0008150 // GO:0008150	biological_process // biological_process	0.690543	-1.44814	0.0186704
17461473	5.29678	5.24219	5.07852	4.90339	4.97671	4.93985	NR_027865	1700054K19Rik	RIKEN cDNA 1700054K19 gene	6 E3|6	NR_027865	RefSeq	Mus musculus RIKEN cDNA 1700054K19 gene (1700054K19Rik), non-coding RNA.	chr6	+	112210708	112212519	---	---	0.830191	-1.20454	0.0186839
17467150	3.62936	3.70297	3.19386	3.18184	3.26411	3.1316	ENSMUST00000164732	Vmn1r18	vomeronasal 1 receptor 18	6 B3|6	ENSMUST00000164732	ENSEMBL	cdna:known chromosome:NCBIM37:6:57339574:57340660:-1 gene:ENSMUSG00000091382 gene_biotype:protein_coding transcript_biotype:protein_coding	chr6	-	57389580	57390666	GO:0007186 // GO:0019236	G-protein coupled receptor signaling pathway // response to pheromone	0.794417	-1.25878	0.0187956
17310432	9.47106	9.45355	8.99439	9.00797	9.03761	8.91819	NM_172958	Mtmr12	myotubularin related protein 12	15 A1|15	NM_172958	RefSeq	Mus musculus myotubularin related protein 12 (Mtmr12), mRNA.	chr15	+	12205028	12272240	GO:0008150 // GO:0016311	biological_process // dephosphorylation	0.793471	-1.26029	0.0188168
17518483	7.51514	7.57789	6.90438	7.06697	7.21579	6.64338	NM_008988	Igdcc3	immunoglobulin superfamily, DCC subclass, member 3	9 D-E1|9 40.0 cM	NM_008988	RefSeq	Mus musculus immunoglobulin superfamily, DCC subclass, member 3 (Igdcc3), mRNA.	chr9	+	65141154	65185872	GO:0050885	neuromuscular process controlling balance	0.775041	-1.29026	0.0188555
17475001	6.39221	6.22637	6.52308	5.98286	5.94048	6.29584	NM_153134	Irgq	immunity-related GTPase family, Q	7 A3|7	NM_153134	RefSeq	Mus musculus immunity-related GTPase family, Q (Irgq), mRNA.	chr7	+	24530648	24538600	GO:0008150	biological_process	0.810186	-1.23428	0.0188826
17523416	8.10923	8.20503	8.25915	7.66909	7.85588	8.08965	NM_026179	Abhd5	abhydrolase domain containing 5	9 F4|9	NM_026179	RefSeq	Mus musculus abhydrolase domain containing 5 (Abhd5), mRNA.	chr9	+	122351608	122381524	GO:0006629 // GO:0006631 // GO:0006654 // GO:0008654 // GO:0010891 // GO:0010891 // GO:0010898 // GO:0010898 // GO:0030154 // GO:0051006	lipid metabolic process // fatty acid metabolic process // phosphatidic acid biosynthetic process // phospholipid biosynthetic process // negative regulation of sequestering of triglyceride // negative regulation of sequestering of triglyceride // positive regulation of triglyceride catabolic process // positive regulation of triglyceride catabolic process // cell differentiation // positive regu…	0.806294	-1.24024	0.0189934
17436907	7.79896	7.62883	8.74101	7.1089	7.22037	8.3097	NM_027373	Afap1	actin filament associated protein 1	5|5 B1	NM_027373	RefSeq	Mus musculus actin filament associated protein 1 (Afap1), mRNA.	chr5	+	35893319	36003923	GO:0009966	regulation of signal transduction	0.712393	-1.40372	0.0190617
17341540	8.51584	8.45559	10.5295	7.81714	7.80608	10.0329	NM_013749	Tnfrsf12a	tumor necrosis factor receptor superfamily, member 12a	17 A3.3|17	NM_013749	RefSeq	Mus musculus tumor necrosis factor receptor superfamily, member 12a (Tnfrsf12a), transcript variant 1, mRNA.	chr17	-	23675445	23677449	GO:0001525 // GO:0006915 // GO:0006917 // GO:0006931 // GO:0007155 // GO:0007275 // GO:0008219 // GO:0030154 // GO:0045773 // GO:2001238	angiogenesis // apoptotic process // induction of apoptosis // substrate-dependent cell migration, cell attachment to substrate // cell adhesion // multicellular organismal development // cell death // cell differentiation // positive regulation of axon extension // positive regulation of extrinsic apoptotic signaling pathway	0.681924	-1.46644	0.0190783
17314373	4.78716	5.07859	4.35137	4.5161	4.33373	4.30526	NM_207243 // NM_207243	Muc19 // Muc19	mucin 19 // mucin 19	15 E3|15 // 15 E3|15	NM_207243 // NM_207243	RefSeq // RefSeq	Mus musculus mucin 19 (Muc19), mRNA. // Mus musculus mucin 19 (Muc19), mRNA.	chr15	+	91906227	91906535	GO:0006886 // GO:0008150 // GO:0008152 // GO:0055085 // GO:0006886 // GO:0008150 // GO:0008152 // GO:0055085	intracellular protein transport // biological_process // metabolic process // transmembrane transport // intracellular protein transport // biological_process // metabolic process // transmembrane transport	0.767784	-1.30245	0.0191008
17484266	4.60475	4.51522	4.41434	4.2436	4.26821	4.23447	AK034027	C030029H02Rik	RIKEN cDNA C030029H02 gene	7|7	AK034027	GenBank HTC	Mus musculus adult male diencephalon cDNA, RIKEN full-length enriched library, clone:9330142P20 product:unclassifiable, full insert sequence.	chr7	+	136268324	136318511	---	---	0.832373	-1.20138	0.0191175
17532462	10.4953	10.2727	10.0496	9.78222	10.1726	9.93227	NM_026917	Zdhhc3	zinc finger, DHHC domain containing 3	9 F4|9	NM_026917	RefSeq	Mus musculus zinc finger, DHHC domain containing 3 (Zdhhc3), mRNA.	chr9	-	123072310	123113205	GO:0006605 // GO:0018345	protein targeting // protein palmitoylation	0.805198	-1.24193	0.0191351
17460634	7.20044	6.94148	7.64272	6.70096	6.77152	7.181	NM_008090	Gata2	GATA binding protein 2	6 D1|6 38.5 cM	NM_008090	RefSeq	Mus musculus GATA binding protein 2 (Gata2), mRNA.	chr6	+	88193891	88207032	GO:0000122 // GO:0001655 // GO:0001709 // GO:0001892 // GO:0006351 // GO:0006355 // GO:0006909 // GO:0021514 // GO:0021533 // GO:0021954 // GO:0021983 // GO:0030154 // GO:0030182 // GO:0035019 // GO:0035065 // GO:0035854 // GO:0042472 // GO:0045599 // GO:0045599 // GO:0045638 // GO:0045648 // GO:0045650 // GO:0045654 // GO:0045746 // GO:0045766 // GO:0045766 // GO:0045944 // GO:0045944 // GO:0045…	negative regulation of transcription from RNA polymerase II promoter // urogenital system development // cell fate determination // embryonic placenta development // transcription, DNA-dependent // regulation of transcription, DNA-dependent // phagocytosis // ventral spinal cord interneuron differentiation // cell differentiation in hindbrain // central nervous system neuron development // pituit…	0.762823	-1.31092	0.019144
17238890	4.3016	4.03279	4.25869	3.82947	3.6917	4.11784	ENSMUST00000056571	Syne1	synaptic nuclear envelope 1	10 A1|10	ENSMUST00000056571	ENSEMBL	cdna:known chromosome:NCBIM37:10:4804527:5326338:1 gene:ENSMUSG00000019769 gene_biotype:protein_coding transcript_biotype:protein_coding	chr10	-	5273591	5273768	GO:0007030 // GO:0040023 // GO:0042692 // GO:0048260 // GO:0048814 // GO:0090286 // GO:0090292	Golgi organization // establishment of nucleus localization // muscle cell differentiation // positive regulation of receptor-mediated endocytosis // regulation of dendrite morphogenesis // cytoskeletal anchoring at nuclear membrane // nuclear matrix anchoring at nuclear membrane	0.80571	-1.24114	0.0192462
17511377	8.25216	8.42604	8.60517	8.01347	7.69904	8.42007	NM_001081324	Neto2	neuropilin (NRP) and tolloid (TLL)-like 2	8|8 C4	NM_001081324	RefSeq	Mus musculus neuropilin (NRP) and tolloid (TLL)-like 2 (Neto2), mRNA.	chr8	-	85636588	85700754	---	---	0.778929	-1.28381	0.0192639
17452625	9.43171	9.31545	9.11799	8.97514	9.12554	8.97053	NM_029929	Vps33a	vacuolar protein sorting 33A (yeast)	5 F|5 64.0 cM	NM_029929	RefSeq	Mus musculus vacuolar protein sorting 33A (yeast) (Vps33a), mRNA.	chr5	-	123528757	123573015	GO:0006810 // GO:0006904 // GO:0015031 // GO:0016192 // GO:0030220 // GO:0032400 // GO:0032418 // GO:0043473 // GO:0048070	transport // vesicle docking involved in exocytosis // protein transport // vesicle-mediated transport // platelet formation // melanosome localization // lysosome localization // pigmentation // regulation of developmental pigmentation	0.830133	-1.20463	0.0192659
17412730	9.93528	9.55104	9.77139	9.29239	9.485	9.46953	NM_007386	Aco1	aconitase 1	4 A5|4 20.9 cM	NM_007386	RefSeq	Mus musculus aconitase 1 (Aco1), mRNA.	chr4	+	40143081	40199009	GO:0006099 // GO:0006101 // GO:0006417 // GO:0006879 // GO:0006879 // GO:0006879 // GO:0008152 // GO:0009791 // GO:0010040 // GO:0010468 // GO:0050892	tricarboxylic acid cycle // citrate metabolic process // regulation of translation // cellular iron ion homeostasis // cellular iron ion homeostasis // cellular iron ion homeostasis // metabolic process // post-embryonic development // response to iron(II) ion // regulation of gene expression // intestinal absorption	0.788488	-1.26825	0.0192935
17516074	6.68907	6.56893	6.10293	6.1071	6.1727	6.05215	NM_027102	Esam	endothelial cell-specific adhesion molecule	9|9 B	NM_027102	RefSeq	Mus musculus endothelial cell-specific adhesion molecule (Esam), mRNA.	chr9	+	37528078	37538516	GO:0007155 // GO:0007156 // GO:0016337 // GO:0016338	cell adhesion // homophilic cell adhesion // cell-cell adhesion // calcium-independent cell-cell adhesion	0.777299	-1.28651	0.0193192
17268611	7.06833	6.91128	7.11228	6.66542	6.65412	6.91007	NM_026186	Cwc25	CWC25 spliceosome-associated protein homolog (S. cerevisiae)	11 D|11	NM_026186	RefSeq	Mus musculus CWC25 spliceosome-associated protein homolog (S. cerevisiae) (Cwc25), mRNA.	chr11	-	97745470	97766613	GO:0008150	biological_process	0.820712	-1.21845	0.0193548
17517532	5.07738	5.00743	5.02273	4.72333	4.73679	4.81686	NM_027397	Isl2	insulin related protein 2 (islet 2)	9|9 C	NM_027397	RefSeq	Mus musculus insulin related protein 2 (islet 2) (Isl2), mRNA.	chr9	+	55538672	55546180	GO:0006355 // GO:0007275 // GO:0021520 // GO:0021524 // GO:0021524 // GO:0031290 // GO:0045665 // GO:0045665 // GO:0048663 // GO:0048663	regulation of transcription, DNA-dependent // multicellular organismal development // spinal cord motor neuron cell fate specification // visceral motor neuron differentiation // visceral motor neuron differentiation // retinal ganglion cell axon guidance // negative regulation of neuron differentiation // negative regulation of neuron differentiation // neuron fate commitment // neuron fate comm…	0.825551	-1.21131	0.0193746
17548685	6.98468	7.01923	7.13531	6.12828	6.35565	7.05987	AK048262	Gm20310	predicted gene, 20310	---	AK048262	GenBank HTC	Mus musculus 16 days embryo head cDNA, RIKEN full-length enriched library, clone:C130044B04 product:hypothetical protein, full insert sequence.	chr8	-	80797958	80799803	---	---	0.718644	-1.39151	0.0194054
17439901	8.9442	9.07195	9.43984	8.85043	8.61021	8.87569	NM_001033550	Lrrc8b	leucine rich repeat containing 8 family, member B	5 E5|5	NM_001033550	RefSeq	Mus musculus leucine rich repeat containing 8 family, member B (Lrrc8b), mRNA.	chr5	+	105415775	105486189	GO:0008150	biological_process	0.766311	-1.30495	0.0196057
17441952	8.76031	8.59284	8.70101	8.31495	8.41532	8.46933	NM_028227	Brap	BRCA1 associated protein	5 F|5	NM_028227	RefSeq	Mus musculus BRCA1 associated protein (Brap), mRNA.	chr5	+	121660563	121687248	GO:0000165 // GO:0007265 // GO:0009968 // GO:0016567	MAPK cascade // Ras protein signal transduction // negative regulation of signal transduction // protein ubiquitination	0.820685	-1.21849	0.0196357
17308349	8.89398	8.82129	8.66117	8.36451	8.73874	8.41825	NM_025945	Polr3d	polymerase (RNA) III (DNA directed) polypeptide D	14 D2|14	NM_025945	RefSeq	Mus musculus polymerase (RNA) III (DNA directed) polypeptide D (Polr3d), transcript variant 1, mRNA.	chr14	-	70438748	70443471	GO:0006351 // GO:0006383 // GO:0009615 // GO:0032728 // GO:0045087 // GO:0045089	transcription, DNA-dependent // transcription from RNA polymerase III promoter // response to virus // positive regulation of interferon-beta production // innate immune response // positive regulation of innate immune response	0.82442	-1.21297	0.0197754
17506718	6.91225	6.80718	6.82141	5.33566	5.56695	6.87735	NR_035493	Mir1967	microRNA 1967	---	NR_035493	RefSeq	Mus musculus microRNA 1967 (Mir1967), microRNA.	chr8	+	124022641	124022722	---	---	0.594318	-1.6826	0.0198623
17405208	7.74155	7.4932	7.24613	6.67147	7.13855	7.40955	NM_172862	Frem2	Fras1 related extracellular matrix protein 2	3 C|3 29.9 cM	NM_172862	RefSeq	Mus musculus Fras1 related extracellular matrix protein 2 (Frem2), mRNA.	chr3	-	53513938	53657355	GO:0002009 // GO:0007154 // GO:0007155 // GO:0007156 // GO:0007275 // GO:0048839	morphogenesis of an epithelium // cell communication // cell adhesion // homophilic cell adhesion // multicellular organismal development // inner ear development	0.756153	-1.32248	0.0199566
17547915	6.42208	6.60487	7.64389	5.89802	6.10664	7.07327	AK159040	9130004J05Rik	RIKEN cDNA 9130004J05 gene	15|15	AK159040	GenBank HTC	Mus musculus visual cortex cDNA, RIKEN full-length enriched library, clone:K530042C18 product:RIKEN cDNA 9130004J05 gene, full insert sequence.	chr15	-	64286454	64289258	---	---	0.687072	-1.45545	0.019981

## Sheet: shMsl1_Upregulated genes
Probe Set ID	Rep1_shcontrol MoGene2 Signal	Rep2_shcontrol MoGene2 Signal	Rep3_shcontrol MoGene2 Signal	Rep1_shMsl1 MoGene2 Signal	Rep2_shMsl1 MoGene2 Signal	Rep3_shMsl1 MoGene2 Signal	Gene Accession	Gene Symbol	Gene Description	Cytoband	mRNA Accession	mRNA Source	mRna - Description	Chromosome	Strand	Start	Stop	GO Biological Process ID	GO Biological Process Term	FC	FC-sign	f-Value
17512342	6.33988	5.9604	6.28521	6.79088	6.79972	6.1935	ENSMUST00000034359	Tradd	TNFRSF1A-associated via death domain	8 D3|8 51.0 cM	ENSMUST00000034359	ENSEMBL	cdna:known chromosome:NCBIM37:8:107782186:107788509:-1 gene:ENSMUSG00000031887 gene_biotype:protein_coding transcript_biotype:protein_coding	chr8	-	105258286	105264609	GO:0006915 // GO:0006917 // GO:0007165 // GO:0042981 // GO:0043123 // GO:0051291 // GO:0051798 // GO:0097191	apoptotic process // induction of apoptosis // signal transduction // regulation of apoptotic process // positive regulation of I-kappaB kinase/NF-kappaB cascade // protein heterooligomerization // positive regulation of hair follicle development // extrinsic apoptotic signaling pathway	1.33474	1.33474	0.975136
17547554	6.55661	6.50715	6.32264	6.75791	6.74709	6.58829	NM_025551 // NM_025551	Ndufa12 // Ndufa12	NADH dehydrogenase (ubiquinone) 1 alpha subcomplex, 12 // NADH dehydrogenase (ubiquinone) 1 alpha subcomplex, 12	10|10 F // 10|10 F	NM_025551 // NM_025551	RefSeq // RefSeq	Mus musculus NADH dehydrogenase (ubiquinone) 1 alpha subcomplex, 12 (Ndufa12), nuclear gene encoding mitochondrial protein, mRNA. // Mus musculus NADH dehydrogenase (ubiquinone) 1 alpha subcomplex, 12 (Ndufa12), nuclear gene encoding mitochondrial protein, mRNA.	chr10	-	94203324	94220951	GO:0006810 // GO:0006979 // GO:0022900 // GO:0006810 // GO:0006979 // GO:0022900	transport // response to oxidative stress // electron transport chain // transport // response to oxidative stress // electron transport chain	1.17627	1.17627	0.975193
17305028	5.75044	5.63057	5.26732	5.79929	5.98511	5.76933	ENSMUST00000052126	Fam25c	family with sequence similarity 25, member C	14 B|14	ENSMUST00000052126	ENSEMBL	cdna:known chromosome:NCBIM37:14:35165067:35168619:-1 gene:ENSMUSG00000043681 gene_biotype:protein_coding transcript_biotype:protein_coding	chr14	-	34351881	34355433	GO:0008150	biological_process	1.2233	1.2233	0.975249
17377857	5.92463	5.67797	5.4536	6.05901	5.98418	5.84735	BC020535	BC020535	cDNA sequence BC020535	2 H1|2	BC020535	GenBank	Mus musculus cDNA sequence BC020535, mRNA (cDNA clone MGC:19360 IMAGE:4240594), complete cds.	chr2	+	153065955	153081735	GO:0008150	biological_process	1.20407	1.20407	0.975254
17238064	8.28195	8.11437	8.3141	8.55485	8.72446	8.33327	NM_009284	Stat6	signal transducer and activator of transcription 6	10 D3|10 70.0 cM	NM_009284	RefSeq	Mus musculus signal transducer and activator of transcription 6 (Stat6), mRNA.	chr10	+	127642986	127660987	GO:0000122 // GO:0000122 // GO:0002296 // GO:0002829 // GO:0006351 // GO:0006355 // GO:0007165 // GO:0007165 // GO:0019221 // GO:0034097 // GO:0042127 // GO:0045944 // GO:0045944 // GO:0045944 // GO:0048295	negative regulation of transcription from RNA polymerase II promoter // negative regulation of transcription from RNA polymerase II promoter // T-helper 1 cell lineage commitment // negative regulation of type 2 immune response // transcription, DNA-dependent // regulation of transcription, DNA-dependent // signal transduction // signal transduction // cytokine-mediated signaling pathway // respo…	1.23707	1.23707	0.975269
17421432	9.9268	10.8651	10.7313	11.3548	10.3257	11.1297	NM_001085522	Gm13251	predicted gene 13251	4 E1|4	NM_001085522	RefSeq	Mus musculus predicted gene 13251 (Gm13251), mRNA.	chr4	+	146449030	146469440	GO:0008150	biological_process	1.35354	1.35354	0.975297
17366754	9.34834	9.09788	9.70291	9.66669	9.66715	9.83388	NR_035408 // NR_035408	Mir669a-1 // Mir669a-1	microRNA 669a-1 // microRNA 669a-1	2|2 // 2|2	NR_035408 // NR_035408	RefSeq // RefSeq	Mus musculus microRNA 669a-1 (Mir669a-1), microRNA. // Mus musculus microRNA 669a-1 (Mir669a-1), microRNA.	chr2	+	10476853	10476949	GO:0010468 // GO:2001015 // GO:0010468 // GO:2001015	regulation of gene expression // negative regulation of skeletal muscle cell differentiation // regulation of gene expression // negative regulation of skeletal muscle cell differentiation	1.24848	1.24848	0.975384
17503705	5.8996	6.13911	6.04001	6.51756	6.31064	6.11554	XR_108020	Gm3134	predicted gene 3134	8 C3|8	XR_108020	RefSeq	PREDICTED: Mus musculus predicted gene 3134 (Gm3134), miscRNA.	chr8	+	89041302	89057672	---	---	1.22633	1.22633	0.975392
17366766	9.34834	9.09788	9.70291	9.66669	9.66715	9.83388	NR_035408 // NR_035408	Mir669a-1 // Mir669a-1	microRNA 669a-1 // microRNA 669a-1	2|2 // 2|2	NR_035408 // NR_035408	RefSeq // RefSeq	Mus musculus microRNA 669a-1 (Mir669a-1), microRNA. // Mus musculus microRNA 669a-1 (Mir669a-1), microRNA.	chr2	+	10479311	10479407	GO:0010468 // GO:2001015 // GO:0010468 // GO:2001015	regulation of gene expression // negative regulation of skeletal muscle cell differentiation // regulation of gene expression // negative regulation of skeletal muscle cell differentiation	1.24848	1.24848	0.975393
17366776	9.34834	9.09788	9.70291	9.66669	9.66715	9.83388	NR_035408 // NR_035408	Mir669a-1 // Mir669a-1	microRNA 669a-1 // microRNA 669a-1	2|2 // 2|2	NR_035408 // NR_035408	RefSeq // RefSeq	Mus musculus microRNA 669a-1 (Mir669a-1), microRNA. // Mus musculus microRNA 669a-1 (Mir669a-1), microRNA.	chr2	+	10481757	10481853	GO:0010468 // GO:2001015 // GO:0010468 // GO:2001015	regulation of gene expression // negative regulation of skeletal muscle cell differentiation // regulation of gene expression // negative regulation of skeletal muscle cell differentiation	1.24848	1.24848	0.975401
17366786	9.34834	9.09788	9.70291	9.66669	9.66715	9.83388	NR_035408 // NR_035408	Mir669a-1 // Mir669a-1	microRNA 669a-1 // microRNA 669a-1	2|2 // 2|2	NR_035408 // NR_035408	RefSeq // RefSeq	Mus musculus microRNA 669a-1 (Mir669a-1), microRNA. // Mus musculus microRNA 669a-1 (Mir669a-1), microRNA.	chr2	+	10484192	10484288	GO:0010468 // GO:2001015 // GO:0010468 // GO:2001015	regulation of gene expression // negative regulation of skeletal muscle cell differentiation // regulation of gene expression // negative regulation of skeletal muscle cell differentiation	1.24848	1.24848	0.97541
17366798	9.34834	9.09788	9.70291	9.66669	9.66715	9.83388	NR_035408 // NR_035408	Mir669a-1 // Mir669a-1	microRNA 669a-1 // microRNA 669a-1	2|2 // 2|2	NR_035408 // NR_035408	RefSeq // RefSeq	Mus musculus microRNA 669a-1 (Mir669a-1), microRNA. // Mus musculus microRNA 669a-1 (Mir669a-1), microRNA.	chr2	+	10486649	10486745	GO:0010468 // GO:2001015 // GO:0010468 // GO:2001015	regulation of gene expression // negative regulation of skeletal muscle cell differentiation // regulation of gene expression // negative regulation of skeletal muscle cell differentiation	1.24848	1.24848	0.975418
17366822	9.34834	9.09788	9.70291	9.66669	9.66715	9.83388	NR_035408 // NR_035408	Mir669a-1 // Mir669a-1	microRNA 669a-1 // microRNA 669a-1	2|2 // 2|2	NR_035408 // NR_035408	RefSeq // RefSeq	Mus musculus microRNA 669a-1 (Mir669a-1), microRNA. // Mus musculus microRNA 669a-1 (Mir669a-1), microRNA.	chr2	+	10491562	10491658	GO:0010468 // GO:2001015 // GO:0010468 // GO:2001015	regulation of gene expression // negative regulation of skeletal muscle cell differentiation // regulation of gene expression // negative regulation of skeletal muscle cell differentiation	1.24848	1.24848	0.975427
17366834	9.34834	9.09788	9.70291	9.66669	9.66715	9.83388	NR_035408 // NR_035408	Mir669a-1 // Mir669a-1	microRNA 669a-1 // microRNA 669a-1	2|2 // 2|2	NR_035408 // NR_035408	RefSeq // RefSeq	Mus musculus microRNA 669a-1 (Mir669a-1), microRNA. // Mus musculus microRNA 669a-1 (Mir669a-1), microRNA.	chr2	+	10494024	10494120	GO:0010468 // GO:2001015 // GO:0010468 // GO:2001015	regulation of gene expression // negative regulation of skeletal muscle cell differentiation // regulation of gene expression // negative regulation of skeletal muscle cell differentiation	1.24848	1.24848	0.975435
17366858	9.34834	9.09788	9.70291	9.66669	9.66715	9.83388	NR_035408 // NR_035408	Mir669a-1 // Mir669a-1	microRNA 669a-1 // microRNA 669a-1	2|2 // 2|2	NR_035408 // NR_035408	RefSeq // RefSeq	Mus musculus microRNA 669a-1 (Mir669a-1), microRNA. // Mus musculus microRNA 669a-1 (Mir669a-1), microRNA.	chr2	+	10498907	10499003	GO:0010468 // GO:2001015 // GO:0010468 // GO:2001015	regulation of gene expression // negative regulation of skeletal muscle cell differentiation // regulation of gene expression // negative regulation of skeletal muscle cell differentiation	1.24848	1.24848	0.975444
17366870	9.34834	9.09788	9.70291	9.66669	9.66715	9.83388	NR_035408 // NR_035408	Mir669a-1 // Mir669a-1	microRNA 669a-1 // microRNA 669a-1	2|2 // 2|2	NR_035408 // NR_035408	RefSeq // RefSeq	Mus musculus microRNA 669a-1 (Mir669a-1), microRNA. // Mus musculus microRNA 669a-1 (Mir669a-1), microRNA.	chr2	+	10501335	10501431	GO:0010468 // GO:2001015 // GO:0010468 // GO:2001015	regulation of gene expression // negative regulation of skeletal muscle cell differentiation // regulation of gene expression // negative regulation of skeletal muscle cell differentiation	1.24848	1.24848	0.975452
17366882	9.34834	9.09788	9.70291	9.66669	9.66715	9.83388	NR_035408 // NR_035408	Mir669a-1 // Mir669a-1	microRNA 669a-1 // microRNA 669a-1	2|2 // 2|2	NR_035408 // NR_035408	RefSeq // RefSeq	Mus musculus microRNA 669a-1 (Mir669a-1), microRNA. // Mus musculus microRNA 669a-1 (Mir669a-1), microRNA.	chr2	+	10503787	10503883	GO:0010468 // GO:2001015 // GO:0010468 // GO:2001015	regulation of gene expression // negative regulation of skeletal muscle cell differentiation // regulation of gene expression // negative regulation of skeletal muscle cell differentiation	1.24848	1.24848	0.975461
17366908	9.34834	9.09788	9.70291	9.66669	9.66715	9.83388	NR_035408 // NR_035408	Mir669a-1 // Mir669a-1	microRNA 669a-1 // microRNA 669a-1	2|2 // 2|2	NR_035408 // NR_035408	RefSeq // RefSeq	Mus musculus microRNA 669a-1 (Mir669a-1), microRNA. // Mus musculus microRNA 669a-1 (Mir669a-1), microRNA.	chr2	+	10510164	10510260	GO:0010468 // GO:2001015 // GO:0010468 // GO:2001015	regulation of gene expression // negative regulation of skeletal muscle cell differentiation // regulation of gene expression // negative regulation of skeletal muscle cell differentiation	1.24848	1.24848	0.975469
17366920	9.34834	9.09788	9.70291	9.66669	9.66715	9.83388	NR_035408 // NR_035408	Mir669a-1 // Mir669a-1	microRNA 669a-1 // microRNA 669a-1	2|2 // 2|2	NR_035408 // NR_035408	RefSeq // RefSeq	Mus musculus microRNA 669a-1 (Mir669a-1), microRNA. // Mus musculus microRNA 669a-1 (Mir669a-1), microRNA.	chr2	+	10512203	10512299	GO:0010468 // GO:2001015 // GO:0010468 // GO:2001015	regulation of gene expression // negative regulation of skeletal muscle cell differentiation // regulation of gene expression // negative regulation of skeletal muscle cell differentiation	1.24848	1.24848	0.975478
17488458	8.77584	8.88777	9.20543	9.1984	9.50392	9.19745	ENSMUST00000051241	Zfp36	zinc finger protein 36	7 A3|7 10.2 cM	ENSMUST00000051241	ENSEMBL	cdna:known chromosome:NCBIM37:7:29161803:29164274:-1 gene:ENSMUSG00000044786 gene_biotype:protein_coding transcript_biotype:protein_coding	chr7	-	28376784	28379255	GO:0000122 // GO:0000122 // GO:0000288 // GO:0000289 // GO:0006357 // GO:0006402 // GO:0006950 // GO:0007243 // GO:0032680 // GO:0043488 // GO:0045638 // GO:0050728 // GO:0050779 // GO:0060213 // GO:0070935	negative regulation of transcription from RNA polymerase II promoter // negative regulation of transcription from RNA polymerase II promoter // nuclear-transcribed mRNA catabolic process, deadenylation-dependent decay // nuclear-transcribed mRNA poly(A) tail shortening // regulation of transcription from RNA polymerase II promoter // mRNA catabolic process // response to stress // intracellular p…	1.2651	1.2651	0.975487
17405724	5.33593	5.16216	4.99984	5.44128	5.50742	5.28086	ENSMUST00000177348	Shox2	short stature homeobox 2	3 E3-F1|3 31.6 cM	ENSMUST00000177348	ENSEMBL	cdna:known chromosome:NCBIM37:3:66775217:66785693:-1 gene:ENSMUSG00000093425 gene_biotype:protein_coding transcript_biotype:protein_coding	chr3	-	66971727	66981771	GO:0000122 // GO:0001649 // GO:0002053 // GO:0002063 // GO:0003170 // GO:0003209 // GO:0006355 // GO:0007275 // GO:0030326 // GO:0032330 // GO:0045880 // GO:0045944 // GO:0048557 // GO:0048598 // GO:0048743 // GO:0050772 // GO:0060272 // GO:0060351 // GO:0060415 // GO:2000172	negative regulation of transcription from RNA polymerase II promoter // osteoblast differentiation // positive regulation of mesenchymal cell proliferation // chondrocyte development // heart valve development // cardiac atrium morphogenesis // regulation of transcription, DNA-dependent // multicellular organismal development // embryonic limb morphogenesis // regulation of chondrocyte differenti…	1.18136	1.18136	0.975546
17486489	7.17811	7.66981	6.53047	8.06217	7.76552	6.96279	NM_001100186	Zscan4d	zinc finger and SCAN domain containing 4D	7 A1|7	NM_001100186	RefSeq	Mus musculus zinc finger and SCAN domain containing 4D (Zscan4d), mRNA.	chr7	-	11161643	11166148	GO:0006351 // GO:0006355 // GO:0008150 // GO:0016032	transcription, DNA-dependent // regulation of transcription, DNA-dependent // biological_process // viral reproduction	1.38268	1.38268	0.975546
17361164	9.47631	9.72872	9.69612	9.71542	10.0675	10.0302	NM_011237	Rad9	RAD9 homolog (S. pombe)	19 A|19	NM_011237	RefSeq	Mus musculus RAD9 homolog (S. pombe) (Rad9), mRNA.	chr19	-	4195198	4201603	GO:0000075 // GO:0000077 // GO:0000077 // GO:0006281 // GO:0006974 // GO:0009314 // GO:0043065 // GO:0071479	cell cycle checkpoint // DNA damage checkpoint // DNA damage checkpoint // DNA repair // response to DNA damage stimulus // response to radiation // positive regulation of apoptotic process // cellular response to ionizing radiation	1.2381	1.2381	0.975605
17518982	4.59905	4.51427	4.24114	4.75307	4.86592	4.50519	NR_040765	B230323A14Rik	RIKEN cDNA B230323A14 gene	9|9	NR_040765	RefSeq	Mus musculus RIKEN cDNA B230323A14 gene (B230323A14Rik), non-coding RNA.	chr9	+	69758740	69830845	GO:0008150	biological_process	1.1945	1.1945	0.975662
17541322	4.81358	4.64814	4.86447	5.08483	5.23929	4.89038	NM_175539	Dcaf12l2	DDB1 and CUL4 associated factor 12-like 2	X A4|X	NM_175539	RefSeq	Mus musculus DDB1 and CUL4 associated factor 12-like 2 (Dcaf12l2), mRNA.	chrX	-	44365457	44368342	GO:0008150	biological_process	1.23132	1.23132	0.975687
17491335	3.68196	3.92337	3.79713	4.19685	4.23876	3.83201	NM_153067	Mrgpra3	MAS-related GPR, member A3	7 B4|7	NM_153067	RefSeq	Mus musculus MAS-related GPR, member A3 (Mrgpra3), mRNA.	chr7	-	47588950	47601372	GO:0006953 // GO:0007165 // GO:0007186 // GO:0008150	acute-phase response // signal transduction // G-protein coupled receptor signaling pathway // biological_process	1.22793	1.22793	0.975698
17432247	7.145	7.2132	7.44401	7.7351	7.8805	7.22997	NM_145987	Tmem82	transmembrane protein 82	4 E1|4	NM_145987	RefSeq	Mus musculus transmembrane protein 82 (Tmem82), mRNA.	chr4	-	141614233	141618633	GO:0008150	biological_process	1.29044	1.29044	0.97575
17293813	7.35925	7.58505	7.54272	8.38874	7.48993	7.94146	XR_141165	LOC100861733	zinc finger protein 709-like	---	XR_141165	RefSeq	PREDICTED: Mus musculus zinc finger protein 709-like (LOC100861733), miscRNA.	chr13	-	66225588	66808454	---	---	1.40188	1.40188	0.975807
17339499	11.2484	10.8673	11.1922	12.7796	11.1169	11.4482	NR_028551	Snord53	small nucleolar RNA, C/D box 53	17|17	NR_028551	RefSeq	Mus musculus small nucleolar RNA, C/D box 53 (Snord53), small nucleolar RNA.	chr17	+	71640879	71640956	GO:0008150	biological_process	1.81404	1.81404	0.975877
17372351	4.84675	4.7463	4.64356	4.93541	5.32571	4.86656	NM_010894 // NM_010894	Neurod1 // Neurod1	neurogenic differentiation 1 // neurogenic differentiation 1	2 C3|2 46.0 cM // 2 C3|2 46.0 cM	NM_010894 // NM_010894	RefSeq // RefSeq	Mus musculus neurogenic differentiation 1 (Neurod1), mRNA. // Mus musculus neurogenic differentiation 1 (Neurod1), mRNA.	chr2	+	79453985	79461107	GO:0003326 // GO:0003329 // GO:0006351 // GO:0006355 // GO:0006913 // GO:0007263 // GO:0007275 // GO:0007399 // GO:0009749 // GO:0009952 // GO:0021542 // GO:0021542 // GO:0021549 // GO:0023019 // GO:0030073 // GO:0030154 // GO:0030902 // GO:0031018 // GO:0035881 // GO:0035883 // GO:0042593 // GO:0043010 // GO:0043065 // GO:0043066 // GO:0045165 // GO:0045597 // GO:0045666 // GO:0045666 // GO:0045…	pancreatic A cell fate commitment // pancreatic PP cell fate commitment // transcription, DNA-dependent // regulation of transcription, DNA-dependent // nucleocytoplasmic transport // nitric oxide mediated signal transduction // multicellular organismal development // nervous system development // response to glucose stimulus // anterior/posterior pattern specification // dentate gyrus developmen…	1.23902	1.23902	0.975904
17541703	7.9426	7.63519	5.78971	9.96106	8.57272	5.9426	NR_030548	Mir18b	microRNA 18b	X|X	NR_030548	RefSeq	Mus musculus microRNA 18b (Mir18b), microRNA.	chrX	-	52742331	52742413	GO:0043066	negative regulation of apoptotic process	2.8772	2.8772	0.975912
17269415	8.31909	8.04516	7.04527	8.51947	8.79992	7.56367	NM_010663	Krt17	keratin 17	11 D|11 58.7 cM	NM_010663	RefSeq	Mus musculus keratin 17 (Krt17), mRNA.	chr11	-	100256217	100261029	GO:0002009 // GO:0007165 // GO:0030307 // GO:0031424 // GO:0045109 // GO:0045727 // GO:0051798	morphogenesis of an epithelium // signal transduction // positive regulation of cell growth // keratinization // intermediate filament organization // positive regulation of translation // positive regulation of hair follicle development	1.40002	1.40002	0.975954
17243093	9.35312	9.37741	9.054	9.5138	9.82985	9.34596	NM_023900	Plekhj1	pleckstrin homology domain containing, family J member 1	10 C1|10	NM_023900	RefSeq	Mus musculus pleckstrin homology domain containing, family J member 1 (Plekhj1), mRNA.	chr10	-	80796099	80798626	GO:0008150	biological_process	1.23844	1.23844	0.976017
17293806	7.99533	8.25582	8.04057	8.41705	8.22699	8.47505	NM_183119	2410141K09Rik	RIKEN cDNA 2410141K09 gene	13 B3|13	NM_183119	RefSeq	Mus musculus RIKEN cDNA 2410141K09 gene (2410141K09Rik), mRNA.	chr13	-	65590293	65591561	GO:0008150	biological_process	1.21006	1.21006	0.976059
17440130	9.39731	9.04192	8.98853	11.0616	9.33241	9.27348	ENSMUST00000140659 // ENSMUST00000140659	Rpl5 // Gm14217	ribosomal protein L5 // predicted gene 14217	5|5 58.5 cM // 2 H1|2	ENSMUST00000140659	ENSEMBL	cdna:known chromosome:NCBIM37:5:108333133:108337069:1 gene:ENSMUSG00000058558 gene_biotype:protein_coding transcript_biotype:retained_intron	chr5	+	107904555	107904648	GO:0006364 // GO:0006412 // GO:0042273	rRNA processing // translation // ribosomal large subunit biogenesis	1.98955	1.98955	0.976064
17374807	7.98173	7.81771	5.69616	8.27196	8.43675	6.30893	ENSMUST00000028780	Chac1	ChaC, cation transport regulator 1	2 E5|2	ENSMUST00000028780	ENSEMBL	cdna:known chromosome:NCBIM37:2:119176965:119180117:1 gene:ENSMUSG00000027313 gene_biotype:protein_coding transcript_biotype:protein_coding	chr2	+	119351229	119354381	GO:0006915 // GO:0006986 // GO:0007219 // GO:0007399 // GO:0010955 // GO:0022008 // GO:0045746 // GO:0070059	apoptotic process // response to unfolded protein // Notch signaling pathway // nervous system development // negative regulation of protein processing // neurogenesis // negative regulation of Notch signaling pathway // intrinsic apoptotic signaling pathway in response to endoplasmic reticulum stress	1.38597	1.38597	0.976082
17547803	9.41901	9.42295	9.14591	9.72186	9.71398	9.35104	XM_887100	Gm6340	predicted pseudogene 6340	14 B|14	XM_887100	RefSeq	PREDICTED: Mus musculus predicted pseudogene 6340 (Gm6340), mRNA.	chr14	+	33213159	33213395	---	---	1.20639	1.20639	0.97609
17474547	7.58879	7.71185	7.09429	8.06684	8.31736	7.26362	NM_013648	Rtn2	reticulon 2 (Z-band associated protein)	7 A3|7 4.0 cM	NM_013648	RefSeq	Mus musculus reticulon 2 (Z-band associated protein) (Rtn2), transcript variant B, mRNA.	chr7	+	19282662	19296164	---	---	1.37487	1.37487	0.976092
17430307	5.87435	5.98008	5.30097	6.16979	6.14322	5.85292	NM_001130419	Hpca	hippocalcin	4|4 D2-D3	NM_001130419	RefSeq	Mus musculus hippocalcin (Hpca), mRNA.	chr4	-	129111570	129122036	GO:0048839	inner ear development	1.24355	1.24355	0.976167
17430276	7.47541	7.32258	7.61763	7.83542	7.93279	7.54833	NM_001081098	Zfp362	zinc finger protein 362	4 D2.2|4	NM_001081098	RefSeq	Mus musculus zinc finger protein 362 (Zfp362), mRNA.	chr4	-	128773085	128806112	GO:0008150	biological_process	1.23484	1.23484	0.976205
17290865	8.08372	7.95242	7.72884	8.25289	8.58203	7.89607	NM_134065	Epdr1	ependymin related protein 1 (zebrafish)	13 A2|13	NM_134065	RefSeq	Mus musculus ependymin related protein 1 (zebrafish) (Epdr1), mRNA.	chr13	-	19591708	19619830	GO:0007160 // GO:0008150	cell-matrix adhesion // biological_process	1.26719	1.26719	0.976214
17254974	6.53279	7.17915	6.40353	7.6864	7.43831	6.45577	ENSMUST00000169853 // ENSMUST00000169853	Msi2 // Msi2	Musashi homolog 2 (Drosophila) // Musashi homolog 2 (Drosophila)	11 C|11 // 11 C|11	ENSMUST00000169853 // ENSMUST00000169853	ENSEMBL // ENSEMBL	cdna:known chromosome:NCBIM37:11:88156103:88535778:-1 gene:ENSMUSG00000069769 gene_biotype:protein_coding transcript_biotype:protein_coding // cdna:known chromosome:NCBIM37:11:88156103:88535778:-1 gene:ENSMUSG00000069769 gene_biotype:protein_coding transcript_biotype:protein_coding	chr11	+	88342107	88342927	GO:0048864 // GO:0048864	stem cell development // stem cell development	1.45018	1.45018	0.976261
17370804	7.59686	7.92703	7.6883	8.48082	8.46865	7.63849	ENSMUST00000026219 // ENSMUST00000026219	Gm13540 // Bloc1s2	biogenesis of lysosome-related organelles complex-1, subunit 2 pseudogene // biogenesis of lysosome-related organelles complex-1, subunit 2	2 C1.1|2 // 19 C3|19	ENSMUST00000026219	ENSEMBL	cdna:known chromosome:NCBIM37:2:52475252:52476121:1 gene:ENSMUSG00000025201 gene_biotype:protein_coding transcript_biotype:protein_coding	chr2	+	52619732	52620601	GO:0045944 // GO:0008284 // GO:0042981 // GO:0045893	positive regulation of transcription from RNA polymerase II promoter // positive regulation of cell proliferation // regulation of apoptotic process // positive regulation of transcription, DNA-dependent	1.41595	1.41595	0.976262
17505501	7.17166	6.84769	6.85501	7.22851	7.26738	7.25809	NM_146215	Ftsjd1	FtsJ methyltransferase domain containing 1	8 E1|8	NM_146215	RefSeq	Mus musculus FtsJ methyltransferase domain containing 1 (Ftsjd1), mRNA.	chr8	+	110217960	110224489	GO:0008150 // GO:0032259	biological_process // methylation	1.21859	1.21859	0.976281
17446153	6.15941	5.98102	6.63659	6.29781	6.4772	7.18156	NM_001002897	Atg9b	autophagy related 9B	5 A3|5 9.0 cM	NM_001002897	RefSeq	Mus musculus autophagy related 9B (Atg9b), mRNA.	chr5	-	24384181	24392143	GO:0000045 // GO:0006914	autophagic vacuole assembly // autophagy	1.33651	1.33651	0.976296
17502011	6.02106	6.13391	5.56907	6.31884	6.74055	5.82942	NM_001195253	Gm3336	predicted gene 3336	8|8	NM_001195253	RefSeq	Mus musculus predicted gene 3336 (Gm3336), mRNA.	chr8	+	70718543	70722635	GO:0008150	biological_process	1.3339	1.3339	0.97632
17264996	7.71859	7.68965	7.9515	8.06393	7.90943	8.15937	NM_031880	Tnk1	tyrosine kinase, non-receptor, 1	11 B3|11	NM_031880	RefSeq	Mus musculus tyrosine kinase, non-receptor, 1 (Tnk1), mRNA.	chr11	-	69850563	69858730	GO:0006468 // GO:0016310 // GO:0030308 // GO:0046580 // GO:0046777 // GO:0046777	protein phosphorylation // phosphorylation // negative regulation of cell growth // negative regulation of Ras protein signal transduction // protein autophosphorylation // protein autophosphorylation	1.19455	1.19455	0.976338
17444913	5.55547	6.08962	4.98727	6.39193	6.45672	5.18773	NR_028285	2210417A02Rik	RIKEN cDNA 2210417A02 gene	5 G3|5	NR_028285	RefSeq	Mus musculus RIKEN cDNA 2210417A02 gene (2210417A02Rik), non-coding RNA.	chr5	+	148741840	148743139	---	---	1.41818	1.41818	0.976359
17251500	7.33186	7.38942	7.1169	7.56088	7.65334	7.36485	NM_028005	2310047M10Rik	RIKEN cDNA 2310047M10 gene	11 B3|11	NM_028005	RefSeq	Mus musculus RIKEN cDNA 2310047M10 gene (2310047M10Rik), mRNA.	chr11	+	69059775	69061576	GO:0008150	biological_process	1.18692	1.18692	0.976367
17443353	7.27179	7.17776	6.62525	7.46338	7.69882	6.97757	NM_011776	Zp3	zona pellucida glycoprotein 3	5 G2|5 77.0 cM	NM_011776	RefSeq	Mus musculus zona pellucida glycoprotein 3 (Zp3), mRNA.	chr5	+	135980099	135988624	GO:0001809 // GO:0001825 // GO:0002455 // GO:0002687 // GO:0002922 // GO:0006828 // GO:0006886 // GO:0007339 // GO:0007339 // GO:0007339 // GO:0007339 // GO:0007339 // GO:0010513 // GO:0032234 // GO:0032236 // GO:0032729 // GO:0032753 // GO:0035556 // GO:0035556 // GO:0035803 // GO:0042102 // GO:0045860 // GO:0045892 // GO:0045893 // GO:0048015 // GO:0048599 // GO:0050729 // GO:0051897 // GO:0070…	positive regulation of type IV hypersensitivity // blastocyst formation // humoral immune response mediated by circulating immunoglobulin // positive regulation of leukocyte migration // positive regulation of humoral immune response // manganese ion transport // intracellular protein transport // binding of sperm to zona pellucida // binding of sperm to zona pellucida // binding of sperm to zona…	1.28198	1.28198	0.976404
17527883	8.01235	8.23343	8.17191	8.39205	8.44351	8.38367	NM_001146046	Lrrc49	leucine rich repeat containing 49	9 B|9	NM_001146046	RefSeq	Mus musculus leucine rich repeat containing 49 (Lrrc49), transcript variant 1, mRNA.	chr9	-	60569172	60688158	GO:0008150	biological_process	1.20118	1.20118	0.976425
17341547	7.05281	6.80163	6.37122	7.24119	7.26768	6.67942	NM_020293	Cldn9	claudin 9	17 A3.3|17	NM_020293	RefSeq	Mus musculus claudin 9 (Cldn9), mRNA.	chr17	-	23682584	23684026	---	---	1.24693	1.24693	0.976474
17277382	5.39636	5.34522	5.38767	5.77956	5.54913	5.60986	NM_172414	Fam164c	family with sequence similarity 164, member C	12 D2|12	NM_172414	RefSeq	Mus musculus family with sequence similarity 164, member C (Fam164c), mRNA.	chr12	+	85288591	85299358	GO:0008150	biological_process	1.20825	1.20825	0.976568
17532879	6.46669	6.28758	6.18863	6.68052	6.78972	6.30371	ENSMUST00000069520	Syp	synaptophysin	X A-D|X 1.5 cM	ENSMUST00000069520	ENSEMBL	cdna:known chromosome:NCBIM37:X:7215597:7230382:1 gene:ENSMUSG00000031144 gene_biotype:protein_coding transcript_biotype:protein_coding	chrX	+	7638471	7653256	GO:0006810 // GO:0006897 // GO:0006897 // GO:0007268 // GO:0048169 // GO:0048172 // GO:0071310 // GO:2000474	transport // endocytosis // endocytosis // synaptic transmission // regulation of long-term neuronal synaptic plasticity // regulation of short-term neuronal synaptic plasticity // cellular response to organic substance // regulation of opioid receptor signaling pathway	1.22007	1.22007	0.976569
17473463	7.46408	7.40484	6.93883	7.68515	7.82359	7.24759	NM_146178	Ccdc106	coiled-coil domain containing 106	7 A1|7	NM_146178	RefSeq	Mus musculus coiled-coil domain containing 106 (Ccdc106), mRNA.	chr7	+	5056152	5060785	GO:0008150	biological_process	1.24661	1.24661	0.976653
17330373	8.81426	8.72376	8.53236	9.03565	9.24489	8.67918	NM_007414	Adprh	ADP-ribosylarginine hydrolase	16|16 B4	NM_007414	RefSeq	Mus musculus ADP-ribosylarginine hydrolase (Adprh), mRNA.	chr16	-	38445399	38452689	GO:0006464 // GO:0006464 // GO:0051725	cellular protein modification process // cellular protein modification process // protein de-ADP-ribosylation	1.23992	1.23992	0.976668
17410376	10.6743	10.7154	10.8828	11.0834	10.8976	11.0561	NM_025509	Ostc	oligosaccharyltransferase complex subunit	3|3 H1	NM_025509	RefSeq	Mus musculus oligosaccharyltransferase complex subunit (Ostc), mRNA.	chr3	-	130695917	130709444	GO:0008150	biological_process	1.19276	1.19276	0.97671
17403114	4.24113	4.32492	4.15959	4.61351	4.82615	4.24017	NM_011996	Adh4	alcohol dehydrogenase 4 (class II), pi polypeptide	3|3 H2	NM_011996	RefSeq	Mus musculus alcohol dehydrogenase 4 (class II), pi polypeptide (Adh4), mRNA.	chr3	+	138415466	138430892	GO:0001523 // GO:0006066 // GO:0006067 // GO:0006069 // GO:0006081 // GO:0006081 // GO:0042375 // GO:0042572 // GO:0046164 // GO:0055114	retinoid metabolic process // alcohol metabolic process // ethanol metabolic process // ethanol oxidation // cellular aldehyde metabolic process // cellular aldehyde metabolic process // quinone cofactor metabolic process // retinol metabolic process // alcohol catabolic process // oxidation-reduction process	1.26259	1.26259	0.976766
17376063	4.68457	4.82059	4.72376	5.01966	5.00911	4.93066	NM_178404	Zc3h6	zinc finger CCCH type containing 6	2 F1|2	NM_178404	RefSeq	Mus musculus zinc finger CCCH type containing 6 (Zc3h6), mRNA.	chr2	+	128967402	129021756	GO:0008150	biological_process	1.18338	1.18338	0.976796
17234720	6.06603	6.0697	5.81242	6.21785	6.48897	6.0952	AJ487520	C330046G03Rik	RIKEN cDNA C330046G03 gene	10 C1|10	AJ487520	GenBank	Mus musculus mRNA for thrombospondin N-terminal domain/EPTP protein 1.	chr10	+	77829467	77887021	GO:0008150	biological_process	1.22198	1.22198	0.976863
17478044	6.89591	6.70702	6.32812	7.27603	7.54435	6.46252	ENSMUST00000069772	Tmem143	transmembrane protein 143	7 B4|7	ENSMUST00000069772	ENSEMBL	cdna:known chromosome:NCBIM37:7:53152311:53172783:1 gene:ENSMUSG00000002781 gene_biotype:protein_coding transcript_biotype:protein_coding	chr7	+	45896941	45917413	GO:0008150	biological_process	1.4144	1.4144	0.977
17397695	8.14325	8.37704	6.73221	8.66852	9.09211	7.06084	NM_028937	Sohlh2	spermatogenesis and oogenesis specific basic helix-loop-helix 2	3 C|3	NM_028937	RefSeq	Mus musculus spermatogenesis and oogenesis specific basic helix-loop-helix 2 (Sohlh2), mRNA.	chr3	+	55182028	55209957	GO:0006351 // GO:0006355 // GO:0007275 // GO:0007283 // GO:0030154 // GO:0048477	transcription, DNA-dependent // regulation of transcription, DNA-dependent // multicellular organismal development // spermatogenesis // cell differentiation // oogenesis	1.50543	1.50543	0.977041
17496338	6.12129	6.04162	6.00394	6.31232	6.3472	6.21753	ENSMUST00000058429	Il27	interleukin 27	7 F3|7	ENSMUST00000058429	ENSEMBL	cdna:known chromosome:NCBIM37:7:133732524:133738455:-1 gene:ENSMUSG00000044701 gene_biotype:protein_coding transcript_biotype:protein_coding	chr7	-	126589010	126594941	GO:0006954 // GO:0042129 // GO:0045078 // GO:0045087 // GO:0045625	inflammatory response // regulation of T cell proliferation // positive regulation of interferon-gamma biosynthetic process // innate immune response // regulation of T-helper 1 cell differentiation	1.17848	1.17848	0.977048
17482482	4.50968	4.47311	4.34907	4.65413	4.73278	4.76117	NR_024324	E130201H02Rik	Y box protein 1 pseudogene	7 F2|7	NR_024324	RefSeq	Mus musculus RIKEN cDNA E130201H02 gene (E130201H02Rik), non-coding RNA.	chr7	+	120597625	120598475	---	---	1.20678	1.20678	0.977069
17269322	5.82099	5.72396	5.80125	5.9257	6.18053	6.05273	NM_016880	Krt35	keratin 35	11 D|11	NM_016880	RefSeq	Mus musculus keratin 35 (Krt35), mRNA.	chr11	-	100092192	100096225	---	---	1.20921	1.20921	0.97708
17521218	10.4939	10.4128	10.2966	10.6342	10.7744	10.5351	NM_021567	Pcbp4	poly(rC) binding protein 4	9|9 F1-F2	NM_021567	RefSeq	Mus musculus poly(rC) binding protein 4 (Pcbp4), mRNA.	chr9	+	106453838	106464012	GO:0006977 // GO:0007050 // GO:0008630	DNA damage response, signal transduction by p53 class mediator resulting in cell cycle arrest // cell cycle arrest // DNA damage response, signal transduction resulting in induction of apoptosis	1.18747	1.18747	0.977091
17279509	10.0296	10.3393	10.9285	10.7269	10.5228	11.1695	NM_007763	Crip1	cysteine-rich protein 1 (intestinal)	12 F1|12 57.9 cM	NM_007763	RefSeq	Mus musculus cysteine-rich protein 1 (intestinal) (Crip1), mRNA.	chr12	+	113152012	113153879	GO:0006915 // GO:0006915 // GO:0010043 // GO:0010043 // GO:0071236 // GO:0071236 // GO:0071493 // GO:0071493	apoptotic process // apoptotic process // response to zinc ion // response to zinc ion // cellular response to antibiotic // cellular response to antibiotic // cellular response to UV-B // cellular response to UV-B	1.27495	1.27495	0.977114
17536933	7.19992	7.26356	5.96943	7.62309	7.74289	6.41885	NM_001142691	Dmrtc1c1	DMRT-like family C1c1	X D|X	NM_001142691	RefSeq	Mus musculus DMRT-like family C1c1 (Dmrtc1c1), mRNA.	chrX	+	102802963	102809942	GO:0008150	biological_process	1.36763	1.36763	0.977248
17543732	7.19992	7.26356	5.96943	7.62309	7.74289	6.41885	NM_001142691	Dmrtc1c1	DMRT-like family C1c1	X D|X	NM_001142691	RefSeq	Mus musculus DMRT-like family C1c1 (Dmrtc1c1), mRNA.	chrX	-	102847639	102854616	GO:0008150	biological_process	1.36763	1.36763	0.977256
17356434	8.87165	9.27438	9.10104	9.45866	9.66124	9.12136	NM_001253832	Fibp	fibroblast growth factor (acidic) intracellular binding protein	19 A|19	NM_001253832	RefSeq	Mus musculus fibroblast growth factor (acidic) intracellular binding protein (Fibp), transcript variant 1, mRNA.	chr19	+	5460607	5465052	GO:0008150	biological_process	1.26481	1.26481	0.977304
17263154	4.80988	4.81378	4.71463	5.77746	4.76825	5.65876	NM_001011861	Olfr331	olfactory receptor 331	11 B1.3|11	NM_001011861	RefSeq	Mus musculus olfactory receptor 331 (Olfr331), mRNA.	chr11	-	58501505	58510091	GO:0007186 // GO:0007608	G-protein coupled receptor signaling pathway // sensory perception of smell	1.60888	1.60888	0.977322
17366736	5.52379	5.56475	5.57017	5.66127	5.89031	5.92886	NR_037248 // NR_037248	Mir4660 // Mir4660	microRNA 4660 // microRNA 4660	2|2 8.22 cM // 2|2 8.22 cM	NR_037248 // NR_037248	RefSeq // RefSeq	Mus musculus microRNA 4660 (Mir4660), microRNA. // Mus musculus microRNA 4660 (Mir4660), microRNA.	chr2	+	10472540	10472623	---	---	1.21294	1.21294	0.977386
17344349	5.65113	5.4883	5.32655	5.80946	5.90329	5.52643	NM_001033366	Dpcr1	diffuse panbronchiolitis critical region 1 (human)	17 B1|17	NM_001033366	RefSeq	Mus musculus diffuse panbronchiolitis critical region 1 (human) (Dpcr1), mRNA.	chr17	-	35635752	35643695	GO:0008150	biological_process	1.19778	1.19778	0.977529
17309675	8.69861	8.87023	6.82771	9.32616	9.1998	7.42693	ENSMUST00000039118	Zic5	zinc finger protein of the cerebellum 5	14 E5|14	ENSMUST00000039118	ENSEMBL	cdna:known chromosome:NCBIM37:14:122856017:122864899:-1 gene:ENSMUSG00000041703 gene_biotype:protein_coding transcript_biotype:protein_coding	chr14	-	122456795	122465677	GO:0001843 // GO:0006355 // GO:0007275 // GO:0007399 // GO:0030154 // GO:0030900 // GO:0045893	neural tube closure // regulation of transcription, DNA-dependent // multicellular organismal development // nervous system development // cell differentiation // forebrain development // positive regulation of transcription, DNA-dependent	1.4062	1.4062	0.977672
17335726	7.38654	7.19682	7.40883	7.53658	7.6311	7.64341	NM_021332	Glp1r	glucagon-like peptide 1 receptor	17 A3.3|17 18.0 cM	NM_021332	RefSeq	Mus musculus glucagon-like peptide 1 receptor (Glp1r), mRNA.	chr17	+	30901840	30936510	GO:0007165 // GO:0007186 // GO:0007189 // GO:0007204 // GO:0007218 // GO:0007611 // GO:0007613 // GO:0007631 // GO:0008284 // GO:0008306 // GO:0009749 // GO:0019933 // GO:0030073 // GO:0032024 // GO:0043066 // GO:0043526 // GO:0045597 // GO:0045777 // GO:0045823 // GO:0045944 // GO:0046326 // GO:0046879 // GO:0051209 // GO:0051929	signal transduction // G-protein coupled receptor signaling pathway // adenylate cyclase-activating G-protein coupled receptor signaling pathway // elevation of cytosolic calcium ion concentration // neuropeptide signaling pathway // learning or memory // memory // feeding behavior // positive regulation of cell proliferation // associative learning // response to glucose stimulus // cAMP-mediate…	1.20636	1.20636	0.977692
17237912	5.52851	5.42802	5.66701	6.01054	5.89486	5.62052	NR_040660	A730063M14Rik	RIKEN cDNA A730063M14 gene	10 D3|10	NR_040660	RefSeq	Mus musculus uncharacterized LOC100504703 (LOC100504703), non-coding RNA.	chr10	+	127070481	127071101	---	---	1.23675	1.23675	0.977714
17468247	5.18176	5.10058	4.81804	5.25126	5.55151	5.19986	AK005768	1700124L16Rik	RIKEN cDNA 1700124L16 gene	6 C3|6	AK005768	GenBank HTC	Mus musculus adult male testis cDNA, RIKEN full-length enriched library, clone:1700008H07 product:unclassifiable, full insert sequence.	chr6	-	83761756	83762508	---	---	1.23202	1.23202	0.977757
17548027	8.19561	8.51554	7.97816	8.71778	8.77923	8.13981	NM_019693	Ddx39b	DEAD (Asp-Glu-Ala-Asp) box polypeptide 39B	17 B1|17 19.12 cM	NM_019693	RefSeq	Mus musculus DEAD (Asp-Glu-Ala-Asp) box polypeptide 39B (Ddx39b), transcript variant 1, mRNA.	chr17	-	35246969	35249784	GO:0000245 // GO:0000398 // GO:0006397 // GO:0006406 // GO:0006810 // GO:0008380 // GO:0010501 // GO:0046784 // GO:0051028	spliceosomal complex assembly // nuclear mRNA splicing, via spliceosome // mRNA processing // mRNA export from nucleus // transport // RNA splicing // RNA secondary structure unwinding // intronless viral mRNA export from host nucleus // mRNA transport	1.25365	1.25365	0.977769
17287957	6.0099	5.99217	5.26767	6.43663	6.33217	5.66721	NM_001167593	Gm4934	predicted gene 4934	13 B2|13	NM_001167593	RefSeq	Mus musculus predicted gene 4934 (Gm4934), mRNA.	chr13	+	59712284	59719289	GO:0008150	biological_process	1.30842	1.30842	0.977801
17548530	5.97382	5.99248	5.72264	6.15797	6.41697	5.98225	XR_140794	LOC100862384	uncharacterized LOC100862384	---	XR_140794	RefSeq	PREDICTED: Mus musculus uncharacterized LOC100862384 (LOC100862384), miscRNA.	chr6	+	142490250	142490606	---	---	1.22723	1.22723	0.977803
17386421	6.4227	6.84173	6.56647	6.96957	7.0572	6.67209	NM_026115 // NM_026115	Hat1 // Hat1	histone aminotransferase 1 // histone aminotransferase 1	2 C2|2 // 2 C2|2	NM_026115 // NM_026115	RefSeq // RefSeq	Mus musculus histone aminotransferase 1 (Hat1), mRNA. // Mus musculus histone aminotransferase 1 (Hat1), mRNA.	chr2	-	71438694	71441517	GO:0006348 // GO:0016568 // GO:0016573 // GO:0006348 // GO:0016568 // GO:0016573	chromatin silencing at telomere // chromatin modification // histone acetylation // chromatin silencing at telomere // chromatin modification // histone acetylation	1.22087	1.22087	0.977809
17272346	7.38565	7.55351	7.07564	7.82395	7.89813	7.2562	NM_027258	Rnf157	ring finger protein 157	11 E2|11	NM_027258	RefSeq	Mus musculus ring finger protein 157 (Rnf157), mRNA.	chr11	-	116336345	116413032	GO:0008150	biological_process	1.26132	1.26132	0.97783
17510311	7.39555	7.47804	7.40972	7.65239	7.76141	7.62979	NM_022419	Abhd8	abhydrolase domain containing 8	8|8 C1	NM_022419	RefSeq	Mus musculus abhydrolase domain containing 8 (Abhd8), mRNA.	chr8	-	71456700	71463657	GO:0008150	biological_process	1.19261	1.19261	0.977863
17489977	4.34214	4.57561	4.11818	4.63239	4.70437	4.60868	NM_001243021 // NM_001243021	Zfp939 // Zfp939	zinc finger protein 939 // zinc finger protein 939	7 B3|7 // 7 B3|7	NM_001243021 // NM_001243021	RefSeq // RefSeq	Mus musculus zinc finger protein 939 (Zfp939), mRNA. // Mus musculus zinc finger protein 939 (Zfp939), mRNA.	chr7	-	39445830	39449599	GO:0008150 // GO:0008150	biological_process // biological_process	1.22405	1.22405	0.977881
17299621	5.48792	5.6593	5.58337	5.7475	6.08461	5.81294	NM_001013816	Gm5622	predicted gene 5622	14 C2|14	NM_001013816	RefSeq	Mus musculus predicted gene 5622 (Gm5622), mRNA.	chr14	+	51552790	51662953	GO:0008150	biological_process	1.24027	1.24027	0.977944
17403148	8.70544	8.71049	8.90579	8.97255	8.96487	9.1851	NR_035481	Mir1956	microRNA 1956	---	NR_035481	RefSeq	Mus musculus microRNA 1956 (Mir1956), microRNA.	chr3	+	138526421	138526485	---	---	1.20376	1.20376	0.977989
17365471	5.45803	5.33847	5.29972	5.76571	5.69208	5.42585	NM_001081271	Calhm1	calcium homeostasis modulator 1	19 C3|19	NM_001081271	RefSeq	Mus musculus calcium homeostasis modulator 1 (Calhm1), mRNA.	chr19	-	47141035	47144174	GO:0008150	biological_process	1.20424	1.20424	0.978065
17490097	6.8072	7.3387	7.60205	8.20014	7.04358	8.09323	NR_046214	Gm2381	zinc finger protein 936 pseudogene	7 B4|7	NR_046214	RefSeq	Mus musculus predicted gene 2381 (Gm2381), non-coding RNA.	chr7	-	42816827	42867234	GO:0008150	biological_process	1.49336	1.49336	0.978069
17453140	5.91755	5.89259	5.61115	6.10041	6.30781	5.86658	NM_011079	Phkg1	phosphorylase kinase gamma 1	5 G1.3|5 72.0 cM	NM_011079	RefSeq	Mus musculus phosphorylase kinase gamma 1 (Phkg1), mRNA.	chr5	-	129863421	129898549	GO:0005975 // GO:0005977 // GO:0005978 // GO:0006468 // GO:0006468 // GO:0016310	carbohydrate metabolic process // glycogen metabolic process // glycogen biosynthetic process // protein phosphorylation // protein phosphorylation // phosphorylation	1.22194	1.22194	0.978085
17402513	6.912	6.89194	6.51856	7.07698	7.2109	6.89975	NM_009718	Neurog2	neurogenin 2	3|3 H1	NM_009718	RefSeq	Mus musculus neurogenin 2 (Neurog2), mRNA.	chr3	+	127633136	127635631	GO:0001764 // GO:0006351 // GO:0006355 // GO:0007275 // GO:0007399 // GO:0007411 // GO:0021954 // GO:0021954 // GO:0022008 // GO:0030154 // GO:0030182 // GO:0030900 // GO:0045165 // GO:0045666 // GO:0045944 // GO:0045944 // GO:0045944 // GO:0051091	neuron migration // transcription, DNA-dependent // regulation of transcription, DNA-dependent // multicellular organismal development // nervous system development // axon guidance // central nervous system neuron development // central nervous system neuron development // neurogenesis // cell differentiation // neuron differentiation // forebrain development // cell fate commitment // positive …	1.21671	1.21671	0.97816
17344221	11.1921	11.3629	11.0262	11.5094	11.6429	11.2305	NM_009975	Csnk2b	casein kinase 2, beta polypeptide	17 B1|17 19.02 cM	NM_009975	RefSeq	Mus musculus casein kinase 2, beta polypeptide (Csnk2b), mRNA.	chr17	-	35116195	35122053	GO:0010862 // GO:0016055 // GO:0016310 // GO:0032927 // GO:0033211 // GO:0043537 // GO:0061154	positive regulation of pathway-restricted SMAD protein phosphorylation // Wnt receptor signaling pathway // phosphorylation // positive regulation of activin receptor signaling pathway // adiponectin-mediated signaling pathway // negative regulation of blood vessel endothelial cell migration // endothelial tube morphogenesis	1.20637	1.20637	0.978208
17377703	5.89883	5.84576	4.89983	6.32257	6.34583	5.27749	NR_033505	Gm14164	predicted gene 14164	---	NR_033505	RefSeq	Mus musculus predicted gene 14164 (Gm14164), non-coding RNA.	chr2	+	152345669	152375324	---	---	1.36135	1.36135	0.978253
17443148	7.61939	7.71136	7.85951	7.958	8.17949	7.94831	NM_009902	Cldn3	claudin 3	5 G2|5 75.0 cM	NM_009902	RefSeq	Mus musculus claudin 3 (Cldn3), mRNA.	chr5	+	134986214	134987476	GO:0016338	calcium-independent cell-cell adhesion	1.23039	1.23039	0.978273
17382101	5.60918	5.86116	5.75234	6.15528	6.1112	5.81866	NM_178059 // NM_178059	Etl4 // Etl4	enhancer trap locus 4 // enhancer trap locus 4	2 A3|2 9.5 cM // 2 A3|2 9.5 cM	NM_178059 // NM_178059	RefSeq // RefSeq	Mus musculus enhancer trap locus 4 (Etl4), transcript variant a, mRNA. // Mus musculus enhancer trap locus 4 (Etl4), transcript variant a, mRNA.	chr2	-	20709375	20713234	GO:0007275 // GO:0048706 // GO:0007275 // GO:0048706	multicellular organismal development // embryonic skeletal system development // multicellular organismal development // embryonic skeletal system development	1.22379	1.22379	0.978316
17322200	11.0379	11.116	11.1175	11.3779	11.5467	11.2124	NM_153416	Aaas	achalasia, adrenocortical insufficiency, alacrimia	15 F3|15	NM_153416	RefSeq	Mus musculus achalasia, adrenocortical insufficiency, alacrimia (Aaas), mRNA.	chr15	-	102338247	102350759	GO:0006913 // GO:0007612 // GO:0009566	nucleocytoplasmic transport // learning // fertilization	1.22648	1.22648	0.978318
17393839	8.50238	8.68767	8.61024	10.2846	8.80764	8.73021	AK133696	9430008C03Rik	RIKEN cDNA 9430008C03 gene	2 H1|2	AK133696	GenBank HTC	Mus musculus adult male pituitary gland cDNA, RIKEN full-length enriched library, clone:5330440K08 product:unclassifiable, full insert sequence.	chr2	-	158356424	158356554	GO:0008150	biological_process	1.81863	1.81863	0.978321
17424293	8.38713	8.44107	7.16997	8.81135	9.0297	7.59537	NM_027278	2810432D09Rik	RIKEN cDNA 2810432D09 gene	4 B1|4	NM_027278	RefSeq	Mus musculus RIKEN cDNA 2810432D09 gene (2810432D09Rik), mRNA.	chr4	-	41712033	41713534	GO:0008150	biological_process	1.41016	1.41016	0.978325
17258573	7.42913	7.26458	6.96468	7.78703	7.85684	7.10714	NM_176902	Fam100b	family with sequence similarity 100, member B	11 E2|11	NM_176902	RefSeq	Mus musculus family with sequence similarity 100, member B (Fam100b), mRNA.	chr11	+	116434094	116439077	GO:0008150	biological_process	1.30939	1.30939	0.978326
17285855	6.2462	6.13004	4.41136	6.68393	6.7466	4.78927	NM_010377	Hist1h1t	histone cluster 1, H1t	13|13 A3.2	NM_010377	RefSeq	Mus musculus histone cluster 1, H1t (Hist1h1t), mRNA.	chr13	+	23695811	23696846	GO:0006334 // GO:0007275 // GO:0007283 // GO:0007339 // GO:0030154 // GO:0030317	nucleosome assembly // multicellular organismal development // spermatogenesis // binding of sperm to zona pellucida // cell differentiation // sperm motility	1.42233	1.42233	0.978326
17268907	6.66031	6.54771	6.37185	6.75	6.92903	6.69948	NM_178596	Gjd3	gap junction protein, delta 3	11 D|11	NM_178596	RefSeq	Mus musculus gap junction protein, delta 3 (Gjd3), mRNA.	chr11	-	98982180	98983016	GO:0007154 // GO:0016264 // GO:0016264 // GO:0034220 // GO:0034220	cell communication // gap junction assembly // gap junction assembly // ion transmembrane transport // ion transmembrane transport	1.20145	1.20145	0.978458
17394108	4.24408	4.24021	4.14485	4.44496	4.49619	4.4605	NM_145369	Wfdc5	WAP four-disulfide core domain 5	2 H3|2	NM_145369	RefSeq	Mus musculus WAP four-disulfide core domain 5 (Wfdc5), mRNA.	chr2	-	164176325	164182742	GO:0008150	biological_process	1.19494	1.19494	0.978471
17250852	4.84711	4.88691	5.06719	5.06171	5.31264	5.23143	AK044916	B130011K05Rik	RIKEN cDNA B130011K05 gene	11|11	AK044916	GenBank HTC	Mus musculus 9.5 days embryo parthenogenote cDNA, RIKEN full-length enriched library, clone:B130011K05 product:hypothetical protein, full insert sequence.	chr11	+	63413169	63417888	---	---	1.20474	1.20474	0.978484
17372614	7.21615	7.40876	6.74816	7.72263	7.78156	6.97503	NM_013899	Timm10	translocase of inner mitochondrial membrane 10 homolog (yeast)	2|2 E1	NM_013899	RefSeq	Mus musculus translocase of inner mitochondrial membrane 10 homolog (yeast) (Timm10), nuclear gene encoding mitochondrial protein, mRNA.	chr2	+	84826997	84830213	GO:0006626 // GO:0006810 // GO:0015031 // GO:0045039 // GO:0045039 // GO:0072321	protein targeting to mitochondrion // transport // protein transport // protein import into mitochondrial inner membrane // protein import into mitochondrial inner membrane // chaperone-mediated protein transport	1.30731	1.30731	0.978527
17346936	9.42195	9.50895	9.21992	9.77018	9.84341	9.38677	NM_001164075	Tgif1	TGFB-induced factor homeobox 1	17 E1.3|17	NM_001164075	RefSeq	Mus musculus TGFB-induced factor homeobox 1 (Tgif1), transcript variant 1, mRNA.	chr17	-	70844205	70853546	GO:0000122 // GO:0000122 // GO:0001843 // GO:0006351 // GO:0006355 // GO:0007368 // GO:0008285 // GO:0009953 // GO:0010629 // GO:0045666 // GO:0048146 // GO:0048387 // GO:0060041	negative regulation of transcription from RNA polymerase II promoter // negative regulation of transcription from RNA polymerase II promoter // neural tube closure // transcription, DNA-dependent // regulation of transcription, DNA-dependent // determination of left/right symmetry // negative regulation of cell proliferation // dorsal/ventral pattern formation // negative regulation of gene expre…	1.22402	1.22402	0.978564
17451126	8.85811	8.81081	8.71289	10.6936	8.96117	8.9724	ENSMUST00000129884	Ep400	E1A binding protein p400	5 F|5	ENSMUST00000129884	ENSEMBL	cdna:known chromosome:NCBIM37:5:111116893:111121186:-1 gene:ENSMUSG00000029505 gene_biotype:protein_coding transcript_biotype:retained_intron	chr5	-	110692049	110692181	GO:0016568 // GO:0043967 // GO:0043968	chromatin modification // histone H4 acetylation // histone H2A acetylation	1.99351	1.99351	0.978616
17304973	5.5906	5.58354	5.34201	5.72851	5.85325	5.80753	BC038272 // BC038272	Arhgap22 // Arhgap22	Rho GTPase activating protein 22 // Rho GTPase activating protein 22	14 B|14 // 14 B|14	BC038272 // BC038272	GenBank // GenBank	Mus musculus Rho GTPase activating protein 22, mRNA (cDNA clone MGC:47316 IMAGE:4237331), complete cds. // Mus musculus Rho GTPase activating protein 22, mRNA (cDNA clone MGC:47316 IMAGE:4237331), complete cds.	chr14	-	33365951	33370143	GO:0001525 // GO:0006351 // GO:0006355 // GO:0007165 // GO:0007275 // GO:0030154 // GO:0001525 // GO:0006351 // GO:0006355 // GO:0007165 // GO:0007275 // GO:0030154	angiogenesis // transcription, DNA-dependent // regulation of transcription, DNA-dependent // signal transduction // multicellular organismal development // cell differentiation // angiogenesis // transcription, DNA-dependent // regulation of transcription, DNA-dependent // signal transduction // multicellular organismal development // cell differentiation	1.22046	1.22046	0.978647
17300697	6.7567	6.91575	7.3754	7.38237	7.32498	7.45371	NM_027143	Khnyn	KH and NYN domain containing	14|14 C1	NM_027143	RefSeq	Mus musculus KH and NYN domain containing (Khnyn), mRNA.	chr14	+	55884969	55896781	GO:0008150	biological_process	1.27239	1.27239	0.978675
17533282	7.35644	7.29969	6.40251	7.73419	7.85666	6.78766	NM_001166635	Mid1ip1	Mid1 interacting protein 1 (gastrulation specific G12-like (zebrafish))	X|X A1.2	NM_001166635	RefSeq	Mus musculus Mid1 interacting protein 1 (gastrulation specific G12-like (zebrafish)) (Mid1ip1), transcript variant 1, mRNA.	chrX	+	10715013	10719702	GO:0007026 // GO:0008610 // GO:0045723 // GO:0046890 // GO:0051258 // GO:0051351	negative regulation of microtubule depolymerization // lipid biosynthetic process // positive regulation of fatty acid biosynthetic process // regulation of lipid biosynthetic process // protein polymerization // positive regulation of ligase activity	1.3674	1.3674	0.978709
17512329	8.19407	8.27247	7.93213	8.63457	8.70888	8.07335	ENSMUST00000164884	Fam96b	family with sequence similarity 96, member B	8|8 D1	ENSMUST00000164884	ENSEMBL	cdna:known chromosome:NCBIM37:8:107163739:107165865:-1 gene:ENSMUSG00000031879 gene_biotype:protein_coding transcript_biotype:protein_coding	chr8	-	104639839	104641965	GO:0007059	chromosome segregation	1.2823	1.2823	0.978723
17349731	7.41016	7.62749	6.76914	7.94553	8.20896	7.01763	NM_028036	Tmco6	transmembrane and coiled-coil domains 6	18|18 B3	NM_028036	RefSeq	Mus musculus transmembrane and coiled-coil domains 6 (Tmco6), mRNA.	chr18	+	36735068	36742391	GO:0006606 // GO:0008150	protein import into nucleus // biological_process	1.40905	1.40905	0.978729
17229212	8.95031	9.04834	9.32	9.29042	9.53959	9.39978	NM_145512	Sft2d2	SFT2 domain containing 2	1 H2.3|1	NM_145512	RefSeq	Mus musculus SFT2 domain containing 2 (Sft2d2), mRNA.	chr1	-	165174341	165194433	GO:0006810 // GO:0008150 // GO:0015031 // GO:0016192	transport // biological_process // protein transport // vesicle-mediated transport	1.23005	1.23005	0.978759
17366810	9.18464	8.95071	9.40887	9.31514	9.50055	9.64842	NR_035408 // NR_035408	Mir669a-1 // Mir669a-1	microRNA 669a-1 // microRNA 669a-1	2|2 // 2|2	NR_035408 // NR_035408	RefSeq // RefSeq	Mus musculus microRNA 669a-1 (Mir669a-1), microRNA. // Mus musculus microRNA 669a-1 (Mir669a-1), microRNA.	chr2	+	10489111	10489209	GO:0010468 // GO:2001015 // GO:0010468 // GO:2001015	regulation of gene expression // negative regulation of skeletal muscle cell differentiation // regulation of gene expression // negative regulation of skeletal muscle cell differentiation	1.23196	1.23196	0.97879
17366846	9.18464	8.95071	9.40887	9.31514	9.50055	9.64842	NR_035408 // NR_035408	Mir669a-1 // Mir669a-1	microRNA 669a-1 // microRNA 669a-1	2|2 // 2|2	NR_035408 // NR_035408	RefSeq // RefSeq	Mus musculus microRNA 669a-1 (Mir669a-1), microRNA. // Mus musculus microRNA 669a-1 (Mir669a-1), microRNA.	chr2	+	10496492	10496590	GO:0010468 // GO:2001015 // GO:0010468 // GO:2001015	regulation of gene expression // negative regulation of skeletal muscle cell differentiation // regulation of gene expression // negative regulation of skeletal muscle cell differentiation	1.23196	1.23196	0.978798
17254948	7.0709	7.11033	7.25532	7.51501	7.64234	7.20751	NM_198013	Cuedc1	CUE domain containing 1	11 C|11	NM_198013	RefSeq	Mus musculus CUE domain containing 1 (Cuedc1), transcript variant 1, mRNA.	chr11	+	88099146	88194140	GO:0008150	biological_process	1.24707	1.24707	0.978818
17398970	8.78753	8.8794	9.02912	9.17785	9.37354	9.06154	ENSMUST00000001455	Mef2d	myocyte enhancer factor 2D	3 F1|3 43.0 cM	ENSMUST00000001455	ENSEMBL	cdna:known chromosome:NCBIM37:3:87946294:87976008:1 gene:ENSMUSG00000001419 gene_biotype:protein_coding transcript_biotype:protein_coding	chr3	+	88142372	88172086	GO:0001649 // GO:0001958 // GO:0002062 // GO:0006351 // GO:0006355 // GO:0006366 // GO:0006915 // GO:0007275 // GO:0007399 // GO:0030154 // GO:0045893 // GO:0045893 // GO:0045944 // GO:0045944	osteoblast differentiation // endochondral ossification // chondrocyte differentiation // transcription, DNA-dependent // regulation of transcription, DNA-dependent // transcription from RNA polymerase II promoter // apoptotic process // multicellular organismal development // nervous system development // cell differentiation // positive regulation of transcription, DNA-dependent // positive reg…	1.23796	1.23796	0.978848
17523682	5.56166	5.7885	5.4307	6.18017	5.70268	5.87947	NR_027988	4930433N12Rik	RIKEN cDNA 4930433N12 gene	9 A1|9	NR_027988	RefSeq	Mus musculus RIKEN cDNA 4930433N12 gene (4930433N12Rik), non-coding RNA.	chr9	-	3133847	3199813	GO:0008150	biological_process	1.25974	1.25974	0.978901
17318114	3.30749	3.39409	3.27478	3.56817	3.62841	3.52896	XM_001475809	Gm3142	predicted gene 3142	15 D3|15	XM_001475809	RefSeq	PREDICTED: Mus musculus predicted gene 3142 (Gm3142), mRNA.	chr15	-	75326422	75377271	GO:0008150	biological_process	1.18873	1.18873	0.979031
17406586	5.52651	5.24313	5.03007	5.61345	5.75002	5.30224	NM_001033124	Ntrk1	neurotrophic tyrosine kinase, receptor, type 1	3 F1|3 48.0 cM	NM_001033124	RefSeq	Mus musculus neurotrophic tyrosine kinase, receptor, type 1 (Ntrk1), mRNA.	chr3	-	87778244	87795162	GO:0006468 // GO:0006468 // GO:0006468 // GO:0007169 // GO:0007275 // GO:0007399 // GO:0007411 // GO:0007611 // GO:0008285 // GO:0010623 // GO:0010976 // GO:0014823 // GO:0016310 // GO:0019233 // GO:0030154 // GO:0030183 // GO:0031667 // GO:0032320 // GO:0035094 // GO:0042490 // GO:0042493 // GO:0043068 // GO:0043524 // GO:0043524 // GO:0043524 // GO:0043526 // GO:0045766 // GO:0046579 // GO:0046…	protein phosphorylation // protein phosphorylation // protein phosphorylation // transmembrane receptor protein tyrosine kinase signaling pathway // multicellular organismal development // nervous system development // axon guidance // learning or memory // negative regulation of cell proliferation // developmental programmed cell death // positive regulation of neuron projection development // r…	1.2194	1.2194	0.979105
17396334	10.5913	10.5774	9.70627	11.6041	11.0495	9.96201	NR_004439	Rprl2	ribonuclease P RNA-like 2	3|3	NR_004439	RefSeq	Mus musculus ribonuclease P RNA-like 2 (Rprl2), RNase P RNA.	chr3	+	22251370	22251663	GO:0008150	biological_process	1.59492	1.59492	0.979146
17335818	7.73256	7.69832	7.63095	7.86387	8.14732	7.91297	NM_001242427	Slc37a1	solute carrier family 37 (glycerol-3-phosphate transporter), member 1	17 A3.3-B1|17	NM_001242427	RefSeq	Mus musculus solute carrier family 37 (glycerol-3-phosphate transporter), member 1 (Slc37a1), transcript variant 1, mRNA.	chr17	+	31295483	31350709	GO:0008150	biological_process	1.22452	1.22452	0.979151
17425058	7.50317	7.60628	7.43034	7.81501	7.81608	7.64244	NM_178893	Coro2a	coronin, actin binding protein 2A	4 B1|4	NM_178893	RefSeq	Mus musculus coronin, actin binding protein 2A (Coro2a), transcript variant 1, mRNA.	chr4	-	46536937	46602202	GO:0030036	actin cytoskeleton organization	1.18513	1.18513	0.979201
17510351	5.13973	5.01391	4.91821	5.24959	5.36163	5.25277	NM_001100462	Tmem221	transmembrane protein 221	8 B3.3|8	NM_001100462	RefSeq	Mus musculus transmembrane protein 221 (Tmem221), mRNA.	chr8	-	71554303	71558871	GO:0008150	biological_process	1.19925	1.19925	0.979234
17355634	3.85034	4.00933	4.06919	4.54903	4.2134	4.16889	NM_001136181	Hsbp1l1	heat shock factor binding protein 1-like 1	18 E3|18	NM_001136181	RefSeq	Mus musculus heat shock factor binding protein 1-like 1 (Hsbp1l1), mRNA.	chr18	-	80229751	80247102	GO:0008150	biological_process	1.26703	1.26703	0.979272
17454516	7.28236	7.06912	6.90381	7.48232	7.47517	7.10585	NM_025604	Psmg3	proteasome (prosome, macropain) assembly chaperone 3	5 G2|5	NM_025604	RefSeq	Mus musculus proteasome (prosome, macropain) assembly chaperone 3 (Psmg3), mRNA.	chr5	-	139823594	139826843	GO:0008150	biological_process	1.20696	1.20696	0.979284
17496352	6.55688	6.65712	6.29544	6.9137	7.18956	6.46189	NM_029339 // NM_029339	Ccdc101 // Ccdc101	coiled-coil domain containing 101 // coiled-coil domain containing 101	7|7 F4 // 7|7 F4	NM_029339 // NM_029339	RefSeq // RefSeq	Mus musculus coiled-coil domain containing 101 (Ccdc101), mRNA. // Mus musculus coiled-coil domain containing 101 (Ccdc101), mRNA.	chr7	-	126649223	126649570	GO:0006351 // GO:0006355 // GO:0016568 // GO:0043966 // GO:0006351 // GO:0006355 // GO:0016568 // GO:0043966	transcription, DNA-dependent // regulation of transcription, DNA-dependent // chromatin modification // histone H3 acetylation // transcription, DNA-dependent // regulation of transcription, DNA-dependent // chromatin modification // histone H3 acetylation	1.2963	1.2963	0.979294
17439276	6.46936	6.94592	5.72409	7.4326	7.28842	5.99129	ENSMUST00000101021 // ENSMUST00000101021 // ENSMUST00000101021 // ENSMUST00000101021 // ENSMUST00000101021 // ENSMUST00000101021	LOC100862180 // LOC100862166 // Gm7982 // Gm7682 // LOC624931 // Gm6351	PRAME family member 12-like // PRAME family member 12-like // predicted gene 7982 // predicted gene 7682 // PRAME family member 12-like // predicted gene 6351	--- // --- // 5 E3|5 // 5 E3|5 // 5|5 // 5 E3|5	ENSMUST00000101021	ENSEMBL	cdna:known chromosome:NCBIM37:5:94507228:94509961:1 gene:ENSMUSG00000072821 gene_biotype:protein_coding transcript_biotype:protein_coding	chr5	+	94778216	94780918	GO:0008150	biological_process	1.48324	1.48324	0.9793
17241954	7.44109	7.43032	6.38889	7.94203	7.92565	6.78822	NM_010361	Gstt2	glutathione S-transferase, theta 2	10 B5-C1|10 40.9 cM	NM_010361	RefSeq	Mus musculus glutathione S-transferase, theta 2 (Gstt2), mRNA.	chr10	-	75831845	75834881	GO:0006749	glutathione metabolic process	1.39418	1.39418	0.979323
17359796	7.36195	7.39948	7.68304	7.58941	7.70768	8.0988	NM_145503	Lzts2	leucine zipper, putative tumor suppressor 2	19 C3|19	NM_145503	RefSeq	Mus musculus leucine zipper, putative tumor suppressor 2 (Lzts2), transcript variant 1, mRNA.	chr19	+	45015176	45027104	GO:0007049 // GO:0007067 // GO:0010942 // GO:0016055 // GO:0051301	cell cycle // mitosis // positive regulation of cell death // Wnt receptor signaling pathway // cell division	1.25414	1.25414	0.979437
17342538	4.99385	4.90566	4.78838	5.22203	5.19869	5.01034	AK044505	A930017K11Rik	RIKEN cDNA A930017K11 gene	17 A3.3|17	AK044505	GenBank HTC	Mus musculus adult retina cDNA, RIKEN full-length enriched library, clone:A930017K11 product:unclassifiable, full insert sequence.	chr17	-	25946383	25952565	GO:0008150	biological_process	1.18784	1.18784	0.979454
17432496	4.26963	4.29558	4.29197	4.65317	4.62878	4.40212	ENSMUST00000105765	Gm13109	predicted gene 13109	4 E1|4	ENSMUST00000105765	ENSEMBL	cdna:known chromosome:NCBIM37:4:143538077:143544602:-1 gene:ENSMUSG00000078511 gene_biotype:protein_coding transcript_biotype:protein_coding	chr4	-	143948174	143954699	GO:0008150	biological_process	1.21414	1.21414	0.979547
17307837	7.72421	7.75284	7.12483	8.11279	8.28283	7.41305	NM_007940	Ephx2	epoxide hydrolase 2, cytoplasmic	14 D|14 32.5 cM	NM_007940	RefSeq	Mus musculus epoxide hydrolase 2, cytoplasmic (Ephx2), mRNA.	chr14	-	66084377	66124500	GO:0002539 // GO:0006954 // GO:0009636 // GO:0019233 // GO:0019439 // GO:0043651 // GO:0045777	prostaglandin production involved in inflammatory response // inflammatory response // response to toxin // sensory perception of pain // aromatic compound catabolic process // linoleic acid metabolic process // positive regulation of blood pressure	1.33875	1.33875	0.979553
17542128	5.31835	5.1415	4.9798	5.54267	5.41576	5.30263	NM_001098842	Gm6812	predicted gene 6812	X A7.1|X	NM_001098842	RefSeq	Mus musculus predicted gene 6812 (Gm6812), mRNA.	chrX	-	68892373	68893053	GO:0008150	biological_process	1.20624	1.20624	0.979776
17283773	9.29024	9.42645	8.59974	9.92736	10.0911	8.82754	NM_009337	Tcl1	T cell lymphoma breakpoint 1	12 E|12 52.0 cM	NM_009337	RefSeq	Mus musculus T cell lymphoma breakpoint 1 (Tcl1), mRNA.	chr12	-	105216753	105222737	GO:0019827	stem cell maintenance	1.47979	1.47979	0.979788
17377744	5.61111	5.69795	5.08464	5.87398	5.8848	5.65036	NM_009047	Rem1	rad and gem related GTP binding protein 1	2|2 H2	NM_009047	RefSeq	Mus musculus rad and gem related GTP binding protein 1 (Rem1), mRNA.	chr2	+	152626951	152635194	GO:0006184 // GO:0007165 // GO:0007264 // GO:0008150	GTP catabolic process // signal transduction // small GTPase mediated signal transduction // biological_process	1.24673	1.24673	0.979863
17339967	4.65928	4.72112	4.61107	4.87184	5.37577	4.79316	NM_026516	Tmem178	transmembrane protein 178	17 E3|17	NM_026516	RefSeq	Mus musculus transmembrane protein 178 (Tmem178), mRNA.	chr17	+	80944632	81001816	GO:0008150	biological_process	1.295	1.295	0.979902
17503226	9.57181	9.80298	9.2045	10.1772	10.2391	9.373	NM_025648	Farsa	phenylalanyl-tRNA synthetase, alpha subunit	8 C3|8	NM_025648	RefSeq	Mus musculus phenylalanyl-tRNA synthetase, alpha subunit (Farsa), mRNA.	chr8	+	84856986	84869257	GO:0006412 // GO:0006418 // GO:0006432 // GO:0008150 // GO:0043039	translation // tRNA aminoacylation for protein translation // phenylalanyl-tRNA aminoacylation // biological_process // tRNA aminoacylation	1.34984	1.34984	0.979917
17384082	7.65873	7.58804	7.45687	7.90069	7.98649	7.62337	ENSMUST00000028129	Slc2a8	solute carrier family 2, (facilitated glucose transporter), member 8	2 B|2 24.0 cM	ENSMUST00000028129	ENSEMBL	cdna:known chromosome:NCBIM37:2:32828510:32837602:-1 gene:ENSMUSG00000026791 gene_biotype:protein_coding transcript_biotype:protein_coding	chr2	-	32972989	32982083	GO:0001666 // GO:0006006 // GO:0006810 // GO:0008286 // GO:0008643 // GO:0015755 // GO:0015757 // GO:0015758 // GO:0035428 // GO:0035428 // GO:0055085	response to hypoxia // glucose metabolic process // transport // insulin receptor signaling pathway // carbohydrate transport // fructose transport // galactose transport // glucose transport // hexose transmembrane transport // hexose transmembrane transport // transmembrane transport	1.20975	1.20975	0.979943
17477454	6.24427	6.2547	5.76231	6.54124	6.54399	6.15122	ENSMUST00000118831	Syt3	synaptotagmin III	7 B4|7 23.0 cM	ENSMUST00000118831	ENSEMBL	cdna:known chromosome:NCBIM37:7:51639524:51655557:1 gene:ENSMUSG00000030731 gene_biotype:protein_coding transcript_biotype:protein_coding	chr7	+	44384102	44400187	GO:0006810	transport	1.2474	1.2474	0.980026
17490608	10.9149	10.7924	10.5615	11.1885	11.0202	10.919	NR_001277	Snord33	small nucleolar RNA, C/D box 33	7 B4|7	NR_001277	RefSeq	Mus musculus small nucleolar RNA, C/D box 33 (Snord33), small nucleolar RNA.	chr7	-	45125558	45128748	GO:0008150	biological_process	1.217	1.217	0.980057
17410612	8.14682	8.19903	8.33019	8.57199	8.43013	8.4884	XR_106433	Gm19693	predicted gene, 19693	---	XR_106433	RefSeq	PREDICTED: Mus musculus predicted gene, 19693, transcript variant 1 (Gm19693), miscRNA.	chr3	-	137866067	137866922	---	---	1.20631	1.20631	0.980096
17408911	3.57268	3.78295	3.33171	4.00123	3.86031	3.69577	NM_145126	Chi3l4	chitinase 3-like 4	3 F2.2|3	NM_145126	RefSeq	Mus musculus chitinase 3-like 4 (Chi3l4), mRNA.	chr3	-	106201490	106219507	GO:0005975 // GO:0006032 // GO:0006954	carbohydrate metabolic process // chitin catabolic process // inflammatory response	1.21728	1.21728	0.980101
17400994	6.15137	6.36695	6.31201	6.51516	6.82977	6.44428	AK053462	Gm12474	predicted gene 12474	3 F2.2|3	AK053462	GenBank HTC	Mus musculus 0 day neonate eyeball cDNA, RIKEN full-length enriched library, clone:E130019M14 product:hypothetical protein, full insert sequence.	chr3	+	100489664	100523920	---	---	1.25415	1.25415	0.980137
17479326	3.61594	3.33785	3.24689	4.0338	3.58428	3.6278	XM_003084708	Gm20331	predicted gene, 20331	---	XM_003084708	RefSeq	PREDICTED: Mus musculus predicted gene, 20331 (Gm20331), mRNA.	chr7	+	78995884	79053053	---	---	1.27839	1.27839	0.980224
17548752	6.82566	6.77546	6.44025	6.98998	7.12286	6.79384	AK008510	Tmem202	transmembrane protein 202	9 B|9	AK008510	GenBank HTC	Mus musculus adult male small intestine cDNA, RIKEN full-length enriched library, clone:2010301L01 product:hexosaminidase A, full insert sequence.	chr9	-	59539671	59554186	GO:0008150	biological_process	1.21828	1.21828	0.980356
17232929	11.0577	11.2325	11.0074	11.4593	11.5688	11.1284	NM_017472	Snx3	sorting nexin 3	10 B2|10 25.5 cM	NM_017472	RefSeq	Mus musculus sorting nexin 3 (Snx3), mRNA.	chr10	+	42502030	42535381	GO:0008150	biological_process	1.22677	1.22677	0.980387
17229389	9.29996	9.42144	8.82018	9.92767	10.418	8.99343	BC004016	Uck2	uridine-cytidine kinase 2	1 H2.3|1	BC004016	GenBank	Mus musculus uridine-cytidine kinase 2, mRNA (cDNA clone IMAGE:3493906), partial cds.	chr1	-	167223827	167223919	GO:0008150 // GO:0008152 // GO:0016310	biological_process // metabolic process // phosphorylation	1.61295	1.61295	0.980396
17306168	4.18211	4.13347	4.06041	4.43222	4.45963	4.24401	NR_045728	Gm16617	predicted gene, 16617	14 C2|14 26.75 cM	NR_045728	RefSeq	Mus musculus predicted gene, 16617 (Gm16617), non-coding RNA.	chr14	-	51986389	51988829	---	---	1.1938	1.1938	0.980421
17530243	7.04118	6.96167	6.86654	7.2511	7.3981	7.03746	ENSMUST00000035158	Trf	transferrin	9 F1-F3|9 56.0 cM	ENSMUST00000035158	ENSEMBL	cdna:known chromosome:NCBIM37:9:103111125:103132774:-1 gene:ENSMUSG00000032554 gene_biotype:protein_coding transcript_biotype:protein_coding	chr9	-	103204001	103230444	GO:0006810 // GO:0006811 // GO:0006826 // GO:0006879 // GO:0007015 // GO:0007257 // GO:0015682 // GO:0030316 // GO:0031643 // GO:0042327 // GO:0045780 // GO:0045893 // GO:0055072 // GO:0060395 // GO:0070371 // GO:2000147	transport // ion transport // iron ion transport // cellular iron ion homeostasis // actin filament organization // activation of JUN kinase activity // ferric iron transport // osteoclast differentiation // positive regulation of myelination // positive regulation of phosphorylation // positive regulation of bone resorption // positive regulation of transcription, DNA-dependent // iron ion homeo…	1.21267	1.21267	0.980422
17284280	7.98063	8.23081	7.40237	8.56414	8.81977	7.64873	NM_025399	Nudt14	nudix (nucleoside diphosphate linked moiety X)-type motif 14	12|12 F2	NM_025399	RefSeq	Mus musculus nudix (nucleoside diphosphate linked moiety X)-type motif 14 (Nudt14), mRNA.	chr12	-	112934733	112942118	GO:0008150	biological_process	1.42769	1.42769	0.980445
17301365	7.15178	7.48057	6.80192	7.7624	7.98841	6.97591	NM_015795	Fbxo16	F-box protein 16	14 D1|14	NM_015795	RefSeq	Mus musculus F-box protein 16 (Fbxo16), mRNA.	chr14	+	65266701	65323971	GO:0008150	biological_process	1.38065	1.38065	0.980468
17532947	9.77336	9.78964	9.76399	10.0345	10.2309	9.92084	ENSMUST00000033489	Praf2	PRA1 domain family 2	X A1.1|X 1.6 cM	ENSMUST00000033489	ENSEMBL	cdna:known chromosome:NCBIM37:X:7305565:7308190:1 gene:ENSMUSG00000031149 gene_biotype:protein_coding transcript_biotype:protein_coding	chrX	+	7728439	7731064	GO:0006810 // GO:0008150 // GO:0015031	transport // biological_process // protein transport	1.22443	1.22443	0.980473
17333651	5.53487	6.75554	6.76971	7.60524	6.0202	7.23483	NM_011765	Zfp97	zinc finger protein 97	17 A3.1|17	NM_011765	RefSeq	Mus musculus zinc finger protein 97 (Zfp97), mRNA.	chr17	+	17121383	17146878	GO:0008150	biological_process	1.55676	1.55676	0.980524
17485609	3.80715	3.78	4.09839	4.45467	4.35306	3.91276	NR_028115	Lilra6	leukocyte immunoglobulin-like receptor, subfamily A (with TM domain), member 6	7 A1|7	NR_028115	RefSeq	Mus musculus leukocyte immunoglobulin-like receptor, subfamily A (with TM domain), member 6 (Lilra6), transcript variant 2, non-coding RNA.	chr7	-	3735470	3915503	GO:0008150	biological_process	1.27997	1.27997	0.980601
17548910	12.3895	12.4013	12.4372	12.6963	12.8749	12.5553	NM_001130408 // NM_001130408	Arf1 // Arf1	ADP-ribosylation factor 1 // ADP-ribosylation factor 1	11|11 B2 // 11|11 B2	NM_001130408 // NM_001130408	RefSeq // RefSeq	Mus musculus ADP-ribosylation factor 1 (Arf1), transcript variant 1, mRNA. // Mus musculus ADP-ribosylation factor 1 (Arf1), transcript variant 1, mRNA.	chr1	+	43888011	43888595	GO:0006810 // GO:0006878 // GO:0007264 // GO:0015031 // GO:0016192 // GO:0006810 // GO:0006878 // GO:0007264 // GO:0015031 // GO:0016192	transport // cellular copper ion homeostasis // small GTPase mediated signal transduction // protein transport // vesicle-mediated transport // transport // cellular copper ion homeostasis // small GTPase mediated signal transduction // protein transport // vesicle-mediated transport	1.23566	1.23566	0.980653
17356613	8.96429	8.77616	8.21508	9.21879	9.36044	8.55775	NM_013859	Znhit2	zinc finger, HIT domain containing 2	19 A|19	NM_013859	RefSeq	Mus musculus zinc finger, HIT domain containing 2 (Znhit2), mRNA.	chr19	+	6061192	6062472	---	---	1.31976	1.31976	0.980669
17326954	5.45552	5.56375	5.32034	5.90681	5.7913	5.4865	NR_033476	Gm10789	predicted gene 10789	16 C3.3|16	NR_033476	RefSeq	Mus musculus predicted gene 10789 (Gm10789), non-coding RNA.	chr16	+	90142237	90146827	---	---	1.22171	1.22171	0.980698
17510345	6.7624	6.85411	6.89739	7.10826	6.99795	7.27752	NM_198095	Bst2	bone marrow stromal cell antigen 2	8 B3.3|8	NM_198095	RefSeq	Mus musculus bone marrow stromal cell antigen 2 (Bst2), mRNA.	chr8	-	71534259	71537437	GO:0007165 // GO:0043123 // GO:0045087 // GO:0051607	signal transduction // positive regulation of I-kappaB kinase/NF-kappaB cascade // innate immune response // defense response to virus	1.22558	1.22558	0.980807
17446490	3.62569	3.60465	3.96196	3.90294	3.93788	4.30662	NM_001177579	Gm10471	predicted gene 10471	5 B1|5	NM_001177579	RefSeq	Mus musculus predicted gene 10471 (Gm10471), mRNA.	chr5	-	26082172	26089291	GO:0008150	biological_process	1.24896	1.24896	0.980842
17474371	6.23292	6.1809	6.57119	6.33828	6.62243	7.42845	NM_009402	Pglyrp1	peptidoglycan recognition protein 1	7|7 A3	NM_009402	RefSeq	Mus musculus peptidoglycan recognition protein 1 (Pglyrp1), mRNA.	chr7	+	18884690	18890438	GO:0002221 // GO:0006915 // GO:0009253 // GO:0016045 // GO:0032689 // GO:0032827 // GO:0042742 // GO:0044117 // GO:0045087 // GO:0050830	pattern recognition receptor signaling pathway // apoptotic process // peptidoglycan catabolic process // detection of bacterium // negative regulation of interferon-gamma production // negative regulation of natural killer cell differentiation involved in immune response // defense response to bacterium // growth of symbiont in host // innate immune response // defense response to Gram-positive …	1.4482	1.4482	0.980857
17368349	6.4561	6.4857	6.35335	6.82597	7.09657	6.4558	NM_019833	Fam69b	family with sequence similarity 69, member B	2 A3|2	NM_019833	RefSeq	Mus musculus family with sequence similarity 69, member B (Fam69b), mRNA.	chr2	+	26628457	26636497	GO:0008150	biological_process	1.3045	1.3045	0.981064
17455722	6.49879	6.59328	5.55597	7.08454	6.973	6.05805	ENSMUST00000165454 // ENSMUST00000165454 // ENSMUST00000165454	Gm7963 // LOC665729 // Gm6523	predicted gene 7963 // PRAME family member 12-like // predicted gene 6523	5 E3|5 // 5|5 // 5 E3|5	ENSMUST00000165454	ENSEMBL	cdna:known supercontig:NCBIM37:NT_166435:154142:158367:-1 gene:ENSMUSG00000091585 gene_biotype:protein_coding transcript_biotype:protein_coding	chr5_JH584299_random	+	717815	720517	GO:0008150	biological_process	1.40142	1.40142	0.98108
17376822	5.39598	5.48431	5.25569	5.83643	5.70173	5.43964	NM_011428	Snap25	synaptosomal-associated protein 25	2 F3|2 78.2 cM	NM_011428	RefSeq	Mus musculus synaptosomal-associated protein 25 (Snap25), mRNA.	chr2	+	136713450	136782428	GO:0007269 // GO:0007616 // GO:0016197 // GO:0030431 // GO:0046887 // GO:0048791	neurotransmitter secretion // long-term memory // endosomal transport // sleep // positive regulation of hormone secretion // calcium ion-dependent exocytosis of neurotransmitter	1.21994	1.21994	0.981112
17268884	8.41065	8.4387	7.98499	8.93579	9.1434	8.16836	ENSMUST00000064941	Nr1d1	nuclear receptor subfamily 1, group D, member 1	11 D|11	ENSMUST00000064941	ENSEMBL	cdna:known chromosome:NCBIM37:11:98629246:98636647:-1 gene:ENSMUSG00000020889 gene_biotype:protein_coding transcript_biotype:protein_coding	chr11	-	98767932	98775333	GO:0000122 // GO:0006351 // GO:0006355 // GO:0007623 // GO:0010871 // GO:0034144 // GO:0043401 // GO:0071222	negative regulation of transcription from RNA polymerase II promoter // transcription, DNA-dependent // regulation of transcription, DNA-dependent // circadian rhythm // negative regulation of receptor biosynthetic process // negative regulation of toll-like receptor 4 signaling pathway // steroid hormone mediated signaling pathway // cellular response to lipopolysaccharide	1.42768	1.42768	0.981168
17540574	4.34984	4.2769	4.22074	4.49875	4.90259	4.42079	NM_001252013	4930453H23Rik	RIKEN cDNA 4930453H23 gene	X|X	NM_001252013	RefSeq	Mus musculus RIKEN cDNA 4930453H23 gene (4930453H23Rik), mRNA.	chrX	-	21206580	21221665	GO:0008150	biological_process	1.26558	1.26558	0.981273
17315789	9.46617	9.65384	9.31555	9.7164	10.0696	9.59863	NM_001081402	Wdr70	WD repeat domain 70	15 A1|15	NM_001081402	RefSeq	Mus musculus WD repeat domain 70 (Wdr70), mRNA.	chr15	-	7873055	8099209	GO:0008150	biological_process	1.2517	1.2517	0.981311
17258708	8.67219	8.86829	8.88694	9.25512	9.0433	9.05009	NR_027059	2810008D09Rik	RIKEN cDNA 2810008D09 gene	11|11	NR_027059	RefSeq	Mus musculus RIKEN cDNA 2810008D09 gene (2810008D09Rik), non-coding RNA.	chr11	+	117076783	117078955	---	---	1.23731	1.23731	0.981312
17419543	6.8893	6.73929	6.61503	7.20518	7.5098	6.70912	NM_027152	Cd164l2	CD164 sialomucin-like 2	4|4 D3	NM_027152	RefSeq	Mus musculus CD164 sialomucin-like 2 (Cd164l2), mRNA.	chr4	+	133212131	133224555	GO:0008150	biological_process	1.34333	1.34333	0.981314
17361605	6.22834	6.34082	6.53894	6.71574	6.80212	6.54638	NM_009985	Ctsw	cathepsin W	19 A|19	NM_009985	RefSeq	Mus musculus cathepsin W (Ctsw), mRNA.	chr19	-	5465240	5468498	GO:0006508	proteolysis	1.24559	1.24559	0.981431
17336829	9.35591	9.6253	8.71547	9.87546	10.1998	9.0632	NM_030597	Lsm2	LSM2 homolog, U6 small nuclear RNA associated (S. cerevisiae)	17 B1|17 18.95 cM	NM_030597	RefSeq	Mus musculus LSM2 homolog, U6 small nuclear RNA associated (S. cerevisiae) (Lsm2), transcript variant 1, mRNA.	chr17	+	34981854	34985891	GO:0000244 // GO:0006397 // GO:0006402 // GO:0008380	assembly of spliceosomal tri-snRNP // mRNA processing // mRNA catabolic process // RNA splicing	1.42079	1.42079	0.981452
17284247	5.33846	5.08204	5.23429	5.51854	5.398	5.73274	NM_019925	Gpr132	G protein-coupled receptor 132	12|12 F2	NM_019925	RefSeq	Mus musculus G protein-coupled receptor 132 (Gpr132), mRNA.	chr12	-	112850876	112860916	GO:0000082 // GO:0007165 // GO:0007186	G1/S transition of mitotic cell cycle // signal transduction // G-protein coupled receptor signaling pathway	1.26083	1.26083	0.981513
17471311	7.38721	7.35698	7.44334	7.71725	7.85197	7.54168	NR_027360	5930416I19Rik	RIKEN cDNA 5930416I19 gene	6 F3|6	NR_027360	RefSeq	Mus musculus RIKEN cDNA 5930416I19 gene (5930416I19Rik), transcript variant 1, non-coding RNA.	chr6	-	128357000	128362911	GO:0008150	biological_process	1.24221	1.24221	0.981542
17366856	9.45686	9.48568	9.89078	9.78273	9.88174	10.1158	NR_030564 // NR_030564	Mir466b-2 // Mir466b-2	microRNA 466b-2 // microRNA 466b-2	2|2 // 2|2	NR_030564 // NR_030564	RefSeq // RefSeq	Mus musculus microRNA 466b-2 (Mir466b-2), microRNA. // Mus musculus microRNA 466b-2 (Mir466b-2), microRNA.	chr2	+	10498685	10498766	---	---	1.23842	1.23842	0.981599
17488379	6.83579	6.89081	6.41197	7.09621	7.2308	6.78517	ENSMUST00000108315	Dll3	delta-like 3 (Drosophila)	7 A3|7 10.0 cM	ENSMUST00000108315	ENSEMBL	cdna:known chromosome:NCBIM37:7:29078572:29087257:-1 gene:ENSMUSG00000003436 gene_biotype:protein_coding transcript_biotype:protein_coding	chr7	-	28291654	28302238	GO:0001501 // GO:0001501 // GO:0001701 // GO:0001709 // GO:0001756 // GO:0001756 // GO:0007219 // GO:0007275 // GO:0007386 // GO:0007399 // GO:0009888 // GO:0030154 // GO:0045746 // GO:0048339 // GO:0048712 // GO:0050768 // GO:0050769	skeletal system development // skeletal system development // in utero embryonic development // cell fate determination // somitogenesis // somitogenesis // Notch signaling pathway // multicellular organismal development // compartment pattern specification // nervous system development // tissue development // cell differentiation // negative regulation of Notch signaling pathway // paraxial mes…	1.24925	1.24925	0.981599
17541701	4.74207	4.2424	4.14583	5.52426	5.11622	4.1937	NR_030273	Mir20b	microRNA 20b	X|X	NR_030273	RefSeq	Mus musculus microRNA 20b (Mir20b), microRNA.	chrX	-	52742113	52742192	GO:0043066	negative regulation of apoptotic process	1.56184	1.56184	0.981654
17246091	5.86808	5.88209	6.93315	6.35496	6.35174	7.25418	NM_031252	Il23a	interleukin 23, alpha subunit p19	10 D3|10	NM_031252	RefSeq	Mus musculus interleukin 23, alpha subunit p19 (Il23a), mRNA.	chr10	-	128296140	128298084	GO:0001916 // GO:0002230 // GO:0002230 // GO:0002827 // GO:0002827 // GO:0006954 // GO:0006955 // GO:0009615 // GO:0010535 // GO:0032693 // GO:0032725 // GO:0032729 // GO:0032733 // GO:0032735 // GO:0032740 // GO:0032760 // GO:0032819 // GO:0042098 // GO:0042102 // GO:0042104 // GO:0042510 // GO:0042517 // GO:0042520 // GO:0042523 // GO:0043382 // GO:0045087 // GO:0045672 // GO:0045944 // GO:0048…	positive regulation of T cell mediated cytotoxicity // positive regulation of defense response to virus by host // positive regulation of defense response to virus by host // positive regulation of T-helper 1 type immune response // positive regulation of T-helper 1 type immune response // inflammatory response // immune response // response to virus // positive regulation of activation of JAK2 k…	1.31969	1.31969	0.981668
17321241	11.422	11.2319	10.466	12.8317	11.6602	10.9085	NR_034051	Snora34	small nucleolar RNA, H/ACA box 34	15|15	NR_034051	RefSeq	Mus musculus small nucleolar RNA, H/ACA box 34 (Snora34), small nucleolar RNA.	chr15	-	98519716	98519853	GO:0008150	biological_process	1.89669	1.89669	0.981709
17457981	3.79076	3.83274	3.78334	3.98438	4.17178	4.10133	NM_146273	Olfr448	olfactory receptor 448	6 B2|6	NM_146273	RefSeq	Mus musculus olfactory receptor 448 (Olfr448), mRNA.	chr6	+	42896453	42897385	GO:0007165 // GO:0007186 // GO:0007186 // GO:0007608	signal transduction // G-protein coupled receptor signaling pathway // G-protein coupled receptor signaling pathway // sensory perception of smell	1.21878	1.21878	0.981751
17268243	5.70444	5.66921	6.09698	5.95204	6.0649	6.43044	NM_008081	B4galnt2	beta-1,4-N-acetyl-galactosaminyl transferase 2	11 D|11 55.7 cM	NM_008081	RefSeq	Mus musculus beta-1,4-N-acetyl-galactosaminyl transferase 2 (B4galnt2), mRNA.	chr11	-	95863559	95914891	GO:0006047 // GO:0006486 // GO:0019276 // GO:0019276 // GO:0022408 // GO:0022408 // GO:0030259	UDP-N-acetylglucosamine metabolic process // protein glycosylation // UDP-N-acetylgalactosamine metabolic process // UDP-N-acetylgalactosamine metabolic process // negative regulation of cell-cell adhesion // negative regulation of cell-cell adhesion // lipid glycosylation	1.25438	1.25438	0.981792
17439517	6.87534	6.61015	5.70208	7.36154	7.06125	6.40174	NM_010203	Fgf5	fibroblast growth factor 5	5 E1-F|5 55.0 cM	NM_010203	RefSeq	Mus musculus fibroblast growth factor 5 (Fgf5), mRNA.	chr5	+	98254184	98277030	GO:0008283 // GO:0008284 // GO:0008543 // GO:0010001 // GO:0023019 // GO:0051781	cell proliferation // positive regulation of cell proliferation // fibroblast growth factor receptor signaling pathway // glial cell differentiation // signal transduction involved in regulation of gene expression // positive regulation of cell division	1.43197	1.43197	0.981836
17288234	9.48381	9.77259	9.11713	10.266	9.71946	9.72604	NM_001177832 // NM_001177832 // NM_001177832	Gm10324 // Gm10324 // Gm10324	predicted gene 10324 // predicted gene 10324 // predicted gene 10324	13 B3|13 // 13 B3|13 // 13 B3|13	NM_001177832 // NM_001177832	RefSeq // RefSeq	Mus musculus predicted gene 10324 (Gm10324), mRNA. // Mus musculus predicted gene 10324 (Gm10324), mRNA.	chr13	+	66038303	66040668	GO:0008150 // GO:0008150 // GO:0008150	biological_process // biological_process // biological_process	1.36129	1.36129	0.981906
17255822	9.24441	9.62256	9.16358	9.98995	9.77266	9.29694	NR_045496 // NR_045496	2410003L11Rik // 2410003L11Rik	RIKEN cDNA 2410003L11 gene // RIKEN cDNA 2410003L11 gene	11 D|11 // 11 D|11	NR_045496 // NR_045496	RefSeq // RefSeq	Mus musculus RIKEN cDNA 2410003L11 gene (2410003L11Rik), non-coding RNA. // Mus musculus RIKEN cDNA 2410003L11 gene (2410003L11Rik), non-coding RNA.	chr11	+	97598511	97622893	---	---	1.28062	1.28062	0.981914
17538486	4.78015	4.81315	3.98173	5.10709	5.01771	4.75406	NM_001114400	Gm15127	predicted gene 15127	X F3|X	NM_001114400	RefSeq	Mus musculus predicted gene 15127 (Gm15127), mRNA.	chrX	+	148663598	148703849	GO:0008150	biological_process	1.31458	1.31458	0.981921
17432687	6.47661	6.3803	6.32122	6.45843	6.79923	6.99814	ENSMUST00000030339	Tnfrsf8	tumor necrosis factor receptor superfamily, member 8	4 E1|4 75.5 cM	ENSMUST00000030339	ENSEMBL	cdna:known chromosome:NCBIM37:4:144857040:144905050:-1 gene:ENSMUSG00000028602 gene_biotype:protein_coding transcript_biotype:protein_coding	chr4	-	145267137	145315147	GO:0007165 // GO:0042535 // GO:0043065 // GO:0045556 // GO:0051092	signal transduction // positive regulation of tumor necrosis factor biosynthetic process // positive regulation of apoptotic process // positive regulation of TRAIL biosynthetic process // positive regulation of NF-kappaB transcription factor activity	1.29656	1.29656	0.981934
17419890	4.96155	5.10546	5.03673	5.37704	5.61931	5.11125	NM_178257	Il22ra1	interleukin 22 receptor, alpha 1	4 D3|4 62.0 cM	NM_178257	RefSeq	Mus musculus interleukin 22 receptor, alpha 1 (Il22ra1), mRNA.	chr4	+	135728159	135755383	GO:0008150	biological_process	1.27303	1.27303	0.981935
17211396	5.81652	5.76702	6.17074	6.13686	6.16574	6.40758	ENSMUST00000027065	Tmem14a	transmembrane protein 14A	1 A4|1	ENSMUST00000027065	ENSEMBL	cdna:known chromosome:NCBIM37:1:21208656:21220248:1 gene:ENSMUSG00000025933 gene_biotype:protein_coding transcript_biotype:protein_coding	chr1	+	21218575	21230167	GO:0008150	biological_process	1.24172	1.24172	0.981936
17378072	5.07317	5.1871	4.82825	5.47858	5.5726	5.01174	ENSMUST00000109757	Bpifb4	BPI fold containing family B, member 4	2 H1|2	ENSMUST00000109757	ENSEMBL	cdna:known chromosome:NCBIM37:2:153763957:153789837:1 gene:ENSMUSG00000074665 gene_biotype:protein_coding transcript_biotype:protein_coding	chr2	+	153938221	153964101	GO:0008150	biological_process	1.26329	1.26329	0.981943
17490043	5.16155	4.95406	4.81196	5.31029	5.327	5.10325	BC147587	4933421I07Rik	RIKEN cDNA 4933421I07 gene	7 B3|7	BC147587	GenBank	Mus musculus RIKEN cDNA 4933421I07 gene, mRNA (cDNA clone MGC:182683 IMAGE:9056577), complete cds.	chr7	-	42445462	42448120	GO:0008150	biological_process	1.20358	1.20358	0.981949
17414900	5.08832	5.40674	4.76823	5.9828	5.68334	4.94449	NM_001081644	Gm428	predicted gene 428	4 C3|4	NM_001081644	RefSeq	Mus musculus predicted gene 428 (Gm428), mRNA.	chr4	+	73683514	73687559	GO:0008150	biological_process	1.40242	1.40242	0.98195
17248963	3.83188	3.78542	3.93131	3.97518	4.27164	4.16934	NM_146468	Olfr1391	olfactory receptor 1391	11 B1|11	NM_146468	RefSeq	Mus musculus olfactory receptor 1391 (Olfr1391), mRNA.	chr11	+	49327413	49328348	GO:0007165 // GO:0007186 // GO:0007186 // GO:0007608	signal transduction // G-protein coupled receptor signaling pathway // G-protein coupled receptor signaling pathway // sensory perception of smell	1.22525	1.22525	0.981966
17258569	4.07159	4.0483	4.20774	4.25894	4.54047	4.39505	ENSMUST00000124281	Exoc7	exocyst complex component 7	11 E2|11	ENSMUST00000124281	ENSEMBL	cdna:known chromosome:NCBIM37:11:116166345:116168547:-1 gene:ENSMUSG00000020792 gene_biotype:protein_coding transcript_biotype:protein_coding	chr11	+	116306864	116309510	GO:0006810 // GO:0006887 // GO:0008150 // GO:0015031	transport // exocytosis // biological_process // protein transport	1.22416	1.22416	0.981968
17293475	4.85367	4.81939	5.11902	5.24706	4.96393	5.85813	XM_003085868	Gm19792	predicted gene, 19792	---	XM_003085868	RefSeq	PREDICTED: Mus musculus predicted gene, 19792 (Gm19792), mRNA.	chr13	-	62340873	62361799	---	---	1.38404	1.38404	0.982119
17285742	10.9632	10.8409	8.73652	12.0704	12.1169	9.04331	ENSMUST00000110455	Hist1h2bk	histone cluster 1, H2bk	13 A2-A3|13	ENSMUST00000110455	ENSEMBL	cdna:known chromosome:NCBIM37:13:22127690:22128168:1 gene:ENSMUSG00000062727 gene_biotype:protein_coding transcript_biotype:protein_coding	chr13	+	22035821	22036299	GO:0006334	nucleosome assembly	2.17757	2.17757	0.982156
17403775	7.81046	8.08961	7.49582	8.21307	8.41673	7.78841	NM_009968	Cryz	crystallin, zeta	3 H4|3	NM_009968	RefSeq	Mus musculus crystallin, zeta (Cryz), mRNA.	chr3	+	154596711	154623182	GO:0042178 // GO:0051289 // GO:0055114	xenobiotic catabolic process // protein homotetramerization // oxidation-reduction process	1.26893	1.26893	0.982188
17242322	5.59147	5.88189	5.40037	5.69355	6.21426	6.0283	XM_001477447	Gm9507	predicted gene 9507	10 C1|10	XM_001477447	RefSeq	PREDICTED: Mus musculus predicted gene 9507 (Gm9507), mRNA.	chr10	-	77787490	77811843	GO:0008150	biological_process	1.28005	1.28005	0.982216
17439255	6.23733	6.72402	5.32048	7.14122	7.12439	5.76325	ENSMUST00000101021 // ENSMUST00000101021 // ENSMUST00000101021 // ENSMUST00000101021 // ENSMUST00000101021 // ENSMUST00000101021	LOC100862180 // LOC100862166 // Gm7982 // Gm7682 // LOC624931 // Gm6351	PRAME family member 12-like // PRAME family member 12-like // predicted gene 7982 // predicted gene 7682 // PRAME family member 12-like // predicted gene 6351	--- // --- // 5 E3|5 // 5 E3|5 // 5|5 // 5 E3|5	ENSMUST00000101021	ENSEMBL	cdna:known chromosome:NCBIM37:5:94507228:94509961:1 gene:ENSMUSG00000072821 gene_biotype:protein_coding transcript_biotype:protein_coding	chr5	+	94623977	94626746	GO:0008150	biological_process	1.51505	1.51505	0.982269
17318123	5.03486	5.06496	4.9408	5.23686	5.42494	5.22271	ENSMUST00000126129	Ly6h	lymphocyte antigen 6 complex, locus H	15|15 E1	ENSMUST00000126129	ENSEMBL	cdna:known chromosome:NCBIM37:15:75381698:75397078:-1 gene:ENSMUSG00000022577 gene_biotype:protein_coding transcript_biotype:nonsense_mediated_decay	chr15	-	75551268	75567255	---	---	1.21699	1.21699	0.982313
17443166	6.37673	6.68521	6.36392	6.83657	6.84629	6.58441	ENSMUST00000005509	Stx1a	syntaxin 1A (brain)	5 G2|5	ENSMUST00000005509	ENSEMBL	cdna:known chromosome:NCBIM37:5:135499352:135526970:1 gene:ENSMUSG00000007207 gene_biotype:protein_coding transcript_biotype:protein_coding	chr5	+	135023482	135051100	GO:0001956 // GO:0006810 // GO:0006836 // GO:0006886 // GO:0006887 // GO:0007268 // GO:0009629 // GO:0016192 // GO:0017156 // GO:0017157 // GO:0045921	positive regulation of neurotransmitter secretion // transport // neurotransmitter transport // intracellular protein transport // exocytosis // synaptic transmission // response to gravity // vesicle-mediated transport // calcium ion-dependent exocytosis // regulation of exocytosis // positive regulation of exocytosis	1.21221	1.21221	0.982332
17313811	8.66108	8.57096	8.71861	8.77372	9.1385	8.96393	ENSMUST00000057410	Fbln1	fibulin 1	15|15 E-F	ENSMUST00000057410	ENSEMBL	cdna:known chromosome:NCBIM37:15:85036379:85116965:1 gene:ENSMUSG00000006369 gene_biotype:protein_coding transcript_biotype:protein_coding	chr15	+	85205949	85286535	GO:0010952 // GO:0030198	positive regulation of peptidase activity // extracellular matrix organization	1.24392	1.24392	0.982378
17279404	5.40631	5.43158	4.98985	5.7329	5.91147	5.27357	NM_178911	Pld4	phospholipase D family, member 4	12 F1|12	NM_178911	RefSeq	Mus musculus phospholipase D family, member 4 (Pld4), mRNA.	chr12	+	112760655	112768986	GO:0008150 // GO:0008152 // GO:0016042	biological_process // metabolic process // lipid catabolic process	1.29582	1.29582	0.982403
17413090	6.73761	7.15471	6.97814	7.28422	7.48864	7.09427	NM_001177580	Gm13308	predicted gene 13308	4 A5|4	NM_001177580	RefSeq	Mus musculus predicted gene 13308 (Gm13308), mRNA.	chr4	+	42293864	42294898	GO:0008150	biological_process	1.25804	1.25804	0.982424
17413103	6.73761	7.15471	6.97814	7.28422	7.48864	7.09427	NM_001177580	Gm13308	predicted gene 13308	4 A5|4	NM_001177580	RefSeq	Mus musculus predicted gene 13308 (Gm13308), mRNA.	chr4	+	42438975	42440009	GO:0008150	biological_process	1.25804	1.25804	0.98243
17258023	8.48952	8.41139	8.46418	8.70766	8.93003	8.62569	NM_053273	Ttyh2	tweety homolog 2 (Drosophila)	11 E2|11	NM_053273	RefSeq	Mus musculus tweety homolog 2 (Drosophila) (Ttyh2), mRNA.	chr11	+	114675431	114720984	GO:0006810 // GO:0006811 // GO:0006821 // GO:0008150	transport // ion transport // chloride transport // biological_process	1.23531	1.23531	0.982444
17451614	10.2674	10.407	10.3583	10.5947	10.6954	10.5967	NM_181075 // NM_181075	2610524H06Rik // 2610524H06Rik	RIKEN cDNA 2610524H06 gene // RIKEN cDNA 2610524H06 gene	5 F|5 // 5 F|5	NM_181075 // NM_181075	RefSeq // RefSeq	Mus musculus RIKEN cDNA 2610524H06 gene (2610524H06Rik), mRNA. // Mus musculus RIKEN cDNA 2610524H06 gene (2610524H06Rik), mRNA.	chr5	-	114821935	114823468	GO:0008150 // GO:0008150	biological_process // biological_process	1.21784	1.21784	0.982477
17333344	7.02156	7.06928	7.70038	9.35115	7.06975	8.00443	NR_028479	Snora20	small nucleolar RNA, H/ACA box 20	17|17	NR_028479	RefSeq	Mus musculus small nucleolar RNA, H/ACA box 20 (Snora20), small nucleolar RNA.	chr17	+	12922790	12922917	GO:0008150	biological_process	2.21133	2.21133	0.982535
17243450	7.24843	6.93752	7.11899	7.40448	7.41314	7.42077	XM_001475544 // XM_001475544	Gm3055 // Gm3055	predicted gene 3055 // predicted gene 3055	10 C1|10 // 10 C1|10	XM_001475544	RefSeq	PREDICTED: Mus musculus predicted gene 3055 (Gm3055), mRNA.	chr10	-	81743988	81772969	GO:0008150 // GO:0008150	biological_process // biological_process	1.2359	1.2359	0.982539
17548728	6.42943	6.83461	5.61089	7.17735	7.29807	6.02954	NR_038092 // NR_038092	Crxos1 // Crxos1	Crx opposite strand transcript 1 // Crx opposite strand transcript 1	7 A1|7 // 7 A1|7	NR_038092 // NR_038092	RefSeq // RefSeq	Mus musculus Crx opposite strand transcript 1 (Crxos1), transcript variant 4, non-coding RNA. // Mus musculus Crx opposite strand transcript 1 (Crxos1), transcript variant 4, non-coding RNA.	chr9	+	87127030	87127449	GO:0008150 // GO:0008150	biological_process // biological_process	1.47452	1.47452	0.98256
17337065	5.51563	5.51622	5.84527	5.85511	5.75072	6.37253	ENSMUST00000074806	H2-Q2	histocompatibility 2, Q region locus 2	17 B1|17 19.15 cM	ENSMUST00000074806	ENSEMBL	cdna:known chromosome:NCBIM37:17:35479187:35482739:1 gene:ENSMUSG00000091705 gene_biotype:protein_coding transcript_biotype:protein_coding	chr17	+	35262730	35398839	GO:0002474 // GO:0008150	antigen processing and presentation of peptide antigen via MHC class I // biological_process	1.30589	1.30589	0.982562
17481215	4.00597	3.9173	4.44445	4.35653	4.37665	4.69479	NM_146841	Olfr617	olfactory receptor 617	7 E3|7	NM_146841	RefSeq	Mus musculus olfactory receptor 617 (Olfr617), mRNA.	chr7	+	103584024	103585183	GO:0007165 // GO:0007186 // GO:0007186 // GO:0007608	signal transduction // G-protein coupled receptor signaling pathway // G-protein coupled receptor signaling pathway // sensory perception of smell	1.26837	1.26837	0.98262
17548394	5.93526	5.72871	5.73251	6.12268	6.09138	6.0063	AK036147	Gm5107	predicted gene 5107	5 B3|5	AK036147	GenBank HTC	Mus musculus 16 days neonate cerebellum cDNA, RIKEN full-length enriched library, clone:9630041C05 product:unclassifiable, full insert sequence.	chr5	+	37162849	37165730	GO:0008150	biological_process	1.20763	1.20763	0.982625
17367852	5.97268	5.93482	5.64147	6.13069	6.25441	6.05858	NM_025980	Nrarp	Notch-regulated ankyrin repeat protein	2 A3|2	NM_025980	RefSeq	Mus musculus Notch-regulated ankyrin repeat protein (Nrarp), mRNA.	chr2	+	25180758	25183339	GO:0000122 // GO:0001569 // GO:0001569 // GO:0001938 // GO:0002040 // GO:0002040 // GO:0002043 // GO:0007275 // GO:0022407 // GO:0022407 // GO:0045581 // GO:0045746 // GO:0045746 // GO:0090263	negative regulation of transcription from RNA polymerase II promoter // patterning of blood vessels // patterning of blood vessels // positive regulation of endothelial cell proliferation // sprouting angiogenesis // sprouting angiogenesis // blood vessel endothelial cell proliferation involved in sprouting angiogenesis // multicellular organismal development // regulation of cell-cell adhesion /…	1.22528	1.22528	0.982678
17436877	6.56323	6.55583	6.38132	6.8076	6.99199	6.59139	NM_001177696	Ablim2	actin-binding LIM protein 2	5 B3|5	NM_001177696	RefSeq	Mus musculus actin-binding LIM protein 2 (Ablim2), transcript variant 1, mRNA.	chr5	+	35757880	35884979	GO:0007010 // GO:0045944	cytoskeleton organization // positive regulation of transcription from RNA polymerase II promoter	1.2343	1.2343	0.98274
17514623	4.4675	4.46549	4.45213	4.82391	4.69979	4.71255	NM_013838	Trpc6	transient receptor potential cation channel, subfamily C, member 6	9 A1|9 1.0 cM	NM_013838	RefSeq	Mus musculus transient receptor potential cation channel, subfamily C, member 6 (Trpc6), mRNA.	chr9	+	8544142	8680741	GO:0006810 // GO:0006811 // GO:0006816 // GO:0007204 // GO:0007204 // GO:0032236 // GO:0032414 // GO:0034220 // GO:0055085 // GO:0070588	transport // ion transport // calcium ion transport // elevation of cytosolic calcium ion concentration // elevation of cytosolic calcium ion concentration // positive regulation of calcium ion transport via store-operated calcium channel activity // positive regulation of ion transmembrane transporter activity // ion transmembrane transport // transmembrane transport // calcium ion transmembrane…	1.21823	1.21823	0.982745
17226302	6.88387	7.24674	7.0925	7.40094	7.46398	7.27856	NM_001037999	Dbi	diazepam binding inhibitor	1|1 E2	NM_001037999	RefSeq	Mus musculus diazepam binding inhibitor (Dbi), transcript variant 1, mRNA.	chr1	-	120113280	120121096	GO:0001942 // GO:0006641 // GO:0006810 // GO:0014009 // GO:0031999 // GO:0032228 // GO:0043588 // GO:0046889 // GO:0051281	hair follicle development // triglyceride metabolic process // transport // glial cell proliferation // negative regulation of fatty acid beta-oxidation // regulation of synaptic transmission, GABAergic // skin development // positive regulation of lipid biosynthetic process // positive regulation of release of sequestered calcium ion into cytosol	1.23219	1.23219	0.982784
17248973	3.3465	3.48303	3.48168	3.67076	3.73143	3.77236	NM_146473	Olfr1387	olfactory receptor 1387	11 B1|11	NM_146473	RefSeq	Mus musculus olfactory receptor 1387 (Olfr1387), mRNA.	chr11	+	49459681	49460616	GO:0007165 // GO:0007186 // GO:0007186 // GO:0007608	signal transduction // G-protein coupled receptor signaling pathway // G-protein coupled receptor signaling pathway // sensory perception of smell	1.22008	1.22008	0.982792
17264971	7.74849	7.62512	7.63295	7.84644	8.36298	7.89387	NR_027913 // NR_027913	G630025P09Rik // G630025P09Rik	RIKEN cDNA G630025P09 gene // RIKEN cDNA G630025P09 gene	11 B3|11 // 11 B3|11	NR_027913 // NR_027913	RefSeq // RefSeq	Mus musculus RIKEN cDNA G630025P09 gene (G630025P09Rik), non-coding RNA. // Mus musculus RIKEN cDNA G630025P09 gene (G630025P09Rik), non-coding RNA.	chr11	-	69803595	69805624	---	---	1.30489	1.30489	0.982833
17291736	5.19811	5.49167	4.74639	5.51302	5.61954	5.55947	NM_148942	Serpinb6c	serine (or cysteine) peptidase inhibitor, clade B, member 6c	13 A3.3|13 13.6 cM	NM_148942	RefSeq	Mus musculus serine (or cysteine) peptidase inhibitor, clade B, member 6c (Serpinb6c), mRNA.	chr13	-	33879816	33905708	GO:0010951 // GO:0030162	negative regulation of endopeptidase activity // regulation of proteolysis	1.3081	1.3081	0.98284
17486096	3.99557	4.18943	4.1418	4.28323	4.54498	4.43192	ENSMUST00000051982	Olfr1349	olfactory receptor 1349	7 A1|7	ENSMUST00000051982	ENSEMBL	cdna:known chromosome:NCBIM37:7:6467107:6468160:-1 gene:ENSMUSG00000048067 gene_biotype:protein_coding transcript_biotype:protein_coding	chr7	-	6514396	6515449	GO:0007165 // GO:0007186 // GO:0007186 // GO:0007608	signal transduction // G-protein coupled receptor signaling pathway // G-protein coupled receptor signaling pathway // sensory perception of smell	1.24206	1.24206	0.982858
17524703	8.48414	8.41997	8.47436	8.65181	8.97491	8.7004	NM_001110300	Ap1m2	adaptor protein complex AP-1, mu 2 subunit	9 A3|9 9.0 cM	NM_001110300	RefSeq	Mus musculus adaptor protein complex AP-1, mu 2 subunit (Ap1m2), transcript variant 1, mRNA.	chr9	-	21295457	21312333	GO:0006810 // GO:0006886 // GO:0015031 // GO:0016192	transport // intracellular protein transport // protein transport // vesicle-mediated transport	1.25101	1.25101	0.982861
17451677	6.61501	6.88363	6.44581	7.30872	7.4588	6.54314	ENSMUST00000031519	Cabp1	calcium binding protein 1	5 F|5	ENSMUST00000031519	ENSEMBL	cdna:known chromosome:NCBIM37:5:115618698:115636317:-1 gene:ENSMUSG00000029544 gene_biotype:protein_coding transcript_biotype:protein_coding	chr5	-	115168689	115194381	---	---	1.41035	1.41035	0.982867
17242006	6.3989	6.18106	5.67467	6.79723	6.85418	5.94062	NM_023219	Slc5a4b	solute carrier family 5 (neutral amino acid transporters, system A), member 4b	10 C1|10	NM_023219	RefSeq	Mus musculus solute carrier family 5 (neutral amino acid transporters, system A), member 4b (Slc5a4b), mRNA.	chr10	-	76057494	76111018	GO:0006810 // GO:0008150	transport // biological_process	1.38606	1.38606	0.98288
17369974	7.94432	7.81247	8.26736	8.12286	8.37615	8.4838	NM_152800	Tor2a	torsin family 2, member A	2 B|2	NM_152800	RefSeq	Mus musculus torsin family 2, member A (Tor2a), transcript variant 1, mRNA.	chr2	+	32757234	32762244	GO:0051085 // GO:0051260 // GO:0051260	chaperone mediated protein folding requiring cofactor // protein homooligomerization // protein homooligomerization	1.24355	1.24355	0.982913
17362216	8.43957	8.56399	7.99969	9.47868	9.71006	8.16581	NM_026675	Nudt22	nudix (nucleoside diphosphate linked moiety X)-type motif 22	19 A|19	NM_026675	RefSeq	Mus musculus nudix (nucleoside diphosphate linked moiety X)-type motif 22 (Nudt22), mRNA.	chr19	-	6993019	6996037	GO:0008150 // GO:0008152	biological_process // metabolic process	1.87268	1.87268	0.982968
17366942	7.03808	7.13004	5.79727	7.87605	7.82273	6.24167	NR_035417	Mir669i	microRNA 669i	---	NR_035417	RefSeq	Mus musculus microRNA 669i (Mir669i), microRNA.	chr2	+	10517604	10517730	---	---	1.64164	1.64164	0.982974
17263031	6.88312	6.25409	6.44795	8.45346	6.7123	6.79395	NR_028569	Snord1c	small nucleolar RNA, C/D box 1C	11|11	NR_028569	RefSeq	Mus musculus small nucleolar RNA, C/D box 1C (Snord1c), small nucleolar RNA.	chr11	-	56263165	56263240	GO:0008150	biological_process	2.01078	2.01078	0.982998
17349552	10.1541	10.0206	9.39348	12.3089	10.5586	9.66159	NR_002905	Snora74a	small nucleolar RNA, H/ACA box 74A	18B2|18	NR_002905	RefSeq	Mus musculus small nucleolar RNA, H/ACA box 74A (Snora74a), small nucleolar RNA.	chr18	+	35557030	35557227	GO:0008150	biological_process	2.59306	2.59306	0.983013
17291019	6.89821	6.73076	4.12177	7.59868	7.55442	4.96547	ENSMUST00000102979 // ENSMUST00000102979 // ENSMUST00000102979 // ENSMUST00000102979 // ENSMUST00000102979 // ENSMUST00000102979 // ENSMUST00000102979 // ENSMUST00000102979 // ENSMUST00000102979 // ENSMUST00000102979 // ENSMUST00000102979 // ENSMUST00000102979 // ENSMUST00000102979 // ENSMUST00000102979	LOC100862646 // Hist1h4m // Hist1h4b // Hist1h4a // Hist4h4 // Hist1h4n // Hist1h4k // Hist1h4j // Hist1h4i // Hist1h4f // Hist1h4d // Hist1h4c // Hist2h4 // Hist1h4h	histone H4-like // histone cluster 1, H4m // histone cluster 1, H4b // histone cluster 1, H4a // histone cluster 4, H4 // histone cluster 1, H4n // histone cluster 1, H4k // histone cluster 1, H4j // histone cluster 1, H4i // histone cluster 1, H4f // histone cluster 1, H4d // histone cluster 1, H4c // histone cluster 2, H4 // histone cluster 1, H4h	--- // 13 A3.1|13 // 13 A2-A3|13 // 13 A2-A3|13 // 6 G1|6 // 13 A3.1|13 // 13 A2-A3|13 // 13 A2-A3|13 // 13 A2-A3|13 // 13 A2-A3|13 // 13 A2-A3|13 // 13 A2-A3|13 // 3|3 F1-F2 // 13 A2-A3|13	ENSMUST00000102979	ENSEMBL	cdna:known chromosome:NCBIM37:13:21923636:21924065:-1 gene:ENSMUSG00000069305 gene_biotype:protein_coding transcript_biotype:protein_coding	chr13	-	21831767	21832196	GO:0008150 // GO:0045653	biological_process // negative regulation of megakaryocyte differentiation	1.70053	1.70053	0.983139
17252310	8.62666	8.70891	8.50751	8.99346	9.21602	8.64484	ENSMUST00000021164	Fam64a	family with sequence similarity 64, member A	11 B4|11	ENSMUST00000021164	ENSEMBL	cdna:known chromosome:NCBIM37:11:71855957:71860872:1 gene:ENSMUSG00000020808 gene_biotype:protein_coding transcript_biotype:protein_coding	chr11	+	72042032	72047370	GO:0008150	biological_process	1.27769	1.27769	0.983155
17323038	4.21084	4.09986	3.89121	4.46419	4.44088	4.13834	NR_030549	Mir193b	microRNA 193b	16|16	NR_030549	RefSeq	Mus musculus microRNA 193b (Mir193b), microRNA.	chr16	+	13449523	13449601	GO:0060218	hemopoietic stem cell differentiation	1.21582	1.21582	0.983158
17343813	4.57278	4.42717	4.39804	4.81069	4.75638	4.64499	ENSMUST00000040655	H2-Aa	histocompatibility 2, class II antigen A, alpha	17 B1|17 18.65 cM	ENSMUST00000040655	ENSEMBL	cdna:known chromosome:NCBIM37:17:34419689:34424772:-1 gene:ENSMUSG00000036594 gene_biotype:protein_coding transcript_biotype:protein_coding	chr17	-	34269331	34287827	GO:0002504 // GO:0006955 // GO:0019882 // GO:0019886 // GO:0034341 // GO:0042130 // GO:0045582 // GO:0048002	antigen processing and presentation of peptide or polysaccharide antigen via MHC class II // immune response // antigen processing and presentation // antigen processing and presentation of exogenous peptide antigen via MHC class II // response to interferon-gamma // negative regulation of T cell proliferation // positive regulation of T cell differentiation // antigen processing and presentation…	1.2066	1.2066	0.983187
17441160	10.6369	10.8837	10.0363	11.3588	11.3487	10.3251	NM_011107	Pla2g1b	phospholipase A2, group IB, pancreas	5|5 F1-G1.1	NM_011107	RefSeq	Mus musculus phospholipase A2, group IB, pancreas (Pla2g1b), mRNA.	chr5	+	115466266	115474722	GO:0006633 // GO:0006644 // GO:0006950 // GO:0008152 // GO:0008283 // GO:0009395 // GO:0016042 // GO:0044240 // GO:0045740 // GO:0046470	fatty acid biosynthetic process // phospholipid metabolic process // response to stress // metabolic process // cell proliferation // phospholipid catabolic process // lipid catabolic process // multicellular organismal lipid catabolic process // positive regulation of DNA replication // phosphatidylcholine metabolic process	1.43806	1.43806	0.983193
17325608	6.87428	7.20549	7.19172	7.48877	7.19711	7.78443	NM_009855	Cd80	CD80 antigen	16 B5|16 28.0 cM	NM_009855	RefSeq	Mus musculus CD80 antigen (Cd80), mRNA.	chr16	+	38458933	38495739	GO:0031295 // GO:0046641 // GO:0050731	T cell costimulation // positive regulation of alpha-beta T cell proliferation // positive regulation of peptidyl-tyrosine phosphorylation	1.33013	1.33013	0.983199
17437702	7.60314	7.38879	7.28186	7.81743	7.82014	7.48301	NR_030577	Mir574	microRNA 574	5|5	NR_030577	RefSeq	Mus musculus microRNA 574 (Mir574), microRNA.	chr5	+	64970318	64970395	GO:0070482 // GO:0071391	response to oxygen levels // cellular response to estrogen stimulus	1.21795	1.21795	0.983214
17547933	9.68545	9.50296	9.24436	9.84442	10.3534	9.47229	NM_001024919 // NM_001024919	Bod1 // Bod1	biorientation of chromosomes in cell division 1 // biorientation of chromosomes in cell division 1	11 A4 // 11 A4	NM_001024919 // NM_001024919	RefSeq // RefSeq	Mus musculus biorientation of chromosomes in cell division 1 (Bod1), mRNA. // Mus musculus biorientation of chromosomes in cell division 1 (Bod1), mRNA.	chr16	+	17734167	17734689	GO:0007049 // GO:0007067 // GO:0008150 // GO:0051301 // GO:0007049 // GO:0007067 // GO:0008150 // GO:0051301	cell cycle // mitosis // biological_process // cell division // cell cycle // mitosis // biological_process // cell division	1.36296	1.36296	0.983254
17370596	3.8521	3.78071	3.75566	4.15546	4.26352	3.87992	XM_003086254 // XM_003086254	Gm19922 // Gm19922	predicted gene, 19922 // predicted gene, 19922	--- // ---	XM_003086254 // XM_003086254	RefSeq // RefSeq	PREDICTED: Mus musculus predicted gene, 19922 (Gm19922), mRNA. // PREDICTED: Mus musculus predicted gene, 19922 (Gm19922), mRNA.	chr2	+	48553915	48567820	---	---	1.24122	1.24122	0.983306
17263724	8.10561	8.13095	8.0743	8.40055	8.50394	8.25447	NM_007437	Aldh3a2	aldehyde dehydrogenase family 3, subfamily A2	11 B2|11 34.3 cM	NM_007437	RefSeq	Mus musculus aldehyde dehydrogenase family 3, subfamily A2 (Aldh3a2), mRNA.	chr11	-	61223417	61267464	GO:0000302 // GO:0006081 // GO:0007417 // GO:0007422 // GO:0008152 // GO:0008544 // GO:0033306 // GO:0046292 // GO:0055114	response to reactive oxygen species // cellular aldehyde metabolic process // central nervous system development // peripheral nervous system development // metabolic process // epidermis development // phytol metabolic process // formaldehyde metabolic process // oxidation-reduction process	1.21936	1.21936	0.983315
17427119	6.68852	6.74711	6.98823	6.9143	7.13086	7.27678	NM_001243167 // NM_001243167	Gm13288 // Gm13288	predicted gene 13288 // predicted gene 13288	4 C4|4 // 4 C4|4	NM_001243167 // NM_001243167	RefSeq // RefSeq	Mus musculus predicted gene 13288 (Gm13288), mRNA. // Mus musculus predicted gene 13288 (Gm13288), mRNA.	chr4	-	88784455	88794391	GO:0008150 // GO:0008150	biological_process // biological_process	1.23204	1.23204	0.983344
17321246	8.30461	7.5752	7.72504	10.4907	8.28121	7.87956	NR_034052	Snora2b	small nucleolar RNA, H/ACA box 2B	15|15	NR_034052	RefSeq	Mus musculus small nucleolar RNA, H/ACA box 2B (Snora2b), small nucleolar RNA.	chr15	-	98526346	98526482	GO:0008150	biological_process	2.76344	2.76344	0.983376
17494353	3.86534	3.54959	3.60299	4.12457	3.97612	3.82131	NM_023835	Trim12a	tripartite motif-containing 12A	7 E3|7	NM_023835	RefSeq	Mus musculus tripartite motif-containing 12A (Trim12a), mRNA.	chr7	-	104299894	104315495	GO:0008150	biological_process	1.23109	1.23109	0.983385
17408315	3.11237	3.11556	3.12617	3.6922	3.29108	3.3825	ENSMUST00000044094	Hsd3b5	hydroxy-delta-5-steroid dehydrogenase, 3 beta- and steroid delta-isomerase 5	3 F2.2|3	ENSMUST00000044094	ENSEMBL	cdna:known chromosome:NCBIM37:3:98422559:98434232:-1 gene:ENSMUSG00000038092 gene_biotype:protein_coding transcript_biotype:protein_coding	chr3	-	98618636	98645534	GO:0006694 // GO:0055114	steroid biosynthetic process // oxidation-reduction process	1.27248	1.27248	0.983388
17455498	4.78184	4.64783	4.54104	4.97571	4.94625	4.89863	ENSMUST00000071130 // ENSMUST00000071130	Alox5ap // Alox5ap	arachidonate 5-lipoxygenase activating protein // arachidonate 5-lipoxygenase activating protein	5 G3|5 // 5 G3|5	ENSMUST00000071130 // ENSMUST00000071130	ENSEMBL // ENSEMBL	cdna:known chromosome:NCBIM37:5:150076634:150099621:1 gene:ENSMUSG00000060063 gene_biotype:protein_coding transcript_biotype:protein_coding // cdna:known chromosome:NCBIM37:5:150076634:150099621:1 gene:ENSMUSG00000060063 gene_biotype:protein_coding transcript_biotype:protein_coding	chr5	-	149282752	149287868	GO:0002540 // GO:0002675 // GO:0006691 // GO:0006750 // GO:0019370 // GO:0019370 // GO:0019370 // GO:0019372 // GO:0043085 // GO:0055114 // GO:0070207 // GO:0071277 // GO:0002540 // GO:0002675 // GO:0006691 // GO:0006750 // GO:0019370 // GO:0019370 // GO:0019370 // GO:0019372 // GO:0043085 // GO:0055114 // GO:0070207 // GO:0071277	leukotriene production involved in inflammatory response // positive regulation of acute inflammatory response // leukotriene metabolic process // glutathione biosynthetic process // leukotriene biosynthetic process // leukotriene biosynthetic process // leukotriene biosynthetic process // lipoxygenase pathway // positive regulation of catalytic activity // oxidation-reduction process // protein …	1.21442	1.21442	0.983418
17405274	6.17529	6.25068	6.00983	6.4672	6.55018	6.25006	NM_007628	Ccna1	cyclin A1	3 C|3	NM_007628	RefSeq	Mus musculus cyclin A1 (Ccna1), mRNA.	chr3	-	55045469	55055055	GO:0000079 // GO:0007049 // GO:0007067 // GO:0007126 // GO:0007275 // GO:0007283 // GO:0030154 // GO:0051301 // GO:0051726	regulation of cyclin-dependent protein kinase activity // cell cycle // mitosis // meiosis // multicellular organismal development // spermatogenesis // cell differentiation // cell division // regulation of cell cycle	1.21353	1.21353	0.983426
17366352	6.63574	7.0885	6.58884	7.23564	7.22359	6.80533	ENSMUST00000093508 // ENSMUST00000093508 // ENSMUST00000093508	Sp110 // Sp110 // Sp110	Sp110 nuclear body protein // Sp110 nuclear body protein // Sp110 nuclear body protein	1 C5|1 // 1 C5|1 // 1 C5|1	ENSMUST00000093508 // ENSMUST00000093508	ENSEMBL // ENSEMBL	cdna:known chromosome:NCBIM37:1:87473474:87495392:-1 gene:ENSMUSG00000070034 gene_biotype:protein_coding transcript_biotype:protein_coding // cdna:known chromosome:NCBIM37:1:87473474:87495392:-1 gene:ENSMUSG00000070034 gene_biotype:protein_coding transcript_biotype:protein_coding	chr1_GL456221_random	-	30394	32306	GO:0006351 // GO:0006355 // GO:0006915 // GO:0006917 // GO:0009617 // GO:0045087 // GO:0006351 // GO:0006355 // GO:0006915 // GO:0006917 // GO:0009617 // GO:0045087 // GO:0006351 // GO:0006355 // GO:0006915 // GO:0006917 // GO:0009617 // GO:0045087	transcription, DNA-dependent // regulation of transcription, DNA-dependent // apoptotic process // induction of apoptosis // response to bacterium // innate immune response // transcription, DNA-dependent // regulation of transcription, DNA-dependent // apoptotic process // induction of apoptosis // response to bacterium // innate immune response // transcription, DNA-dependent // regulation of t…	1.24176	1.24176	0.983511
17246700	6.30354	6.03709	6.08954	6.28291	6.51448	6.56492	NM_016922	Gal3st1	galactose-3-O-sulfotransferase 1	11 A1|11	NM_016922	RefSeq	Mus musculus galactose-3-O-sulfotransferase 1 (Gal3st1), transcript variant 1, mRNA.	chr11	+	3983636	3999328	GO:0006682 // GO:0007283 // GO:0009058 // GO:0009247 // GO:0042552	galactosylceramide biosynthetic process // spermatogenesis // biosynthetic process // glycolipid biosynthetic process // myelination	1.24071	1.24071	0.983536
17496627	9.41819	9.40831	8.84929	9.91726	9.97593	9.14526	ENSMUST00000106314	2013-09-01	septin 1	7|7 F4	ENSMUST00000106314	ENSEMBL	cdna:novel chromosome:NCBIM37:7:134357976:134362012:-1 gene:ENSMUSG00000000486 gene_biotype:protein_coding transcript_biotype:protein_coding	chr7	-	127214442	127218498	GO:0007049 // GO:0051301	cell cycle // cell division	1.39201	1.39201	0.983602
17441334	6.25997	6.22709	5.72905	6.62099	6.619	6.08413	AK033917	C330018A13Rik	RIKEN cDNA C330018A13 gene	5|5	AK033917	GenBank HTC	Mus musculus adult male diencephalon cDNA, RIKEN full-length enriched library, clone:9330115M05 product:unclassifiable, full insert sequence.	chr5	+	116123614	116129110	GO:0008150	biological_process	1.29314	1.29314	0.98361
17398903	9.15561	9.01391	8.82885	9.40351	9.46947	9.02779	NM_016701	Nes	nestin	3 F1|3 42.5 cM	NM_016701	RefSeq	Mus musculus nestin (Nes), mRNA.	chr3	+	87971093	87980451	GO:0000086 // GO:0007275 // GO:0007399 // GO:0030844 // GO:0043066 // GO:0048858 // GO:0072089 // GO:2000179	G2/M transition of mitotic cell cycle // multicellular organismal development // nervous system development // positive regulation of intermediate filament depolymerization // negative regulation of apoptotic process // cell projection morphogenesis // stem cell proliferation // positive regulation of neural precursor cell proliferation	1.23743	1.23743	0.983654
17373817	5.14248	5.65137	5.50737	5.98501	5.69821	5.75402	ENSMUST00000111130	Cd59b	CD59b antigen	2 E2|2	ENSMUST00000111130	ENSEMBL	cdna:known chromosome:NCBIM37:2:103911223:103924977:1 gene:ENSMUSG00000068686 gene_biotype:protein_coding transcript_biotype:protein_coding	chr2	+	104069849	104091187	GO:0001971 // GO:0001971 // GO:0006916 // GO:0042102 // GO:0045916 // GO:0045918	negative regulation of activation of membrane attack complex // negative regulation of activation of membrane attack complex // anti-apoptosis // positive regulation of T cell proliferation // negative regulation of complement activation // negative regulation of cytolysis	1.29112	1.29112	0.983666
17417784	6.2506	6.30165	5.71359	7.08003	7.09312	5.9379	BC022764	2610528J11Rik	RIKEN cDNA 2610528J11 gene	4|4 D1	BC022764	GenBank	Mus musculus RIKEN cDNA 2610528J11 gene, mRNA (cDNA clone MGC:32151 IMAGE:4925508), complete cds.	chr4	+	118526999	118530228	GO:0008150	biological_process	1.60549	1.60549	0.983679
17407926	6.96764	7.26715	6.87448	7.61512	7.64386	6.97192	ENSMUST00000067298	Mrps21	mitochondrial ribosomal protein S21	3|3 F2	ENSMUST00000067298	ENSEMBL	cdna:known chromosome:NCBIM37:3:95666557:95675442:-1 gene:ENSMUSG00000054312 gene_biotype:protein_coding transcript_biotype:protein_coding	chr3	-	95862634	95871519	GO:0006412 // GO:0008150	translation // biological_process	1.31537	1.31537	0.983687
17306835	8.51683	8.58817	8.53128	8.82834	9.19974	8.66287	NM_019519	Rabggta	Rab geranylgeranyl transferase, a subunit	14 C3|14 20.7 cM	NM_019519	RefSeq	Mus musculus Rab geranylgeranyl transferase, a subunit (Rabggta), mRNA.	chr14	-	55715873	55722257	GO:0018342 // GO:0018344 // GO:0018344	protein prenylation // protein geranylgeranylation // protein geranylgeranylation	1.29148	1.29148	0.983745
17388999	9.78831	10.1376	10.6662	10.581	10.3806	10.8988	NM_178695	Prrg4	proline rich Gla (G-carboxyglutamic acid) 4 (transmembrane)	2 E2|2	NM_178695	RefSeq	Mus musculus proline rich Gla (G-carboxyglutamic acid) 4 (transmembrane) (Prrg4), mRNA.	chr2	-	104830741	104849876	GO:0008150	biological_process	1.31317	1.31317	0.983785
17318008	4.92388	5.10722	4.84154	5.2241	5.37717	5.13289	NM_001081961	2300005B03Rik	RIKEN cDNA 2300005B03 gene	15 D3|15	NM_001081961	RefSeq	Mus musculus RIKEN cDNA 2300005B03 gene (2300005B03Rik), mRNA.	chr15	-	74742839	74746687	GO:0008150	biological_process	1.21959	1.21959	0.9838
17219643	7.77219	8.36015	7.61858	8.48391	8.37576	8.06316	ENSMUST00000147604	Aim2	absent in melanoma 2	1 H3|1	ENSMUST00000147604	ENSEMBL	cdna:known chromosome:NCBIM37:1:175281010:175396171:1 gene:ENSMUSG00000037860 gene_biotype:protein_coding transcript_biotype:protein_coding	chr1	+	173350879	173466040	GO:0035458 // GO:0035690 // GO:0050702	cellular response to interferon-beta // cellular response to drug // interleukin-1 beta secretion	1.28764	1.28764	0.983805
17358448	4.12564	4.15245	4.06195	4.31852	4.52482	4.40454	NM_183179	Kcnv2	potassium channel, subfamily V, member 2	19 C1|19	NM_183179	RefSeq	Mus musculus potassium channel, subfamily V, member 2 (Kcnv2), mRNA.	chr19	+	27322588	27337222	GO:0006810 // GO:0006811 // GO:0006813 // GO:0034765 // GO:0051260 // GO:0055085 // GO:0071805	transport // ion transport // potassium ion transport // regulation of ion transmembrane transport // protein homooligomerization // transmembrane transport // potassium ion transmembrane transport	1.23508	1.23508	0.98382
17270829	4.73593	4.59933	4.58559	5.04822	4.96379	4.75807	ENSMUST00000103071	Gh	growth hormone	11 D|11 65.0 cM	ENSMUST00000103071	ENSEMBL	cdna:known chromosome:NCBIM37:11:106161585:106163179:-1 gene:ENSMUSG00000020713 gene_biotype:protein_coding transcript_biotype:protein_coding	chr11	-	106300268	106301865	GO:0007165 // GO:0007259 // GO:0007405 // GO:0009416 // GO:0010535 // GO:0014068 // GO:0015758 // GO:0032094 // GO:0032355 // GO:0032869 // GO:0033143 // GO:0040018 // GO:0040018 // GO:0042517 // GO:0042523 // GO:0043526 // GO:0043568 // GO:0045927 // GO:0046427 // GO:0048286 // GO:0050731 // GO:0050769 // GO:0060396 // GO:0070977 // GO:0090031	signal transduction // JAK-STAT cascade // neuroblast proliferation // response to light stimulus // positive regulation of activation of JAK2 kinase activity // positive regulation of phosphatidylinositol 3-kinase cascade // glucose transport // response to food // response to estradiol stimulus // cellular response to insulin stimulus // regulation of intracellular steroid hormone receptor sign…	1.21971	1.21971	0.983824
17439285	6.56223	6.82577	5.81665	7.48541	7.17697	6.22026	ENSMUST00000101021 // ENSMUST00000101021 // ENSMUST00000101021 // ENSMUST00000101021 // ENSMUST00000101021 // ENSMUST00000101021	LOC100862180 // LOC100862166 // Gm7982 // Gm7682 // LOC624931 // Gm6351	PRAME family member 12-like // PRAME family member 12-like // predicted gene 7982 // predicted gene 7682 // PRAME family member 12-like // predicted gene 6351	--- // --- // 5 E3|5 // 5 E3|5 // 5|5 // 5 E3|5	ENSMUST00000101021	ENSEMBL	cdna:known chromosome:NCBIM37:5:94507228:94509961:1 gene:ENSMUSG00000072821 gene_biotype:protein_coding transcript_biotype:protein_coding	chr5	+	94962962	94965472	GO:0008150	biological_process	1.5076	1.5076	0.983855
17278339	5.8274	5.82638	5.26581	6.15013	6.66462	5.62756	AK134511	6230426M11Rik	RIKEN cDNA 6230426M11 gene	12 E|12	AK134511	GenBank HTC	Mus musculus 11 days embryo head cDNA, RIKEN full-length enriched library, clone:6230426M11 product:unclassifiable, full insert sequence.	chr12	+	104752095	104752778	---	---	1.45991	1.45991	0.98388
17351747	4.08001	4.1275	4.16824	4.51863	4.27121	4.48797	NR_029424	Ccdc11	coiled-coil domain containing 11	18 E2|18	NR_029424	RefSeq	Mus musculus coiled-coil domain containing 11 (Ccdc11), transcript variant 2, non-coding RNA.	chr18	+	74283100	74359984	GO:0008150	biological_process	1.23487	1.23487	0.983923
17453703	7.91223	7.89439	7.36871	8.30716	8.23923	7.76153	ENSMUST00000151786	Prkrip1	Prkr interacting protein 1 (IL11 inducible)	5|5 G1	ENSMUST00000151786	ENSEMBL	cdna:known chromosome:NCBIM37:5:136653997:136674833:-1 gene:ENSMUSG00000039737 gene_biotype:protein_coding transcript_biotype:protein_coding	chr5	-	136178127	136198963	GO:0006469 // GO:0042326	negative regulation of protein kinase activity // negative regulation of phosphorylation	1.29781	1.29781	0.983955
17278395	6.1095	5.84021	5.84973	6.35964	6.21779	6.12154	NM_001252508	D430019H16Rik	RIKEN cDNA D430019H16 gene	12 E|12	NM_001252508	RefSeq	Mus musculus RIKEN cDNA D430019H16 gene (D430019H16Rik), mRNA.	chr12	+	105453856	105493095	GO:0008150	biological_process	1.22916	1.22916	0.983966
17406807	7.4534	7.73921	7.0415	8.16262	8.72482	7.24086	NM_016899	Rab25	RAB25, member RAS oncogene family	3|3 E3-F1	NM_016899	RefSeq	Mus musculus RAB25, member RAS oncogene family (Rab25), mRNA.	chr3	-	88542029	88548300	GO:0006810 // GO:0007264 // GO:0008284 // GO:0015031 // GO:0031268	transport // small GTPase mediated signal transduction // positive regulation of cell proliferation // protein transport // pseudopodium organization	1.65344	1.65344	0.983969
17526120	9.61523	9.43677	9.45814	9.81824	9.87969	9.65249	ENSMUST00000162126	Rnf26	ring finger protein 26	9 A5.1|9	ENSMUST00000162126	ENSEMBL	cdna:known chromosome:NCBIM37:9:43874410:43921583:-1 gene:ENSMUSG00000053128 gene_biotype:protein_coding transcript_biotype:nonsense_mediated_decay	chr9	-	44110781	44113504	GO:0008150	biological_process	1.21506	1.21506	0.984024
17485910	4.73582	4.49277	4.58491	4.93234	4.90105	4.86587	NM_172895	Fam71e2	family with sequence similarity 71, member E2	7 A1|7	NM_172895	RefSeq	Mus musculus family with sequence similarity 71, member E2 (Fam71e2), mRNA.	chr7	-	4753226	4771302	GO:0008150	biological_process	1.22435	1.22435	0.984079
17252058	7.4764	7.46144	6.79159	7.89729	8.06353	7.1925	NM_029360	Tm4sf5	transmembrane 4 superfamily member 5	11 B3|11	NM_029360	RefSeq	Mus musculus transmembrane 4 superfamily member 5 (Tm4sf5), mRNA.	chr11	+	70505244	70511183	GO:0008150	biological_process	1.40226	1.40226	0.984088
17440457	7.76514	7.97094	7.62152	8.18074	8.19939	7.84499	NM_001163538 // NM_001163538	Pgam5 // Pgam5	phosphoglycerate mutase family member 5 // phosphoglycerate mutase family member 5	5 F|5 // 5 F|5	NM_001163538 // NM_001163538	RefSeq // RefSeq	Mus musculus phosphoglycerate mutase family member 5 (Pgam5), nuclear gene encoding mitochondrial protein, transcript variant 1, mRNA. // Mus musculus phosphoglycerate mutase family member 5 (Pgam5), nuclear gene encoding mitochondrial protein, transcript variant 1, mRNA.	chr5	+	110259163	110269847	GO:0008150 // GO:0008150	biological_process // biological_process	1.22344	1.22344	0.984212
17342664	10.023	10.3318	10.168	10.5812	10.7377	10.2368	NM_026307	Cuta	cutA divalent cation tolerance homolog (E. coli)	17|17 B1	NM_026307	RefSeq	Mus musculus cutA divalent cation tolerance homolog (E. coli) (Cuta), transcript variant 1, mRNA.	chr17	-	26937972	26939478	GO:0008104 // GO:0010038 // GO:0051260	protein localization // response to metal ion // protein homooligomerization	1.27775	1.27775	0.984248
17242822	8.24234	8.13383	8.21395	8.59696	8.55302	8.34071	NR_036582	Dos	downstream of Stk11	10 C1|10	NR_036582	RefSeq	Mus musculus downstream of Stk11 (Dos), transcript variant 2, non-coding RNA.	chr10	-	80130434	80140835	GO:0008150	biological_process	1.23433	1.23433	0.98425
17318587	9.48047	9.46885	8.94606	9.71298	9.77271	9.47669	NM_028064	Slc39a4	solute carrier family 39 (zinc transporter), member 4	15 D3|15	NM_028064	RefSeq	Mus musculus solute carrier family 39 (zinc transporter), member 4 (Slc39a4), mRNA.	chr15	-	76612383	76616892	GO:0006810 // GO:0006811 // GO:0006829 // GO:0006882 // GO:0030001 // GO:0034224 // GO:0055085 // GO:0071577	transport // ion transport // zinc ion transport // cellular zinc ion homeostasis // metal ion transport // cellular response to zinc ion starvation // transmembrane transport // zinc ion transmembrane transport	1.26632	1.26632	0.984283
17213179	7.14115	7.93543	7.53187	8.40519	8.01255	7.60661	ENSMUST00000027193	Ndufb3	NADH dehydrogenase (ubiquinone) 1 beta subcomplex 3	1 C1.3|1	ENSMUST00000027193	ENSEMBL	cdna:known chromosome:NCBIM37:1:58643228:58652808:1 gene:ENSMUSG00000026032 gene_biotype:protein_coding transcript_biotype:protein_coding	chr1	+	58586384	58595964	GO:0006810 // GO:0008150 // GO:0022900	transport // biological_process // electron transport chain	1.38727	1.38727	0.984314
17266368	8.87459	8.51812	8.74313	10.1517	8.7408	9.17765	ENSMUST00000092880 // ENSMUST00000092880	Tlcd1 // Tlcd1	TLC domain containing 1 // TLC domain containing 1	11 B5|11 // 11 B5|11	ENSMUST00000092880 // ENSMUST00000092880	ENSEMBL // ENSEMBL	cdna:known chromosome:NCBIM37:11:77992153:77995411:1 gene:ENSMUSG00000019437 gene_biotype:protein_coding transcript_biotype:protein_coding // cdna:known chromosome:NCBIM37:11:77992153:77995411:1 gene:ENSMUSG00000019437 gene_biotype:protein_coding transcript_biotype:protein_coding	chr11	-	78181299	78181363	GO:0008150 // GO:0008150	biological_process // biological_process	1.69588	1.69588	0.984344
17369896	7.63377	7.64505	7.34251	8.1559	8.27248	7.51431	ENSMUST00000081879	St6galnac6	ST6 (alpha-N-acetyl-neuraminyl-2,3-beta-galactosyl-1,3)-N-acetylgalactosaminide alpha-2,6-sialyltransferase 6	2 B|2	ENSMUST00000081879	ENSEMBL	cdna:known chromosome:NCBIM37:2:32463984:32476324:1 gene:ENSMUSG00000026811 gene_biotype:protein_coding transcript_biotype:protein_coding	chr2	+	32599709	32620806	GO:0001574 // GO:0006486 // GO:0006677 // GO:0006687 // GO:0009100 // GO:0009312 // GO:0009988	ganglioside biosynthetic process // protein glycosylation // glycosylceramide metabolic process // glycosphingolipid metabolic process // glycoprotein metabolic process // oligosaccharide biosynthetic process // cell-cell recognition	1.3853	1.3853	0.984349
17473166	6.88687	6.95974	6.37276	7.47217	7.59449	6.63754	ENSMUST00000108647	Cacng6	calcium channel, voltage-dependent, gamma subunit 6	7 A1|7 2.0 cM	ENSMUST00000108647	ENSEMBL	cdna:known chromosome:NCBIM37:7:3425423:3435658:1 gene:ENSMUSG00000078815 gene_biotype:protein_coding transcript_biotype:protein_coding	chr7	+	3424662	3434940	GO:0006810 // GO:0006811 // GO:0006816 // GO:0034765 // GO:0070588	transport // ion transport // calcium ion transport // regulation of ion transmembrane transport // calcium ion transmembrane transport	1.44429	1.44429	0.984354
17379482	6.89245	6.81308	6.66898	7.07949	7.29239	6.9056	ENSMUST00000109334	Wfdc10	WAP four-disulfide core domain 10	2 H3|2	ENSMUST00000109334	ENSEMBL	cdna:known chromosome:NCBIM37:2:164481440:164482864:1 gene:ENSMUSG00000070529 gene_biotype:protein_coding transcript_biotype:protein_coding	chr2	+	164655940	164657368	GO:0008150	biological_process	1.23691	1.23691	0.984391
17342027	8.84658	8.91482	8.15703	9.7282	9.25955	8.5873	NR_028515	Snora78	small nucleolar RNA, H/ACA box 7	17 A3.3|17	NR_028515	RefSeq	Mus musculus small nucleolar RNA, H/ACA box 7 (Snora78), small nucleolar RNA.	chr17	-	24719676	24719832	GO:0008150	biological_process	1.50249	1.50249	0.984396
17522791	7.81087	7.9749	8.03747	8.26907	8.54676	8.10836	NM_148958	Osbpl10	oxysterol binding protein-like 10	9 F3|9	NM_148958	RefSeq	Mus musculus oxysterol binding protein-like 10 (Osbpl10), mRNA.	chr9	+	115067279	115232223	GO:0006810 // GO:0006869 // GO:0008150	transport // lipid transport // biological_process	1.29715	1.29715	0.984458
17432912	9.14145	9.00634	8.50667	9.42877	9.58014	8.85824	NM_015797	Fbxo6	F-box protein 6	4 E2|4 71.0 cM	NM_015797	RefSeq	Mus musculus F-box protein 6 (Fbxo6), transcript variant 1, mRNA.	chr4	-	148145716	148152140	GO:0006281 // GO:0006516 // GO:0006974 // GO:0006986 // GO:0016567 // GO:0030163 // GO:0030433 // GO:0031146 // GO:0031146	DNA repair // glycoprotein catabolic process // response to DNA damage stimulus // response to unfolded protein // protein ubiquitination // protein catabolic process // ER-associated protein catabolic process // SCF-dependent proteasomal ubiquitin-dependent protein catabolic process // SCF-dependent proteasomal ubiquitin-dependent protein catabolic process	1.32993	1.32993	0.98456
17498602	6.54626	6.58104	6.66031	7.02021	7.05891	6.71717	NM_080461	Zfp358	zinc finger protein 358	8 A1.1|8 1.0 cM	NM_080461	RefSeq	Mus musculus zinc finger protein 358 (Zfp358), mRNA.	chr8	+	3493138	3497208	GO:0008150	biological_process	1.26867	1.26867	0.984568
17342996	7.05005	7.06433	6.95781	7.39025	7.28481	7.26038	NR_036469	Gm16197	predicted gene 16197	17|17 15.04 cM	NR_036469	RefSeq	Mus musculus predicted gene 16197 (Gm16197), non-coding RNA.	chr17	-	29057474	29078961	GO:0008150	biological_process	1.22103	1.22103	0.984626
17490626	12.024	11.8394	11.665	12.8128	12.0667	12.0731	NR_000002	Snord32a	small nucleolar RNA, C/D box 32A	7 B4|7	NR_000002	RefSeq	Mus musculus small nucleolar RNA, C/D box 32A (Snord32a), small nucleolar RNA.	chr7	-	45127382	45127464	GO:0008150	biological_process	1.4259	1.4259	0.984697
17487137	5.77505	5.63663	5.6206	6.00115	6.12296	5.79031	NM_001029877 // NM_001029877	Nova2 // Nova2	neuro-oncological ventral antigen 2 // neuro-oncological ventral antigen 2	7 A3|7 // 7 A3|7	NM_001029877 // NM_001029877	RefSeq // RefSeq	Mus musculus neuro-oncological ventral antigen 2 (Nova2), mRNA. // Mus musculus neuro-oncological ventral antigen 2 (Nova2), mRNA.	chr7	-	18962415	18965173	---	---	1.23015	1.23015	0.984765
17508722	9.71523	9.91203	10.0068	10.1749	10.3445	10.1399	ENSMUST00000033910	Leprotl1	leptin receptor overlapping transcript-like 1	8 A4|8	ENSMUST00000033910	ENSEMBL	cdna:known chromosome:NCBIM37:8:35198626:35210087:-1 gene:ENSMUSG00000031513 gene_biotype:protein_coding transcript_biotype:protein_coding	chr8	-	34135572	34147033	GO:0008150	biological_process	1.26533	1.26533	0.984784
17533312	4.09301	4.16988	4.1358	4.51269	4.46777	4.29608	ENSMUST00000170569 // ENSMUST00000170569 // ENSMUST00000170569 // ENSMUST00000170569 // ENSMUST00000170569 // ENSMUST00000170569 // ENSMUST00000170569	Gm14475 // Gm14478 // Gm14482 // Gm14479 // Gm14476 // Gm14477 // Gm14483	predicted gene 14475 // predicted gene 14478 // predicted gene 14482 // predicted gene 14479 // predicted gene 14476 // predicted gene 14477 // predicted gene 14483	X A1.1|X // X A1.1|X // X A1.1|X // X A1.1|X // X A1.1|X // X A1.1|X // X A1.1|X	ENSMUST00000170569	ENSEMBL	cdna:putative chromosome:NCBIM37:X:10892220:10892719:1 gene:ENSMUSG00000090976 gene_biotype:protein_coding transcript_biotype:protein_coding	chrX	+	11315094	11315593	GO:0008150	biological_process	1.2271	1.2271	0.984819
17271803	5.04097	5.09065	4.76317	5.39633	5.2895	5.13211	NM_010350	Grin2c	glutamate receptor, ionotropic, NMDA2C (epsilon 3)	11 E2|11 78.0 cM	NM_010350	RefSeq	Mus musculus glutamate receptor, ionotropic, NMDA2C (epsilon 3) (Grin2c), mRNA.	chr11	-	115249169	115267243	GO:0001964 // GO:0006810 // GO:0006811 // GO:0006812 // GO:0008104 // GO:0008104 // GO:0009611 // GO:0033058 // GO:0034220 // GO:0035235 // GO:0035235 // GO:0035235 // GO:0042177 // GO:0042391 // GO:0050885 // GO:0060079 // GO:0060079	startle response // transport // ion transport // cation transport // protein localization // protein localization // response to wounding // directional locomotion // ion transmembrane transport // ionotropic glutamate receptor signaling pathway // ionotropic glutamate receptor signaling pathway // ionotropic glutamate receptor signaling pathway // negative regulation of protein catabolic proces…	1.2352	1.2352	0.984845
17230823	9.25375	9.66531	8.8491	9.91083	9.97239	9.15143	NM_146106	Lyplal1	lysophospholipase-like 1	1 H5|1	NM_146106	RefSeq	Mus musculus lysophospholipase-like 1 (Lyplal1), mRNA.	chr1	-	186087731	186117310	GO:0008150	biological_process	1.34629	1.34629	0.984873
17343251	9.96399	10.0174	9.82649	10.4801	10.2984	10.0071	NM_001163769	U2af1	U2 small nuclear ribonucleoprotein auxiliary factor (U2AF) 1	17 B1|17	NM_001163769	RefSeq	Mus musculus U2 small nuclear ribonucleoprotein auxiliary factor (U2AF) 1 (U2af1), transcript variant 2, mRNA.	chr17	-	31647082	31658754	GO:0006397 // GO:0008380	mRNA processing // RNA splicing	1.26283	1.26283	0.984884
17314051	6.92795	6.60537	6.52174	7.23778	7.05915	6.73306	NM_001002005	Panx2	pannexin 2	15E3|15	NM_001002005	RefSeq	Mus musculus pannexin 2 (Panx2), mRNA.	chr15	+	89059726	89073567	GO:0002931 // GO:0006810 // GO:0006811 // GO:0007267 // GO:0055085	response to ischemia // transport // ion transport // cell-cell signaling // transmembrane transport	1.25611	1.25611	0.985041
17300548	8.7836	8.95593	8.73425	9.08837	9.39926	8.95589	ENSMUST00000174259	Psme1	proteasome (prosome, macropain) 28 subunit, alpha	14 C2-D1|14 22.5 cM	ENSMUST00000174259	ENSEMBL	cdna:known chromosome:NCBIM37:14:56197197:56200365:1 gene:ENSMUSG00000022216 gene_biotype:protein_coding transcript_biotype:protein_coding	chr14	+	55578123	55581528	GO:0010950 // GO:0019884	positive regulation of endopeptidase activity // antigen processing and presentation of exogenous antigen	1.25898	1.25898	0.98507
17357700	6.02465	6.04435	6.14869	6.32983	6.43207	6.35035	ENSMUST00000025581	Ms4a4d	membrane-spanning 4-domains, subfamily A, member 4D	19 A|19	ENSMUST00000025581	ENSEMBL	cdna:known chromosome:NCBIM37:19:11611291:11632957:1 gene:ENSMUSG00000024678 gene_biotype:protein_coding transcript_biotype:protein_coding	chr19	+	11536801	11558467	GO:0008150	biological_process	1.2293	1.2293	0.98507
17445370	7.54717	7.69888	7.9864	8.02522	8.19059	8.09119	NM_022890	Cldn12	claudin 12	5 A1|5	NM_022890	RefSeq	Mus musculus claudin 12 (Cldn12), transcript variant 1, mRNA.	chr5	-	5505015	5514976	---	---	1.27292	1.27292	0.985122
17283871	6.10014	5.92574	5.49676	6.28162	6.27762	6.00601	ENSMUST00000066060	Bcl11b	B cell leukemia/lymphoma 11B	12 F1|12 52.0 cM	ENSMUST00000066060	ENSEMBL	cdna:known chromosome:NCBIM37:12:109148613:109241812:-1 gene:ENSMUSG00000048251 gene_biotype:protein_coding transcript_biotype:protein_coding	chr12	-	107910403	108003602	GO:0003334 // GO:0003382 // GO:0006351 // GO:0006355 // GO:0007409 // GO:0008285 // GO:0009791 // GO:0010837 // GO:0019216 // GO:0021773 // GO:0021953 // GO:0031077 // GO:0033077 // GO:0033153 // GO:0042475 // GO:0043066 // GO:0043368 // GO:0043588 // GO:0045944 // GO:0045944 // GO:0045944 // GO:0045944 // GO:0046632 // GO:0048538	keratinocyte development // epithelial cell morphogenesis // transcription, DNA-dependent // regulation of transcription, DNA-dependent // axonogenesis // negative regulation of cell proliferation // post-embryonic development // regulation of keratinocyte proliferation // regulation of lipid metabolic process // striatal medium spiny neuron differentiation // central nervous system neuron differ…	1.25839	1.25839	0.985174
17441924	6.10645	6.21883	6.17433	6.34957	6.53309	6.55887	NM_001161627	Tmem116	transmembrane protein 116	5 F|5	NM_001161627	RefSeq	Mus musculus transmembrane protein 116 (Tmem116), transcript variant 1, mRNA.	chr5	+	121451893	121524183	GO:0008150	biological_process	1.24505	1.24505	0.985198
17224771	7.54939	7.63806	8.43078	8.07889	8.06902	8.90358	ENSMUST00000027467	Serpine2	serine (or cysteine) peptidase inhibitor, clade E, member 2	1 C4|1 48.6 cM	ENSMUST00000027467	ENSEMBL	cdna:known chromosome:NCBIM37:1:79790772:79855271:-1 gene:ENSMUSG00000026249 gene_biotype:protein_coding transcript_biotype:protein_coding	chr1	-	79794197	79858696	GO:0007275 // GO:0007399 // GO:0007596 // GO:0008285 // GO:0009611 // GO:0010466 // GO:0010544 // GO:0010757 // GO:0010757 // GO:0010766 // GO:0010766 // GO:0010951 // GO:0010951 // GO:0010955 // GO:0010976 // GO:0014067 // GO:0021683 // GO:0030154 // GO:0030195 // GO:0030308 // GO:0032940 // GO:0032940 // GO:0033363 // GO:0033363 // GO:0042177 // GO:0042177 // GO:0042628 // GO:0045861 // GO:0045…	multicellular organismal development // nervous system development // blood coagulation // negative regulation of cell proliferation // response to wounding // negative regulation of peptidase activity // negative regulation of platelet activation // negative regulation of plasminogen activation // negative regulation of plasminogen activation // negative regulation of sodium ion transport // neg…	1.39124	1.39124	0.985211
17366718	9.41938	9.22963	9.07249	9.67887	9.84165	9.23993	NR_035417 // NR_035417 // NR_035417 // NR_035417 // NR_035417 // NR_035417	Mir669i // Mir669i // Mir669i // Mir669i // Mir669i // Mir669i	microRNA 669i // microRNA 669i // microRNA 669i // microRNA 669i // microRNA 669i // microRNA 669i	--- // --- // --- // --- // --- // ---	NR_035417 // NR_035417	RefSeq // RefSeq	Mus musculus microRNA 669i (Mir669i), microRNA. // Mus musculus microRNA 669i (Mir669i), microRNA.	chr2	+	10465760	10465867	---	---	1.2843	1.2843	0.985228
17366271	6.92948	7.20776	6.94063	7.47951	7.41063	7.10176	NM_175397 // NM_175397	Sp110 // Sp110	Sp110 nuclear body protein // Sp110 nuclear body protein	1 C5|1 // 1 C5|1	NM_175397 // NM_175397	RefSeq // RefSeq	Mus musculus Sp110 nuclear body protein (Sp110), transcript variant 1, mRNA. // Mus musculus Sp110 nuclear body protein (Sp110), transcript variant 1, mRNA.	chr1_GL456211_random	-	160465	165124	GO:0006351 // GO:0006355 // GO:0006915 // GO:0006917 // GO:0009617 // GO:0045087 // GO:0006351 // GO:0006355 // GO:0006915 // GO:0006917 // GO:0009617 // GO:0045087	transcription, DNA-dependent // regulation of transcription, DNA-dependent // apoptotic process // induction of apoptosis // response to bacterium // innate immune response // transcription, DNA-dependent // regulation of transcription, DNA-dependent // apoptotic process // induction of apoptosis // response to bacterium // innate immune response	1.23794	1.23794	0.985303
17268227	7.09012	7.21136	6.89447	7.36358	7.61429	7.17551	NM_025659	Abi3	ABI gene family, member 3	11 D|11	NM_025659	RefSeq	Mus musculus ABI gene family, member 3 (Abi3), transcript variant 1, mRNA.	chr11	-	95830072	95842476	GO:0018108 // GO:0030334	peptidyl-tyrosine phosphorylation // regulation of cell migration	1.25227	1.25227	0.985308
17474529	7.10794	7.10891	7.19501	7.3755	7.48253	7.43558	NM_175668	Gpr4	G protein-coupled receptor 4	7 A3|7	NM_175668	RefSeq	Mus musculus G protein-coupled receptor 4 (Gpr4), mRNA.	chr7	+	19212538	19224176	GO:0007165 // GO:0007186	signal transduction // G-protein coupled receptor signaling pathway	1.22603	1.22603	0.98535
17322352	7.50191	7.56834	6.93715	8.10546	7.86513	7.36402	NM_019817 // NM_019817	Copz1 // Copz1	coatomer protein complex, subunit zeta 1 // coatomer protein complex, subunit zeta 1	15 F3|15 6.0 cM // 15 F3|15 6.0 cM	NM_019817 // NM_019817	RefSeq // RefSeq	Mus musculus coatomer protein complex, subunit zeta 1 (Copz1), mRNA. // Mus musculus coatomer protein complex, subunit zeta 1 (Copz1), mRNA.	chr15	-	103299035	103299863	GO:0006810 // GO:0006886 // GO:0006891 // GO:0015031 // GO:0016192 // GO:0006810 // GO:0006886 // GO:0006891 // GO:0015031 // GO:0016192	transport // intracellular protein transport // intra-Golgi vesicle-mediated transport // protein transport // vesicle-mediated transport // transport // intracellular protein transport // intra-Golgi vesicle-mediated transport // protein transport // vesicle-mediated transport	1.36406	1.36406	0.985366
17356002	6.74539	6.5943	7.24928	7.07297	7.19712	7.51429	NM_019449	Unc93b1	unc-93 homolog B1 (C. elegans)	19 A|19	NM_019449	RefSeq	Mus musculus unc-93 homolog B1 (C. elegans) (Unc93b1), transcript variant 1, mRNA.	chr19	+	3935186	3949340	GO:0002224 // GO:0006886 // GO:0009615 // GO:0019886 // GO:0034138 // GO:0034138 // GO:0034154 // GO:0034154 // GO:0034162 // GO:0034162 // GO:0045087	toll-like receptor signaling pathway // intracellular protein transport // response to virus // antigen processing and presentation of exogenous peptide antigen via MHC class II // toll-like receptor 3 signaling pathway // toll-like receptor 3 signaling pathway // toll-like receptor 7 signaling pathway // toll-like receptor 7 signaling pathway // toll-like receptor 9 signaling pathway // toll-lik…	1.30373	1.30373	0.985464
17401629	4.34114	4.27142	3.945	4.71465	4.69555	4.19616	ENSMUST00000058669	Gnat2	guanine nucleotide binding protein, alpha transducing 2	3 F2.3|3 49.0 cM	ENSMUST00000058669	ENSEMBL	cdna:known chromosome:NCBIM37:3:107895707:107904350:1 gene:ENSMUSG00000009108 gene_biotype:protein_coding transcript_biotype:protein_coding	chr3	+	108092789	108101432	GO:0001580 // GO:0006184 // GO:0007165 // GO:0007186 // GO:0007188 // GO:0007199 // GO:0007601 // GO:0007601 // GO:0007602 // GO:0007602 // GO:0009586 // GO:0046549 // GO:0050896 // GO:0050908 // GO:0050908	detection of chemical stimulus involved in sensory perception of bitter taste // GTP catabolic process // signal transduction // G-protein coupled receptor signaling pathway // adenylate cyclase-modulating G-protein coupled receptor signaling pathway // G-protein coupled receptor signaling pathway coupled to cGMP nucleotide second messenger // visual perception // visual perception // phototransd…	1.28224	1.28224	0.985526
17461842	7.38129	7.54263	7.65435	7.88524	7.76088	7.86453	XR_107811	LOC100504971	uncharacterized LOC100504971	---	XR_107811	RefSeq	PREDICTED: Mus musculus uncharacterized LOC100504971 (LOC100504971), miscRNA.	chr6	+	113728070	113729640	---	---	1.23755	1.23755	0.985683
17530686	8.00407	8.03471	7.27472	8.7286	8.99766	7.64877	NM_001110271	Abhd14a	abhydrolase domain containing 14A	9 F1|9	NM_001110271	RefSeq	Mus musculus abhydrolase domain containing 14A (Abhd14a), transcript variant 1, mRNA.	chr9	-	106440051	106447678	GO:0008150	biological_process	1.68602	1.68602	0.985696
17329195	6.10458	6.07842	5.76342	6.44471	6.29907	6.18384	NM_009379	Thpo	thrombopoietin	16 B1|16 13.8 cM	NM_009379	RefSeq	Mus musculus thrombopoietin (Thpo), transcript variant 1, mRNA.	chr16	-	20724454	20734511	GO:0008283 // GO:0008284 // GO:0030099	cell proliferation // positive regulation of cell proliferation // myeloid cell differentiation	1.25086	1.25086	0.985761
17303989	6.4269	6.27647	6.4745	6.63238	6.82306	6.6869	NM_145459	Zfp503	zinc finger protein 503	14 A3|14 9.0 cM	NM_145459	RefSeq	Mus musculus zinc finger protein 503 (Zfp503), mRNA.	chr14	-	21983962	21989601	GO:0006351 // GO:0006355	transcription, DNA-dependent // regulation of transcription, DNA-dependent	1.24945	1.24945	0.985779
17335383	8.5173	8.52856	7.91478	8.99943	9.19608	8.28872	NM_011950	Mapk13	mitogen-activated protein kinase 13	17|17 A3-B	NM_011950	RefSeq	Mus musculus mitogen-activated protein kinase 13 (Mapk13), mRNA.	chr17	+	28769307	28778704	GO:0000165 // GO:0006351 // GO:0006355 // GO:0006468 // GO:0006468 // GO:0006950 // GO:0006970 // GO:0007049 // GO:0007243 // GO:0016310 // GO:0018105 // GO:0023014 // GO:0032755	MAPK cascade // transcription, DNA-dependent // regulation of transcription, DNA-dependent // protein phosphorylation // protein phosphorylation // response to stress // response to osmotic stress // cell cycle // intracellular protein kinase cascade // phosphorylation // peptidyl-serine phosphorylation // signal transduction by phosphorylation // positive regulation of interleukin-6 production	1.44427	1.44427	0.985795
17258638	7.4107	6.83602	6.95168	9.01852	7.28195	7.34386	NR_028569	Snord1c	small nucleolar RNA, C/D box 1C	11|11	NR_028569	RefSeq	Mus musculus small nucleolar RNA, C/D box 1C (Snord1c), small nucleolar RNA.	chr11	+	116672505	116672582	GO:0008150	biological_process	2.04978	2.04978	0.985826
17314653	5.759	5.86401	5.40284	6.13354	6.06473	5.81496	ENSMUST00000003444	Ccdc65	coiled-coil domain containing 65	15 F1|15	ENSMUST00000003444	ENSEMBL	cdna:known chromosome:NCBIM37:15:98538625:98553757:1 gene:ENSMUSG00000003354 gene_biotype:protein_coding transcript_biotype:protein_coding	chr15	+	98708194	98723336	GO:0008150	biological_process	1.25039	1.25039	0.985839
17259896	5.6258	5.71122	5.42816	6.19717	6.25814	5.57347	NM_026150	4921536K21Rik	RIKEN cDNA 4921536K21 gene	11 A1|11	NM_026150	RefSeq	Mus musculus RIKEN cDNA 4921536K21 gene (4921536K21Rik), mRNA.	chr11	-	3886088	3895126	GO:0008150	biological_process	1.36394	1.36394	0.985862
17218680	10.4762	9.65943	10.0894	11.7449	10.2499	10.4627	NR_028543	Snord47	small nucleolar RNA, C/D box 47	1|1	NR_028543	RefSeq	Mus musculus small nucleolar RNA, C/D box 47 (Snord47), small nucleolar RNA.	chr1	+	161038082	161038158	GO:0008150	biological_process	1.82419	1.82419	0.985907
17503106	6.37082	6.30702	6.00384	6.63935	6.78369	6.27786	NM_029045	4930432K21Rik	RIKEN cDNA 4930432K21 gene	8|8 C3	NM_029045	RefSeq	Mus musculus RIKEN cDNA 4930432K21 gene (4930432K21Rik), transcript variant 1, mRNA.	chr8	+	84148025	84172597	GO:0008150	biological_process	1.27135	1.27135	0.985912
17337193	7.7094	7.81224	8.00221	8.11621	8.3258	8.12323	NM_020576	Psors1c2	psoriasis susceptibility 1 candidate 2 (human)	17 B1|17	NM_020576	RefSeq	Mus musculus psoriasis susceptibility 1 candidate 2 (human) (Psors1c2), mRNA.	chr17	+	35533201	35534647	GO:0008150	biological_process	1.27042	1.27042	0.986029
17547719	8.01491	7.81666	9.11367	8.48852	8.59126	9.68109	BC138468	Ahnak2	AHNAK nucleoprotein 2	12 F1|12	BC138468	GenBank	Mus musculus AHNAK nucleoprotein 2, mRNA (cDNA clone MGC:170093 IMAGE:8861488), complete cds.	chr12	-	112772193	112808486	GO:0008150	biological_process	1.50833	1.50833	0.986079
17475809	5.76944	5.84392	5.56109	6.16847	6.20224	5.77627	NM_013647	Rps16	ribosomal protein S16	7 A3|7	NM_013647	RefSeq	Mus musculus ribosomal protein S16 (Rps16), mRNA.	chr7	+	28350652	28352698	GO:0006364 // GO:0006412 // GO:0042274	rRNA processing // translation // ribosomal small subunit biogenesis	1.25859	1.25859	0.986095
17237937	7.16655	6.9489	7.39794	7.78069	7.57957	7.34247	NM_008080	B4galnt1	beta-1,4-N-acetyl-galactosaminyl transferase 1	10 D3|10 69.25 cM	NM_008080	RefSeq	Mus musculus beta-1,4-N-acetyl-galactosaminyl transferase 1 (B4galnt1), transcript variant 1, mRNA.	chr10	+	127165156	127172340	GO:0001574 // GO:0001574 // GO:0006687 // GO:0007283 // GO:0019915 // GO:0030259	ganglioside biosynthetic process // ganglioside biosynthetic process // glycosphingolipid metabolic process // spermatogenesis // lipid storage // lipid glycosylation	1.31572	1.31572	0.986116
17300303	6.60267	6.46066	6.28928	6.77268	6.96433	6.55418	NM_080726	Rem2	rad and gem related GTP binding protein 2	14 C3|14	NM_080726	RefSeq	Mus musculus rad and gem related GTP binding protein 2 (Rem2), mRNA.	chr14	+	54476100	54480434	GO:0006184 // GO:0007165 // GO:0007264	GTP catabolic process // signal transduction // small GTPase mediated signal transduction	1.24563	1.24563	0.986125
17306867	5.45441	5.38004	4.97252	5.74897	5.64506	5.45358	NM_026403 // NM_026403	2610027L16Rik // 2610027L16Rik	RIKEN cDNA 2610027L16 gene // RIKEN cDNA 2610027L16 gene	14|14 C1 // 14|14 C1	NM_026403 // NM_026403	RefSeq // RefSeq	Mus musculus RIKEN cDNA 2610027L16 gene (2610027L16Rik), mRNA. // Mus musculus RIKEN cDNA 2610027L16 gene (2610027L16Rik), mRNA.	chr14	-	55754045	55758458	GO:0008150 // GO:0008150	biological_process // biological_process	1.26312	1.26312	0.986251
17413325	7.30321	7.48752	7.70031	7.79961	7.9421	7.82832	ENSMUST00000060864	Tesk1	testis specific protein kinase 1	4|4 A5-C1	ENSMUST00000060864	ENSEMBL	cdna:known chromosome:NCBIM37:4:43454811:43460936:1 gene:ENSMUSG00000028458 gene_biotype:protein_coding transcript_biotype:protein_coding	chr4	+	43441939	43448075	GO:0006468 // GO:0016310	protein phosphorylation // phosphorylation	1.27619	1.27619	0.986347
17487062	3.3453	3.52038	3.47115	3.71016	3.86684	3.72523	NM_054060	Psg25	pregnancy-specific glycoprotein 25	7 A2|7	NM_054060	RefSeq	Mus musculus pregnancy-specific glycoprotein 25 (Psg25), mRNA.	chr7	-	18519702	18532227	GO:0007565 // GO:0008150	female pregnancy // biological_process	1.24978	1.24978	0.986408
17458952	3.58745	3.6612	3.47935	3.88063	3.91418	3.82303	NM_053237	Vmn1r14	vomeronasal 1 receptor 14	6 B3|6	NM_053237	RefSeq	Mus musculus vomeronasal 1 receptor 14 (Vmn1r14), mRNA.	chr6	+	57233439	57234350	GO:0007606	sensory perception of chemical stimulus	1.22703	1.22703	0.986457
17379113	7.10593	7.35994	6.39992	7.85287	7.64146	6.94342	NR_040617	C330008G21Rik	RIKEN cDNA C330008G21 gene	2|2	NR_040617	RefSeq	Mus musculus RIKEN cDNA C330008G21 gene (C330008G21Rik), non-coding RNA.	chr2	+	162390813	162393946	---	---	1.4333	1.4333	0.986522
17247688	4.75857	4.49991	4.65722	5.1014	4.8554	5.00951	AK048366	Gm12059	predicted gene 12059	11 A3.2|11	AK048366	GenBank HTC	Mus musculus 16 days embryo head cDNA, RIKEN full-length enriched library, clone:C130053B19 product:unclassifiable, full insert sequence.	chr11	+	23067906	23075574	GO:0008150	biological_process	1.27443	1.27443	0.986811
17389291	3.64304	3.8335	3.84363	4.12127	4.1741	4.02005	NM_146401	Olfr1305	olfactory receptor 1305	2 E5|2	NM_146401	RefSeq	Mus musculus olfactory receptor 1305 (Olfr1305), mRNA.	chr2	-	111872915	111873853	GO:0007165 // GO:0007186 // GO:0007186 // GO:0007608	signal transduction // G-protein coupled receptor signaling pathway // G-protein coupled receptor signaling pathway // sensory perception of smell	1.25724	1.25724	0.986835
17362467	9.70774	10.0894	10.3906	10.4192	10.5984	10.4815	NM_026325	Tmem179b	transmembrane protein 179B	19 A|19	NM_026325	RefSeq	Mus musculus transmembrane protein 179B (Tmem179b), transcript variant 1, mRNA.	chr19	-	8772522	8774467	GO:0008150	biological_process	1.33085	1.33085	0.986886
17265164	7.69433	7.4488	7.06365	8.01733	8.3031	7.32959	NM_007528	Bcl6b	B cell CLL/lymphoma 6, member B	11|11 B4	NM_007528	RefSeq	Mus musculus B cell CLL/lymphoma 6, member B (Bcl6b), mRNA.	chr11	-	70224127	70229798	GO:0000122	negative regulation of transcription from RNA polymerase II promoter	1.42706	1.42706	0.986898
17499480	6.07415	5.84046	5.72073	6.30991	6.34586	5.93202	NM_029116	Kbtbd11	kelch repeat and BTB (POZ) domain containing 11	8 A1.1-2|8	NM_029116	RefSeq	Mus musculus kelch repeat and BTB (POZ) domain containing 11 (Kbtbd11), mRNA.	chr8	+	15011025	15033333	GO:0008150	biological_process	1.2498	1.2498	0.98691
17389647	6.11828	6.19794	6.12785	6.53701	6.51045	6.30983	ENSMUST00000102534	Rasgrp1	RAS guanyl releasing protein 1	2 E5|2 65.0 cM	ENSMUST00000102534	ENSEMBL	cdna:known chromosome:NCBIM37:2:117105729:117168737:-1 gene:ENSMUSG00000027347 gene_biotype:protein_coding transcript_biotype:protein_coding	chr2	-	117279993	117343001	GO:0007264 // GO:0030154 // GO:0035556 // GO:0051056	small GTPase mediated signal transduction // cell differentiation // intracellular signal transduction // regulation of small GTPase mediated signal transduction	1.23754	1.23754	0.986956
17475054	6.4936	6.38044	6.28085	6.56481	6.83965	6.75041	NM_133743	Lypd3	Ly6/Plaur domain containing 3	7 A3|7	NM_133743	RefSeq	Mus musculus Ly6/Plaur domain containing 3 (Lypd3), mRNA.	chr7	+	24636570	24641118	GO:0006928 // GO:0007160	cellular component movement // cell-matrix adhesion	1.26155	1.26155	0.98698
17443208	8.81378	8.90376	8.71398	9.11248	9.26069	8.97339	ENSMUST00000153183	Tbl2	transducin (beta)-like 2	5 G2|5 63.5 cM	ENSMUST00000153183	ENSEMBL	cdna:known chromosome:NCBIM37:5:135625527:135639743:1 gene:ENSMUSG00000005374 gene_biotype:protein_coding transcript_biotype:protein_coding	chr5	+	135149657	135163873	GO:0008150	biological_process	1.23774	1.23774	0.987071
17433543	6.84659	7.05305	6.79824	7.26175	7.37423	6.99809	ENSMUST00000030893	Dffb	DNA fragmentation factor, beta subunit	4 E2|4	ENSMUST00000030893	ENSEMBL	cdna:known chromosome:NCBIM37:4:153338558:153349235:-1 gene:ENSMUSG00000029027 gene_biotype:protein_coding transcript_biotype:protein_coding	chr4	-	153964449	153975126	GO:0006309 // GO:0006915 // GO:0006917 // GO:0008152 // GO:0030263	apoptotic DNA fragmentation // apoptotic process // induction of apoptosis // metabolic process // apoptotic chromosome condensation	1.24507	1.24507	0.987092
17320090	7.32155	7.44452	6.95476	7.81644	7.79117	7.25468	NM_001164625	2210021J22Rik	RIKEN cDNA 2210021J22 gene	15 E2|15	NM_001164625	RefSeq	Mus musculus RIKEN cDNA 2210021J22 gene (2210021J22Rik), transcript variant 1, mRNA.	chr15	-	85806972	85811697	GO:0008150	biological_process	1.30868	1.30868	0.987094
17508532	6.66228	6.81675	6.50594	7.26941	7.16384	6.66837	NM_029674	Got1l1	glutamic-oxaloacetic transaminase 1-like 1	8|8 A3	NM_029674	RefSeq	Mus musculus glutamic-oxaloacetic transaminase 1-like 1 (Got1l1), mRNA.	chr8	-	27197459	27202547	GO:0006520 // GO:0008150 // GO:0009058	cellular amino acid metabolic process // biological_process // biosynthetic process	1.3099	1.3099	0.987101
17326188	5.26261	5.45925	5.03695	5.61099	6.00444	5.31066	NR_040379	G730013B05Rik	RIKEN cDNA G730013B05 gene	---	NR_040379	RefSeq	Mus musculus RIKEN cDNA G730013B05 gene (G730013B05Rik), transcript variant 1, non-coding RNA.	chr16	+	50526245	50559459	GO:0008150	biological_process	1.32588	1.32588	0.987289
17463718	7.82285	7.6294	7.81095	8.17987	8.17816	7.93423	ENSMUST00000067327	Cdkn1b	cyclin-dependent kinase inhibitor 1B	6 G1|6 62.0 cM	ENSMUST00000067327	ENSEMBL	cdna:known chromosome:NCBIM37:6:134870419:134875531:1 gene:ENSMUSG00000003031 gene_biotype:protein_coding transcript_biotype:protein_coding	chr6	+	134920401	134925525	GO:0000082 // GO:0000082 // GO:0006813 // GO:0006917 // GO:0006919 // GO:0007049 // GO:0007050 // GO:0007050 // GO:0007605 // GO:0008219 // GO:0008284 // GO:0008285 // GO:0008285 // GO:0010942 // GO:0030308 // GO:0031116 // GO:0033673 // GO:0042326 // GO:0042326 // GO:0043066 // GO:0043086 // GO:0045736 // GO:0045892 // GO:0045930 // GO:0048102 // GO:0048839 // GO:0050680 // GO:0051271 // GO:0060…	G1/S transition of mitotic cell cycle // G1/S transition of mitotic cell cycle // potassium ion transport // induction of apoptosis // activation of cysteine-type endopeptidase activity involved in apoptotic process // cell cycle // cell cycle arrest // cell cycle arrest // sensory perception of sound // cell death // positive regulation of cell proliferation // negative regulation of cell prolif…	1.27004	1.27004	0.98738
17258994	9.35599	9.22418	9.48571	9.47129	9.75602	9.88503	ENSMUST00000106259	Gaa	glucosidase, alpha, acid	11 D-E|11 74.0 cM	ENSMUST00000106259	ENSEMBL	cdna:known chromosome:NCBIM37:11:119129201:119146768:1 gene:ENSMUSG00000025579 gene_biotype:protein_coding transcript_biotype:protein_coding	chr11	+	119267887	119285698	GO:0002026 // GO:0002086 // GO:0002086 // GO:0003007 // GO:0005975 // GO:0005977 // GO:0005980 // GO:0005980 // GO:0006941 // GO:0007040 // GO:0007040 // GO:0007517 // GO:0007626 // GO:0008152 // GO:0009888 // GO:0043181 // GO:0043587 // GO:0046716 // GO:0050884 // GO:0050885 // GO:0055010 // GO:0060048	regulation of the force of heart contraction // diaphragm contraction // diaphragm contraction // heart morphogenesis // carbohydrate metabolic process // glycogen metabolic process // glycogen catabolic process // glycogen catabolic process // striated muscle contraction // lysosome organization // lysosome organization // muscle organ development // locomotory behavior // metabolic process // t…	1.27902	1.27902	0.98741
17334102	7.99904	8.08343	8.21117	8.48707	8.58431	8.3033	NM_023058	Pkmyt1	protein kinase, membrane associated tyrosine/threonine 1	17 A3.3|17	NM_023058	RefSeq	Mus musculus protein kinase, membrane associated tyrosine/threonine 1 (Pkmyt1), mRNA.	chr17	+	23726336	23736729	GO:0006468 // GO:0007049 // GO:0010923 // GO:0016310	protein phosphorylation // cell cycle // negative regulation of phosphatase activity // phosphorylation	1.28553	1.28553	0.987421
17244232	3.76156	3.75254	3.5831	4.05717	3.95809	4.17461	NR_037219	Mir1251	microRNA 1251	---	NR_037219	RefSeq	Mus musculus microRNA 1251 (Mir1251), microRNA.	chr10	-	92137140	92137223	---	---	1.28756	1.28756	0.9875
17237547	6.13163	6.26785	6.02227	6.50571	6.57087	6.26159	NM_027468	Cpm	carboxypeptidase M	10 D2|10	NM_027468	RefSeq	Mus musculus carboxypeptidase M (Cpm), mRNA.	chr10	+	117629500	117687352	GO:0006508 // GO:0008150	proteolysis // biological_process	1.23798	1.23798	0.98753
17506510	8.29197	6.99231	6.94532	10.1163	8.07705	7.76657	NR_028128	Snord68	small nucleolar RNA, C/D box 68	8|8	NR_028128	RefSeq	Mus musculus small nucleolar RNA, C/D box 68 (Snord68), small nucleolar RNA.	chr8	+	123103038	123103123	GO:0008150	biological_process	2.83298	2.83298	0.987534
17343710	8.63447	8.34218	9.31073	9.03732	9.23599	9.5517	NM_001001892	H2-K1	histocompatibility 2, K1, K region	17 B1|17 18.44 cM	NM_001001892	RefSeq	Mus musculus histocompatibility 2, K1, K region (H2-K1), transcript variant 1, mRNA.	chr17	-	33996012	34000333	GO:0001916 // GO:0002474 // GO:0002485 // GO:0006955 // GO:0019882 // GO:0042590 // GO:0042742 // GO:0048839	positive regulation of T cell mediated cytotoxicity // antigen processing and presentation of peptide antigen via MHC class I // antigen processing and presentation of endogenous peptide antigen via MHC class I via ER pathway, TAP-dependent // immune response // antigen processing and presentation // antigen processing and presentation of exogenous peptide antigen via MHC class I // defense respo…	1.38461	1.38461	0.98754
17262234	5.16564	5.24315	5.16431	5.49908	5.59895	5.40085	ENSMUST00000146439 // ENSMUST00000146439	Tgtp2 // Tgtp1	T cell specific GTPase 2 // T cell specific GTPase 1	11 B1.2|11 // 11 B1.2|11	ENSMUST00000146439	ENSEMBL	cdna:known chromosome:NCBIM37:11:48800983:48807674:-1 gene:ENSMUSG00000078922 gene_biotype:protein_coding transcript_biotype:protein_coding	chr11	-	48985327	48994172	GO:0035458 // GO:0008150	cellular response to interferon-beta // biological_process	1.24004	1.24004	0.987699
17217666	8.16067	8.30719	8.39856	8.5071	8.74304	8.62093	NM_001160145	Tmem9	transmembrane protein 9	1 E4|1	NM_001160145	RefSeq	Mus musculus transmembrane protein 9 (Tmem9), transcript variant 1, mRNA.	chr1	+	136008219	136035030	GO:0006810 // GO:0008150	transport // biological_process	1.2612	1.2612	0.98774
17213319	9.47202	9.25869	9.04157	11.5589	9.59156	9.3299	NR_028521	Snord11	small nucleolar RNA, C/D box 11	1|1	NR_028521	RefSeq	Mus musculus small nucleolar RNA, C/D box 11 (Snord11), small nucleolar RNA.	chr1	+	59704790	59704873	GO:0008150	biological_process	2.39607	2.39607	0.987772
17324163	8.08352	8.02039	8.32851	8.22417	8.58126	8.68221	ENSMUST00000006112	Ephb3	Eph receptor B3	16|16 B1-B4	ENSMUST00000006112	ENSEMBL	cdna:known chromosome:NCBIM37:16:21204828:21223377:1 gene:ENSMUSG00000005958 gene_biotype:protein_coding transcript_biotype:protein_coding	chr16	+	21204755	21223304	GO:0001525 // GO:0001655 // GO:0006468 // GO:0007165 // GO:0007169 // GO:0007275 // GO:0007399 // GO:0007411 // GO:0007411 // GO:0007413 // GO:0016310 // GO:0016477 // GO:0016477 // GO:0021952 // GO:0022038 // GO:0022407 // GO:0031290 // GO:0032314 // GO:0034446 // GO:0043088 // GO:0046777 // GO:0048013 // GO:0048013 // GO:0048538 // GO:0048546 // GO:0050770 // GO:0051965 // GO:0060021 // GO:0060…	angiogenesis // urogenital system development // protein phosphorylation // signal transduction // transmembrane receptor protein tyrosine kinase signaling pathway // multicellular organismal development // nervous system development // axon guidance // axon guidance // axonal fasciculation // phosphorylation // cell migration // cell migration // central nervous system projection neuron axonogen…	1.28211	1.28211	0.987878
17267430	7.66849	7.70662	8.20682	8.11287	8.22241	8.44445	NM_025638	Gdpd1	glycerophosphodiester phosphodiesterase domain containing 1	11 C|11	NM_025638	RefSeq	Mus musculus glycerophosphodiester phosphodiesterase domain containing 1 (Gdpd1), mRNA.	chr11	-	87033794	87074137	GO:0006071 // GO:0006629 // GO:0008150	glycerol metabolic process // lipid metabolic process // biological_process	1.30527	1.30527	0.987911
17477968	7.25575	7.15651	7.42793	7.7477	7.68838	7.51549	NM_009800	Car11	carbonic anhydrase 11	7|7 B2	NM_009800	RefSeq	Mus musculus carbonic anhydrase 11 (Car11), mRNA.	chr7	+	45699843	45704682	GO:0008150	biological_process	1.29181	1.29181	0.987954
17262046	8.53031	8.34127	8.76925	8.91814	8.99931	8.905	ENSMUST00000093169	Sft2d1	SFT2 domain containing 1	17 A1|17	ENSMUST00000093169	ENSEMBL	cdna:known chromosome:NCBIM37:11:45864856:45865813:-1 gene:ENSMUSG00000069899 gene_biotype:protein_coding transcript_biotype:protein_coding	chr11	-	46051354	46052321	GO:0008150	biological_process	1.30478	1.30478	0.987992
17515058	10.6251	10.5821	10.2885	11.8713	10.9064	10.5497	BC059277	Ppan	peter pan homolog (Drosophila)	9 A3|9	BC059277	GenBank	Mus musculus peter pan homolog (Drosophila), mRNA (cDNA clone IMAGE:2865605), partial cds.	chr9	+	20889484	20889568	GO:0001560	regulation of cell growth by extracellular stimulus	1.64214	1.64214	0.987998
17503937	11.6193	11.7395	11.371	12.1909	11.9544	11.6657	NM_008630	Mt2	metallothionein 2	8 C5|8 45.0 cM	NM_008630	RefSeq	Mus musculus metallothionein 2 (Mt2), mRNA.	chr8	+	94172618	94173567	GO:0006882 // GO:0007263 // GO:0010273 // GO:0035690	cellular zinc ion homeostasis // nitric oxide mediated signal transduction // detoxification of copper ion // cellular response to drug	1.29075	1.29075	0.988032
17333410	4.89603	4.66317	4.68002	5.26965	5.06891	4.90307	NR_030763	Smok4a	sperm motility kinase 4A	17 A1|17	NR_030763	RefSeq	Mus musculus sperm motility kinase 4A (Smok4a), non-coding RNA.	chr17	+	13521456	13528434	GO:0006468 // GO:0016310	protein phosphorylation // phosphorylation	1.26399	1.26399	0.988044
17360004	8.5882	8.71772	8.36402	8.97745	9.28176	8.59755	NM_029186	Tmem180	transmembrane protein 180	19|19 D1	NM_029186	RefSeq	Mus musculus transmembrane protein 180 (Tmem180), mRNA.	chr19	+	46341121	46375254	GO:0008150	biological_process	1.33338	1.33338	0.988089
17547587	7.03468	6.97821	6.52752	7.44844	7.57245	6.862	ENSMUST00000134335 // ENSMUST00000134335	Dcakd // Dcakd	dephospho-CoA kinase domain containing // dephospho-CoA kinase domain containing	11 E1|11 // 11 E1|11	ENSMUST00000134335 // ENSMUST00000134335	ENSEMBL // ENSEMBL	cdna:known chromosome:NCBIM37:11:102855363:102858862:-1 gene:ENSMUSG00000020935 gene_biotype:protein_coding transcript_biotype:retained_intron // cdna:known chromosome:NCBIM37:11:102855363:102858862:-1 gene:ENSMUSG00000020935 gene_biotype:protein_coding transcript_biotype:retained_intron	chr11	+	102994049	102994686	GO:0008150 // GO:0015937 // GO:0016310 // GO:0008150 // GO:0015937 // GO:0016310	biological_process // coenzyme A biosynthetic process // phosphorylation // biological_process // coenzyme A biosynthetic process // phosphorylation	1.3774	1.3774	0.988094
17245874	7.35994	7.54742	6.97261	7.85206	7.85249	7.3275	NM_010296	Gli1	GLI-Kruppel family member GLI1	10 D3|10 69.0 cM	NM_010296	RefSeq	Mus musculus GLI-Kruppel family member GLI1 (Gli1), mRNA.	chr10	-	127329882	127341589	GO:0001649 // GO:0006351 // GO:0006355 // GO:0007165 // GO:0007224 // GO:0007224 // GO:0007224 // GO:0007275 // GO:0007283 // GO:0007418 // GO:0008284 // GO:0009913 // GO:0009953 // GO:0009954 // GO:0021696 // GO:0021938 // GO:0021983 // GO:0030154 // GO:0030324 // GO:0045740 // GO:0045880 // GO:0045893 // GO:0045893 // GO:0045893 // GO:0045944 // GO:0045944 // GO:0060032 // GO:0090090	osteoblast differentiation // transcription, DNA-dependent // regulation of transcription, DNA-dependent // signal transduction // smoothened signaling pathway // smoothened signaling pathway // smoothened signaling pathway // multicellular organismal development // spermatogenesis // ventral midline development // positive regulation of cell proliferation // epidermal cell differentiation // dor…	1.30582	1.30582	0.988098
17475342	8.44649	8.3414	8.82506	8.81972	9.0747	8.92952	ENSMUST00000002678	Tgfb1	transforming growth factor, beta 1	7 A3|7 6.5 cM	ENSMUST00000002678	ENSEMBL	cdna:known chromosome:NCBIM37:7:26472021:26490096:1 gene:ENSMUSG00000002603 gene_biotype:protein_coding transcript_biotype:protein_coding	chr7	+	25687002	25705077	GO:0000060 // GO:0000122 // GO:0000122 // GO:0000165 // GO:0001501 // GO:0001763 // GO:0001837 // GO:0001933 // GO:0001934 // GO:0002028 // GO:0002062 // GO:0002244 // GO:0002460 // GO:0002513 // GO:0006468 // GO:0006468 // GO:0006611 // GO:0006754 // GO:0006796 // GO:0006874 // GO:0006917 // GO:0006952 // GO:0006954 // GO:0006954 // GO:0007050 // GO:0007173 // GO:0007179 // GO:0007179 // GO:0007…	protein import into nucleus, translocation // negative regulation of transcription from RNA polymerase II promoter // negative regulation of transcription from RNA polymerase II promoter // MAPK cascade // skeletal system development // morphogenesis of a branching structure // epithelial to mesenchymal transition // negative regulation of protein phosphorylation // positive regulation of protein…	1.31233	1.31233	0.988174
17481135	4.56935	4.73584	4.79692	5.00211	5.00268	5.10627	NM_146325	Olfr554	olfactory receptor 554	7 E3|7	NM_146325	RefSeq	Mus musculus olfactory receptor 554 (Olfr554), mRNA.	chr7	+	102640248	102641201	GO:0007186 // GO:0007608	G-protein coupled receptor signaling pathway // sensory perception of smell	1.26049	1.26049	0.988212
17234423	7.45048	7.47314	7.24033	7.86142	7.80668	7.49346	NM_024440	Derl3	Der1-like domain family, member 3	10 C1|10	NM_024440	RefSeq	Mus musculus Der1-like domain family, member 3 (Derl3), mRNA.	chr10	+	75893398	75895941	GO:0030968	endoplasmic reticulum unfolded protein response	1.26371	1.26371	0.988222
17305986	11.989	12.2303	11.6186	13.2157	12.7294	11.852	NR_002142	Rpph1	ribonuclease P RNA component H1	14 C1|14	NR_002142	RefSeq	Mus musculus ribonuclease P RNA component H1 (Rpph1), RNase P RNA.	chr14	-	50807447	50807771	---	---	1.66471	1.66471	0.988287
17249851	6.77524	6.63073	6.81969	8.39364	7.1076	6.88781	NR_028480	Gm12238	predicted gene 12238	11|11	NR_028480	RefSeq	Mus musculus predicted gene 12238 (Gm12238), small nucleolar RNA.	chr11	+	55482694	55482833	---	---	1.84285	1.84285	0.988395
17422415	5.38461	5.61833	5.448	5.8778	5.89067	5.64508	NM_013783	Mmel1	membrane metallo-endopeptidase-like 1	4 E2|4	NM_013783	RefSeq	Mus musculus membrane metallo-endopeptidase-like 1 (Mmel1), mRNA.	chr4	+	154869585	154895530	GO:0006508 // GO:0008152	proteolysis // metabolic process	1.24988	1.24988	0.988396
17337120	8.27161	8.37588	9.27074	9.11126	9.0286	9.52678	NM_010394 // NM_010394	H2-Q7 // H2-Q7	histocompatibility 2, Q region locus 7 // histocompatibility 2, Q region locus 7	17 B1|17 19.19 cM // 17 B1|17 19.19 cM	NM_010394 // NM_010394	RefSeq // RefSeq	Mus musculus histocompatibility 2, Q region locus 7 (H2-Q7), transcript variant 1, mRNA. // Mus musculus histocompatibility 2, Q region locus 7 (H2-Q7), transcript variant 1, mRNA.	chr17	+	35397479	35397595	---	---	1.44008	1.44008	0.988435
17234711	6.16139	6.15184	6.21691	6.50483	6.43689	6.54792	NM_001205035	Gm10142	predicted gene 10142	10|10 39.72 cM	NM_001205035	RefSeq	Mus musculus predicted gene 10142 (Gm10142), mRNA.	chr10	+	77715807	77716169	GO:0008150	biological_process	1.24856	1.24856	0.988443
17234742	6.04327	5.84134	5.7992	6.08251	6.32228	6.31915	NM_001101631	Gm3285	predicted gene 3285	10 C1|10	NM_001101631	RefSeq	Mus musculus predicted gene 3285 (Gm3285), mRNA.	chr10	+	77861975	77862638	GO:0008150	biological_process	1.27192	1.27192	0.988459
17501288	8.88851	9.34885	8.73947	9.54149	9.43934	9.12394	AK141659	2500002B13Rik	RIKEN cDNA 2500002B13 gene	8|8	AK141659	GenBank HTC	Mus musculus 9 days embryo whole body cDNA, RIKEN full-length enriched library, clone:D030012B19 product:unclassifiable, full insert sequence.	chr8	+	57488054	57508877	GO:0008150	biological_process	1.28584	1.28584	0.988488
17451607	7.01797	6.71091	6.82961	7.02068	7.43789	7.22391	NR_027818 // NR_027818	1500011B03Rik // 1500011B03Rik	RIKEN cDNA 1500011B03 gene // RIKEN cDNA 1500011B03 gene	5 F|5 // 5 F|5	NR_027818 // NR_027818	RefSeq // RefSeq	Mus musculus RIKEN cDNA 1500011B03 gene (1500011B03Rik), transcript variant 2, non-coding RNA. // Mus musculus RIKEN cDNA 1500011B03 gene (1500011B03Rik), transcript variant 2, non-coding RNA.	chr5	-	114808196	114813976	GO:0008150 // GO:0008150	biological_process // biological_process	1.30056	1.30056	0.988545
17214476	7.39782	7.42142	7.19653	7.6862	8.03548	7.45538	ENSMUST00000027409	Des	desmin	1 C3|1 41.1 cM	ENSMUST00000027409	ENSEMBL	cdna:known chromosome:NCBIM37:1:75356904:75365154:1 gene:ENSMUSG00000026208 gene_biotype:protein_coding transcript_biotype:protein_coding	chr1	+	75360329	75368579	GO:0007517	muscle organ development	1.32274	1.32274	0.988548
17485815	7.39298	7.35093	7.46631	7.85865	7.97074	7.55924	NM_016908	Syt5	synaptotagmin V	7 A1|7	NM_016908	RefSeq	Mus musculus synaptotagmin V (Syt5), mRNA.	chr7	-	4539765	4546567	GO:0006810	transport	1.32156	1.32156	0.9886
17433610	7.33015	7.1367	7.19958	7.51996	7.6488	7.47464	ENSMUST00000030898	Arhgef16	Rho guanine nucleotide exchange factor (GEF) 16	4 E2|4	ENSMUST00000030898	ENSEMBL	cdna:known chromosome:NCBIM37:4:153652595:153674163:-1 gene:ENSMUSG00000029032 gene_biotype:protein_coding transcript_biotype:protein_coding	chr4	-	154278470	154301676	GO:0032863 // GO:0032864 // GO:0035023 // GO:0050790 // GO:0060326 // GO:0090004	activation of Rac GTPase activity // activation of Cdc42 GTPase activity // regulation of Rho protein signal transduction // regulation of catalytic activity // cell chemotaxis // positive regulation of establishment of protein localization in plasma membrane	1.25292	1.25292	0.988607
17512628	9.02134	8.89854	8.75325	10.4547	9.22082	8.98103	ENSMUST00000150001	Dpep2	dipeptidase 2	8 D3|8	ENSMUST00000150001	ENSEMBL	cdna:known chromosome:NCBIM37:8:108511647:108515622:-1 gene:ENSMUSG00000053687 gene_biotype:protein_coding transcript_biotype:retained_intron	chr8	-	105988501	105988631	GO:0006508 // GO:0008152	proteolysis // metabolic process	1.75401	1.75401	0.988748
17254835	5.00549	5.04962	4.75571	5.79205	5.8625	4.93344	AK020764	A430104N18Rik	RIKEN cDNA A430104N18 gene	11|11	AK020764	GenBank HTC	Mus musculus 0 day neonate thymus cDNA, RIKEN full-length enriched library, clone:A430104N18 product:unclassifiable, full insert sequence.	chr11	+	87755577	87757270	---	---	1.56246	1.56246	0.988822
17488806	10.2879	10.495	10.6479	10.8051	10.8701	10.8531	NM_011464	Spint2	serine protease inhibitor, Kunitz type 2	7 B1|7	NM_011464	RefSeq	Mus musculus serine protease inhibitor, Kunitz type 2 (Spint2), transcript variant 1, mRNA.	chr7	-	29256330	29281977	GO:0010466	negative regulation of peptidase activity	1.2822	1.2822	0.98883
17251719	4.07692	3.71067	3.76854	4.47072	4.27309	3.924	NR_035455	Mir1934	microRNA 1934	---	NR_035455	RefSeq	Mus musculus microRNA 1934 (Mir1934), microRNA.	chr11	+	69663043	69663125	---	---	1.30023	1.30023	0.988845
17259552	6.93353	7.18223	6.4272	7.63837	7.48224	6.84766	NM_028602	Tex19.1	testis expressed gene 19.1	11 E2|11	NM_028602	RefSeq	Mus musculus testis expressed gene 19.1 (Tex19.1), mRNA.	chr11	+	121146143	121148319	GO:0007129 // GO:0007283 // GO:0008584 // GO:0010529 // GO:0019953	synapsis // spermatogenesis // male gonad development // negative regulation of transposition // sexual reproduction	1.39514	1.39514	0.988867
17525731	4.89351	4.80639	4.80348	5.25804	5.1303	5.0881	NM_207141	Olfr955	olfactory receptor 955	9 A5.1|9	NM_207141	RefSeq	Mus musculus olfactory receptor 955 (Olfr955), mRNA.	chr9	-	39469780	39470724	GO:0007165 // GO:0007186 // GO:0007186 // GO:0007608	signal transduction // G-protein coupled receptor signaling pathway // G-protein coupled receptor signaling pathway // sensory perception of smell	1.25316	1.25316	0.988885
17343873	9.96344	10.4614	9.85379	10.5936	10.7526	10.0964	ENSMUST00000015622	Rnf5	ring finger protein 5	17 B1|17 18.75 cM	ENSMUST00000015622	ENSEMBL	cdna:known chromosome:NCBIM37:17:34738036:34740635:-1 gene:ENSMUSG00000015478 gene_biotype:protein_coding transcript_biotype:protein_coding	chr17	-	34601091	34603690	GO:0044257 // GO:0070534 // GO:0070936 // GO:0071712	cellular protein catabolic process // protein K63-linked ubiquitination // protein K48-linked ubiquitination // ER-associated misfolded protein catabolic process	1.30948	1.30948	0.988907
17299500	4.92155	4.55839	5.20671	5.57032	5.09757	5.33689	NM_001177508	Olfr743	olfactory receptor 743	14 C1|14	NM_001177508	RefSeq	Mus musculus olfactory receptor 743 (Olfr743), mRNA.	chr14	+	50533414	50534349	GO:0007165 // GO:0007186 // GO:0007186 // GO:0007608	signal transduction // G-protein coupled receptor signaling pathway // G-protein coupled receptor signaling pathway // sensory perception of smell	1.34553	1.34553	0.988916
17515035	7.45165	7.58719	7.38732	7.99583	8.01991	7.53234	NM_175687	A230050P20Rik	RIKEN cDNA A230050P20 gene	9 A3|9	NM_175687	RefSeq	Mus musculus RIKEN cDNA A230050P20 gene (A230050P20Rik), mRNA.	chr9	+	20868642	20874307	GO:0008150	biological_process	1.30887	1.30887	0.988919
17415359	5.07338	5.3627	5.64292	5.68343	5.66595	5.97786	NM_008334	Ifna7	interferon alpha 7	4 C4|4 42.6 cM	NM_008334	RefSeq	Mus musculus interferon alpha 7 (Ifna7), mRNA.	chr4	+	88816225	88816800	GO:0009615	response to virus	1.32379	1.32379	0.988921
17532893	5.77657	5.71283	5.93347	6.1802	6.03019	6.20833	NM_175097	Prickle3	prickle homolog 3 (Drosophila)	X A1.1|X 1.6 cM	NM_175097	RefSeq	Mus musculus prickle homolog 3 (Drosophila) (Prickle3), mRNA.	chrX	+	7657260	7668186	GO:0008150	biological_process	1.25792	1.25792	0.989009
17253304	5.13947	5.27303	5.66639	5.88869	5.42124	5.92197	NM_144825 // NM_144825	Taok1 // Taok1	TAO kinase 1 // TAO kinase 1	11 B5|11 // 11 B5|11	NM_144825 // NM_144825	RefSeq // RefSeq	Mus musculus TAO kinase 1 (Taok1), mRNA. // Mus musculus TAO kinase 1 (Taok1), mRNA.	chr11	+	77529279	77530689	GO:0001934 // GO:0006281 // GO:0006468 // GO:0006468 // GO:0006915 // GO:0006974 // GO:0016310 // GO:0031572 // GO:0032874 // GO:0043085 // GO:0046330 // GO:0051493 // GO:0001934 // GO:0006281 // GO:0006468 // GO:0006468 // GO:0006915 // GO:0006974 // GO:0016310 // GO:0031572 // GO:0032874 // GO:0043085 // GO:0046330 // GO:0051493	positive regulation of protein phosphorylation // DNA repair // protein phosphorylation // protein phosphorylation // apoptotic process // response to DNA damage stimulus // phosphorylation // G2/M transition DNA damage checkpoint // positive regulation of stress-activated MAPK cascade // positive regulation of catalytic activity // positive regulation of JNK cascade // regulation of cytoskeleton…	1.30494	1.30494	0.989054
17496806	8.65323	8.55209	9.71394	9.28832	9.41875	10.2412	NM_133351	Prss8	protease, serine, 8 (prostasin)	7 F3|7 62.2 cM	NM_133351	RefSeq	Mus musculus protease, serine, 8 (prostasin) (Prss8), mRNA.	chr7	-	127925717	127930113	GO:0001942 // GO:0006508 // GO:0010765	hair follicle development // proteolysis // positive regulation of sodium ion transport	1.5577	1.5577	0.989075
17321248	8.99496	9.05468	9.20702	9.52079	9.50202	9.35653	ENSMUST00000169707	Ccnt1	cyclin T1	15|15 F2	ENSMUST00000169707	ENSEMBL	cdna:known chromosome:NCBIM37:15:98369120:98401354:-1 gene:ENSMUSG00000011960 gene_biotype:protein_coding transcript_biotype:protein_coding	chr15	-	98538689	98570923	GO:0000079 // GO:0006351 // GO:0006355 // GO:0006468 // GO:0007049 // GO:0051301	regulation of cyclin-dependent protein kinase activity // transcription, DNA-dependent // regulation of transcription, DNA-dependent // protein phosphorylation // cell cycle // cell division	1.2953	1.2953	0.989097
17221191	9.47704	8.83281	9.37651	11.601	9.67539	9.43589	NR_004410	Snord87	small nucleolar RNA, C/D box 87	1 A2|1	NR_004410	RefSeq	Mus musculus small nucleolar RNA, C/D box 87 (Snord87), small nucleolar RNA.	chr1	-	9942463	9942549	GO:0008150	biological_process	2.51824	2.51824	0.989162
17349799	7.38894	7.42269	7.02028	9.95022	8.08651	7.25549	NR_027885	Vaultrc5	vault RNA component 5	---	NR_027885	RefSeq	Mus musculus vault RNA component 5 (Vaultrc5), non-coding RNA.	chr18	+	36801763	36802107	GO:0008150	biological_process	3.01473	3.01473	0.989189
17506862	5.82777	5.95935	5.81318	6.30198	6.24938	6.01975	ENSMUST00000118942	Disc1	disrupted in schizophrenia 1	8 E2|8 69.6 cM	ENSMUST00000118942	ENSEMBL	cdna:known chromosome:NCBIM37:8:127578095:127785758:1 gene:ENSMUSG00000043051 gene_biotype:protein_coding transcript_biotype:protein_coding	chr8	+	125054195	125261858	GO:0000226 // GO:0001764 // GO:0001764 // GO:0001954 // GO:0002052 // GO:0002052 // GO:0007275 // GO:0007399 // GO:0010975 // GO:0010975 // GO:0010976 // GO:0016055 // GO:0021799 // GO:0021846 // GO:0021852 // GO:0030177 // GO:0030177 // GO:0031929 // GO:0042384 // GO:0045773 // GO:0051560 // GO:0060070 // GO:0060998 // GO:0090128 // GO:2000060	microtubule cytoskeleton organization // neuron migration // neuron migration // positive regulation of cell-matrix adhesion // positive regulation of neuroblast proliferation // positive regulation of neuroblast proliferation // multicellular organismal development // nervous system development // regulation of neuron projection development // regulation of neuron projection development // posit…	1.25458	1.25458	0.989194
17419389	8.01696	7.97905	7.79481	8.40753	8.23484	8.16256	NR_029468	Snhg12	small nucleolar RNA host gene 12	4 D2.3|4	NR_029468	RefSeq	Mus musculus small nucleolar RNA host gene 12 (Snhg12), non-coding RNA.	chr4	+	132308678	132311024	GO:0008150	biological_process	1.26446	1.26446	0.989225
17253616	9.23535	9.00433	9.24596	9.62655	9.92417	9.31196	NM_201406	Pigs	phosphatidylinositol glycan anchor biosynthesis, class S	11 B5|11	NM_201406	RefSeq	Mus musculus phosphatidylinositol glycan anchor biosynthesis, class S (Pigs), mRNA.	chr11	+	78328415	78342782	GO:0006506	GPI anchor biosynthetic process	1.3912	1.3912	0.989234
17502039	5.65276	5.94992	5.72409	6.06111	6.40626	5.99087	NM_001166399	Rab3a	RAB3A, member RAS oncogene family	8 B3.3|8 32.6 cM	NM_001166399	RefSeq	Mus musculus RAB3A, member RAS oncogene family (Rab3a), transcript variant 1, mRNA.	chr8	+	70754679	70758686	GO:0003016 // GO:0006184 // GO:0006810 // GO:0006887 // GO:0007005 // GO:0007264 // GO:0007274 // GO:0007409 // GO:0009791 // GO:0015031 // GO:0016079 // GO:0016188 // GO:0017157 // GO:0030324 // GO:0031630 // GO:0032781 // GO:0048790 // GO:0050975 // GO:0051602	respiratory system process // GTP catabolic process // transport // exocytosis // mitochondrion organization // small GTPase mediated signal transduction // neuromuscular synaptic transmission // axonogenesis // post-embryonic development // protein transport // synaptic vesicle exocytosis // synaptic vesicle maturation // regulation of exocytosis // lung development // regulation of synaptic ves…	1.30425	1.30425	0.989235
17273440	5.38441	5.37134	5.17473	5.63111	5.72842	5.54793	NM_009854	Cd7	CD7 antigen	11 E2|11 74.0 cM	NM_009854	RefSeq	Mus musculus CD7 antigen (Cd7), mRNA.	chr11	-	121036747	121039478	GO:0048873	homeostasis of number of cells within a tissue	1.25216	1.25216	0.98924
17307801	7.42987	7.50608	7.09818	7.69441	8.11885	7.48983	NM_178747	Gulo	gulonolactone (L-) oxidase	14 D1|14	NM_178747	RefSeq	Mus musculus gulonolactone (L-) oxidase (Gulo), mRNA.	chr14	-	65986787	66009210	GO:0009058 // GO:0019853 // GO:0019853 // GO:0055114	biosynthetic process // L-ascorbic acid biosynthetic process // L-ascorbic acid biosynthetic process // oxidation-reduction process	1.35347	1.35347	0.989295
17242320	4.66318	4.4875	4.45886	4.95511	4.82951	4.85265	ENSMUST00000167358	Gm3250	predicted gene 3250	10 C1|10	ENSMUST00000167358	ENSEMBL	cdna:known chromosome:NCBIM37:10:77244595:77245287:-1 gene:ENSMUSG00000091245 gene_biotype:protein_coding transcript_biotype:protein_coding	chr10	-	77781850	77782542	GO:0008150	biological_process	1.26642	1.26642	0.989363
17489202	7.20963	7.45595	7.1337	7.76491	7.84818	7.30179	NM_021397	Zbtb32	zinc finger and BTB domain containing 32	7 B2-B3|7	NM_021397	RefSeq	Mus musculus zinc finger and BTB domain containing 32 (Zbtb32), mRNA.	chr7	-	30589681	30598909	GO:0001817 // GO:0006351 // GO:0006355 // GO:0030097 // GO:0042098	regulation of cytokine production // transcription, DNA-dependent // regulation of transcription, DNA-dependent // hemopoiesis // T cell proliferation	1.30536	1.30536	0.989498
17307897	5.98978	5.78055	5.64009	6.20149	6.19154	5.99972	NR_038077	1700001G11Rik	RIKEN cDNA 1700001G11 gene	14|14	NR_038077	RefSeq	Mus musculus RIKEN cDNA 1700001G11 gene (1700001G11Rik), non-coding RNA.	chr14	-	66295327	66297129	GO:0008150	biological_process	1.25109	1.25109	0.989508
17229839	6.17556	6.06086	6.05566	6.66319	6.51574	6.2117	XR_104615	Gm20101	predicted gene, 20101	---	XR_104615	RefSeq	PREDICTED: Mus musculus predicted gene, 20101, transcript variant 1 (Gm20101), miscRNA.	chr1	-	172121349	172122328	---	---	1.29875	1.29875	0.989568
17430775	3.99085	4.23445	4.08409	4.27619	4.55308	4.65717	NR_036572	Rps15a-ps4	ribosomal protein S15A, pseudogene 4	4 D2.3|4	NR_036572	RefSeq	Mus musculus ribosomal protein S15A, pseudogene 4 (Rps15a-ps4), non-coding RNA.	chr4	-	132219893	132220589	---	---	1.31734	1.31734	0.989576
17455488	5.93145	5.89012	6.02753	6.36024	6.1769	6.3285	NR_015478	5730422E09Rik	RIKEN cDNA 5730422E09 gene	5 G3|5	NR_015478	RefSeq	Mus musculus RIKEN cDNA 5730422E09 gene (5730422E09Rik), non-coding RNA.	chr5	-	149119565	149184063	GO:0008150	biological_process	1.26566	1.26566	0.989681
17407001	8.67522	8.65979	8.7791	8.92107	9.06587	9.14176	ENSMUST00000029673	Efna3	ephrin A3	3 F1|3 48.0 cM	ENSMUST00000029673	ENSEMBL	cdna:known chromosome:NCBIM37:3:89117821:89126887:-1 gene:ENSMUSG00000028039 gene_biotype:protein_coding transcript_biotype:protein_coding	chr3	-	89313899	89322965	GO:0045664 // GO:0048013	regulation of neuron differentiation // ephrin receptor signaling pathway	1.26584	1.26584	0.989752
17421285	4.65501	4.60053	3.84103	4.79168	5.01171	4.79893	NM_001085541	Gm13128	predicted gene 13128	4 E1|4	NM_001085541	RefSeq	Mus musculus predicted gene 13128 (Gm13128), mRNA.	chr4	+	144330249	144333465	GO:0008150	biological_process	1.37642	1.37642	0.989768
17503942	9.77404	9.90564	9.3524	10.3697	10.429	9.69219	NM_013602	Mt1	metallothionein 1	8 C5|8 45.0 cM	NM_013602	RefSeq	Mus musculus metallothionein 1 (Mt1), mRNA.	chr8	+	94179089	94180327	GO:0006875 // GO:0006882 // GO:0007263 // GO:0008634 // GO:0010273 // GO:0043524 // GO:0045885 // GO:0071247 // GO:0071294	cellular metal ion homeostasis // cellular zinc ion homeostasis // nitric oxide mediated signal transduction // negative regulation of survival gene product expression // detoxification of copper ion // negative regulation of neuron apoptotic process // positive regulation of survival gene product expression // cellular response to chromate // cellular response to zinc ion	1.41817	1.41817	0.990037
17442942	10.8032	10.4856	10.194	12.5001	11.0553	10.4524	NR_003681	Snora15	small nucleolar RNA, H/ACA box 15	5|5	NR_003681	RefSeq	Mus musculus small nucleolar RNA, H/ACA box 15 (Snora15), small nucleolar RNA.	chr5	+	129794561	129794676	GO:0008150	biological_process	2.12262	2.12262	0.990135
17422659	7.7884	8.14099	7.80989	8.3573	8.54268	7.98136	NM_178699	B930041F14Rik	RIKEN cDNA B930041F14 gene	4 E2|4	NM_178699	RefSeq	Mus musculus RIKEN cDNA B930041F14 gene (B930041F14Rik), mRNA.	chr4	+	155694342	155696485	GO:0008150	biological_process	1.31029	1.31029	0.990302
17374765	8.96928	8.94323	9.48591	9.32681	9.58243	9.73267	NM_016907	Spint1	serine protease inhibitor, Kunitz type 1	2 E5|2	NM_016907	RefSeq	Mus musculus serine protease inhibitor, Kunitz type 1 (Spint1), mRNA.	chr2	+	119237360	119249527	GO:0001892 // GO:0010466 // GO:0030198 // GO:0060670 // GO:0060674	embryonic placenta development // negative regulation of peptidase activity // extracellular matrix organization // branching involved in labyrinthine layer morphogenesis // placenta blood vessel development	1.32103	1.32103	0.990321
17258813	6.84282	6.87293	6.80466	7.17195	7.27626	7.08389	NM_001195088	Tmc8	transmembrane channel-like gene family 8	11 E2|11	NM_001195088	RefSeq	Mus musculus transmembrane channel-like gene family 8 (Tmc8), transcript variant A, mRNA.	chr11	+	117782076	117793137	GO:0008150	biological_process	1.26497	1.26497	0.990327
17334091	8.29396	8.50971	8.47073	8.87233	9.21043	8.56731	ENSMUST00000024697	Hcfc1r1	host cell factor C1 regulator 1 (XPO1-dependent)	17 A3.3|17	ENSMUST00000024697	ENSEMBL	cdna:known chromosome:NCBIM37:17:23810575:23812491:1 gene:ENSMUSG00000023904 gene_biotype:protein_coding transcript_biotype:protein_coding	chr17	+	23673608	23675524	GO:0008150	biological_process	1.39421	1.39421	0.990375
17474480	6.9876	7.06168	7.08174	7.38909	7.47861	7.32848	NM_011383	Six5	sine oculis-related homeobox 5 homolog (Drosophila)	7 A3|7 4.0 cM	NM_011383	RefSeq	Mus musculus sine oculis-related homeobox 5 homolog (Drosophila) (Six5), mRNA.	chr7	+	19094544	19098345	GO:0002088 // GO:0006351 // GO:0006355 // GO:0007275 // GO:0007286 // GO:0008285	lens development in camera-type eye // transcription, DNA-dependent // regulation of transcription, DNA-dependent // multicellular organismal development // spermatid development // negative regulation of cell proliferation	1.2797	1.2797	0.990487
17337122	6.80615	6.78849	7.25384	6.97099	7.51683	7.61225	NM_207648	H2-Q6	histocompatibility 2, Q region locus 6	17 B1|17 19.18 cM	NM_207648	RefSeq	Mus musculus histocompatibility 2, Q region locus 6 (H2-Q6), mRNA.	chr17	+	35424850	35430055	GO:0002474	antigen processing and presentation of peptide antigen via MHC class I	1.34442	1.34442	0.990505
17319401	7.92664	8.32076	8.53319	10.0872	8.45598	8.66018	NR_028282	Snord83b	small nucleolar RNA, C/D box 83B	15 E1|15	NR_028282	RefSeq	Mus musculus small nucleolar RNA, C/D box 83B (Snord83b), small nucleolar RNA.	chr15	-	80078498	80078591	GO:0008150	biological_process	1.9748	1.9748	0.99057
17438697	5.3048	5.49498	4.5623	5.83924	6.03231	5.22303	ENSMUST00000001667	Csn3	casein kappa	5 E1|5 45.2 cM	ENSMUST00000001667	ENSEMBL	cdna:known chromosome:NCBIM37:5:88354604:88361690:1 gene:ENSMUSG00000001622 gene_biotype:protein_coding transcript_biotype:protein_coding	chr5	+	87925579	87932665	GO:0007595	lactation	1.47851	1.47851	0.990584
17487730	5.70723	5.78779	5.25824	6.12104	6.31241	5.68089	NM_001033205	Zfp575	zinc finger protein 575	7 A3|7	NM_001033205	RefSeq	Mus musculus zinc finger protein 575 (Zfp575), mRNA.	chr7	-	24583838	24587641	GO:0006351 // GO:0006355 // GO:0008150	transcription, DNA-dependent // regulation of transcription, DNA-dependent // biological_process	1.37466	1.37466	0.99063
17473570	7.42981	7.755	7.32557	7.95821	7.91143	7.73901	NM_001177416	Gm6792	predicted gene 6792	7 A1|7	NM_001177416	RefSeq	Mus musculus predicted gene 6792 (Gm6792), transcript variant 1, mRNA.	chr7	+	6252710	6282066	GO:0008150	biological_process	1.28103	1.28103	0.990646
17365072	6.62548	6.06236	6.54023	6.77971	6.98396	6.84516	NM_028607	Bloc1s2	biogenesis of lysosome-related organelles complex-1, subunit 2	19 C3|19	NM_028607	RefSeq	Mus musculus biogenesis of lysosome-related organelles complex-1, subunit 2 (Bloc1s2), mRNA.	chr19	-	44139246	44146446	GO:0045944	positive regulation of transcription from RNA polymerase II promoter	1.35882	1.35882	0.990667
17493681	10.2891	10.002	9.93752	12.014	10.3778	10.2657	NR_002173	Snord15b	small nucleolar RNA, C/D box 14B	7 E2|7	NR_002173	RefSeq	Mus musculus small nucleolar RNA, C/D box 14B (Snord15b), small nucleolar RNA.	chr7	-	99479563	99479707	GO:0008150	biological_process	2.05619	2.05619	0.990774
17542220	6.70121	7.03692	6.41575	7.38167	7.35743	6.71394	NM_008067	Gabra3	gamma-aminobutyric acid (GABA) A receptor, subunit alpha 3	X A7.3|X 28.5 cM	NM_008067	RefSeq	Mus musculus gamma-aminobutyric acid (GABA) A receptor, subunit alpha 3 (Gabra3), mRNA.	chrX	-	72432676	72656848	GO:0006810 // GO:0006811 // GO:0006821 // GO:0007214 // GO:0007268	transport // ion transport // chloride transport // gamma-aminobutyric acid signaling pathway // synaptic transmission	1.35847	1.35847	0.990868
17255210	7.44368	7.59551	7.40563	8.03393	8.01534	7.57202	NM_009427	Tob1	transducer of ErbB-2.1	11|11 C	NM_009427	RefSeq	Mus musculus transducer of ErbB-2.1 (Tob1), mRNA.	chr11	+	94211454	94215495	GO:0007184 // GO:0030514 // GO:0045668	SMAD protein import into nucleus // negative regulation of BMP signaling pathway // negative regulation of osteoblast differentiation	1.3241	1.3241	0.99108
17547002	5.22882	5.37407	5.25883	5.82117	5.65973	5.47642	BC037694	Rmi1	RMI1, RecQ mediated genome instability 1, homolog (S. cerevisiae)	13 B1|13	BC037694	GenBank	Mus musculus RMI1, RecQ mediated genome instability 1, homolog (S. cerevisiae), mRNA (cDNA clone MGC:47027 IMAGE:4013563), complete cds.	chrY	-	10640942	10643315	GO:0006260 // GO:0008150	DNA replication // biological_process	1.29296	1.29296	0.991176
17366235	5.27258	5.3399	5.2836	5.61262	5.96108	5.52807	XM_001477670	LOC100041824	nuclear body protein SP140-like	1|1	XM_001477670	RefSeq	PREDICTED: Mus musculus nuclear body protein SP140-like (LOC100041824), mRNA.	chr1_GL456210_random	-	157285	169279	---	---	1.33243	1.33243	0.991266
17363624	6.80211	7.2851	7.0094	7.63299	7.77974	7.09156	BC028637	Fam122a	family with sequence similarity 122, member A	19|19 C1	BC028637	GenBank	Mus musculus family with sequence similarity 122, member A, mRNA (cDNA clone MGC:41223 IMAGE:1248203), complete cds.	chr19	-	24475779	24477474	GO:0008150	biological_process	1.3992	1.3992	0.991276
17383423	5.54178	5.61769	5.42668	6.10659	5.85322	5.75761	NM_027283 // NM_027283	1700026L06Rik // 1700026L06Rik	RIKEN cDNA 1700026L06 gene // RIKEN cDNA 1700026L06 gene	2 A3|2 // 2 A3|2	NM_027283 // NM_027283	RefSeq // RefSeq	Mus musculus RIKEN cDNA 1700026L06 gene (1700026L06Rik), mRNA. // Mus musculus RIKEN cDNA 1700026L06 gene (1700026L06Rik), mRNA.	chr2	-	28692080	28699727	GO:0008150 // GO:0008150	biological_process // biological_process	1.30368	1.30368	0.991316
17379995	6.27691	6.52281	6.44808	6.95072	6.82396	6.63897	NR_040326	1700017J07Rik	RIKEN cDNA 1700017J07 gene	2|2	NR_040326	RefSeq	Mus musculus RIKEN cDNA 1700017J07 gene (1700017J07Rik), non-coding RNA.	chr2	+	168978268	168978906	---	---	1.31096	1.31096	0.991648
17474143	8.87445	8.82652	8.28657	9.27081	9.51682	8.78286	NM_009201	Slc1a5	solute carrier family 1 (neutral amino acid transporter), member 5	7 A2|7	NM_009201	RefSeq	Mus musculus solute carrier family 1 (neutral amino acid transporter), member 5 (Slc1a5), mRNA.	chr7	+	16781346	16798274	GO:0003333 // GO:0003333 // GO:0006860 // GO:0015804 // GO:0015825	amino acid transmembrane transport // amino acid transmembrane transport // extracellular amino acid transport // neutral amino acid transport // L-serine transport	1.44933	1.44933	0.99174
17474227	4.40873	4.73224	4.66378	5.18907	4.93146	4.96569	NM_001007569	Pnmal1	PNMA-like 1	7 A2|7	NM_001007569	RefSeq	Mus musculus PNMA-like 1 (Pnmal1), mRNA.	chr7	+	16959795	16962320	GO:0008150	biological_process	1.34273	1.34273	0.991853
17476372	6.40374	6.63834	6.47727	7.07117	6.95163	6.66475	ENSMUST00000046177	Nfkbid	nuclear factor of kappa light polypeptide gene enhancer in B cells inhibitor, delta	7 B1|7	ENSMUST00000046177	ENSEMBL	cdna:known chromosome:NCBIM37:7:31208294:31213765:1 gene:ENSMUSG00000036931 gene_biotype:protein_coding transcript_biotype:protein_coding	chr7	+	30421732	30428746	GO:0006954 // GO:0032088 // GO:0033085 // GO:0043124 // GO:0070245	inflammatory response // negative regulation of NF-kappaB transcription factor activity // negative regulation of T cell differentiation in thymus // negative regulation of I-kappaB kinase/NF-kappaB cascade // positive regulation of thymocyte apoptotic process	1.31579	1.31579	0.992027
17433287	5.40601	5.12953	4.88985	5.48849	5.85237	5.47302	ENSMUST00000037827	Slc45a1	solute carrier family 45, member 1	4 E2|4	ENSMUST00000037827	ENSEMBL	cdna:known chromosome:NCBIM37:4:150002681:150026283:-1 gene:ENSMUSG00000039838 gene_biotype:protein_coding transcript_biotype:protein_coding	chr4	-	150628572	150652174	GO:0006810 // GO:0008643 // GO:0015758 // GO:0055085	transport // carbohydrate transport // glucose transport // transmembrane transport	1.37394	1.37394	0.992171
17516462	6.97638	6.84013	6.92521	7.26049	7.36113	7.24982	NM_009382	Thy1	thymus cell antigen 1, theta	9 A5.1|9 26.0 cM	NM_009382	RefSeq	Mus musculus thymus cell antigen 1, theta (Thy1), mRNA.	chr9	+	44043384	44048579	GO:0001525 // GO:0006469 // GO:0007010 // GO:0016337 // GO:0030336 // GO:0032321 // GO:0043547 // GO:0046549 // GO:0048041 // GO:0050771 // GO:0050852 // GO:0050860 // GO:0050870 // GO:0051281	angiogenesis // negative regulation of protein kinase activity // cytoskeleton organization // cell-cell adhesion // negative regulation of cell migration // positive regulation of Rho GTPase activity // positive regulation of GTPase activity // retinal cone cell development // focal adhesion assembly // negative regulation of axonogenesis // T cell receptor signaling pathway // negative regulati…	1.29806	1.29806	0.992315
17394121	6.20235	6.73757	6.04361	7.2174	7.18117	6.24336	NM_183271	Wfdc15a	WAP four-disulfide core domain 15A	2 H3|2	NM_183271	RefSeq	Mus musculus WAP four-disulfide core domain 15A (Wfdc15a), mRNA.	chr2	-	164198863	164200130	GO:0008150 // GO:0042742	biological_process // defense response to bacterium	1.50096	1.50096	0.992404
17386718	3.62536	3.61592	3.43782	3.91788	4.07643	3.807	ENSMUST00000099995	Ttc30a2	tetratricopeptide repeat domain 30A2	2 C3|2	ENSMUST00000099995	ENSEMBL	cdna:known chromosome:NCBIM37:2:75814129:75816257:-1 gene:ENSMUSG00000075272 gene_biotype:protein_coding transcript_biotype:protein_coding	chr2	-	75976072	75978200	GO:0008150 // GO:0030030	biological_process // cell projection organization	1.29755	1.29755	0.992429
17361112	6.1244	6.14691	5.64985	6.58711	6.55442	6.15826	NM_144532	Cabp4	calcium binding protein 4	19 A|19	NM_144532	RefSeq	Mus musculus calcium binding protein 4 (Cabp4), mRNA.	chr19	-	4135423	4139609	GO:0007601 // GO:0007602 // GO:0008594 // GO:0046549 // GO:0060040	visual perception // phototransduction // photoreceptor cell morphogenesis // retinal cone cell development // retinal bipolar neuron differentiation	1.37059	1.37059	0.992493
17288716	8.11991	8.33662	8.23335	8.65327	8.70097	8.48059	NM_053108	Glrx	glutaredoxin	13 C1|13 44.0 cM	NM_053108	RefSeq	Mus musculus glutaredoxin (Glrx), mRNA.	chr13	+	75839868	75850151	GO:0006810 // GO:0022900 // GO:0045454 // GO:0055114	transport // electron transport chain // cell redox homeostasis // oxidation-reduction process	1.30315	1.30315	0.992525
17265186	9.83032	9.84351	9.51281	10.406	10.7275	9.82161	NM_173742	Rnasek	ribonuclease, RNase K	11 B3|11 37.0 cM	NM_173742	RefSeq	Mus musculus ribonuclease, RNase K (Rnasek), mRNA.	chr11	-	70238123	70239852	GO:0009303	rRNA transcription	1.54602	1.54602	0.992588
17214883	8.14094	8.45747	7.90869	8.67819	9.04668	8.22512	NM_025386	Fbxo36	F-box protein 36	1 C5|1 54.0 cM	NM_025386	RefSeq	Mus musculus F-box protein 36 (Fbxo36), mRNA.	chr1	+	84839841	84900487	GO:0008150	biological_process	1.41599	1.41599	0.992604
17274117	4.53951	4.54213	4.40723	4.88718	4.96042	4.74644	AK015836	4930519A11Rik	RIKEN cDNA 4930519A11 gene	12|12	AK015836	GenBank HTC	Mus musculus adult male testis cDNA, RIKEN full-length enriched library, clone:4930519A11 product:unclassifiable, full insert sequence.	chr12	+	12902720	12907251	---	---	1.29212	1.29212	0.992711
17485553	7.4975	7.4406	7.76305	7.7678	7.99971	8.15528	NM_181820	Tmc4	transmembrane channel-like gene family 4	7 A1|7	NM_181820	RefSeq	Mus musculus transmembrane channel-like gene family 4 (Tmc4), mRNA.	chr7	-	3665754	3677553	GO:0008150	biological_process	1.32771	1.32771	0.992712
17424331	4.54454	4.12113	4.77676	4.72689	4.93976	5.43424	NM_001164044	Ccl27a	chemokine (C-C motif) ligand 27A	4 A5|4 13.3 cM	NM_001164044	RefSeq	Mus musculus chemokine (C-C motif) ligand 27A (Ccl27a), transcript variant 3, mRNA.	chr4	-	41769467	41774247	GO:0008150	biological_process	1.47336	1.47336	0.99273
17338316	6.27175	6.31748	5.90578	6.69304	6.74952	6.33297	NM_025973	Pgc	progastricsin (pepsinogen C)	17 C|17 30.0 cM	NM_025973	RefSeq	Mus musculus progastricsin (pepsinogen C) (Pgc), mRNA.	chr17	+	47726842	47734483	GO:0006508 // GO:0007586	proteolysis // digestion	1.34432	1.34432	0.992776
17281908	7.08497	7.33861	7.66814	7.66306	7.81194	7.99886	NM_178715	Tmem30b	transmembrane protein 30B	12 C3|12	NM_178715	RefSeq	Mus musculus transmembrane protein 30B (Tmem30b), mRNA.	chr12	-	73543114	73546395	GO:0070863	positive regulation of protein exit from endoplasmic reticulum	1.3636	1.3636	0.992861
17254508	9.49326	9.50031	9.87494	9.95089	10.2603	10.0392	NM_007607	Car4	carbonic anhydrase 4	11 C|11	NM_007607	RefSeq	Mus musculus carbonic anhydrase 4 (Car4), mRNA.	chr11	+	84957754	84966054	GO:0006730 // GO:0015701	one-carbon metabolic process // bicarbonate transport	1.37104	1.37104	0.992963
17313751	7.76685	7.61443	8.10057	8.17684	8.40995	8.2868	NM_001164627	Arhgap8	Rho GTPase activating protein 8	15 E2|15	NM_001164627	RefSeq	Mus musculus Rho GTPase activating protein 8 (Arhgap8), transcript variant 1, mRNA.	chr15	+	84720052	84772207	GO:0007165 // GO:0032321 // GO:0070374	signal transduction // positive regulation of Rho GTPase activity // positive regulation of ERK1 and ERK2 cascade	1.36844	1.36844	0.993005
17498750	5.0409	5.0141	4.91996	5.46802	5.3275	5.37056	NM_027343	Cd209g	CD209g antigen	8 A1.1|8	NM_027343	RefSeq	Mus musculus CD209g antigen (Cd209g), mRNA.	chr8	+	4134733	4137707	GO:0008150	biological_process	1.31706	1.31706	0.993011
17419411	10.701	10.3672	10.3153	12.0961	10.7953	10.7393	NR_028537	Snord99	small nucleolar RNA, C/D box 99	4|4	NR_028537	RefSeq	Mus musculus small nucleolar RNA, C/D box 99 (Snord99), small nucleolar RNA.	chr4	+	132310691	132310764	GO:0008150	biological_process	1.84638	1.84638	0.993035
17490624	10.3595	9.94343	9.75095	11.3933	10.4189	10.33	NR_002455	Snord34	small nucleolar RNA, C/D box 34	7 B4|7	NR_002455	RefSeq	Mus musculus small nucleolar RNA, C/D box 34 (Snord34), small nucleolar RNA.	chr7	-	45126601	45126670	GO:0008150	biological_process	1.69174	1.69174	0.993214
17510127	6.48886	6.21837	6.057	6.94588	7.11564	6.28204	BC094068 // BC094068	Jund // Jund	Jun proto-oncogene related gene d // Jun proto-oncogene related gene d	8 C2|8 33.0 cM // 8 C2|8 33.0 cM	BC094068 // BC094068	GenBank // GenBank	Mus musculus Jun proto-oncogene related gene d, mRNA (cDNA clone MGC:102515 IMAGE:4456297), complete cds. // Mus musculus Jun proto-oncogene related gene d, mRNA (cDNA clone MGC:102515 IMAGE:4456297), complete cds.	chr8	-	70699538	70700080	GO:0002076 // GO:0006351 // GO:0006355 // GO:0006366 // GO:0045669 // GO:0045944 // GO:0071277 // GO:0002076 // GO:0006351 // GO:0006355 // GO:0006366 // GO:0045669 // GO:0045944 // GO:0071277	osteoblast development // transcription, DNA-dependent // regulation of transcription, DNA-dependent // transcription from RNA polymerase II promoter // positive regulation of osteoblast differentiation // positive regulation of transcription from RNA polymerase II promoter // cellular response to calcium ion // osteoblast development // transcription, DNA-dependent // regulation of transcription…	1.47189	1.47189	0.993232
17342018	6.71407	6.5819	6.69314	7.18071	7.19138	6.88332	NM_026205	Rnf151	ring finger protein 151	17 A3.3|17	NM_026205	RefSeq	Mus musculus ring finger protein 151 (Rnf151), mRNA.	chr17	-	24715839	24718057	GO:0007283 // GO:0016567 // GO:0030154	spermatogenesis // protein ubiquitination // cell differentiation	1.34521	1.34521	0.993243
17256896	6.9108	6.86675	7.25522	7.40949	7.77238	7.3956	NM_175935	G6pc3	glucose 6 phosphatase, catalytic, 3	11 D|11	NM_175935	RefSeq	Mus musculus glucose 6 phosphatase, catalytic, 3 (G6pc3), mRNA.	chr11	+	102189620	102194081	GO:0006094 // GO:0006796 // GO:0008152 // GO:0015760 // GO:0016311 // GO:0016311 // GO:0051156	gluconeogenesis // phosphate-containing compound metabolic process // metabolic process // glucose-6-phosphate transport // dephosphorylation // dephosphorylation // glucose 6-phosphate metabolic process	1.429	1.429	0.993298
17477209	4.97616	5.16067	5.10862	5.45263	5.47709	5.60259	NM_001177373	Klk11	kallikrein related-peptidase 11	7 B4|7	NM_001177373	RefSeq	Mus musculus kallikrein related-peptidase 11 (Klk11), transcript variant 1, mRNA.	chr7	+	43774617	43779263	GO:0006508	proteolysis	1.34573	1.34573	0.993331
17277561	5.47103	5.17152	5.24176	5.70826	5.88756	5.51356	NM_172583	Tmem63c	transmembrane protein 63c	12 D2|12	NM_172583	RefSeq	Mus musculus transmembrane protein 63c (Tmem63c), mRNA.	chr12	+	87026292	87090041	GO:0008150	biological_process	1.32929	1.32929	0.993355
17237502	4.99273	5.31589	4.92261	5.27672	5.62233	5.73073	AK077360	5330438D12Rik	RIKEN cDNA 5330438D12 gene	10 D2|10	AK077360	GenBank HTC	Mus musculus adult male pituitary gland cDNA, RIKEN full-length enriched library, clone:5330438D12 product:hypothetical protein, full insert sequence.	chr10	+	116580900	116582890	---	---	1.38361	1.38361	0.993362
17498251	8.64549	8.72676	8.39955	9.23731	9.30403	8.69908	NM_009434	Phlda2	pleckstrin homology-like domain, family A, member 2	7 F5|7 69.5 cM	NM_009434	RefSeq	Mus musculus pleckstrin homology-like domain, family A, member 2 (Phlda2), mRNA.	chr7	-	143501545	143502541	GO:0009887	organ morphogenesis	1.42129	1.42129	0.993504
17517770	4.82107	4.64441	5.17627	5.29155	5.23728	5.57593	NM_001136059	Cyp1a1	cytochrome P450, family 1, subfamily a, polypeptide 1	9 B|9 31.0 cM	NM_001136059	RefSeq	Mus musculus cytochrome P450, family 1, subfamily a, polypeptide 1 (Cyp1a1), transcript variant 2, mRNA.	chr9	+	57687928	57703824	GO:0006778 // GO:0009308 // GO:0009404 // GO:0009636 // GO:0009804 // GO:0009812 // GO:0017143 // GO:0017144 // GO:0018894 // GO:0018894 // GO:0019341 // GO:0042904 // GO:0045750 // GO:0046483 // GO:0050665 // GO:0055114 // GO:0055114 // GO:0055114 // GO:0070988	porphyrin-containing compound metabolic process // amine metabolic process // toxin metabolic process // response to toxin // coumarin metabolic process // flavonoid metabolic process // insecticide metabolic process // drug metabolic process // dibenzo-p-dioxin metabolic process // dibenzo-p-dioxin metabolic process // dibenzo-p-dioxin catabolic process // 9-cis-retinoic acid biosynthetic proces…	1.39304	1.39304	0.993534
17241921	5.88572	6.17421	6.24901	6.39997	6.98996	6.48786	NM_133994	Gstt3	glutathione S-transferase, theta 3	10 C1|10	NM_133994	RefSeq	Mus musculus glutathione S-transferase, theta 3 (Gstt3), mRNA.	chr10	-	75774115	75781414	GO:0006749	glutathione metabolic process	1.45282	1.45282	0.993606
17399386	9.20656	9.66653	9.65971	10.1136	10.1226	9.80577	ENSMUST00000040888	Krtcap2	keratinocyte associated protein 2	3|3 F2	ENSMUST00000040888	ENSEMBL	cdna:known chromosome:NCBIM37:3:89049888:89053644:1 gene:ENSMUSG00000042747 gene_biotype:protein_coding transcript_biotype:protein_coding	chr3	+	89245966	89249722	GO:0018279	protein N-linked glycosylation via asparagine	1.40926	1.40926	0.993619
17475101	5.7551	5.63903	5.4023	6.03912	6.2707	5.78538	NM_027732	Dmrtc2	doublesex and mab-3 related transcription factor like family C2	7 A3|7	NM_027732	RefSeq	Mus musculus doublesex and mab-3 related transcription factor like family C2 (Dmrtc2), mRNA.	chr7	+	24870057	24877651	GO:0006351 // GO:0006355 // GO:0007548 // GO:0008150 // GO:0030154	transcription, DNA-dependent // regulation of transcription, DNA-dependent // sex differentiation // biological_process // cell differentiation	1.35577	1.35577	0.993636
17352036	7.5387	7.77254	7.59701	8.38328	8.432	7.7329	NM_013831 // NM_013831	Pstpip2 // Pstpip2	proline-serine-threonine phosphatase-interacting protein 2 // proline-serine-threonine phosphatase-interacting protein 2	18 E3|18 45.0 cM // 18 E3|18 45.0 cM	NM_013831 // NM_013831	RefSeq // RefSeq	Mus musculus proline-serine-threonine phosphatase-interacting protein 2 (Pstpip2), mRNA. // Mus musculus proline-serine-threonine phosphatase-interacting protein 2 (Pstpip2), mRNA.	chr18	+	77794303	77882007	GO:0007010 // GO:0007010	cytoskeleton organization // cytoskeleton organization	1.49113	1.49113	0.993687
17490695	6.00977	6.08989	6.26209	6.3983	6.88344	6.50052	NM_015789	Dkkl1	dickkopf-like 1	7 B4|7 23.0 cM	NM_015789	RefSeq	Mus musculus dickkopf-like 1 (Dkkl1), mRNA.	chr7	-	45207525	45211883	GO:0045600	positive regulation of fat cell differentiation	1.3997	1.3997	0.993738
17467690	8.52354	8.32116	8.4444	10.7895	8.78513	8.66358	BC068263	Ptcd3	pentatricopeptide repeat domain 3	6 C1|6	BC068263	GenBank	Mus musculus pentatricopeptide repeat domain 3, mRNA (cDNA clone IMAGE:30007559), complete cds.	chr6	-	71882557	71882693	GO:0008150	biological_process	2.52521	2.52521	0.993778
17548344	5.03856	5.14869	4.92445	5.44611	5.43043	5.60678	NM_019535 // NM_019535	Sh3gl2 // Sh3gl2	SH3-domain GRB2-like 2 // SH3-domain GRB2-like 2	4 C4|4 41.6 cM // 4 C4|4 41.6 cM	NM_019535 // NM_019535	RefSeq // RefSeq	Mus musculus SH3-domain GRB2-like 2 (Sh3gl2), mRNA. // Mus musculus SH3-domain GRB2-like 2 (Sh3gl2), mRNA.	chr4	-	85388093	85389386	GO:0002090 // GO:0006897 // GO:0048488 // GO:0002090 // GO:0006897 // GO:0048488	regulation of receptor internalization // endocytosis // synaptic vesicle endocytosis // regulation of receptor internalization // endocytosis // synaptic vesicle endocytosis	1.37224	1.37224	0.993833
17310972	6.20129	6.10207	5.7479	6.49731	6.48619	6.38271	NR_045883 // NR_045883	4930413F20Rik // 4930413F20Rik	RIKEN cDNA 4930413F20 gene // RIKEN cDNA 4930413F20 gene	15|15 // 15|15	NR_045883 // NR_045883	RefSeq // RefSeq	Mus musculus RIKEN cDNA 4930413F20 gene (4930413F20Rik), non-coding RNA. // Mus musculus RIKEN cDNA 4930413F20 gene (4930413F20Rik), non-coding RNA.	chr15	+	34675073	34679204	---	---	1.34394	1.34394	0.993848
17250322	4.97923	4.66562	4.32731	5.43424	5.12033	4.95039	AK007947	1810063I02Rik	RIKEN cDNA 1810063I02 gene	11|11	AK007947	GenBank HTC	Mus musculus 10 day old male pancreas cDNA, RIKEN full-length enriched library, clone:1810063I02 product:unclassifiable, full insert sequence.	chr11	+	59921499	59921889	---	---	1.41485	1.41485	0.993888
17418934	6.98934	7.07033	7.54342	7.59689	7.9	7.7008	NM_133881	Tmem54	transmembrane protein 54	4 D2.2|4	NM_133881	RefSeq	Mus musculus transmembrane protein 54 (Tmem54), transcript variant 2, mRNA.	chr4	+	129105530	129111626	GO:0008150	biological_process	1.42969	1.42969	0.994071
17261608	4.69956	4.52392	4.45041	5.05172	4.87893	5.1704	NM_146017	Gabrp	gamma-aminobutyric acid (GABA) A receptor, pi	11 A4|11	NM_146017	RefSeq	Mus musculus gamma-aminobutyric acid (GABA) A receptor, pi (Gabrp), mRNA.	chr11	-	33550781	33578959	GO:0006810 // GO:0006811 // GO:0006821	transport // ion transport // chloride transport	1.39168	1.39168	0.994094
17490135	4.06617	4.04924	4.08818	4.42632	4.77044	4.40197	BC132158	4931406B18Rik	RIKEN cDNA 4931406B18 gene	7|7	BC132158	GenBank	Mus musculus RIKEN cDNA 4931406B18 gene, mRNA (cDNA clone MGC:163789 IMAGE:40130435), complete cds.	chr7	-	43492044	43505940	GO:0008150	biological_process	1.38993	1.38993	0.994237
17330076	3.90998	3.89944	3.78451	4.35511	4.28296	4.19076	NR_040481	1600019K03Rik	RIKEN cDNA 1600019K03 gene	16|16	NR_040481	RefSeq	Mus musculus RIKEN cDNA 1600019K03 gene (1600019K03Rik), non-coding RNA.	chr16	-	35503170	35509419	---	---	1.33061	1.33061	0.994339
17292107	8.93899	9.49355	8.82883	9.75522	10.1905	9.08599	NM_001252639	Tbc1d7	TBC1 domain family, member 7	13 A4|13	NM_001252639	RefSeq	Mus musculus TBC1 domain family, member 7 (Tbc1d7), transcript variant 1, mRNA.	chr13	-	43151740	43171501	GO:0031398 // GO:0032313	positive regulation of protein ubiquitination // regulation of Rab GTPase activity	1.546	1.546	0.994381
17493683	9.05024	8.71512	8.98156	11.3851	9.28643	9.21481	NR_002172	Snord15a	small nucleolar RNA, C/D box 15A	7 E2|7	NR_002172	RefSeq	Mus musculus small nucleolar RNA, C/D box 15A (Snord15a), small nucleolar RNA.	chr7	-	99482785	99482932	GO:0008150	biological_process	2.67411	2.67411	0.994394
17234896	6.17101	6.2131	6.08431	6.60895	6.62574	6.47179	XR_105414	BB319198	expressed sequence BB319198	---	XR_105414	RefSeq	PREDICTED: Mus musculus expressed sequence BB319198 (BB319198), miscRNA.	chr10	+	79637290	79639520	---	---	1.33175	1.33175	0.994416
17397467	4.68188	4.78362	4.76977	5.11667	5.31589	5.15975	NR_033624	5031434O11Rik	RIKEN cDNA 5031434O11 gene	3 C|3	NR_033624	RefSeq	Mus musculus RIKEN cDNA 5031434O11 gene (5031434O11Rik), non-coding RNA.	chr3	+	51559757	51567117	GO:0008150	biological_process	1.37004	1.37004	0.994507
17264647	10.0708	10.0763	10.4412	10.553	10.7319	10.7161	NM_025915	Tmem88	transmembrane protein 88	11|11 B4	NM_025915	RefSeq	Mus musculus transmembrane protein 88 (Tmem88), mRNA.	chr11	-	69396516	69398234	GO:0008150	biological_process	1.37787	1.37787	0.994526
17512221	9.07453	9.13085	8.99065	9.69324	9.60173	9.26382	NM_153582	Cmtm4	CKLF-like MARVEL transmembrane domain containing 4	8 D3|8	NM_153582	RefSeq	Mus musculus CKLF-like MARVEL transmembrane domain containing 4 (Cmtm4), mRNA.	chr8	-	104348191	104395807	GO:0006935 // GO:0008150	chemotaxis // biological_process	1.37995	1.37995	0.994544
17306906	6.94958	6.8533	7.14818	7.27947	7.56547	7.47775	NM_001164108	Ripk3	receptor-interacting serine-threonine kinase 3	14|14 C1	NM_001164108	RefSeq	Mus musculus receptor-interacting serine-threonine kinase 3 (Ripk3), transcript variant 3, mRNA.	chr14	-	55784995	55788857	GO:0006468 // GO:0006468 // GO:0006917 // GO:0007249 // GO:0016310 // GO:0023014	protein phosphorylation // protein phosphorylation // induction of apoptosis // I-kappaB kinase/NF-kappaB cascade // phosphorylation // signal transduction by phosphorylation	1.37252	1.37252	0.99463
17406979	9.00544	9.33054	9.41723	9.67165	9.80335	9.74124	NM_009057	Slc50a1	solute carrier family 50 (sugar transporter), member 1	3 F1|3 44.3 cM	NM_009057	RefSeq	Mus musculus solute carrier family 50 (sugar transporter), member 1 (Slc50a1), mRNA.	chr3	-	89268246	89270570	GO:0006810 // GO:0008643 // GO:0042946 // GO:0045815	transport // carbohydrate transport // glucoside transport // positive regulation of gene expression, epigenetic	1.39288	1.39288	0.994716
17471059	7.15278	7.05048	7.08646	9.20546	7.45371	7.37693	NR_028517	Scarna10	small Cajal body-specific RNA 10	6|6	NR_028517	RefSeq	Mus musculus small Cajal body-specific RNA 10 (Scarna10), guide RNA.	chr6	-	125186359	125186683	GO:0008150	biological_process	2.26866	2.26866	0.994745
17313654	7.43999	7.5814	8.24257	8.36458	8.5628	8.37819	NM_009775	Tspo	translocator protein	15 E1|15 43.3 cM	NM_009775	RefSeq	Mus musculus translocator protein (Tspo), mRNA.	chr15	+	83563573	83574203	GO:0006694 // GO:0008347 // GO:0010940 // GO:0032720 // GO:0043065 // GO:0045019 // GO:0048266 // GO:0050810 // GO:0051901 // GO:0051928 // GO:0060242 // GO:0060252 // GO:0060253 // GO:2000379	steroid biosynthetic process // glial cell migration // positive regulation of necrotic cell death // negative regulation of tumor necrosis factor production // positive regulation of apoptotic process // negative regulation of nitric oxide biosynthetic process // behavioral response to pain // regulation of steroid biosynthetic process // positive regulation of mitochondrial depolarization // po…	1.55749	1.55749	0.994752
17331247	3.56402	3.89129	3.90557	4.26643	4.31495	4.27627	NM_001011807	Olfr191	olfactory receptor 191	16 C1.3|16	NM_001011807	RefSeq	Mus musculus olfactory receptor 191 (Olfr191), mRNA.	chr16	-	59085552	59086481	GO:0007165 // GO:0007186 // GO:0007186 // GO:0007608	signal transduction // G-protein coupled receptor signaling pathway // G-protein coupled receptor signaling pathway // sensory perception of smell	1.40511	1.40511	0.995053
17391709	8.60085	8.86243	9.10004	9.14465	9.4427	9.46375	NM_001081162	Slc4a11	solute carrier family 4, sodium bicarbonate transporter-like, member 11	2 F1|2	NM_001081162	RefSeq	Mus musculus solute carrier family 4, sodium bicarbonate transporter-like, member 11 (Slc4a11), mRNA.	chr2	-	130684108	130697519	GO:0006810 // GO:0006811 // GO:0006814 // GO:0006820 // GO:0009401 // GO:0015701 // GO:0015992 // GO:0030003 // GO:0035445 // GO:0035725 // GO:0042044 // GO:0046713 // GO:0050801 // GO:0071436	transport // ion transport // sodium ion transport // anion transport // phosphoenolpyruvate-dependent sugar phosphotransferase system // bicarbonate transport // proton transport // cellular cation homeostasis // borate transmembrane transport // sodium ion transmembrane transport // fluid transport // borate transport // ion homeostasis // sodium ion export	1.40325	1.40325	0.995204
17524731	7.25597	7.34892	7.3947	7.97997	8.26007	7.5817	NM_138303	Yipf2	Yip1 domain family, member 2	9 A3|9	NM_138303	RefSeq	Mus musculus Yip1 domain family, member 2 (Yipf2), transcript variant 1, mRNA.	chr9	-	21588682	21592831	GO:0008150	biological_process	1.55036	1.55036	0.995335
17491537	9.47925	9.288	8.79282	11.1733	9.7054	9.46551	NR_002895	Snord116	small nucleolar RNA, C/D box 116	7 C|7 29.0 cM	NR_002895	RefSeq	Mus musculus small nucleolar RNA, C/D box 116 (Snord116), small nucleolar RNA.	chr7	-	59675988	59676081	---	---	2.16073	2.16073	0.995371
17491539	9.47925	9.288	8.79282	11.1733	9.7054	9.46551	NR_002895	Snord116	small nucleolar RNA, C/D box 116	7 C|7 29.0 cM	NR_002895	RefSeq	Mus musculus small nucleolar RNA, C/D box 116 (Snord116), small nucleolar RNA.	chr7	-	59678509	59678602	---	---	2.16073	2.16073	0.995373
17491566	9.47925	9.288	8.79282	11.1733	9.7054	9.46551	NR_002895	Snord116	small nucleolar RNA, C/D box 116	7 C|7 29.0 cM	NR_002895	RefSeq	Mus musculus small nucleolar RNA, C/D box 116 (Snord116), small nucleolar RNA.	chr7	-	59683586	59683679	---	---	2.16073	2.16073	0.995375
17491570	9.47925	9.288	8.79282	11.1733	9.7054	9.46551	NR_002895	Snord116	small nucleolar RNA, C/D box 116	7 C|7 29.0 cM	NR_002895	RefSeq	Mus musculus small nucleolar RNA, C/D box 116 (Snord116), small nucleolar RNA.	chr7	-	59695744	59695837	---	---	2.16073	2.16073	0.995377
17491572	9.47925	9.288	8.79282	11.1733	9.7054	9.46551	NR_002895	Snord116	small nucleolar RNA, C/D box 116	7 C|7 29.0 cM	NR_002895	RefSeq	Mus musculus small nucleolar RNA, C/D box 116 (Snord116), small nucleolar RNA.	chr7	-	59700880	59700969	---	---	2.16073	2.16073	0.995379
17491574	9.47925	9.288	8.79282	11.1733	9.7054	9.46551	NR_002895	Snord116	small nucleolar RNA, C/D box 116	7 C|7 29.0 cM	NR_002895	RefSeq	Mus musculus small nucleolar RNA, C/D box 116 (Snord116), small nucleolar RNA.	chr7	-	59703429	59703518	---	---	2.16073	2.16073	0.995381
17491576	9.47925	9.288	8.79282	11.1733	9.7054	9.46551	NR_002895	Snord116	small nucleolar RNA, C/D box 116	7 C|7 29.0 cM	NR_002895	RefSeq	Mus musculus small nucleolar RNA, C/D box 116 (Snord116), small nucleolar RNA.	chr7	-	59711011	59711100	---	---	2.16073	2.16073	0.995382
17491578	9.47925	9.288	8.79282	11.1733	9.7054	9.46551	NR_002895	Snord116	small nucleolar RNA, C/D box 116	7 C|7 29.0 cM	NR_002895	RefSeq	Mus musculus small nucleolar RNA, C/D box 116 (Snord116), small nucleolar RNA.	chr7	-	59716061	59716150	---	---	2.16073	2.16073	0.995384
17491580	9.47925	9.288	8.79282	11.1733	9.7054	9.46551	NR_002895	Snord116	small nucleolar RNA, C/D box 116	7 C|7 29.0 cM	NR_002895	RefSeq	Mus musculus small nucleolar RNA, C/D box 116 (Snord116), small nucleolar RNA.	chr7	-	59726163	59726252	---	---	2.16073	2.16073	0.995386
17491582	9.47925	9.288	8.79282	11.1733	9.7054	9.46551	NR_002895	Snord116	small nucleolar RNA, C/D box 116	7 C|7 29.0 cM	NR_002895	RefSeq	Mus musculus small nucleolar RNA, C/D box 116 (Snord116), small nucleolar RNA.	chr7	-	59751491	59751580	---	---	2.16073	2.16073	0.995388
17491584	9.47925	9.288	8.79282	11.1733	9.7054	9.46551	NR_002895	Snord116	small nucleolar RNA, C/D box 116	7 C|7 29.0 cM	NR_002895	RefSeq	Mus musculus small nucleolar RNA, C/D box 116 (Snord116), small nucleolar RNA.	chr7	-	59754004	59754093	---	---	2.16073	2.16073	0.99539
17491586	9.47925	9.288	8.79282	11.1733	9.7054	9.46551	NR_002895	Snord116	small nucleolar RNA, C/D box 116	7 C|7 29.0 cM	NR_002895	RefSeq	Mus musculus small nucleolar RNA, C/D box 116 (Snord116), small nucleolar RNA.	chr7	-	59771658	59771747	---	---	2.16073	2.16073	0.995392
17491588	9.47925	9.288	8.79282	11.1733	9.7054	9.46551	NR_002895	Snord116	small nucleolar RNA, C/D box 116	7 C|7 29.0 cM	NR_002895	RefSeq	Mus musculus small nucleolar RNA, C/D box 116 (Snord116), small nucleolar RNA.	chr7	-	59789333	59789422	---	---	2.16073	2.16073	0.995394
17491590	9.47925	9.288	8.79282	11.1733	9.7054	9.46551	NR_002895	Snord116	small nucleolar RNA, C/D box 116	7 C|7 29.0 cM	NR_002895	RefSeq	Mus musculus small nucleolar RNA, C/D box 116 (Snord116), small nucleolar RNA.	chr7	-	59794362	59794451	---	---	2.16073	2.16073	0.995396
17491592	9.47925	9.288	8.79282	11.1733	9.7054	9.46551	NR_002895	Snord116	small nucleolar RNA, C/D box 116	7 C|7 29.0 cM	NR_002895	RefSeq	Mus musculus small nucleolar RNA, C/D box 116 (Snord116), small nucleolar RNA.	chr7	-	59801958	59802047	---	---	2.16073	2.16073	0.995398
17491594	9.47925	9.288	8.79282	11.1733	9.7054	9.46551	NR_002895	Snord116	small nucleolar RNA, C/D box 116	7 C|7 29.0 cM	NR_002895	RefSeq	Mus musculus small nucleolar RNA, C/D box 116 (Snord116), small nucleolar RNA.	chr7	-	59806997	59807086	---	---	2.16073	2.16073	0.9954
17491596	9.64577	9.44245	8.90858	11.299	9.86129	9.63204	AF241256	Snord116	small nucleolar RNA, C/D box 116	7 C|7 29.0 cM	AF241256	GenBank	Mus musculus Pwcr1 mRNA, complete sequence.	chr7	-	59859214	59859307	---	---	2.14585	2.14585	0.99543
17491598	9.64577	9.44245	8.90858	11.299	9.86129	9.63204	AF241256 // AF241256	Snord116 // Snord116	small nucleolar RNA, C/D box 116 // small nucleolar RNA, C/D box 116	7 C|7 29.0 cM // 7 C|7 29.0 cM	AF241256 // AF241256	GenBank // GenBank	Mus musculus Pwcr1 mRNA, complete sequence. // Mus musculus Pwcr1 mRNA, complete sequence.	chr7	-	59861731	59861824	---	---	2.14585	2.14585	0.995432
17491602	9.64577	9.44245	8.90858	11.299	9.86129	9.63204	AF241256	Snord116	small nucleolar RNA, C/D box 116	7 C|7 29.0 cM	AF241256	GenBank	Mus musculus Pwcr1 mRNA, complete sequence.	chr7	-	59866788	59866881	---	---	2.14585	2.14585	0.995433
17491604	9.64577	9.44245	8.90858	11.299	9.86129	9.63204	AF241256	Snord116	small nucleolar RNA, C/D box 116	7 C|7 29.0 cM	AF241256	GenBank	Mus musculus Pwcr1 mRNA, complete sequence.	chr7	-	59869330	59869423	---	---	2.14585	2.14585	0.995435
17491608	9.64577	9.44245	8.90858	11.299	9.86129	9.63204	AF241256 // AF241256	Snord116 // Snord116	small nucleolar RNA, C/D box 116 // small nucleolar RNA, C/D box 116	7 C|7 29.0 cM // 7 C|7 29.0 cM	AF241256 // AF241256	GenBank // GenBank	Mus musculus Pwcr1 mRNA, complete sequence. // Mus musculus Pwcr1 mRNA, complete sequence.	chr7	-	59874380	59874473	---	---	2.14585	2.14585	0.995437
17491610	9.64577	9.44245	8.90858	11.299	9.86129	9.63204	AF241256 // AF241256	Snord116 // Snord116	small nucleolar RNA, C/D box 116 // small nucleolar RNA, C/D box 116	7 C|7 29.0 cM // 7 C|7 29.0 cM	AF241256 // AF241256	GenBank // GenBank	Mus musculus Pwcr1 mRNA, complete sequence. // Mus musculus Pwcr1 mRNA, complete sequence.	chr7	-	59876933	59877026	---	---	2.14585	2.14585	0.995439
17491612	9.64577	9.44245	8.90858	11.299	9.86129	9.63204	AF241256	Snord116	small nucleolar RNA, C/D box 116	7 C|7 29.0 cM	AF241256	GenBank	Mus musculus Pwcr1 mRNA, complete sequence.	chr7	-	59879459	59879552	---	---	2.14585	2.14585	0.995441
17491614	9.64577	9.44245	8.90858	11.299	9.86129	9.63204	AF241256	Snord116	small nucleolar RNA, C/D box 116	7 C|7 29.0 cM	AF241256	GenBank	Mus musculus Pwcr1 mRNA, complete sequence.	chr7	-	59881989	59882082	---	---	2.14585	2.14585	0.995443
17491616	9.64577	9.44245	8.90858	11.299	9.86129	9.63204	AF241256 // AF241256	Snord116 // Snord116	small nucleolar RNA, C/D box 116 // small nucleolar RNA, C/D box 116	7 C|7 29.0 cM // 7 C|7 29.0 cM	AF241256 // AF241256	GenBank // GenBank	Mus musculus Pwcr1 mRNA, complete sequence. // Mus musculus Pwcr1 mRNA, complete sequence.	chr7	-	59884499	59884592	---	---	2.14585	2.14585	0.995445
17491618	9.64577	9.44245	8.90858	11.299	9.86129	9.63204	AF241256 // AF241256	Snord116 // Snord116	small nucleolar RNA, C/D box 116 // small nucleolar RNA, C/D box 116	7 C|7 29.0 cM // 7 C|7 29.0 cM	AF241256 // AF241256	GenBank // GenBank	Mus musculus Pwcr1 mRNA, complete sequence. // Mus musculus Pwcr1 mRNA, complete sequence.	chr7	-	59887057	59887150	---	---	2.14585	2.14585	0.995447
17491620	9.64577	9.44245	8.90858	11.299	9.86129	9.63204	AF241256 // AF241256	Snord116 // Snord116	small nucleolar RNA, C/D box 116 // small nucleolar RNA, C/D box 116	7 C|7 29.0 cM // 7 C|7 29.0 cM	AF241256 // AF241256	GenBank // GenBank	Mus musculus Pwcr1 mRNA, complete sequence. // Mus musculus Pwcr1 mRNA, complete sequence.	chr7	-	59889593	59889686	---	---	2.14585	2.14585	0.995449
17491622	9.64577	9.44245	8.90858	11.299	9.86129	9.63204	AF241256	Snord116	small nucleolar RNA, C/D box 116	7 C|7 29.0 cM	AF241256	GenBank	Mus musculus Pwcr1 mRNA, complete sequence.	chr7	-	59892111	59892204	---	---	2.14585	2.14585	0.995451
17491624	9.64577	9.44245	8.90858	11.299	9.86129	9.63204	AF241256 // AF241256	Snord116 // Snord116	small nucleolar RNA, C/D box 116 // small nucleolar RNA, C/D box 116	7 C|7 29.0 cM // 7 C|7 29.0 cM	AF241256 // AF241256	GenBank // GenBank	Mus musculus Pwcr1 mRNA, complete sequence. // Mus musculus Pwcr1 mRNA, complete sequence.	chr7	-	59894620	59894713	---	---	2.14585	2.14585	0.995453
17324110	6.83833	7.1125	7.85522	9.1801	7.35859	7.98569	NR_028530	Snord66	small nucleolar RNA, C/D box 66	16|16	NR_028530	RefSeq	Mus musculus small nucleolar RNA, C/D box 66 (Snord66), small nucleolar RNA.	chr16	+	20684239	20684313	GO:0008150	biological_process	2.05973	2.05973	0.995454
17491628	9.64577	9.44245	8.90858	11.299	9.86129	9.63204	AF241256 // AF241256	Snord116 // Snord116	small nucleolar RNA, C/D box 116 // small nucleolar RNA, C/D box 116	7 C|7 29.0 cM // 7 C|7 29.0 cM	AF241256 // AF241256	GenBank // GenBank	Mus musculus Pwcr1 mRNA, complete sequence. // Mus musculus Pwcr1 mRNA, complete sequence.	chr7	-	59899687	59899780	---	---	2.14585	2.14585	0.995455
17491630	9.64577	9.44245	8.90858	11.299	9.86129	9.63204	AF241256 // AF241256	Snord116 // Snord116	small nucleolar RNA, C/D box 116 // small nucleolar RNA, C/D box 116	7 C|7 29.0 cM // 7 C|7 29.0 cM	AF241256 // AF241256	GenBank // GenBank	Mus musculus Pwcr1 mRNA, complete sequence. // Mus musculus Pwcr1 mRNA, complete sequence.	chr7	-	59902213	59902306	---	---	2.14585	2.14585	0.995457
17376276	11.5516	12.2199	11.879	12.8406	12.4083	12.1923	NR_028528	Snord57	small nucleolar RNA, C/D box 57	2|2	NR_028528	RefSeq	Mus musculus small nucleolar RNA, C/D box 57 (Snord57), small nucleolar RNA.	chr2	+	130278016	130278088	GO:0008150	biological_process	1.51237	1.51237	0.995494
17531227	6.45036	6.49174	6.44524	7.11395	7.31052	6.68711	NM_028944	P4htm	prolyl 4-hydroxylase, transmembrane (endoplasmic reticulum)	9 F2|9	NM_028944	RefSeq	Mus musculus prolyl 4-hydroxylase, transmembrane (endoplasmic reticulum) (P4htm), mRNA.	chr9	-	108578826	108597600	GO:0055114	oxidation-reduction process	1.51297	1.51297	0.99553
17490622	11.1875	11.1122	10.7986	12.5946	11.4481	11.3797	NR_000003	Snord35a	small nucleolar RNA, C/D box 35A	7 B4|7	NR_000003	RefSeq	Mus musculus small nucleolar RNA, C/D box 35A (Snord35a), small nucleolar RNA.	chr7	-	45126346	45126435	GO:0008150	biological_process	1.84029	1.84029	0.995594
17503260	7.01832	7.24772	7.1407	7.64577	7.6451	7.56782	NM_010062	Dnase2a	deoxyribonuclease II alpha	8 C3|8 38.6 cM	NM_010062	RefSeq	Mus musculus deoxyribonuclease II alpha (Dnase2a), mRNA.	chr8	+	84908560	84922915	GO:0006259 // GO:0006308 // GO:0006915 // GO:0007275 // GO:0030218	DNA metabolic process // DNA catabolic process // apoptotic process // multicellular organismal development // erythrocyte differentiation	1.3961	1.3961	0.995739
17351831	5.8669	5.55885	5.88303	7.36001	5.99056	6.53575	NR_028552	Snord58b	small nucleolar RNA, C/D box 58B	18|14	NR_028552	RefSeq	Mus musculus small nucleolar RNA, C/D box 58B (Snord58b), small nucleolar RNA.	chr18	+	75001058	75001123	GO:0008150	biological_process	1.94902	1.94902	0.995746
17295788	8.36347	8.84868	7.99117	9.25331	9.21271	8.52522	ENSMUST00000170499	Gm10257	predicted gene 10257	13 D1|13	ENSMUST00000170499	ENSEMBL	cdna:known chromosome:NCBIM37:13:101715851:101716875:-1 gene:ENSMUSG00000069070 gene_biotype:protein_coding transcript_biotype:protein_coding	chr13	-	100945896	100946920	---	---	1.50462	1.50462	0.995783
17523190	8.92446	9.00047	9.1029	11.6049	9.28564	9.47584	NR_002902	Snora62	small nucleolar RNA, H/ACA box 62	9 F4|9	NR_002902	RefSeq	Mus musculus small nucleolar RNA, H/ACA box 62 (Snora62), small nucleolar RNA.	chr9	+	120130415	120130563	GO:0008150	biological_process	2.87541	2.87541	0.995887
17394297	9.30524	9.2821	9.12973	9.70038	10.0655	9.58178	NM_011125	Pltp	phospholipid transfer protein	2 H3|2 93.0 cM	NM_011125	RefSeq	Mus musculus phospholipid transfer protein (Pltp), mRNA.	chr2	-	164839518	164857711	GO:0006810 // GO:0006869 // GO:0010189 // GO:0030317	transport // lipid transport // vitamin E biosynthetic process // sperm motility	1.47069	1.47069	0.99605
17477220	7.51651	7.59381	7.86838	8.00772	8.1744	8.40764	NM_133712	Klk10	kallikrein related-peptidase 10	7 B4|7 24.0 cM	NM_133712	RefSeq	Mus musculus kallikrein related-peptidase 10 (Klk10), mRNA.	chr7	+	43781054	43785410	GO:0008150	biological_process	1.45231	1.45231	0.996129
17440791	5.23545	5.38932	5.07319	5.86456	5.80092	5.53018	NM_026805	Svop	SV2 related protein	5 F|5	NM_026805	RefSeq	Mus musculus SV2 related protein (Svop), mRNA.	chr5	+	114065461	114089466	GO:0006810 // GO:0034220 // GO:0055085	transport // ion transmembrane transport // transmembrane transport	1.4148	1.4148	0.996135
17264835	9.59495	9.65548	9.38154	10.1493	10.5311	9.81735	NM_009853	Cd68	CD68 antigen	11 B3|11 39.0 cM	NM_009853	RefSeq	Mus musculus CD68 antigen (Cd68), mRNA.	chr11	-	69664213	69666153	GO:0071310	cellular response to organic substance	1.56559	1.56559	0.996347
17258642	7.01351	6.48892	6.33373	9.22009	7.17521	7.14897	NR_028567	Snord1b	small nucleolar RNA, C/D box 1B	11|11	NR_028567	RefSeq	Mus musculus small nucleolar RNA, C/D box 1B (Snord1b), small nucleolar RNA.	chr11	+	116674147	116674223	GO:0008150	biological_process	2.94593	2.94593	0.996942
17476119	7.29584	7.5484	7.39885	8.06111	8.41241	7.75708	NM_026731	Ppp1r14a	protein phosphatase 1, regulatory (inhibitor) subunit 14A	7 B1|7	NM_026731	RefSeq	Mus musculus protein phosphatase 1, regulatory (inhibitor) subunit 14A (Ppp1r14a), mRNA.	chr7	+	29289320	29293390	GO:0042325 // GO:0043086	regulation of phosphorylation // negative regulation of catalytic activity	1.60618	1.60618	0.9971
17485339	6.36128	6.452	6.6926	7.23536	7.28305	7.05269	NM_008767	Slc22a18	solute carrier family 22 (organic cation transporter), member 18	7 F5|7 69.5 cM	NM_008767	RefSeq	Mus musculus solute carrier family 22 (organic cation transporter), member 18 (Slc22a18), transcript variant 1, mRNA.	chr7	+	143473721	143499334	GO:0006810 // GO:0006811 // GO:0006820 // GO:0006855 // GO:0015711 // GO:0015893 // GO:0034220 // GO:0055085	transport // ion transport // anion transport // drug transmembrane transport // organic anion transport // drug transport // ion transmembrane transport // transmembrane transport	1.60759	1.60759	0.997143
17510136	10.0611	10.0369	10.8046	10.9772	11.1119	11.296	NM_023065	Ifi30	interferon gamma inducible protein 30	8 B3.3|8	NM_023065	RefSeq	Mus musculus interferon gamma inducible protein 30 (Ifi30), mRNA.	chr8	-	70762773	70767151	GO:0019886 // GO:0042590 // GO:0048147 // GO:0050821 // GO:0055114 // GO:0055114	antigen processing and presentation of exogenous peptide antigen via MHC class II // antigen processing and presentation of exogenous peptide antigen via MHC class I // negative regulation of fibroblast proliferation // protein stabilization // oxidation-reduction process // oxidation-reduction process	1.72585	1.72585	0.997433
17376270	7.2936	7.335	7.5403	9.64675	7.74834	8.12677	NR_028547	Snord110	small nucleolar RNA, C/D box 110	2|2	NR_028547	RefSeq	Mus musculus small nucleolar RNA, C/D box 110 (Snord110), small nucleolar RNA.	chr2	+	130275506	130275573	GO:0008150	biological_process	2.5692	2.5692	0.997783
17548213	9.92584	10.5761	10.068	11.423	11.6516	10.4479	ENSMUST00000148592 // ENSMUST00000148592 // ENSMUST00000148592 // ENSMUST00000148592 // ENSMUST00000148592 // ENSMUST00000148592	Gm2573 // Gm13770 // BC056474 // Gm2573 // Gm13770 // BC056474	predicted gene 2573 // predicted gene 13770 // cDNA sequence BC056474 // predicted gene 2573 // predicted gene 13770 // cDNA sequence BC056474	15 A1|15 // 2 E1|2 // 8 C3|8 // 15 A1|15 // 2 E1|2 // 8 C3|8	ENSMUST00000148592 // ENSMUST00000148592	ENSEMBL // ENSEMBL	cdna:known chromosome:NCBIM37:8:87604872:87606238:1 gene:ENSMUSG00000059355 gene_biotype:protein_coding transcript_biotype:retained_intron // cdna:known chromosome:NCBIM37:8:87604872:87606238:1 gene:ENSMUSG00000059355 gene_biotype:protein_coding transcript_biotype:retained_intron	chr2	-	91523573	91523884	GO:0008150 // GO:0008150	biological_process // biological_process	2.05997	2.05997	0.997912
17547859	9.5635	10.2872	9.69881	11.2842	11.5164	10.0981	NM_001001493 // NM_001001493	BC056474 // BC056474	cDNA sequence BC056474 // cDNA sequence BC056474	8 C3|8 // 8 C3|8	NM_001001493 // NM_001001493	RefSeq // RefSeq	Mus musculus cDNA sequence BC056474 (BC056474), mRNA. // Mus musculus cDNA sequence BC056474 (BC056474), mRNA.	chr15	+	12181147	12181467	GO:0008150 // GO:0008150	biological_process // biological_process	2.29772	2.29772	0.998025

## Sheet: shNsl1_Downregulated genes
Probe Set ID	Rep1_shcontrol MoGene2 Signal	Rep2_shcontrol MoGene2 Signal	Rep3_shcontrol MoGene2 Signal	Rep1_shNsl1 MoGene2 Signal	Rep2_shNsl1 MoGene2 Signal	Rep3_shNsl1 MoGene2 Signal	Gene Accession	Gene Symbol	Gene Description	Cytoband	mRNA Accession	mRNA Source	mRna - Description	Chromosome	Strand	Start	Stop	GO Biological Process ID	GO Biological Process Term	FC	FC-sign	f-Value
17310250	7.45371	7.4987	7.53665	5.86885	5.86446	6.15551	NM_029341	Capsl	calcyphosine-like	15 A1|15	NM_029341	RefSeq	Mus musculus calcyphosine-like (Capsl), mRNA.	chr15	+	9436028	9466035	GO:0008150	biological_process	0.34647	-2.88625	0.00501355
17233669	7.67053	7.44928	7.58827	6.43365	6.35125	6.14027	NM_025273	Pcbd1	pterin 4 alpha carbinolamine dehydratase/dimerization cofactor of hepatocyte nuclear factor 1 alpha (TCF1) 1	10 B4|10 36.0 cM	NM_025273	RefSeq	Mus musculus pterin 4 alpha carbinolamine dehydratase/dimerization cofactor of hepatocyte nuclear factor 1 alpha (TCF1) 1 (Pcbd1), mRNA.	chr10	+	61089343	61094329	GO:0006351 // GO:0006355 // GO:0006729 // GO:0043496 // GO:0045893 // GO:0051289 // GO:0051291 // GO:0055114	transcription, DNA-dependent // regulation of transcription, DNA-dependent // tetrahydrobiopterin biosynthetic process // regulation of protein homodimerization activity // positive regulation of transcription, DNA-dependent // protein homotetramerization // protein heterooligomerization // oxidation-reduction process	0.419323	-2.3848	0.00506145
17364114	8.06224	8.9332	8.93952	6.1348	7.63656	7.97414	NM_021460	Lipa	lysosomal acid lipase A	19 C1|19	NM_021460	RefSeq	Mus musculus lysosomal acid lipase A (Lipa), transcript variant 1, mRNA.	chr19	-	34492316	34527474	GO:0000902 // GO:0001816 // GO:0006629 // GO:0006631 // GO:0006954 // GO:0008283 // GO:0016042 // GO:0016125 // GO:0030324 // GO:0048771 // GO:0048873	cell morphogenesis // cytokine production // lipid metabolic process // fatty acid metabolic process // inflammatory response // cell proliferation // lipid catabolic process // sterol metabolic process // lung development // tissue remodeling // homeostasis of number of cells within a tissue	0.394037	-2.53783	0.00511416
17401610	7.62578	7.32174	7.32397	6.10887	6.27763	6.08118	NM_010360	Gstm5	glutathione S-transferase, mu 5	3 F2.3|3	NM_010360	RefSeq	Mus musculus glutathione S-transferase, mu 5 (Gstm5), mRNA.	chr3	+	107895821	107898686	GO:0008152	metabolic process	0.418977	-2.38676	0.00512078
17364988	7.71141	6.44703	6.76328	5.94171	5.41998	5.61971	ENSMUST00000026210	Cpn1	carboxypeptidase N, polypeptide 1	19 D2|19 47.0 cM	ENSMUST00000026210	ENSEMBL	cdna:known chromosome:NCBIM37:19:44030797:44061046:-1 gene:ENSMUSG00000025196 gene_biotype:protein_coding transcript_biotype:protein_coding	chr19	-	43956307	43986556	GO:0006508 // GO:0008152 // GO:0008152 // GO:0051384	proteolysis // metabolic process // metabolic process // response to glucocorticoid stimulus	0.412206	-2.42597	0.00515476
17457876	8.485	8.77865	8.3906	7.21898	7.3227	7.07079	NM_029555	Gstk1	glutathione S-transferase kappa 1	6 B2.1|6	NM_029555	RefSeq	Mus musculus glutathione S-transferase kappa 1 (Gstk1), nuclear gene encoding mitochondrial protein, mRNA.	chr6	+	42245935	42250441	GO:0006749 // GO:0008152 // GO:0055114 // GO:0055114	glutathione metabolic process // metabolic process // oxidation-reduction process // oxidation-reduction process	0.393635	-2.54042	0.00515624
17492466	8.38339	8.14357	8.44277	7.00646	6.94084	7.19196	BC031379	2610034B18Rik	RIKEN cDNA 2610034B18 gene	7|7 D2	BC031379	GenBank	Mus musculus RIKEN cDNA 2610034B18 gene, mRNA (cDNA clone MGC:38839 IMAGE:5360750), complete cds.	chr7	-	79925359	79935359	GO:0008150	biological_process	0.413234	-2.41994	0.00516848
17486152	6.77884	6.65932	6.6241	5.26357	5.3316	5.58046	NM_145577	Zfp772	zinc finger protein 772	7 A1|7	NM_145577	RefSeq	Mus musculus zinc finger protein 772 (Zfp772), mRNA.	chr7	-	7202122	7209998	GO:0008150	biological_process	0.41111	-2.43244	0.00517219
17457381	7.81979	7.62849	7.38367	6.30119	6.4196	6.36382	ENSMUST00000162554	Ttc26	tetratricopeptide repeat domain 26	6 B1|6	ENSMUST00000162554	ENSEMBL	cdna:known chromosome:NCBIM37:6:38331469:38377647:1 gene:ENSMUSG00000056832 gene_biotype:protein_coding transcript_biotype:protein_coding	chr6	+	38381469	38427647	GO:0008150	biological_process	0.424931	-2.35332	0.00520236
17437505	8.40582	8.90639	8.97047	6.92654	7.5802	7.91325	NM_144517	Tbc1d19	TBC1 domain family, member 19	5 C1|5	NM_144517	RefSeq	Mus musculus TBC1 domain family, member 19 (Tbc1d19), mRNA.	chr5	+	53809627	53904380	GO:0008150	biological_process	0.412682	-2.42317	0.00521282
17459857	7.93142	7.42423	7.49148	5.9454	6.27423	6.53761	NM_033079	D6Mm5e	DNA segment, Chr 6, Miriam Meisler 5, expressed	6 C3|6 34.7 cM	NM_033079	RefSeq	Mus musculus DNA segment, Chr 6, Miriam Meisler 5, expressed (D6Mm5e), mRNA.	chr6	+	82946902	83030309	GO:0006396 // GO:0031497	RNA processing // chromatin assembly	0.406436	-2.46041	0.00522556
17382729	9.06089	8.6934	8.45572	7.45426	7.6291	7.2377	NM_001109993	Tmem141	transmembrane protein 141	2 A3|2 13.5 cM	NM_001109993	RefSeq	Mus musculus transmembrane protein 141 (Tmem141), transcript variant 2, mRNA.	chr2	-	25620066	25622005	GO:0008150	biological_process	0.412147	-2.42632	0.00524696
17543321	8.0455	8.07657	7.9889	6.93003	6.91723	6.85758	ENSMUST00000044382	Zc4h2	zinc finger, C4H2 domain containing	X C3|X	ENSMUST00000044382	ENSEMBL	cdna:known chromosome:NCBIM37:X:92834538:92853848:-1 gene:ENSMUSG00000035062 gene_biotype:protein_coding transcript_biotype:protein_coding	chrX	-	95639193	95658509	GO:0008150	biological_process	0.455251	-2.19659	0.00529456
17339574	8.67175	7.81507	7.50506	6.94584	6.70508	6.50793	NM_020578	Ehd3	EH-domain containing 3	17 E2|17 43.25 cM	NM_020578	RefSeq	Mus musculus EH-domain containing 3 (Ehd3), mRNA.	chr17	+	73804841	73832093	GO:0032456 // GO:0051260 // GO:0072661 // GO:0072661 // GO:0086036 // GO:0086036	endocytic recycling // protein homooligomerization // protein targeting to plasma membrane // protein targeting to plasma membrane // regulation of cardiac muscle cell membrane potential // regulation of cardiac muscle cell membrane potential	0.422199	-2.36855	0.00534484
17214476	7.67904	7.31795	7.81122	5.90953	6.36478	6.65993	ENSMUST00000027409	Des	desmin	1 C3|1 41.1 cM	ENSMUST00000027409	ENSEMBL	cdna:known chromosome:NCBIM37:1:75356904:75365154:1 gene:ENSMUSG00000026208 gene_biotype:protein_coding transcript_biotype:protein_coding	chr1	+	75360329	75368579	GO:0007517	muscle organ development	0.420009	-2.3809	0.00535326
17337844	7.58599	7.81003	7.94603	6.43153	6.64392	6.78537	NM_032003	Enpp5	ectonucleotide pyrophosphatase/phosphodiesterase 5	17 C|17 23.5 cM	NM_032003	RefSeq	Mus musculus ectonucleotide pyrophosphatase/phosphodiesterase 5 (Enpp5), transcript variant 1, mRNA.	chr17	+	44078813	44086567	GO:0007154 // GO:0008152 // GO:0009166	cell communication // metabolic process // nucleotide catabolic process	0.447388	-2.2352	0.00539786
17538206	7.32615	7.59134	7.22306	6.08377	6.41441	6.11719	NM_174875	Atg4a	autophagy related 4A, cysteine peptidase	X F1|X	NM_174875	RefSeq	Mus musculus autophagy related 4A, cysteine peptidase (Atg4a), mRNA.	chrX	+	140956907	141164270	GO:0006508 // GO:0006810 // GO:0006914 // GO:0015031	proteolysis // transport // autophagy // protein transport	0.443196	-2.25634	0.00539863
17364805	8.91507	8.82866	8.74861	7.71289	7.76678	7.80507	NM_198108	Morn4	MORN repeat containing 4	19 C3|19	NM_198108	RefSeq	Mus musculus MORN repeat containing 4 (Morn4), mRNA.	chr19	-	42074939	42086370	GO:0008150	biological_process	0.47786	-2.09266	0.00544162
17488032	8.2343	9.67037	9.71493	7.14178	8.73831	8.84937	NM_009465	Axl	AXL receptor tyrosine kinase	7 A3-B1|7 6.0 cM	NM_009465	RefSeq	Mus musculus AXL receptor tyrosine kinase (Axl), transcript variant 1, mRNA.	chr7	-	25756500	25788733	GO:0001764 // GO:0001764 // GO:0001779 // GO:0001961 // GO:0001974 // GO:0006468 // GO:0006909 // GO:0006909 // GO:0006916 // GO:0006954 // GO:0007165 // GO:0007167 // GO:0007283 // GO:0016310 // GO:0021885 // GO:0030154 // GO:0030168 // GO:0031668 // GO:0032689 // GO:0032720 // GO:0032825 // GO:0032940 // GO:0034101 // GO:0034101 // GO:0034446 // GO:0035457 // GO:0042698 // GO:0043066 // GO:0043…	neuron migration // neuron migration // natural killer cell differentiation // positive regulation of cytokine-mediated signaling pathway // blood vessel remodeling // protein phosphorylation // phagocytosis // phagocytosis // anti-apoptosis // inflammatory response // signal transduction // enzyme linked receptor protein signaling pathway // spermatogenesis // phosphorylation // forebrain cell m…	0.513961	-1.94567	0.00546537
17443461	8.42634	8.25943	8.04838	7.46385	7.17154	7.13966	NM_026073	Rabl5	RAB, member of RAS oncogene family-like 5	5|5 G1	NM_026073	RefSeq	Mus musculus RAB, member of RAS oncogene family-like 5 (Rabl5), mRNA.	chr5	+	136908150	136913244	GO:0007264 // GO:0008150	small GTPase mediated signal transduction // biological_process	0.505424	-1.97854	0.00547787
17239539	6.35314	6.14658	6.23284	5.48631	5.17693	5.22499	NM_019487	Hebp2	heme binding protein 2	10|10 A2	NM_019487	RefSeq	Mus musculus heme binding protein 2 (Hebp2), mRNA.	chr10	-	18540123	18546076	GO:0008150	biological_process	0.518755	-1.92769	0.00549784
17292107	8.90026	8.83588	8.61705	7.57116	7.72853	7.77575	NM_001252639	Tbc1d7	TBC1 domain family, member 7	13 A4|13	NM_001252639	RefSeq	Mus musculus TBC1 domain family, member 7 (Tbc1d7), transcript variant 1, mRNA.	chr13	-	43151740	43171501	GO:0031398 // GO:0032313	positive regulation of protein ubiquitination // regulation of Rab GTPase activity	0.473435	-2.11222	0.0055522
17338670	8.50687	7.94601	8.06323	7.49853	6.83238	7.21948	NM_183178	Fsd1	fibronectin type 3 and SPRY domain-containing protein	17 D|17	NM_183178	RefSeq	Mus musculus fibronectin type 3 and SPRY domain-containing protein (Fsd1), mRNA.	chr17	+	55986511	55996881	GO:0007049 // GO:0007067 // GO:0051301	cell cycle // mitosis // cell division	0.505482	-1.97831	0.00555497
17532137	7.82631	7.96491	7.52148	6.82994	6.74098	6.51267	NM_010851	Myd88	myeloid differentiation primary response gene 88	9 F3|9 70.0 cM	NM_010851	RefSeq	Mus musculus myeloid differentiation primary response gene 88 (Myd88), mRNA.	chr9	-	119335934	119341411	GO:0002238 // GO:0002755 // GO:0002755 // GO:0006954 // GO:0006955 // GO:0007165 // GO:0007166 // GO:0007178 // GO:0007254 // GO:0008063 // GO:0009615 // GO:0016064 // GO:0019221 // GO:0031663 // GO:0032494 // GO:0032496 // GO:0032496 // GO:0032740 // GO:0032747 // GO:0032755 // GO:0032760 // GO:0032760 // GO:0042127 // GO:0043123 // GO:0043123 // GO:0044130 // GO:0045080 // GO:0045087 // GO:0045…	response to molecule of fungal origin // MyD88-dependent toll-like receptor signaling pathway // MyD88-dependent toll-like receptor signaling pathway // inflammatory response // immune response // signal transduction // cell surface receptor signaling pathway // transmembrane receptor protein serine/threonine kinase signaling pathway // JNK cascade // Toll signaling pathway // response to virus /…	0.475443	-2.1033	0.005574
17409172	7.57801	7.47773	7.40487	6.0893	6.64328	6.45364	NM_026764	Gstm4	glutathione S-transferase, mu 4	3 F2.3|3	NM_026764	RefSeq	Mus musculus glutathione S-transferase, mu 4 (Gstm4), transcript variant 1, mRNA.	chr3	-	108040408	108044894	GO:0018916 // GO:0042178	nitrobenzene metabolic process // xenobiotic catabolic process	0.478106	-2.09159	0.00558632
17521652	9.44844	9.35884	9.09941	8.42286	8.22782	8.28517	NM_025449	Nicn1	nicolin 1	9 F2|9	NM_025449	RefSeq	Mus musculus nicolin 1 (Nicn1), mRNA.	chr9	+	108290448	108296498	GO:0008150	biological_process	0.505504	-1.97822	0.0055887
17329906	7.63217	7.31464	7.4234	6.63408	6.44967	6.51229	NM_178378	Iqcg	IQ motif containing G	16 B3|16	NM_178378	RefSeq	Mus musculus IQ motif containing G (Iqcg), mRNA.	chr16	-	33014270	33056218	GO:0008150	biological_process	0.527166	-1.89694	0.00562542
17488325	5.93011	6.7599	6.7855	5.12822	5.55491	5.80659	NM_028538	1700049G17Rik	RIKEN cDNA 1700049G17 gene	7 A3|7	NM_028538	RefSeq	Mus musculus RIKEN cDNA 1700049G17 gene (1700049G17Rik), mRNA.	chr7	-	27907392	27929460	GO:0008150	biological_process	0.504911	-1.98055	0.0056535
17517448	8.29013	7.76871	7.98379	7.37076	6.92556	7.05538	NM_177351	Agphd1	aminoglycoside phosphotransferase domain containing 1	9 B|9	NM_177351	RefSeq	Mus musculus aminoglycoside phosphotransferase domain containing 1 (Agphd1), mRNA.	chr9	+	54917283	54949924	GO:0008150 // GO:0016310	biological_process // phosphorylation	0.5372	-1.8615	0.00566679
17447514	7.48957	7.6841	8.00041	6.01267	6.67222	7.2884	NM_008550	Man2b2	mannosidase 2, alpha B2	5|5 B2	NM_008550	RefSeq	Mus musculus mannosidase 2, alpha B2 (Man2b2), mRNA.	chr5	-	36806813	36830653	GO:0005975 // GO:0006013 // GO:0008152	carbohydrate metabolic process // mannose metabolic process // metabolic process	0.488542	-2.04691	0.00569586
17339934	7.60646	7.3826	7.33579	6.7913	6.50632	6.40915	NM_194269	Morn2	MORN repeat containing 2	17 E3|17	NM_194269	RefSeq	Mus musculus MORN repeat containing 2 (Morn2), mRNA.	chr17	+	80290212	80297476	GO:0008150	biological_process	0.5464	-1.83016	0.00569748
17346078	7.48262	7.75945	8.0323	6.47666	6.67093	6.8906	NM_145934	Stap2	signal transducing adaptor family member 2	17 D|17	NM_145934	RefSeq	Mus musculus signal transducing adaptor family member 2 (Stap2), mRNA.	chr17	-	55997077	56005570	---	---	0.473802	-2.11059	0.00570761
17213213	7.30699	8.42315	8.3912	6.57939	7.46501	7.20102	NM_009812	Casp8	caspase 8	1 B|1 30.1 cM	NM_009812	RefSeq	Mus musculus caspase 8 (Casp8), transcript variant 1, mRNA.	chr1	+	58795374	58847503	GO:0001525 // GO:0001841 // GO:0006508 // GO:0006915 // GO:0006915 // GO:0006915 // GO:0007507 // GO:0008152 // GO:0008152 // GO:0008624 // GO:0030225 // GO:0034612 // GO:0042981 // GO:0045471 // GO:0051291 // GO:0051603 // GO:0097191	angiogenesis // neural tube formation // proteolysis // apoptotic process // apoptotic process // apoptotic process // heart development // metabolic process // metabolic process // induction of apoptosis by extracellular signals // macrophage differentiation // response to tumor necrosis factor // regulation of apoptotic process // response to ethanol // protein heterooligomerization // proteoly…	0.518959	-1.92693	0.00571491
17228234	8.85782	8.13004	8.18755	8.30015	7.23053	7.0439	NM_028749	Npl	N-acetylneuraminate pyruvate lyase	1|1 G2	NM_028749	RefSeq	Mus musculus N-acetylneuraminate pyruvate lyase (Npl), mRNA.	chr1	-	153503016	153549714	GO:0005975 // GO:0008152	carbohydrate metabolic process // metabolic process	0.556025	-1.79848	0.00580155
17259613	7.41895	7.20599	6.99064	6.60953	6.28702	5.98866	NM_181420	Fn3krp	fructosamine 3 kinase related protein	11 E2|11	NM_181420	RefSeq	Mus musculus fructosamine 3 kinase related protein (Fn3krp), mRNA.	chr11	+	121421373	121431288	GO:0008150 // GO:0016310	biological_process // phosphorylation	0.532938	-1.87639	0.00580854
17516098	8.36107	8.86716	8.94121	6.88003	7.59749	8.30957	NM_011734	Siae	sialic acid acetylesterase	9 A4|9 19.0 cM	NM_011734	RefSeq	Mus musculus sialic acid acetylesterase (Siae), mRNA.	chr9	+	37613847	37648318	---	---	0.472809	-2.11502	0.00580937
17241921	6.50674	6.45109	6.56932	5.45435	5.60187	5.56226	NM_133994	Gstt3	glutathione S-transferase, theta 3	10 C1|10	NM_133994	RefSeq	Mus musculus glutathione S-transferase, theta 3 (Gstt3), mRNA.	chr10	-	75774115	75781414	GO:0006749	glutathione metabolic process	0.511603	-1.95464	0.00584571
17231717	6.55842	7.19754	7.62312	5.33899	6.19436	6.65248	ENSMUST00000121465	Fuca2	fucosidase, alpha-L- 2, plasma	10 A2|10	ENSMUST00000121465	ENSEMBL	cdna:known chromosome:NCBIM37:10:13220807:13238841:1 gene:ENSMUSG00000019810 gene_biotype:protein_coding transcript_biotype:protein_coding	chr10	+	13499540	13519035	GO:0005975 // GO:0006004 // GO:0008152	carbohydrate metabolic process // fucose metabolic process // metabolic process	0.479544	-2.08531	0.00586687
17307134	8.40436	7.7495	7.74107	7.42566	7.0148	6.87166	NM_030004	Cryl1	crystallin, lambda 1	14 C3|14 20.0 cM	NM_030004	RefSeq	Mus musculus crystallin, lambda 1 (Cryl1), mRNA.	chr14	-	57275034	57398496	GO:0006631 // GO:0055114	fatty acid metabolic process // oxidation-reduction process	0.551916	-1.81187	0.00589226
17489989	6.20851	7.03508	7.04239	5.46078	6.08893	6.02637	NM_001199330	AI987944	expressed sequence AI987944	7 B3|7	NM_001199330	RefSeq	Mus musculus expressed sequence AI987944 (AI987944), transcript variant 2, mRNA.	chr7	-	41372930	41393379	GO:0008150	biological_process	0.536343	-1.86448	0.00589393
17535319	7.60214	7.36601	7.35904	6.37934	6.62792	6.4129	NM_016985	Mtmr1	myotubularin related protein 1	X A7.2|X	NM_016985	RefSeq	Mus musculus myotubularin related protein 1 (Mtmr1), mRNA.	chrX	+	71364760	71419196	GO:0016311	dephosphorylation	0.515668	-1.93923	0.00589727
17407979	7.12695	7.15662	7.06558	6.04698	6.22553	6.15568	NM_013841	Vps45	vacuolar protein sorting 45 (yeast)	3 F2.1|3 50.0 cM	NM_013841	RefSeq	Mus musculus vacuolar protein sorting 45 (yeast) (Vps45), mRNA.	chr3	-	95999832	96058466	GO:0006810 // GO:0006904 // GO:0008150 // GO:0015031 // GO:0016192	transport // vesicle docking involved in exocytosis // biological_process // protein transport // vesicle-mediated transport	0.509908	-1.96114	0.00589852
17306856	9.67173	9.77237	9.90156	8.39368	8.92147	8.9393	NM_026819	Dhrs1	dehydrogenase/reductase (SDR family) member 1	14 C3|14 22.5 cM	NM_026819	RefSeq	Mus musculus dehydrogenase/reductase (SDR family) member 1 (Dhrs1), mRNA.	chr14	-	55739020	55745690	GO:0008150 // GO:0008152 // GO:0055114	biological_process // metabolic process // oxidation-reduction process	0.493348	-2.02697	0.00589936
17493807	7.44999	6.71806	7.07598	5.98895	6.03546	6.1196	NM_001163183	Plekhb1	pleckstrin homology domain containing, family B (evectins) member 1	7 E3|7	NM_001163183	RefSeq	Mus musculus pleckstrin homology domain containing, family B (evectins) member 1 (Plekhb1), transcript variant 3, mRNA.	chr7	-	100642892	100662414	GO:0007275	multicellular organismal development	0.50054	-1.99784	0.00595638
17476317	9.3553	8.76576	8.63257	8.40847	7.84059	7.96955	NM_001081114	Clip3	CAP-GLY domain containing linker protein 3	7 B1|7	NM_001081114	RefSeq	Mus musculus CAP-GLY domain containing linker protein 3 (Clip3), mRNA.	chr7	+	30291672	30308367	GO:0001934 // GO:0010828 // GO:0018230 // GO:0031115 // GO:0043065 // GO:0044091 // GO:0045807 // GO:0072321 // GO:0090004	positive regulation of protein phosphorylation // positive regulation of glucose transport // peptidyl-L-cysteine S-palmitoylation // negative regulation of microtubule polymerization // positive regulation of apoptotic process // membrane biogenesis // positive regulation of endocytosis // chaperone-mediated protein transport // positive regulation of establishment of protein localization in pla…	0.558981	-1.78897	0.00596608
17423622	7.89535	7.86889	8.20227	7.01116	6.94599	7.05445	NM_029840	2610029I01Rik	RIKEN cDNA 2610029I01 gene	4 A3|4	NM_029840	RefSeq	Mus musculus RIKEN cDNA 2610029I01 gene (2610029I01Rik), mRNA.	chr4	-	21757382	21767212	GO:0008150 // GO:0008152	biological_process // metabolic process	0.506848	-1.97298	0.00598804
17247067	8.97018	8.86856	8.66655	8.08872	7.96442	7.8201	NM_019661	Ykt6	YKT6 homolog (S. Cerevisiae)	11 A1|11	NM_019661	RefSeq	Mus musculus YKT6 homolog (S. Cerevisiae) (Ykt6), mRNA.	chr11	+	5955693	5967780	GO:0006810 // GO:0006888 // GO:0006888 // GO:0006903 // GO:0006903 // GO:0006904 // GO:0006904 // GO:0008152 // GO:0015031 // GO:0016192 // GO:0042147	transport // ER to Golgi vesicle-mediated transport // ER to Golgi vesicle-mediated transport // vesicle targeting // vesicle targeting // vesicle docking involved in exocytosis // vesicle docking involved in exocytosis // metabolic process // protein transport // vesicle-mediated transport // retrograde transport, endosome to Golgi	0.544441	-1.83675	0.00599693
17301365	6.35046	6.16174	5.9543	5.39769	5.33082	4.95005	NM_015795	Fbxo16	F-box protein 16	14 D1|14	NM_015795	RefSeq	Mus musculus F-box protein 16 (Fbxo16), mRNA.	chr14	+	65266701	65323971	GO:0008150	biological_process	0.52578	-1.90194	0.00602197
17246613	7.36469	7.53933	7.74194	6.37279	6.76244	6.41468	NM_053267	Selm	selenoprotein M	11 A1|11	NM_053267	RefSeq	Mus musculus selenoprotein M (Selm), mRNA.	chr11	+	3514684	3517351	GO:0008150	biological_process	0.494988	-2.02025	0.00603347
17339910	7.94573	7.29946	7.10445	6.52341	6.38248	6.48705	ENSMUST00000039205	Galm	galactose mutarotase	17 E3|17	ENSMUST00000039205	ENSEMBL	cdna:known chromosome:NCBIM37:17:80526811:80584441:1 gene:ENSMUSG00000035473 gene_biotype:protein_coding transcript_biotype:protein_coding	chr17	+	80127471	80185101	GO:0005975 // GO:0019318	carbohydrate metabolic process // hexose metabolic process	0.518193	-1.92978	0.00608606
17544453	6.25253	6.29857	6.63285	5.20625	5.2835	5.78349	NM_001167994	Trmt2b	TRM2 tRNA methyltransferase 2 homolog B (S. cerevisiae)	X E3|X	NM_001167994	RefSeq	Mus musculus TRM2 tRNA methyltransferase 2 homolog B (S. cerevisiae) (Trmt2b), transcript variant 1, mRNA.	chrX	-	134222955	134276984	GO:0008033 // GO:0008150 // GO:0032259	tRNA processing // biological_process // methylation	0.511351	-1.9556	0.00613344
17383886	8.22415	8.1405	7.94846	7.62094	7.12339	7.1456	NM_198001	1110008P14Rik	RIKEN cDNA 1110008P14 gene	2 B|2	NM_198001	RefSeq	Mus musculus RIKEN cDNA 1110008P14 gene (1110008P14Rik), mRNA.	chr2	-	32377097	32381938	GO:0008150	biological_process	0.5752	-1.73852	0.00617114
17444851	7.22675	6.94883	7.06208	6.51563	6.239	6.16659	NR_033625 // NR_033625	D5Ertd605e // D5Ertd605e	DNA segment, Chr 5, ERATO Doi 605, expressed // DNA segment, Chr 5, ERATO Doi 605, expressed	5 G3|5 82.0 cM // 5 G3|5 82.0 cM	NR_033625 // NR_033625	RefSeq // RefSeq	Mus musculus DNA segment, Chr 5, ERATO Doi 605, expressed (D5Ertd605e), non-coding RNA. // Mus musculus DNA segment, Chr 5, ERATO Doi 605, expressed (D5Ertd605e), non-coding RNA.	chr5	+	147418620	147423044	GO:0008150 // GO:0008150	biological_process // biological_process	0.5866	-1.70474	0.00617853
17437727	8.11152	7.94132	8.11657	6.80475	6.95137	7.34413	NM_153391	Wdr19	WD repeat domain 19	5 C3.1|5	NM_153391	RefSeq	Mus musculus WD repeat domain 19 (Wdr19), mRNA.	chr5	+	65199696	65260415	GO:0008150 // GO:0030030	biological_process // cell projection organization	0.497716	-2.00918	0.0061929
17262416	7.18375	7.08022	6.97713	6.03658	6.31636	6.20208	ENSMUST00000163301	Zfp454	zinc finger protein 454	11 B1.3|11	ENSMUST00000163301	ENSEMBL	cdna:known chromosome:NCBIM37:11:50686222:50701003:-1 gene:ENSMUSG00000048728 gene_biotype:protein_coding transcript_biotype:protein_coding	chr11	-	50872720	50887651	GO:0008150	biological_process	0.5416	-1.84638	0.00625859
17544960	9.13463	9.01873	8.68754	8.19629	8.29928	7.5031	NM_016883	Psmd10	proteasome (prosome, macropain) 26S subunit, non-ATPase, 10	X F1|X	NM_016883	RefSeq	Mus musculus proteasome (prosome, macropain) 26S subunit, non-ATPase, 10 (Psmd10), transcript variant 1, mRNA.	chrX	-	140948425	140956728	GO:0000122 // GO:0007253 // GO:0030307 // GO:0031398 // GO:0032088 // GO:0032436 // GO:0043066 // GO:0043409 // GO:0043518 // GO:0045737 // GO:0070682 // GO:0090201	negative regulation of transcription from RNA polymerase II promoter // cytoplasmic sequestering of NF-kappaB // positive regulation of cell growth // positive regulation of protein ubiquitination // negative regulation of NF-kappaB transcription factor activity // positive regulation of proteasomal ubiquitin-dependent protein catabolic process // negative regulation of apoptotic process // negat…	0.523052	-1.91185	0.00626519
17363799	6.93319	7.34435	7.35145	5.73616	6.62427	6.54675	ENSMUST00000016639	5033414D02Rik	RIKEN cDNA 5033414D02 gene	19 C1|19	ENSMUST00000016639	ENSEMBL	cdna:known chromosome:NCBIM37:19:29423195:29436460:-1 gene:ENSMUSG00000016495 gene_biotype:protein_coding transcript_biotype:protein_coding	chr19	-	29348599	29367390	GO:0006935 // GO:0006954 // GO:0010756	chemotaxis // inflammatory response // positive regulation of plasminogen activation	0.538571	-1.85677	0.00627092
17418519	6.98902	6.88773	6.7287	5.97382	5.93219	6.06892	NM_172701	Oscp1	organic solute carrier partner 1	4 D2.2|4	NM_172701	RefSeq	Mus musculus organic solute carrier partner 1 (Oscp1), mRNA.	chr4	+	126058565	126092195	GO:0006810	transport	0.547796	-1.8255	0.00630981
17293650	6.64514	6.72339	7.23299	5.41969	6.00342	6.45331	NM_001001321	Slc35d2	solute carrier family 35, member D2	13 B3|13	NM_001001321	RefSeq	Mus musculus solute carrier family 35, member D2 (Slc35d2), mRNA.	chr13	-	64096310	64129330	GO:0006810 // GO:0008150 // GO:0008643	transport // biological_process // carbohydrate transport	0.539091	-1.85497	0.00633957
17236327	10.6175	10.6697	10.6107	9.85066	9.83027	9.70517	NM_026070	Ccdc53	coiled-coil domain containing 53	10|10 C2	NM_026070	RefSeq	Mus musculus coiled-coil domain containing 53 (Ccdc53), transcript variant 1, mRNA.	chr10	+	88201097	88246158	GO:0008150	biological_process	0.560142	-1.78526	0.00643814
17288294	6.55839	7.04174	6.84072	5.72753	6.05193	5.75834	NM_172392	Zfp759	zinc finger protein 759	13 B3|13 39.9 cM	NM_172392	RefSeq	Mus musculus zinc finger protein 759 (Zfp759), mRNA.	chr13	+	67128226	67141787	GO:0008150	biological_process	0.512663	-1.9506	0.00646119
17502921	7.6814	7.60828	7.91381	6.55275	6.7683	7.21176	NM_009904	Clgn	calmegin	8 C2|8 38.0 cM	NM_009904	RefSeq	Mus musculus calmegin (Clgn), mRNA.	chr8	+	83389867	83428552	GO:0006457 // GO:0006461 // GO:0007126 // GO:0007275 // GO:0007283 // GO:0007339 // GO:0030154	protein folding // protein complex assembly // meiosis // multicellular organismal development // spermatogenesis // binding of sperm to zona pellucida // cell differentiation	0.543564	-1.83971	0.006463
17423340	8.08446	8.33652	8.48929	6.87801	7.56828	7.74064	ENSMUST00000108293	Tmem67	transmembrane protein 67	4 A1|4	ENSMUST00000108293	ENSEMBL	cdna:known chromosome:NCBIM37:4:11966792:12017167:-1 gene:ENSMUSG00000049488 gene_biotype:protein_coding transcript_biotype:protein_coding	chr4	-	12039355	12090020	GO:0010826 // GO:0010826 // GO:0030030 // GO:0030433 // GO:0042384 // GO:0042384 // GO:0048754 // GO:0060271	negative regulation of centrosome duplication // negative regulation of centrosome duplication // cell projection organization // ER-associated protein catabolic process // cilium assembly // cilium assembly // branching morphogenesis of a tube // cilium morphogenesis	0.538542	-1.85686	0.00646889
17318603	10.7142	10.4405	10.5856	10.0922	9.74633	9.70697	NM_025842	Vps28	vacuolar protein sorting 28 (yeast)	15 D3|15	NM_025842	RefSeq	Mus musculus vacuolar protein sorting 28 (yeast) (Vps28), mRNA.	chr15	-	76622088	76626027	GO:0006810 // GO:0015031 // GO:0031397	transport // protein transport // negative regulation of protein ubiquitination	0.603909	-1.65588	0.00647841
17546222	6.05938	6.20232	6.22189	5.13487	5.28234	5.47981	NM_138758	Tmlhe	trimethyllysine hydroxylase, epsilon	X|X 0.5 cM	NM_138758	RefSeq	Mus musculus trimethyllysine hydroxylase, epsilon (Tmlhe), nuclear gene encoding mitochondrial protein, mRNA.	chrX_GL456233_random	+	159647	334187	GO:0045329 // GO:0045329 // GO:0051354 // GO:0055114	carnitine biosynthetic process // carnitine biosynthetic process // negative regulation of oxidoreductase activity // oxidation-reduction process	0.551083	-1.81461	0.00648249
17477237	8.74595	8.63853	8.92211	7.66428	7.67338	8.16094	NM_008940	Klk8	kallikrein related-peptidase 8	7 B4|7 24.0 cM	NM_008940	RefSeq	Mus musculus kallikrein related-peptidase 8 (Klk8), mRNA.	chr7	+	43797577	43803822	GO:0006508 // GO:0007613 // GO:0008152 // GO:0008219 // GO:0009611 // GO:0031642 // GO:0043616 // GO:0048681 // GO:0048812 // GO:0050807 // GO:0050808	proteolysis // memory // metabolic process // cell death // response to wounding // negative regulation of myelination // keratinocyte proliferation // negative regulation of axon regeneration // neuron projection morphogenesis // regulation of synapse organization // synapse organization	0.524909	-1.90509	0.00650932
17322125	9.50988	10.5756	10.4786	8.82873	9.56087	9.8597	NM_010664 // NM_010664	Krt18 // Krt18	keratin 18 // keratin 18	15 F3|15 58.86 cM // 15 F3|15 58.86 cM	NM_010664 // NM_010664	RefSeq // RefSeq	Mus musculus keratin 18 (Krt18), mRNA. // Mus musculus keratin 18 (Krt18), mRNA.	chr15	-	102028228	102029513	GO:0006915 // GO:0033209 // GO:0043000 // GO:0043066 // GO:0006915 // GO:0033209 // GO:0043000 // GO:0043066	apoptotic process // tumor necrosis factor-mediated signaling pathway // Golgi to plasma membrane CFTR protein transport // negative regulation of apoptotic process // apoptotic process // tumor necrosis factor-mediated signaling pathway // Golgi to plasma membrane CFTR protein transport // negative regulation of apoptotic process	0.58992	-1.69514	0.00654448
17362216	8.01136	7.70662	7.45479	7.08875	6.70777	6.91664	NM_026675	Nudt22	nudix (nucleoside diphosphate linked moiety X)-type motif 22	19 A|19	NM_026675	RefSeq	Mus musculus nudix (nucleoside diphosphate linked moiety X)-type motif 22 (Nudt22), mRNA.	chr19	-	6993019	6996037	GO:0008150 // GO:0008152	biological_process // metabolic process	0.572202	-1.74763	0.00654769
17293945	7.15291	7.51372	7.69473	6.36834	6.80893	6.62006	NM_001038651	Zfp953	zinc finger protein 953	13 B3|13	NM_001038651	RefSeq	Mus musculus zinc finger protein 953 (Zfp953), mRNA.	chr13	-	67339307	67360605	GO:0008150	biological_process	0.556279	-1.79766	0.00655685
17450121	6.39911	7.13684	6.97311	5.65748	6.25652	6.13159	ENSMUST00000097437	Plac8	placenta-specific 8	5 E3|5 54.0 cM	ENSMUST00000097437	ENSEMBL	cdna:known chromosome:NCBIM37:5:100982745:100991877:-1 gene:ENSMUSG00000029322 gene_biotype:protein_coding transcript_biotype:protein_coding	chr5	-	100553725	100572245	GO:0008284 // GO:0009409 // GO:0040015 // GO:0042742 // GO:0043066 // GO:0043066 // GO:0045944 // GO:0045944 // GO:0050873	positive regulation of cell proliferation // response to cold // negative regulation of multicellular organism growth // defense response to bacterium // negative regulation of apoptotic process // negative regulation of apoptotic process // positive regulation of transcription from RNA polymerase II promoter // positive regulation of transcription from RNA polymerase II promoter // brown fat cel…	0.566457	-1.76536	0.00661577
17500941	8.305	8.12452	8.31722	7.4871	7.55283	7.32188	ENSMUST00000034051	Ufsp2	UFM1-specific peptidase 2	8 B1.1|8	ENSMUST00000034051	ENSEMBL	cdna:known chromosome:NCBIM37:8:47060882:47082312:1 gene:ENSMUSG00000031634 gene_biotype:protein_coding transcript_biotype:protein_coding	chr8	+	45975528	45996958	GO:0006508 // GO:0008152	proteolysis // metabolic process	0.580571	-1.72244	0.00663196
17231733	9.38845	9.33876	9.21733	8.46833	8.56978	8.46299	NM_025748	Adat2	adenosine deaminase, tRNA-specific 2	10 A2|10	NM_025748	RefSeq	Mus musculus adenosine deaminase, tRNA-specific 2 (Adat2), mRNA.	chr10	+	13552894	13563376	GO:0008033 // GO:0008150	tRNA processing // biological_process	0.569374	-1.75632	0.00668821
17371436	6.91117	7.06143	7.0923	6.03504	6.234	6.29411	ENSMUST00000074963	Bbs5	Bardet-Biedl syndrome 5 (human)	2|2 C3	ENSMUST00000074963	ENSEMBL	cdna:known chromosome:NCBIM37:2:69485265:69505628:1 gene:ENSMUSG00000063145 gene_biotype:protein_coding transcript_biotype:protein_coding	chr2	+	69647208	69667571	GO:0042384	cilium assembly	0.561142	-1.78208	0.0067186
17298292	8.85919	8.59701	8.40087	8.11548	7.77916	7.76727	NM_011849	Nek4	NIMA (never in mitosis gene a)-related expressed kinase 4	14 B|14	NM_011849	RefSeq	Mus musculus NIMA (never in mitosis gene a)-related expressed kinase 4 (Nek4), mRNA.	chr14	+	30951461	30988818	GO:0006468 // GO:0007049 // GO:0007067 // GO:0016310 // GO:0051301	protein phosphorylation // cell cycle // mitosis // phosphorylation // cell division	0.603018	-1.65832	0.00673361
17527883	7.87222	8.10733	7.73172	6.71623	7.13568	7.09936	NM_001146046	Lrrc49	leucine rich repeat containing 49	9 B|9	NM_001146046	RefSeq	Mus musculus leucine rich repeat containing 49 (Lrrc49), transcript variant 1, mRNA.	chr9	-	60569172	60688158	GO:0008150	biological_process	0.5346	-1.87056	0.00673408
17356202	7.45907	7.19935	6.88018	6.29777	6.24645	6.36471	NM_027196	Pold4	polymerase (DNA-directed), delta 4	19 A|19	NM_027196	RefSeq	Mus musculus polymerase (DNA-directed), delta 4 (Pold4), mRNA.	chr19	+	4231899	4233634	GO:0001938 // GO:0006260 // GO:0006261	positive regulation of endothelial cell proliferation // DNA replication // DNA-dependent DNA replication	0.554423	-1.80368	0.00673924
17290056	7.15074	7.36648	7.06497	6.40364	6.36434	6.26304	NM_013826	Mocs2	molybdenum cofactor synthesis 2	13 D2.2|13	NM_013826	RefSeq	Mus musculus molybdenum cofactor synthesis 2 (Mocs2), transcript variant 1, mRNA.	chr13	+	114818237	114829420	GO:0006777	Mo-molybdopterin cofactor biosynthetic process	0.556213	-1.79787	0.00675758
17344387	9.90926	9.26908	9.09533	9.11943	8.6087	8.15163	ENSMUST00000001565	Gtf2h4	general transcription factor II H, polypeptide 4	17 B1|17	ENSMUST00000001565	ENSEMBL	cdna:known chromosome:NCBIM37:17:35804675:35810684:-1 gene:ENSMUSG00000001524 gene_biotype:protein_coding transcript_biotype:protein_coding	chr17	-	35667730	35673739	GO:0006281 // GO:0006351 // GO:0006355 // GO:0006366 // GO:0006468 // GO:0006974	DNA repair // transcription, DNA-dependent // regulation of transcription, DNA-dependent // transcription from RNA polymerase II promoter // protein phosphorylation // response to DNA damage stimulus	0.577006	-1.73308	0.00676559
17277801	6.83661	6.5547	6.4509	5.57433	5.73926	5.86112	ENSMUST00000048402	Spata7	spermatogenesis associated 7	12 E|12	ENSMUST00000048402	ENSEMBL	cdna:known chromosome:NCBIM37:12:99866367:99908025:1 gene:ENSMUSG00000021007 gene_biotype:protein_coding transcript_biotype:protein_coding	chr12	+	98628157	98669815	GO:0007601 // GO:0008150 // GO:0050896	visual perception // biological_process // response to stimulus	0.549854	-1.81866	0.0067722
17397695	8.27303	7.43198	7.35317	7.40396	6.80694	6.62717	NM_028937	Sohlh2	spermatogenesis and oogenesis specific basic helix-loop-helix 2	3 C|3	NM_028937	RefSeq	Mus musculus spermatogenesis and oogenesis specific basic helix-loop-helix 2 (Sohlh2), mRNA.	chr3	+	55182028	55209957	GO:0006351 // GO:0006355 // GO:0007275 // GO:0007283 // GO:0030154 // GO:0048477	transcription, DNA-dependent // regulation of transcription, DNA-dependent // multicellular organismal development // spermatogenesis // cell differentiation // oogenesis	0.60016	-1.66622	0.0068015
17515446	8.33596	8.11066	8.24433	7.37462	7.26675	7.53606	NM_178415	Bbs9	Bardet-Biedl syndrome 9 (human)	9 A3|9	NM_178415	RefSeq	Mus musculus Bardet-Biedl syndrome 9 (human) (Bbs9), transcript variant 1, mRNA.	chr9	+	22475715	22888280	GO:0008150	biological_process	0.560921	-1.78278	0.00682902
17362207	7.86946	7.74123	8.35546	6.99319	6.91404	7.44272	ENSMUST00000025915	Dnajc4	DnaJ (Hsp40) homolog, subfamily C, member 4	19 A|19	ENSMUST00000025915	ENSEMBL	cdna:known chromosome:NCBIM37:19:7062401:7067008:-1 gene:ENSMUSG00000024963 gene_biotype:protein_coding transcript_biotype:protein_coding	chr19	-	6987911	6992518	GO:0006457	protein folding	0.546525	-1.82974	0.00685759
17485815	7.623	7.63817	7.64865	6.95002	6.84207	6.81157	NM_016908	Syt5	synaptotagmin V	7 A1|7	NM_016908	RefSeq	Mus musculus synaptotagmin V (Syt5), mRNA.	chr7	-	4539765	4546567	GO:0006810	transport	0.587629	-1.70175	0.0068595
17293933	5.41606	6.11412	6.12226	4.80514	5.34053	5.27726	ENSMUST00000169142 // ENSMUST00000169142	Zfp595 // Zfp595	zinc finger protein 595 // zinc finger protein 595	13 B3|13 // 13 B3|13	ENSMUST00000169142 // ENSMUST00000169142	ENSEMBL // ENSEMBL	cdna:known chromosome:NCBIM37:13:67414656:67433496:-1 gene:ENSMUSG00000057842 gene_biotype:protein_coding transcript_biotype:nonsense_mediated_decay // cdna:known chromosome:NCBIM37:13:67414656:67433496:-1 gene:ENSMUSG00000057842 gene_biotype:protein_coding transcript_biotype:nonsense_mediated_decay	chr13	-	67312998	67332560	GO:0008150 // GO:0008150	biological_process // biological_process	0.598817	-1.66996	0.00686188
17511011	7.88769	7.40441	7.56978	7.00973	6.80775	6.83691	NM_173184	Rln3	relaxin 3	8 C3|8	NM_173184	RefSeq	Mus musculus relaxin 3 (Rln3), mRNA.	chr8	-	84043067	84044979	GO:0030819	positive regulation of cAMP biosynthetic process	0.602377	-1.66009	0.00687956
17344593	7.1476	7.40539	7.60401	6.03474	6.96116	6.3154	NM_010397	H2-T22	histocompatibility 2, T region locus 22	17 B1|17 19.74 cM	NM_010397	RefSeq	Mus musculus histocompatibility 2, T region locus 22 (H2-T22), mRNA.	chr17	-	36038407	36042747	GO:0008150	biological_process	0.535567	-1.86718	0.00689728
17264971	7.82126	7.17013	7.69073	6.77256	6.42654	6.85392	NR_027913 // NR_027913	G630025P09Rik // G630025P09Rik	RIKEN cDNA G630025P09 gene // RIKEN cDNA G630025P09 gene	11 B3|11 // 11 B3|11	NR_027913 // NR_027913	RefSeq // RefSeq	Mus musculus RIKEN cDNA G630025P09 gene (G630025P09Rik), non-coding RNA. // Mus musculus RIKEN cDNA G630025P09 gene (G630025P09Rik), non-coding RNA.	chr11	-	69803595	69805624	---	---	0.546845	-1.82867	0.00691216
17429521	6.84954	6.12318	6.35403	5.49681	5.61902	5.56141	NM_001005788	Zfp69	zinc finger protein 69	4 D2.2|4 54.0 cM	NM_001005788	RefSeq	Mus musculus zinc finger protein 69 (Zfp69), mRNA.	chr4	-	120930137	120951701	GO:0008150	biological_process	0.557972	-1.7922	0.00691504
17446170	8.89563	8.90063	9.30557	7.9738	8.16967	8.49188	NM_007668	Cdk5	cyclin-dependent kinase 5	5 A3-B1|5 12.0 cM	NM_007668	RefSeq	Mus musculus cyclin-dependent kinase 5 (Cdk5), mRNA.	chr5	-	24418242	24423530	GO:0001764 // GO:0001963 // GO:0006468 // GO:0006468 // GO:0006468 // GO:0006886 // GO:0006887 // GO:0006913 // GO:0006915 // GO:0007049 // GO:0007160 // GO:0007399 // GO:0007409 // GO:0007416 // GO:0007519 // GO:0008045 // GO:0008219 // GO:0008306 // GO:0008542 // GO:0008633 // GO:0009611 // GO:0009790 // GO:0014044 // GO:0016310 // GO:0016477 // GO:0016477 // GO:0018105 // GO:0018105 // GO:0018…	neuron migration // synaptic transmission, dopaminergic // protein phosphorylation // protein phosphorylation // protein phosphorylation // intracellular protein transport // exocytosis // nucleocytoplasmic transport // apoptotic process // cell cycle // cell-matrix adhesion // nervous system development // axonogenesis // synapse assembly // skeletal muscle tissue development // motor axon guida…	0.566421	-1.76547	0.0069314
17356002	6.33437	6.37309	6.95887	5.34266	5.73539	6.14876	NM_019449	Unc93b1	unc-93 homolog B1 (C. elegans)	19 A|19	NM_019449	RefSeq	Mus musculus unc-93 homolog B1 (C. elegans) (Unc93b1), transcript variant 1, mRNA.	chr19	+	3935186	3949340	GO:0002224 // GO:0006886 // GO:0009615 // GO:0019886 // GO:0034138 // GO:0034138 // GO:0034154 // GO:0034154 // GO:0034162 // GO:0034162 // GO:0045087	toll-like receptor signaling pathway // intracellular protein transport // response to virus // antigen processing and presentation of exogenous peptide antigen via MHC class II // toll-like receptor 3 signaling pathway // toll-like receptor 3 signaling pathway // toll-like receptor 7 signaling pathway // toll-like receptor 7 signaling pathway // toll-like receptor 9 signaling pathway // toll-lik…	0.571987	-1.74829	0.00695696
17470711	8.28801	7.65891	7.86615	7.3569	6.82571	7.21354	NM_153508	Clstn3	calsyntenin 3	6 F2|6	NM_153508	RefSeq	Mus musculus calsyntenin 3 (Clstn3), mRNA.	chr6	-	124430756	124464794	GO:0007155 // GO:0007156 // GO:0008150	cell adhesion // homophilic cell adhesion // biological_process	0.573955	-1.7423	0.00695745
[truncated: 1,054 more rows]

## Sheet: shNsl1_Upregulated genes
Probe Set ID	Rep1_shcontrol MoGene2 Signal	Rep2_shcontrol MoGene2 Signal	Rep3_shcontrol MoGene2 Signal	Rep1_shNsl1 MoGene2 Signal	Rep2_shNsl1 MoGene2 Signal	Rep3_shNsl1 MoGene2 Signal	Gene Accession	Gene Symbol	Gene Description	Cytoband	mRNA Accession	mRNA Source	mRna - Description	Chromosome	Strand	Start	Stop	GO Biological Process ID	GO Biological Process Term	FC	FC-sign	f-Value
[truncated: 363 more rows]
