# Supplementary material for: Mof-associated complexes have overlapping and unique roles in regulating pluripotency in embryonic stem cells and during differentiation
Source: eLife. 2014 Jun 4;3:e02104. doi: 10.7554/eLife.02104 (PMC4059888; doi:10.7554/eLife.02104)
Supplement: Supplementary file 1. — The table contains all primer sequences used for cloning of Msl1, or Nsl1 cDNA fragments into the pET28b expression vector, used for Msl1 and NSl1 ChIP-qPCR and RT-qPCR to analyse gene expression profiles. DOI: http://dx.doi.org/10.7554/eLife.02104.023 [file elife02104s005.xls]

## Sheet: Blatt1
Cloning into pET28b
Nsl1 Cter_fw	GGAATTCATATGAGACAGCTCTCCACCTCA
Nsl1 Cter_rv	CCGCTCGAGTGTGACTGTTGCTGCCAGAT
Msl1 Nter_fw	CATGCCATGGGTCCTGAAGAGAGAGAGGAAGCAG
Msl1_Nter_rv	CCGCTCGAGTGAAGGATTTGGGTCCCTTA
Primer used for ChIP-qPCR
msl1_ES_20_chr2	ACACAGGGTCCAGCCACAGAAT
msl1_ES_20_chr2	CCTGCGGCTTGTCTTTGGAA
msl1_ES_50_chr4	GCAGCGACGTTCAAGTTCCA
msl1_ES_50_chr4	GCTGGGGAACAATGGTGACA
msl1_ES_80_chr4	AGGGCGGGTTTCAAATCACA
msl1_ES_80_chr4	TACTTCAGCAGCCTGTGGGTGA
msl1_ES_107_chr19	TGGGAGCCCCAAGTTTTTCA
msl1_ES_107_chr19	CCGCTCGGGGAGTTACAAAA
Nsl1_t20_fw	CCCCTGGGTTGTATGCAGTTGT
Nsl1_t20_rv	TGTGAGACAATGCTGGGGTGTT
Nsl1_t50_fw	TTGCTGGCTCCCTTCTCGAT
Nsl1_t50_rv	TTTCCTCGATCGGTGGTATGG
Nsl1_t85_fw	TCGCAAAGATCCTTCTGCCTCT
Nsl1_t85_rv	CAACCGGATTTCCGGAGTCA
NSl1_t121_fw	ATCGCAGCCTTTTGCTGCTC
Nsl1_t121_rv	CGCACCCAGGATTTACGTCAT
negative region_fw	TGATGCAACACATGGACATTTCTG
negative region_rv	TTCAGGGGTTGGGACAAAGTG
Cdk4_TSS_fw	TCGCTGGCTGATTATGGAAGGT
Cdk4_TSS_rv	GAGGACATCGCACTAGGCACAA
Cdk4_gb_fw	TCGCTGGCTGATTATGGAAGGT
Cdk4_gb_rv	GAGGACATCGCACTAGGCACAA
Tcf3_TSS	CACTGCCAGAACACCCACAAAG
Tcf3_TSS	ACCGCCGCGTAGGAAGATAGTT
Tcf3_genebody	TCCCCTAAGATCCCCACGAGTT
Tcf3_genebody	GGCGCATTGTTCTCTGTCTTCA
Rps9_TSS_fw	GAGGATGGGCGAGGATTGAA
Rps9_TSS_rv	GCTTTCTGGCCGCGCTTTAT
Rps9_gb_fw	TGTCGGGATCCACCTCAATG
Rps9_gb_rv	GGTCCACATGGTGCTTTCCA
Nosip_TSS_fw	TTCGCACTCCGAATCCCTGT
Nosip_TSS_rv	ACTTGGTCCGCATCACTCCTCT
Nosip_gb_fw	AAAGCTGACCTAGCCATTGTGGA
Nosip_gb_rv	TCCCGGCTCAGTCGAATGTT
Dynlt1_TSS_fw	GGGCGAAGGAGATGCGTTAAA
Dynlt1_TSS_rv	GCCGTGAGCAGAAGCTGTGTATT
Dynlt1_gb_fw	TGCTCGTGAGGAAGAGCAACTG
Dynlt1_gb_rv	GGCCTGTCGTCCACCTTGTTTA
Poc1a_TSS_fw	GCGGAAACTGAACTGGCACA
Poc1a_TSS_rv	GGCCATTGTTCCAACCAGTCA
Poc1a_gb_fw	GCCAACAGTAAAGCGGCA
Poc1a_gb_rv	CACGAACAAAGCAGCCAGGA
Baff_TSS_fw	CGCGGTGAACGAAGCACTTT
Baff_TSS_rv	TGAGCACACATCAGTGCGAGA
Baff_gb_fw	GACCAACAGGGCTACATAGGAAGAAA
Baff_gb_rv	TCCCTCTCCCAGTTGCATCA
Oct4_TSS_fw	AGCACGAGTGGAAAGCAACTCA
Oct4_TSS_rv	ATTCCCTTCACTGCTGCCTCTG
Oct4_gb_fw	TTGAAATGGCATTGAGGTGTGC
Oct4_gb_rv	ATCTGGGGAGATGCAAGTCAGC
Nanog_TSS_fw	ACCCTGCAGGTGGGATTAACTG
Nanog_TSS_rv	CAACGGCTCAAGGCGATAGATT
Nanog_gb_fw	GCCTCTGCCTCCCTCAATTTTT
Nanog_gb_rv	CACTAGGGCACGCACTACAAA
Sox2_TSS_fw	AGGGCTGGGAGAAAGAAGAGGA
Sox2_TSS_rv	CGAAGTGCAATTGGGATGAAAA
Sox2_gb_fw	CTAGACTCCGGGCGATGAAAAA
Sox2_gb_rv	ACCCAGCAAGAACCCTTTCCTC
Sox4_TSS_fw	TGAACGGAATCTTGTCGCTGTC
Sox4_TSS_rv	CATGAACGCCTTTATGGTGTGG
Sox4_gb_fw	GAATTCGAAGTGGGAGCCTGAG
Sox4_gb_rv	ACGAGTTCGAAGACGACCTGCT
Primer used for RT-qPCR
Actin_fw	CAGAAGGAGATTACTGCTCTGGCT
Actin_rv	TACTCCTGCTTGCTGATCCACATC
Nsl1_fw	GCCAACCTGAGGTGCAGTGA
Nsl1_rv	GGTCTGCAGCCCATCTCCAT
Msl1_fw	TCTGCTGCAATTGGACCTCATC
Msl1_rv	GCTGCATCCGCCTTTCCATA
Ccdc1_fw	AGAAGGTGGGGTTGCCTAAG
Ccdc1_rv	CAGCAACCTCCAAAGACACA
Mrps15_fw	GTAGCGCCAGTCTGCTCTCT
Mrps15_rv	GTTGGGGATGATGTCCTTGT
Cdk6_fw	GCCTATGGGAAGGTGTTCAA
Cdk6_rv	TGACACTGTGCACACATCAAA
Sox3_fw	CACAACTCCGAGATCAGCAA
Sox3_rv	GTCCTTCTTGAGCAGCGTCT
Stat3_fw	TGTTGGAGCAGCATCTTCAG
Stat3_rv	CTGCTGCATCTTCTGTCTGG
Dvl3_fw	AGCATCAAGTCGCAGATCCT
Dvl3_rv	GGTGGTAGCGTGGTACTCGT
Ntrk1_fw	CTTCGTTGATGCTGGCCTG
Ntrk1_rv	TCAAACTCCAAGCGTTGCAG
Nestin_fw	CTGGATCTGGAAGTCAACAGAGGT
Nestin_rv	ATCCTCAGTTTCCACTCCTGTAGC
Mtap2_fw	TCAGGAGACAGGGAGGAGAA
Mtap2_rv	GTGTGGAGGTGCCACTTTTT
Pax6_fw	TAACGGAGAAGACTCGGATGAAGC
Pax6_rv	GGGCAAACACATCTGGATAATGGG
Hes5_fw	GCACATTTGCCTTTTGTGAA
Hes5_rv	ATGTGGACCTTGAGGTGAGG
